# Supplementary material for: Dynamic DNA methylation reconfiguration during seed development and germination
Source: Genome Biol. 2017 Sep 15;18:171. doi: 10.1186/s13059-017-1251-x (PMC5599895; doi:10.1186/s13059-017-1251-x)
Supplement: Supplementary file 1 — Mapping metrics for MethylC-seq and RNA-seq. (XLSX 41 kb) [file 13059_2017_1251_MOESM1_ESM.xlsx]

## Sheet: MethylC-seq
Table S1. Mapping metrics for MethylC-seq and RNA-seq.
Background	Tissue/cell type	Replicate	Uniquely mapped reads	Coverage per strand	BS conversion rate	Reference
Col-0	dry seed	rep1	23147167	9.3479	0.0041444	This study
Col-0	dry seed	rep2	16376269	6.59683	0.00412631	This study
Col-0	0 DAI	rep1	19809604	8.00842	0.00429813	This study
Col-0	0 DAI	rep2	15569342	6.27443	0.00417951	This study
Col-0	1 DAI	rep1	15097525	6.04208	0.00414026	This study
Col-0	1 DAI	rep2	15459143	6.21558	0.00425046	This study
Col-0	2 DAI	rep1	17070139	6.84974	0.00413447	This study
Col-0	2 DAI	rep2	12100958	4.84093	0.00420616	This study
Col-0	3 DAI	rep1	14339104	5.75227	0.00399481	This study
Col-0	3 DAI	rep2	12934094	5.18432	0.00352475	This study
Col-0	4 DAI	rep1	16917991	6.80337	0.00421894	This study
Col-0	4 DAI	rep2	15674987	5.83179	0.00409238	This study
rdd	Dry seed	rep1	22512530	9.13521	0.00344077	This study
rdd	Dry seed	rep2	14466063	5.81682	0.00367145	This study
rdd	0 DAI	rep1	18734950	7.58538	0.00347322	This study
rdd	0 DAI	rep2	15705272	6.35427	0.00365565	This study
rdd	1 DAI	rep1	17505281	7.06723	0.00364154	This study
rdd	1 DAI	rep2	12977332	5.21073	0.00366533	This study
rdd	2 DAI	rep1	15563960	6.26657	0.00350052	This study
rdd	2 DAI	rep2	12360172	4.95782	0.0037698	This study
rdd	3 DAI	rep1	17251088	6.97131	0.00408126	This study
rdd	3 DAI	rep2	15087692	6.10916	0.00413507	This study
rdd	4 DAI	rep1	18358163	7.42528	0.00397941	This study
rdd	4 DAI	rep2	14491005	6.34156	0.00343494	This study
ddc	dry seed		14647915	4.40299	0.00423434	This study
ddcc	dry seed		79559572	33.4734	0.00092374	public database
Ws-0	globular stage		66228146	27.8442	0.000979282	public database
Ws-0	linear cotyledon stage		59341553	24.9423	0.00116235	public database
Ws-0	mature green stage		57639972	24.2187	0.0012328	public database
Ws-0	post-mature green stage		73429187	30.8959	0.00107704	public database
Ws-0	dry stage		64539278	27.0877	0.000906804	public database

## Sheet: RNA-seq
Table S1. Mapping metrics for MethylC-seq and RNA-seq.
Stage	Mapped reads	FPKM > 1	FPKM > 5	FPKM > 10
dry seed	24676447	13934	9205	6679
0 DAI	25623177	16418	12174	9317
1 DAI	26259873	18246	14076	13349
2 DAI	28169928	19342	14569	11046
