# Supplementary material for: Dynamic DNA methylation reconfiguration during seed development and germination
Source: Genome Biol. 2017 Sep 15;18:171. doi: 10.1186/s13059-017-1251-x (PMC5599895; doi:10.1186/s13059-017-1251-x)
Supplement: Supplementary file 3 — Coordinates of DMRs and methylation levels within DMRs. (XLSX 20445 kb) [file 13059_2017_1251_MOESM3_ESM.xlsx]

## Sheet: Legends
Table S2. Coordinates of DMRs and Methylation levels within DMRs.
A mCG levels within sdev-CG-DMRs.
B mCHG levels within sdev-CHG-DMRs.
C mCHH levels within sdev-CHH-DMRs.
D mCHG levels within germin-CHG-DMRs.
E mCHH levels within germin-CHH-DMRs.
F mC levels within seed-DMRs.
G mC levels within end-DMRs.

## Sheet: sdev_CG_DMR
Table S2A. mCG levels within sdev-CG-DMRs.
chr	start	end	methylation_level_globular	methylation_level_linear_cotyledon	methylation_level_mature_green	methylation_level_postmature	methylation_level_dry
1	95241	95276	0.793443	0.758065	0.654545	0.321429	0.208038
1	1592483	1592588	0.789318	0.793919	0.6	0.374408	0.309524
1	3828042	3828181	0.726761	0.647541	0.526829	0.171598	0.0644491
1	4734490	4734563	0.786427	0.7109	0.520833	0.333333	0.318359
1	5972003	5972252	0.849412	0.858228	0.736559	0.420082	0.387226
1	8649755	8649882	0.541026	0.619681	0.397022	0.228856	0.179426
1	9353816	9353915	0.855932	0.857143	0.588496	0.285714	0.36255
1	11940981	11941010	0.4375	0.234818	0.275093	0	0
1	12083824	12084010	0.686695	0.607843	0.441704	0.223443	0.153173
1	12581709	12581975	0.382667	0.410832	0.487562	0.277778	0.0692951
1	12664305	12664387	0.760234	0.754144	0.857558	0.638158	0.424107
1	13024899	13025042	0.796407	0.774882	0.56492	0.441441	0.354582
1	17578660	17578741	0.472946	0.223176	0.36553	0.018705	0
1	19973212	19973328	0.72093	0.718274	0.498592	0.311508	0.269737
1	20397777	20397849	0.791209	0.738938	0.427928	0.220779	0.16092
1	20433094	20433354	0.684343	0.718391	0.58284	0.368687	0.265306
1	20799134	20799261	0.594901	0.482759	0.241176	0.0771208	0.0662651
1	21534857	21534894	0.493113	0.458462	0.264286	0.091954	0.0759076
1	22331814	22331855	0.744262	0.634146	0.393443	0.254286	0.205212
1	23355332	23355359	0.783784	0.645914	0.5	0.285311	0.223642
1	23355460	23355521	0.85422	0.884817	0.743034	0.431138	0.358079
1	23463741	23463901	0.650273	0.692537	0.534682	0.363861	0.242424
1	25261026	25261201	0.787302	0.752556	0.682186	0.460912	0.37757
1	25954578	25954634	0.736655	0.742857	0.607656	0.32069	0.32766
1	26812954	26813027	0.741319	0.726257	0.5	0.351852	0.332192
1	27413084	27413117	0.538793	0.458716	0.248945	0.0787879	0.0735294
1	30367619	30367670	0.845528	0.878049	0.754545	0.390052	0.400491
2	1827701	1827797	0.0892857	0.0641711	0.116711	0.105809	0.48764
2	2263268	2263364	0.540426	0.437995	0.177711	0.17849	0.140221
2	5665905	5666012	0.702703	0.565	0.414141	0.246809	0.24
2	6026734	6026950	0.765873	0.725	0.683301	0.314208	0.322208
2	6443202	6443255	0.025641	0.0412979	0	0	0.5323
2	7167650	7167786	0.723837	0.50152	0.247191	0.25122	0.211221
2	7602941	7602976	0.804196	0.685185	0.714876	0.323741	0.370229
2	7627848	7627913	0.891386	0.805556	0.790476	0.445946	0.402685
2	7968413	7968458	0.817156	0.738977	0.603896	0.339422	0.37785
2	8383126	8383355	0.794989	0.716279	0.675127	0.376238	0.395918
2	8499649	8499670	0.81759	0.8	0.515038	0.355422	0.316794
2	9712933	9713014	0.610619	0.275676	0.159375	0.0455635	0.163987
2	9885370	9885526	0.758974	0.718085	0.520737	0.285412	0.285024
2	9887214	9887325	0.677316	0.614407	0.423387	0.178571	0.161172
2	10233667	10233754	0.695495	0.710327	0.566038	0.316456	0.277559
2	11713733	11714120	0.902174	0.865116	0.750617	0.410131	0.485194
2	12485339	12485366	0.590759	0.394636	0.342282	0.148045	0.13388
2	13001499	13001557	0.796482	0.726115	0.5625	0.395626	0.461009
2	14009871	14010107	0.729167	0.709259	0.662313	0.27223	0.296482
2	14462811	14462990	0.594843	0.527531	0.318533	0.184828	0.169036
2	15130632	15130679	0.831818	0.830688	0.659091	0.27451	0.294872
2	15381762	15381968	0.673077	0.56044	0.314063	0.161928	0.0981675
2	15675735	15675794	0.837838	0.798122	0.684729	0.593525	0.0505837
2	15850727	15850850	0.520661	0.430868	0.28863	0.0985915	0.0730594
2	16027718	16027900	0.73904	0.760825	0.473251	0.296236	0.20954
2	17230323	17230351	0.661538	0.680365	0.772358	0.659443	0
2	18150658	18150726	0.7	0.664042	0.450311	0.286047	0.184
2	18662471	18662503	0.00568182	0.00719424	0.00806452	0	0.75641
3	357718	357977	0.85064	0.813036	0.660682	0.383866	0.397727
3	1210760	1210875	0.945799	0.903571	0.880309	0.742243	0.366935
3	2934877	2934934	0.520216	0.660959	0.772059	0.502488	0.319372
3	3234336	3234372	0.80625	0.72973	0.518519	0.377049	0.339339
3	3669623	3669678	0.24183	0.314286	0.358779	0.336898	0.670139
3	4022762	4023024	0.900433	0.903846	0.652449	0.398758	0.368644
3	4030632	4031343	0.719217	0.738566	0.65382	0.334226	0.409847
3	4302823	4302852	0.870293	0.878661	0.6	0.309278	0.393103
3	4316428	4316570	0.863971	0.885714	0.864	0.444444	0.348276
3	5028398	5028626	0.647619	0.656915	0.431056	0.226678	0.221088
3	5028763	5028794	0.698413	0.672727	0.546512	0.177122	0.241379
3	5868270	5868397	0.773218	0.557692	0.568254	0.383772	0.3325
3	7839826	7839895	0.692521	0.702194	0.438438	0.251269	0.232719
3	9354240	9354291	0.785498	0.833333	0.442804	0.31746	0.196375
3	9595624	9595759	0.878641	0.780749	0.502732	0.272727	0.353414
3	10472556	10472663	0.589074	0.640751	0.288889	0.244604	0.225389
3	11164948	11165064	0.669604	0.601449	0.451977	0.31828	0.246649
3	15267581	15267773	0.678161	0.655556	0.319703	0.240113	0.174342
3	17060515	17060562	0.872549	0.752174	0.652778	0.318885	0.278689
3	17493103	17493148	0.621827	0.67036	0.402516	0.200385	0.216578
3	18076770	18076993	0.636752	0.6231	0.464927	0.186683	0.141631
3	18319321	18319411	0.857143	0.763052	0.587983	0.453704	0.377224
3	19635495	19636005	0.875483	0.791917	0.643045	0.447572	0.435385
3	20731175	20731263	0.839572	0.826625	0.730408	0.405983	0.413625
3	21322242	21322284	0.788961	0.737313	0.671937	0.339378	0.6625
3	21509670	21509789	0.716667	0.666667	0.48048	0.19	0.176734
3	22284003	22284070	0.894942	0.913043	0.717172	0.387692	0.3125
3	22317220	22317248	0.7875	0.758621	0.648241	0.312102	0.324607
4	1232135	1232233	0.861357	0.876623	0.704762	0.44504	0.564516
4	1967969	1968032	0.354772	0.304933	0.245478	0.538126	0.65
4	2442937	2443029	0.474438	0.587629	0.306418	0.0789981	0.164204
4	2569585	2569643	0.736501	0.566434	0.368	0.140351	0.178
4	2800186	2800295	0.419192	0.368317	0.439914	0.438938	0.771255
4	4104176	4104338	0.799342	0.792994	0.614148	0.347926	0.369146
4	4104790	4105255	0.540284	0.509908	0.312057	0.131747	0.0778499
4	5746997	5747026	0.546196	0.370253	0.218935	0.15212	0.139241
4	6457086	6457134	0.835052	0.824356	0.522796	0.451477	0.378866
4	6551662	6551915	0.619145	0.536817	0.387952	0.26151	0.174292
4	6657676	6657816	0.761155	0.627717	0.33237	0.355556	0.313397
4	8576159	8576329	0.698006	0.626486	0.514901	0.332877	0.229938
4	10156184	10156294	0.678261	0.588372	0.423773	0.188571	0.137597
4	12434211	12434294	0.702265	0.567123	0.482972	0.368182	0.293869
4	12434424	12434558	0.754011	0.824627	0.645941	0.422096	0.471372
4	13572571	13572767	0.737637	0.765668	0.493789	0.197368	0.20997
4	13744292	13744399	0.88563	0.871875	0.608696	0.442408	0.431319
4	18222579	18222646	0.67148	0.618729	0.424893	0.261364	0.214286
4	18222770	18222838	0.838028	0.682848	0.441964	0.243446	0.248344
4	18222956	18223244	0.864948	0.850801	0.728081	0.427226	0.433673
4	18255968	18256166	0.796482	0.828496	0.553254	0.318386	0.277419
5	1181913	1182085	0.731788	0.663158	0.509565	0.260504	0.226667
5	1815392	1815529	0.756881	0.772358	0.605	0.383178	0.354916
5	2528089	2528332	0.796919	0.800582	0.698556	0.474903	0.38959
5	5455746	5455788	0.866359	0.875318	0.942693	0.883777	0
5	5706930	5707075	0.811111	0.654321	0.528169	0.262963	0.327338
5	8325609	8325685	0.80625	0.807818	0.49635	0.304207	0.350195
5	10216212	10216365	0.714286	0.718346	0.619048	0.306985	0.296137
5	13361772	13361906	0.75063	0.543956	0.459016	0.259446	0.298507
5	15229214	15229282	0.879699	0.820175	0.537815	0.423497	0.387833
5	15975440	15975495	0.725166	0.607903	0.280519	0.237537	0.100649
5	17826771	17826877	0.821951	0.708223	0.643077	0.411899	0.415385
5	19313902	19313954	0.640625	0.609329	0.487745	0.313684	0.217391
5	19330980	19331050	0.65019	0.639037	0.483871	0.331034	0.19213
5	19893719	19893907	0.76875	0.64684	0.503937	0.293605	0.268987
5	20129827	20130019	0.14248	0.0121581	0.256024	0.120205	0.589532
5	20248214	20248270	0.825095	0.74569	0.533582	0.34104	0.284247
5	20433425	20433516	0.816976	0.827089	0.681564	0.342159	0.364269
5	20771767	20771903	0.562201	0.494305	0.183727	0.142132	0.0987654
5	21273849	21274313	0.834008	0.83415	0.721607	0.269107	0.29891
5	21425586	21425683	0.810026	0.802993	0.592771	0.317121	0.38477
5	21911161	21911388	0.710769	0.641988	0.436836	0.290804	0.302235
5	22508429	22508528	0.647059	0.467857	0.60181	0.167203	0.281124
5	23625116	23625151	0.836538	0.812749	0.719595	0.45122	0.266667
5	23625748	23625815	0.705882	0.674419	0.276923	0.253049	0.180077
5	24828398	24828541	0.850856	0.800623	0.66323	0.342437	0.364322
5	26652168	26652464	0.768642	0.776371	0.632054	0.299843	0.360958

## Sheet: sdev_CHG_DMR
Table S2B. mCHG levels within sdev-CHG-DMRs.
chr	start	end	methylation_level_globular	methylation_level_linear_cotyledon	methylation_level_mature_green	methylation_level_postmature	methylation_level_dry
1	447778	447876	0.475309	0.492582	0.252427	0.193966	0.140049
1	512853	512977	0.679012	0.518987	0.829268	0.873418	0.888889
1	549719	549744	0.188525	0.21	0.362745	0.743056	0.593985
1	781714	781739	0.258824	0.134328	0.677419	0.684211	0.869565
1	791754	791779	0.160714	0.246154	0.508197	0.68595	0.762376
1	792148	792173	0.364865	0.223404	0.6	0.8	0.822917
1	822182	822402	0.259259	0.228972	0.422594	0.617978	0.675889
1	846836	846900	0.446154	0.478142	0.534483	0.665116	0.71867
1	847599	847668	0.311037	0.313167	0.407692	0.728097	0.73743
1	888868	888893	0.266055	0.218391	0.648148	0.823529	0.83871
1	1379591	1379649	0.0484848	0.0681818	0.122302	0.378947	0.462121
1	1508269	1508301	0	0	0.034632	0.0100671	0.375375
1	1729221	1729263	0.213018	0.173913	0.407692	0.580838	0.685897
1	1968334	1968422	0.166265	0.239024	0.443478	0.12529	0.590909
1	2411429	2411544	0.80137	0.780161	0.6	0.462185	0.464286
1	2411712	2411846	0.810107	0.825674	0.71843	0.514245	0.488112
1	2531591	2531604	0.157895	0.0571429	0.242424	0.428571	0.673469
1	2545416	2545459	0	0	0	0	0.207547
1	2602307	2602312	0	0	0	0	0.209877
1	3063459	3063530	0.056872	0.0649351	0.146067	0.461224	0.479839
1	3176200	3176210	0.0129032	0.0344828	0.0140845	0.245509	0
1	3311794	3311810	0	0.0165289	0	0.025	0.244898
1	3546926	3547171	0.481675	0.548105	0.792899	0.877612	0.864078
1	3652154	3652190	0	0	0	0	0.49375
1	3675099	3675125	0	0.0128205	0	0	0.329193
1	3828030	3828234	0.450237	0.348548	0.201717	0.0714286	0.0315789
1	4068003	4068214	0.519531	0.417154	0.225926	0.120863	0.131757
1	4069012	4069221	0.539683	0.448864	0.274834	0.131579	0.150246
1	4093886	4093969	0.464646	0.317073	0.463415	0.804348	0.761589
1	4471006	4471012	0	0	0	0	0.321429
1	4505954	4506066	0.627737	0.493562	0.35426	0.219269	0.219081
1	4506550	4506635	0.707317	0.58631	0.452096	0.26943	0.199288
1	4506761	4506787	0.819672	0.564516	0.495652	0.183673	0.219858
1	4603954	4604018	0.0490463	0.0521978	0.240964	0.393443	0.531807
1	4619290	4619393	0.647668	0.502513	0.319249	0.183206	0.180672
1	4619706	4619724	0.456274	0.48	0.256917	0.163194	0.118577
1	4620156	4620267	0.568627	0.495549	0.287462	0.104762	0.124324
1	4720199	4720520	0.428198	0.388363	0.252414	0.107505	0.112323
1	4720787	4721206	0.583908	0.439583	0.280702	0.132773	0.107394
1	4966297	4966472	0.601852	0.49697	0.317073	0.248705	0.283077
1	5044407	5044494	0.0149254	0.0133929	0.0170213	0.257246	0.233813
1	5056051	5056171	0.447005	0.387097	0.565934	0.745455	0.864322
1	5245936	5245949	0.345588	0.146154	0.37069	0.0758621	0
1	5701125	5701258	0.281095	0.412742	0.469388	0.641026	0.746556
1	5754235	5754310	0.0631068	0.0448549	0.0505415	0	0.228947
1	5811360	5811442	0.227451	0.186722	0.0288066	0.0233333	0.0571429
1	5961345	5961381	0	0	0	0	0.223404
1	5961496	5961530	0.0217391	0.0880829	0.0223464	0.0494297	0.30888
1	5961661	5961705	0	0.0126582	0.0147059	0	0.328671
1	5971921	5972243	0.754358	0.698113	0.594796	0.329882	0.289894
1	5972408	5972496	0.514793	0.537572	0.215385	0.145161	0.112299
1	6123620	6123715	0.410891	0.412698	0.206422	0.108434	0.0358744
1	6123972	6124155	0.457364	0.448485	0.180451	0.134565	0.1025
1	6124267	6124415	0.735023	0.717617	0.502793	0.361664	0.346693
1	6124851	6125147	0.740783	0.675949	0.478604	0.265823	0.324769
1	6237443	6237626	0.249249	0.241706	0.381579	0.53719	0.599251
1	6403103	6403139	0.360465	0.288591	0.521739	0.732026	0.748299
1	6405317	6405329	0.08	0.142857	0.24375	0.43609	0.6
1	6640367	6640490	0.211538	0.193694	0.42437	0.632411	0.641026
1	6926824	6926846	0	0	0	0.0133779	0.406349
1	6927214	6927283	0.293839	0.210744	0.235294	0.494465	0.479339
1	7036551	7036701	0.313609	0.36875	0.582781	0.698324	0.704545
1	7037189	7037277	0.253731	0.349754	0.549223	0.770833	0.780899
1	7077344	7077435	0.393013	0.344828	0.165094	0.102804	0.0789474
1	7260103	7260113	0.0393701	0	0	0	0.342105
1	7436875	7436898	0.477876	0.290698	0.229885	0.0243902	0.0344828
1	7505183	7505218	0.48913	0.3	0.427273	0.724026	0.695402
1	7563123	7563165	0	0.010929	0	0.0192308	0.283465
1	7774362	7774457	0.072327	0.00970874	0.292887	0.107034	0.289389
1	7808621	7808733	0.378092	0.314607	0.232283	0.109091	0.0725552
1	7945468	7945583	0.465909	0.42069	0.234323	0.200501	0.0780856
1	7945933	7946017	0.475806	0.29661	0.213333	0.112628	0.0337838
1	8036007	8036132	0.114478	0.0714286	0.165517	0.461765	0.428571
1	8283002	8283131	0.676056	0.618557	0.409091	0.257979	0.246711
1	8283244	8283341	0.387387	0.424779	0.127451	0.079646	0.0155039
1	8409221	8409237	0.76087	0.547009	0.322314	0.267606	0.266667
1	8643800	8643892	0.683962	0.577358	0.561702	0.391892	0.343972
1	8644030	8644196	0.834783	0.861678	0.550661	0.324818	0.385519
1	9036999	9037010	0	0	0.0545455	0.239583	0
1	9062484	9062502	0.293333	0.296296	0.671053	0.852273	0.831325
1	9137006	9137115	0.291457	0.328042	0.481707	0.774725	0.889474
1	9204056	9204112	0.216216	0.268293	0.409836	0.713043	0.927083
1	9215016	9215145	0.0111524	0.0397112	0	0.0183486	0.2375
1	9470549	9470557	0.294118	0.0583942	0.247863	0.0172414	0.0110497
1	9480180	9480304	0.44	0.450549	0.294118	0.263158	0.185535
1	9564738	9564940	0.526126	0.383133	0.307888	0.249485	0.24502
1	9572437	9572579	0.372197	0.489474	0.531646	0.729614	0.753036
1	9583079	9583204	0.632959	0.507353	0.256881	0.273927	0.174847
1	9907775	9907976	0.182584	0.234234	0.158501	0.356021	0.458333
1	9918565	9918625	0.152778	0.25	0.424837	0.597015	0.565
1	10064495	10064600	0.360153	0.340741	0.215947	0.1	0.0520833
1	10161807	10161851	0.211765	0.236686	0.468571	0.689474	0.745
1	10297945	10298010	0.568773	0.575397	0.339416	0.171745	0.25
1	10383524	10383607	0.504274	0.414634	0.293023	0.284585	0.159363
1	10433703	10433790	0	0.00706714	0	0	0.228659
1	10554490	10554542	0.491228	0.425743	0.622807	0.878571	0.820513
1	10840037	10840164	0.214815	0.168394	0.245125	0.466019	0.550117
1	10852608	10852614	0.666667	0.576923	0.356322	0.126214	0.0888889
1	11066849	11066996	0.687008	0.644562	0.519789	0.4	0.314583
1	11241644	11241728	0.335329	0.313725	0.425197	0.692308	0.760479
1	11279973	11280041	0.675978	0.554945	0.453039	0.266332	0.237113
1	11319390	11319488	0.437838	0.34359	0.176724	0.0706714	0.0175439
1	11324034	11324075	0.539773	0.472441	0.30597	0.149038	0.0900474
1	11407772	11407878	0.200893	0.207254	0.473988	0.663636	0.679426
1	11521915	11522006	0.269504	0.344538	0.585185	0.753086	0.825503
1	11525771	11525853	0.175676	0.169014	0.369128	0.664671	0.75
1	11602926	11602986	0	0	0	0	0.262238
1	11603097	11603153	0	0	0	0	0.240506
1	11611522	11611594	0.166667	0.155556	0.40678	0.583732	0.606061
1	11617505	11617580	0.292899	0.301115	0.448669	0.66877	0.735695
1	11619815	11619884	0.569536	0.43662	0.23622	0.146067	0.0864198
1	11619986	11620011	0.38191	0.326087	0.0779221	0.106599	0.0913462
1	11649638	11649710	0.192	0.162393	0.34507	0.515152	0.618421
1	11656748	11656853	0.131944	0.10687	0.370629	0.65	0.748387
1	11658081	11658092	0	0	0	0.0111111	0.217143
1	11666884	11667017	0.316129	0.309963	0.563467	0.712366	0.796296
1	11669370	11669385	0.285714	0.29703	0.471074	0.811024	0.875
1	11708804	11708819	0.0992908	0.25	0.413462	0.644444	0.740741
1	11713327	11713426	0.015544	0.02589	0	0.00488998	0.22408
1	11713544	11714101	0.157093	0.09653	0.163057	0.0911418	0.490354
1	11714211	11714580	0.0172549	0.00979592	0.0191827	0.0262009	0.391576
1	11714717	11714761	0.0156863	0.0447154	0.0188679	0	0.315353
1	11722099	11722214	0.177778	0.193333	0.372093	0.554974	0.698413
1	11752324	11752507	0.557402	0.564494	0.730519	0.833563	0.852619
1	11754505	11754600	0.453704	0.516667	0.635922	0.777293	0.87931
1	11754874	11754980	0.442308	0.362205	0.542735	0.711409	0.822511
1	11804019	11804028	0.479532	0.378151	0.717105	0.866197	0.871508
1	11805800	11805823	0.252809	0.176829	0.398964	0.670051	0.758621
1	11817712	11817802	0.515306	0.553571	0.70122	0.910256	0.917874
1	11822294	11822490	0.575641	0.550872	0.687587	0.861399	0.877928
1	11839712	11839742	0.0392157	0.057554	0.0902256	0.374384	0.43871
1	11859592	11859701	0.0236486	0.0260223	0.242321	0.3625	0.45245
1	11859882	11860030	0.219373	0.235849	0.387879	0.595041	0.632432
1	11930642	11930829	0.28013	0.242623	0.52381	0.690341	0.746988
1	11939287	11939433	0.0345489	0.0661626	0.0294737	0.00815661	0.233564
1	11957996	11958043	0.454545	0.3125	0.62406	0.77027	0.932331
1	12009245	12009358	0.197917	0.178082	0.322581	0.591954	0.594872
1	12021864	12021890	0.087963	0.182292	0.300578	0.490385	0.537383
1	12062292	12062501	0.414141	0.354717	0.417293	0.621212	0.767974
1	12077624	12077885	0.434312	0.48951	0.40678	0.201051	0.226064
1	12083856	12084146	0.623169	0.550725	0.351714	0.216057	0.151847
1	12087696	12087784	0.571984	0.492228	0.395722	0.159363	0.232877
1	12087915	12087988	0.733533	0.787879	0.638686	0.431235	0.548303
1	12088106	12088247	0.835784	0.8275	0.686147	0.449821	0.501119
1	12088414	12088489	0.837736	0.780269	0.623318	0.428135	0.482972
1	12088593	12088660	0.632743	0.609819	0.526027	0.224907	0.232759
1	12097475	12097525	0.456731	0.478528	0.732057	0.872247	0.865385
1	12305702	12305807	0.545106	0.421875	0.272947	0.122153	0.173423
1	12327804	12327836	0.536765	0.414062	0.310345	0.14375	0.10219
1	12352475	12352550	0	0.00724638	0.00793651	0	0.31769
1	12595714	12595828	0.491228	0.520599	0.456204	0.559028	0.769014
1	12649329	12649337	0.29375	0	0.430556	0	0.0115607
1	12742956	12742983	0.717703	0.651042	0.555556	0.397321	0.286517
1	12866159	12866294	0.648026	0.693548	0.39726	0.278388	0.184783
1	12889994	12890135	0.217262	0.22069	0.339416	0.629393	0.61753
1	12993009	12993048	0.281915	0.322727	0.57754	0.684444	0.769585
1	12993526	12993621	0.170588	0.19403	0.333333	0.584416	0.671053
1	12994744	12994779	0.223404	0.171569	0.325843	0.315068	0.611321
1	12994997	12995025	0.129496	0.139706	0.360294	0.404372	0.6125
1	13015864	13015953	0.0828025	0.207317	0.190141	0.45	0.580882
1	13024754	13024914	0.355987	0.261589	0.197279	0.134615	0.0988024
1	13039416	13039462	0.213198	0.19697	0.431818	0.64881	0.687831
1	13081929	13081977	0.144385	0.110345	0.258621	0.41784	0.543478
1	13192390	13192470	0.230769	0.252294	0.402116	0.701245	0.846457
1	13201545	13201606	0.705882	0.731801	0.45749	0.243816	0.33195
1	13223404	13223440	0.5	0.435028	0.219355	0.110714	0.118182
1	13324006	13324155	0.329861	0.304478	0.368254	0.534527	0.664234
1	13357281	13357382	0.19883	0.185897	0.294964	0.419753	0.487654
1	13463571	13463678	0.208054	0.175325	0.244755	0.646707	0.70625
1	13671197	13671295	0.0172414	0.0147059	0.202128	0.393258	0.646409
1	13674215	13674289	0.129909	0.20765	0.314607	0.433036	0.409357
1	13837876	13837975	0.268293	0.299383	0.384615	0.651163	0.75
1	13869914	13869948	0.422222	0.510753	0.690476	0.794258	0.777228
1	13926090	13926457	0.676845	0.648	0.474771	0.353571	0.264414
1	13966926	13967026	0.242812	0.202749	0.321311	0.553125	0.620968
1	14006044	14006065	0.20362	0.129187	0.206186	0.186235	0.426667
1	14030973	14031227	0.382716	0.388379	0.590214	0.659524	0.748663
1	14035394	14035511	0.84689	0.826291	0.662651	0.584746	0.482759
1	14095474	14095505	0.177305	0.132812	0.325758	0.433121	0.640625
1	14111134	14111176	0.451524	0.642361	0.696113	0.783854	0.681293
1	14146520	14146555	0.547264	0.45509	0.554913	0.78125	0.854271
1	14146922	14147037	0.129252	0.0932203	0.302817	0.602339	0.737226
1	14153052	14153206	0.379947	0.323529	0.485294	0.70317	0.758621
1	14288064	14288317	0.244216	0.242588	0.323034	0.47	0.619617
1	14307053	14307175	0.196078	0.197802	0.336134	0.43299	0.582278
1	14308777	14308927	0.169355	0.144279	0.266376	0.519084	0.575472
1	15521352	15521422	0.11745	0.109244	0.107477	0.23743	0.442105
1	15980822	15980905	0.00914634	0.0264901	0.0939394	0.271642	0.360947
1	16327386	16327557	0.628641	0.574413	0.438903	0.288981	0.325773
1	16328944	16329058	0.808	0.723982	0.471264	0.281967	0.302521
1	16363328	16363494	0.395028	0.421233	0.583333	0.651351	0.729381
1	16367496	16367636	0.228856	0.258373	0.609524	0.696721	0.8
1	16491681	16491737	0.571848	0.512635	0.322727	0.179941	0.210375
1	16599621	16599701	0.424242	0.47929	0.590604	0.641593	0.778378
1	16666349	16666363	0.448276	0.202128	0.438202	0.768	0.783019
1	16707103	16707168	0.437811	0.455128	0.558376	0.793249	0.889908
1	16759143	16759255	0.58209	0.545946	0.510753	0.510638	0.235698
1	16768732	16768864	0.256228	0.275362	0.419608	0.647651	0.781046
1	16773515	16773689	0.426415	0.402913	0.518868	0.755459	0.764
1	16792441	16792458	0.202899	0.257812	0.55	0.721088	0.801587
1	16818565	16818768	0.520958	0.454128	0.299287	0.176471	0.15222
1	16818921	16819017	0.562738	0.47541	0.305164	0.134868	0.0792079
1	16828667	16828812	0.364035	0.310757	0.468354	0.683019	0.726872
1	16842887	16843132	0.305221	0.270161	0.37884	0.655678	0.737762
1	16847023	16847055	0.746193	0.628415	0.52657	0.288703	0.280769
1	16859032	16859158	0.296512	0.289389	0.50774	0.7151	0.689231
1	16870798	16870958	0.166667	0.137037	0.372694	0.558442	0.6337
1	16899705	16899735	0.138889	0.146853	0.295082	0.588652	0.738372
1	17015846	17015895	0.314879	0.329004	0.393365	0.449814	0.791304
1	17024737	17024761	0.567961	0.59596	0.76555	0.742616	0.82684
1	17136085	17136136	0.360248	0.354839	0.519084	0.695652	0.879699
1	17196214	17196254	0.384988	0.394015	0.513298	0.65127	0.731051
1	17290745	17290806	0.131387	0.12844	0.344262	0.478788	0.663265
1	17295725	17295771	0.387283	0.349398	0.505263	0.78125	0.839779
1	17352631	17352704	0.333333	0.102389	0.283737	0.030303	0.00560224
1	17369391	17369495	0.216463	0.273649	0.366667	0.601423	0.688963
1	17381538	17381565	0.146341	0.166667	0.387755	0.673267	0.669118
1	17381962	17382109	0.416256	0.345794	0.561688	0.730303	0.79056
1	17384389	17384462	0.495601	0.447205	0.721649	0.858621	0.853968
1	17448702	17448786	0.378378	0.333333	0.536232	0.672566	0.713568
1	17554687	17554750	0.239011	0.104615	0.0986667	0.481183	0.259162
1	17578789	17578985	0.435294	0.13587	0.23053	0.0961538	0.0858586
1	17605569	17605593	0.316901	0.323077	0.577778	0.751799	0.797872
1	17605711	17605832	0.233333	0.214286	0.37037	0.596899	0.637097
1	17605991	17606122	0.182584	0.183333	0.348837	0.497143	0.558209
1	17611839	17611901	0.030303	0.0229008	0.206897	0.280303	0.423729
1	17642417	17642510	0.437811	0.288991	0.272222	0.181102	0.0747331
1	17761029	17761187	0.536408	0.482759	0.380062	0.243011	0.21709
1	17837905	17838098	0.117816	0.0974576	0.176471	0.451852	0.570997
1	17944813	17944890	0.0840336	0.0757576	0.164286	0.392857	0.509434
1	18130421	18130684	0.367647	0.340599	0.438095	0.67706	0.761388
1	18130896	18131037	0.265625	0.230769	0.397727	0.577114	0.785714
1	18144218	18144281	0	0	0	0.134328	0.44898
1	18165829	18165870	0.108333	0.0539419	0.137615	0.380795	0.43299
1	18211733	18211797	0.275862	0.298701	0.391304	0.648438	0.912
1	18225995	18226063	0.525547	0.409962	0.234375	0.105405	0.11326
1	18415295	18415355	0.551351	0.466276	0.661578	0.775253	0.815642
1	18515514	18515598	0.00488998	0.0126183	0	0.0348837	0.227848
1	18906264	18906417	0.497992	0.442661	0.232737	0.10034	0.0956848
1	18974175	18974300	0.313043	0.417021	0.19457	0.0577778	0.0655022
1	19072960	19073026	0.324561	0.409241	0.226006	0.0573066	0.15601
1	19073150	19073245	0.626943	0.563218	0.380952	0.25098	0.265625
1	19526703	19526950	0.276817	0.175373	0.375439	0.592486	0.567493
1	19576309	19576785	0.519774	0.436911	0.255121	0.16063	0.117431
1	19593078	19593173	0.542289	0.550802	0.785276	0.869792	0.893048
1	19604985	19605067	0	0.00806452	0	0.0191781	0.369128
1	19605230	19605277	0	0	0.0100503	0	0.223881
1	19654596	19654738	0.234848	0.233051	0.281955	0.56701	0.602459
1	19705993	19706019	0.113924	0.0842105	0.166667	0.611111	0.561224
1	19706673	19706830	0.119718	0.145695	0.325342	0.455882	0.545226
1	19886209	19886220	0	0	0.0151515	0.0116959	0.21875
1	19993708	19993844	0.470238	0.514286	0.664596	0.84153	0.851613
1	20024478	20024520	0.267399	0.30303	0.468635	0.628352	0.670635
1	20080104	20080163	0.578947	0.378378	0.328244	0.188889	0.12
1	20177029	20177058	0.363636	0.24375	0.0949367	0.0490196	0.0472973
1	20177169	20177215	0.418919	0.405316	0.213178	0.0461957	0.0324675
1	20177623	20177756	0.211155	0.225664	0.0784314	0.0161812	0
1	20177895	20178053	0.5	0.342795	0.123506	0.143382	0.100733
1	20226616	20226690	0.386473	0.410138	0.565714	0.738636	0.774359
1	20397696	20397776	0.717105	0.547297	0.398374	0.104938	0.149351
1	20397878	20397959	0.631841	0.481081	0.244444	0.156489	0.0863636
1	20540955	20541021	0.399015	0.39726	0.443478	0.735294	0.770053
1	20671763	20671858	0.252964	0.167286	0.349558	0.699387	0.718121
1	20683707	20683765	0.576208	0.514085	0.760956	0.825784	0.888889
1	20703964	20703987	0.568562	0.437751	0.658009	0.842105	0.882129
1	20791513	20791575	0.0422535	0.0519481	0.169231	0.474227	0.577381
1	20859982	20860112	0.234043	0.248408	0.372263	0.512987	0.634731
1	20884552	20884591	0	0	0	0.149847	0.298246
1	20926133	20926334	0.440449	0.427056	0.260623	0.163441	0.167053
1	20988778	20988807	0	0.0118343	0	0	0.286517
1	21034243	21034345	0.565089	0.588424	0.337461	0.215496	0.242938
1	21042651	21042747	0.132743	0.171171	0.35	0.645161	0.530612
1	21228883	21228971	0.443243	0.435345	0.675	0.80814	0.888889
1	21230907	21231039	0.0297872	0.0382514	0.177083	0.399194	0.50211
1	21336320	21336395	0.480392	0.493151	0.534954	0.686327	0.774194
1	21336498	21336513	0.23913	0.277778	0.459016	0.778947	0.7
1	21342387	21342529	0.563636	0.52	0.719424	0.853933	0.870968
1	21374327	21374408	0.0954274	0.0512295	0.233728	0.486598	0.623348
1	21391502	21391554	0.0526316	0.0648649	0.108108	0.333333	0.377273
1	21505041	21505070	0	0	0	0.0238095	0.273109
1	22182939	22183166	0.684211	0.613546	0.457732	0.46493	0.517958
1	22350600	22350624	0	0	0.087963	0.189427	0.288809
1	22408856	22409073	0.722656	0.69697	0.471311	0.295681	0.236162
1	22779716	22779825	0.122807	0.075	0.221053	0.464646	0.680412
1	22984624	22984713	0.425087	0.286307	0.391304	0.635135	0.67541
1	22991945	22991960	0.241379	0.259843	0.544	0.737226	0.738318
1	23125262	23125289	0.518349	0.458015	0.741935	0.791304	0.8875
1	23194254	23194286	0	0	0	0	0.380117
1	23648278	23648309	0.491429	0.369318	0.348101	0.0454545	0
1	24064145	24064247	0.0629371	0.0657895	0.0625	0.346667	0.404255
1	24224498	24224565	0.427273	0.476684	0.253456	0.163934	0.131687
1	24258963	24259301	0.532294	0.493201	0.341831	0.176578	0.190476
1	24426548	24426663	0.559387	0.514403	0.237736	0.171171	0.173228
1	24426816	24426875	0.480874	0.343066	0.269841	0.0678733	0.0874317
1	24481890	24481962	0.616541	0.465116	0.269231	0.186747	0.114286
1	24483467	24483565	0.666667	0.5625	0.3	0.160714	0.148649
1	24506496	24506621	0.180995	0.232932	0.385593	0.485597	0.675799
1	24532125	24532182	0.43257	0.425397	0.58589	0.782477	0.850794
1	24565244	24565353	0.131086	0.079096	0.231818	0.439216	0.489583
1	24623865	24624190	0.56	0.362887	0.241843	0.136738	0.137694
1	24871534	24871569	0.177143	0.206897	0.288	0.585366	0.699507
1	25274898	25274948	0.251337	0.208333	0.285714	0.526042	0.702857
1	25452912	25453126	0.628571	0.598558	0.44152	0.278281	0.257009
1	25708814	25709118	0.288672	0.243446	0.144089	0.0422535	0.0348101
1	25929264	25929416	0.606648	0.53951	0.320475	0.244499	0.206897
1	25971833	25971885	0.423077	0.217228	0.400722	0.675241	0.659259
1	26035099	26035228	0.56094	0.456067	0.431889	0.240554	0.174713
1	26425886	26425917	0.441748	0.364641	0.379487	0.684783	0.711712
1	26699750	26699850	0.0619469	0.113208	0.162162	0.422222	0.438849
1	26994405	26994505	0.375	0.30303	0.424837	0.635838	0.695946
1	27033919	27033991	0.520362	0.350515	0.296137	0.149718	0.134483
1	27034132	27034283	0.487562	0.480263	0.30625	0.128571	0.166667
1	27428609	27428655	0.384615	0.370833	0.490099	0.627451	0.664384
1	27675282	27675410	0.269091	0.394366	0.39738	0.606272	0.68231
1	27710526	27710659	0.364706	0.276596	0.568345	0.73913	0.782828
1	28167558	28167613	0.270642	0.0638298	0.308824	0	0.239544
1	28332860	28332916	0.4375	0.452703	0.496552	0.754286	0.777778
1	28522275	28522375	0.109375	0.235	0.330986	0.688889	0.640884
1	28660735	28660774	0.122449	0	0.226744	0	0.0418848
1	28964492	28964682	0.533333	0.380282	0.2225	0.121622	0.107884
1	28964882	28964974	0.698113	0.710383	0.442708	0.232	0.194139
1	28965139	28965160	0.848837	0.682243	0.608108	0.295775	0.294574
1	28965785	28966095	0.466763	0.297659	0.19702	0.0673712	0.0851064
1	29125808	29125846	0.527778	0.601093	0.708108	0.845361	0.875706
1	29249829	29249856	0.466165	0.445312	0.157143	0.121951	0.0645161
1	29342282	29342483	0.2978	0.228571	0.420792	0.560784	0.619224
1	29343096	29343119	0.0363636	0.075	0.284211	0.576271	0.563636
1	29480956	29481012	0.206349	0.222222	0.313609	0.510638	0.579545
1	29481174	29481230	0.276786	0.337143	0.488764	0.599206	0.672414
1	29496507	29496551	0.678082	0.526718	0.743243	0.863799	0.874477
1	29769943	29770001	0.173913	0.203883	0.425373	0.699187	0.766917
1	29909773	29909838	0.245614	0.255682	0.369318	0.535545	0.685446
2	127393	127429	0.183784	0.297101	0.413793	0.528497	0.574713
2	134683	134888	0.163934	0.129568	0.427007	0.602837	0.666667
2	153009	153146	0.220395	0.27381	0.305263	0.641196	0.607046
2	161172	161602	0.2	0.185754	0.317384	0.510959	0.627815
2	171645	171736	0.0818182	0.0306122	0.25	0.568182	0.64486
2	171893	172039	0.236324	0.304082	0.379877	0.584551	0.675889
2	184023	184255	0.593296	0.578125	0.758815	0.804957	0.84466
2	266167	266378	0.278302	0.239796	0.418719	0.633663	0.799163
2	268472	268627	0.305936	0.294931	0.436893	0.564315	0.64
2	366186	366237	0.0743243	0.133333	0.341463	0	0.0216867
2	366379	366477	0.112745	0.120092	0.26776	0.00724638	0.00769231
2	637893	637923	0.518325	0.401099	0.323308	0.123596	0.0486486
2	638405	638605	0.427729	0.40293	0.200704	0.156627	0.121951
2	709884	710055	0.280757	0.309309	0.41896	0.514658	0.673152
2	727631	727781	0.114114	0.157088	0.233227	0.464396	0.594502
2	787249	787311	0.269896	0.383803	0.151408	0.0507463	0.108392
2	825485	825513	0.593407	0.556962	0.900763	0.94359	0.897849
2	899418	899523	0.410256	0.341615	0.22449	0.113744	0.07
2	905536	905586	0.136905	0.128049	0.308219	0.564103	0.521277
2	987455	987738	0.16388	0.0928571	0.250883	0.429022	0.546053
2	998672	998758	0.234848	0.145078	0.258706	0.623188	0.551515
2	1037760	1037987	0.053125	0.0826446	0.262712	0.387597	0.521912
2	1059404	1059431	0.0656934	0.113208	0.236364	0.424419	0.536585
2	1075491	1075593	0.598684	0.410169	0.30605	0.25779	0.19244
2	1112493	1112636	0.552632	0.433333	0.313008	0.253049	0.148789
2	1134167	1134280	0.403636	0.369718	0.455399	0.631179	0.763158
2	1174218	1174273	0	0.0537634	0.223214	0.434109	0.550459
2	1260353	1260410	0.412037	0.425121	0.541237	0.773756	0.818182
2	1426099	1426175	0.493036	0.49505	0.509375	0.729299	0.8017
2	1429210	1429332	0.243309	0.222222	0.452685	0.714286	0.785088
2	1474237	1474353	0.485893	0.488599	0.316176	0.287634	0.217033
2	1567876	1568004	0.0346821	0.089172	0.208054	0.402597	0.484472
2	1584961	1585122	0.419558	0.447761	0.576923	0.797753	0.871429
2	1587386	1587528	0.613095	0.525478	0.715026	0.820276	0.876761
2	1628068	1628716	0.0206731	0.0459828	0.291994	0.000927644	0.00750821
2	1660976	1661041	0.0170455	0.165625	0.300319	0.115196	0.0178571
2	1663466	1663574	0.505976	0.437262	0.520833	0.720848	0.747036
2	1702107	1702152	0.0380952	0.12844	0.141667	0.32716	0.539062
2	1731684	1731899	0.237647	0.260623	0.423077	0.470752	0.623881
2	1740832	1740998	0.363309	0.305556	0.479245	0.699634	0.70155
2	1827732	1827881	0	0	0	0.0233766	0.3
2	1892587	1892603	0	0.0518519	0.356589	0	0
2	1928277	1928430	0.47619	0.507042	0.286517	0.134921	0.0325581
2	1929262	1929301	0.385475	0.377907	0.188235	0.111111	0.0428571
2	1982748	1983083	0.493653	0.503257	0.669565	0.808735	0.796726
2	2031903	2031993	0.444186	0.25187	0.0860215	0.379386	0.414163
2	2034263	2034324	0.325	0.329825	0.434615	0.667897	0.691667
2	2054038	2054197	0.535019	0.558904	0.718412	0.806683	0.873737
2	2232281	2232361	0.454545	0.409524	0.64497	0.78	0.810256
2	2259644	2259654	0.0662651	0.115108	0.111765	0.321244	0.483444
2	2318928	2318937	0.217877	0.273381	0.333333	0.686869	0.770053
2	2331988	2332372	0.23389	0.26378	0.378342	0.618084	0.738479
2	2336208	2336363	0.0694184	0.101852	0.17953	0.330973	0.455796
2	2336501	2336545	0.0703125	0.0540541	0.294574	0.64539	0.765217
2	2410492	2410616	0.543544	0.468619	0.574324	0.761006	0.819588
2	2428817	2428886	0.29771	0.39645	0.455128	0.629454	0.736994
2	2655801	2655916	0.302469	0.259542	0.483333	0.674074	0.7625
2	2854127	2854292	0.411215	0.354962	0.444444	0.648936	0.683398
2	2980101	2980150	0.236686	0.322581	0.635593	0.668831	0.762887
2	2980622	2980638	0.0886076	0.172414	0.304348	0.663265	0.663265
2	3519032	3519154	0.12069	0.225941	0.373333	0.15942	0.0882353
2	3519276	3519359	0.154362	0.34	0.65534	0.287926	0.1875
2	3519623	3519650	0.317365	0.29078	0.663934	0.146893	0.136792
2	3519835	3519885	0.262136	0.383333	0.581395	0.227907	0.106977
2	3520340	3520466	0.300836	0.349544	0.584192	0.200969	0.120743
2	3520586	3520660	0.123188	0.22695	0.371648	0.116279	0.0808824
2	3985718	3985766	0.27881	0.340611	0.367257	0.621622	0.607692
2	3985874	3985945	0.0672269	0.156863	0.387097	0.515789	0.681818
2	4067174	4067270	0.160563	0.189274	0.287273	0.367847	0.235821
2	4144595	4144682	0.0592105	0.0347222	0.10559	0.315534	0.378238
2	4348382	4348488	0.293478	0.301887	0.307692	0.70936	0.75
2	4508472	4508680	0.142857	0.186246	0.213675	0.359897	0.397436
2	4526128	4526257	0.394089	0.439437	0.609091	0.694444	0.740541
2	4745043	4745054	0.147727	0.15625	0.270588	0.672269	0.53
2	4758653	4758677	0.146341	0.0703125	0.368	0.596386	0.652174
2	4873228	4873350	0.165992	0.225296	0.194215	0.38403	0.474048
2	4894468	4894504	0.494118	0.393939	0.540984	0.805405	0.893939
2	4941510	4941545	0.0685714	0.0606061	0.298507	0.505376	0.506494
2	5002229	5002406	0.429175	0.428879	0.482916	0.691441	0.728814
2	5407976	5408061	0.0320513	0.0629371	0.0862069	0.323529	0.356383
2	5465301	5465429	0.445344	0.400293	0.510433	0.639761	0.645113
2	5512626	5512691	0.00607903	0.0267062	0.332061	0.0261097	0.0959752
2	5908699	5908890	0.207729	0.236994	0.325581	0.512195	0.592233
2	6035545	6035598	0.603015	0.46	0.405263	0.225532	0.135
2	6089553	6089607	0.108392	0.131274	0.144068	0.406667	0.506536
2	6180688	6180756	0.261905	0.259887	0.417266	0.548673	0.6875
2	6187265	6187280	0.242105	0.172414	0.398649	0.666667	0.760234
2	6353018	6353156	0.650909	0.492958	0.417582	0.29595	0.279605
2	6398139	6398267	0.718085	0.529412	0.558824	0.212389	0.247253
2	6637270	6637323	0.0839161	0.152174	0.179688	0.437158	0.538961
2	6693062	6693087	0.182692	0.228261	0.56	0.127208	0.00833333
2	6736729	6736877	0.380117	0.343195	0.469136	0.650307	0.805128
2	6799526	6799810	0.115073	0.129534	0.18315	0.447407	0.572052
2	6897761	6897881	0.0646552	0.118227	0.238095	0.366412	0.472727
2	6901894	6901909	0.0947368	0.0694444	0.402174	0.581818	0.757576
2	6945924	6945937	0.849673	0.820513	0.542636	0.454545	0.413534
2	6946556	6946579	0.472103	0.479452	0.664	0.823276	0.85
2	6969090	6969212	0.406639	0.456835	0.511848	0.748201	0.756554
2	7081383	7081517	0.159292	0.172775	0.283871	0.449153	0.496324
2	7090938	7091048	0.486014	0.423077	0.579365	0.768683	0.81962
2	7093407	7093470	0.489796	0.459559	0.682657	0.790941	0.858657
2	7093839	7093866	0.333333	0.481481	0.674603	0.789157	0.771605
2	7167144	7167304	0.153285	0.116935	0.347328	0.550877	0.554717
2	7178987	7179002	0.385417	0.3125	0.59434	0.852459	0.84127
2	7182729	7182794	0.440111	0.468647	0.209524	0.20098	0.0880196
2	7183663	7183709	0.619718	0.614232	0.445833	0.374631	0.314176
2	7184541	7184761	0.806452	0.7543	0.631043	0.513559	0.460674
2	7185102	7185228	0.772443	0.719346	0.473913	0.24717	0.218962
2	7230046	7230173	0.141711	0.162983	0.143902	0.366516	0.166667
2	7242207	7242280	0.218182	0.215517	0.479452	0.770833	0.822034
2	7269470	7269513	0.0135135	0	0.0486111	0.248555	0.427711
2	7289706	7289789	0.481865	0.458716	0.564103	0.754011	0.785441
2	7429174	7429262	0.0945946	0.0944882	0.247934	0.55814	0.529851
2	7650946	7650968	0.239437	0.298611	0.508929	0.668675	0.824074
2	7729521	7729680	0.614943	0.639296	0.436482	0.29558	0.220779
2	7844480	7844709	0.657106	0.607034	0.643564	0.839595	0.821782
2	7885138	7885234	0	0.0359281	0.037037	0.358209	0.383901
2	7977405	7977492	0.133117	0.195652	0.227437	0.539683	0.731034
2	7987836	7987948	0.21	0.19375	0.337255	0.550173	0.637883
2	8028379	8028394	0.234742	0.291892	0.610837	0.747748	0.802956
2	8036920	8036947	0.258503	0.242647	0.392857	0.604027	0.696296
2	8041430	8041450	0.539474	0.516949	0.328	0.152439	0.140625
2	8041670	8041766	0.672474	0.618026	0.403292	0.228659	0.228261
2	8075991	8076015	0.163743	0.110345	0.257576	0.505155	0.606667
2	8090344	8090488	0.25	0.23166	0.426923	0.516923	0.691843
2	8090868	8090917	0.169935	0.193548	0.3125	0.623377	0.743243
2	8100455	8100554	0.343629	0.326087	0.503067	0.632124	0.773148
2	8198263	8198284	0.191176	0.254545	0.107692	0.0251046	0.0104712
2	8202958	8202992	0.0842105	0.135922	0.403226	0.530864	0.564103
2	8209422	8209434	0.013245	0.191304	0.265487	0	0
2	8383271	8383351	0.70607	0.702509	0.490775	0.242604	0.259494
2	8403530	8403654	0.70098	0.588235	0.380711	0.25	0.168182
2	8413496	8413578	0.517341	0.381271	0.30662	0.189944	0.252101
2	8575680	8575723	0.121053	0.159763	0.243243	0.560847	0.60119
2	8642186	8642347	0.266272	0.318182	0.379032	0.607143	0.685083
2	8643747	8643804	0.257463	0.219409	0.285714	0.520325	0.602837
2	8688027	8688085	0.192893	0.120773	0.381188	0	0
2	8697020	8697055	0.18254	0.244755	0.418182	0.688406	0.703704
2	8822274	8822297	0.588235	0.519685	0.267606	0.220238	0.115942
2	8845372	8845449	0.0153846	0	0.041841	0	0.389776
2	9091905	9091962	0.307692	0.35119	0.515152	0.689815	0.783951
2	9096786	9096852	0.391608	0.373188	0.174089	0.0676056	0.0218978
2	9229323	9229501	0.291902	0.177419	0.12156	0.140696	0.0769231
2	9348243	9348487	0.410714	0.412422	0.263393	0.202471	0.137967
2	9424878	9425016	0.300885	0.313364	0.341014	0.565022	0.607004
2	9433541	9433556	0.545455	0.59375	0.833333	0.874439	0.966851
2	9445257	9445297	0.278169	0.265993	0.426778	0.592453	0.706081
2	9783502	9783550	0.201705	0.241135	0.251748	0.41791	0.531073
2	9797302	9797438	0.265873	0.255924	0.435407	0.581132	0.714286
2	9852126	9852241	0.5671	0.577114	0.77551	0.880531	0.913725
2	10139684	10139715	0.43299	0.53012	0.197183	0.0817308	0.0848485
2	10145300	10145394	0.0882353	0.301587	0.387097	0.701493	0.677419
2	10186130	10186150	0.191489	0.217391	0.29078	0	0
2	10318450	10318579	0.477376	0.4	0.535503	0.774752	0.663366
2	10336474	10336555	0.397351	0.32197	0.202247	0.106599	0.039886
2	10352384	10352480	0.305389	0.268657	0.505155	0.757353	0.742424
2	10540852	10540910	0.12037	0.0940171	0.357895	0.512195	0.652893
2	10570288	10570415	0.50885	0.43956	0.230088	0.116883	0.125749
2	10609037	10609077	0.182573	0.215596	0.405941	0.565217	0.703704
2	10647629	10647652	0.569378	0.528846	0.248447	0.153191	0.110577
2	10658933	10659126	0.154812	0.0637636	0.280528	0.0352201	0.0231884
2	10825448	10825551	0.0226244	0.0373832	0.0646766	0.232932	0.28
2	11043256	11043397	0.649805	0.660377	0.78972	0.907749	0.907473
2	11044697	11044816	0.502513	0.486034	0.290698	0.187215	0.0923913
2	11045062	11045312	0.513029	0.416036	0.220758	0.130952	0.103093
2	11047085	11047233	0.51312	0.479518	0.263014	0.122736	0.139474
2	11047880	11047967	0.567961	0.496894	0.290476	0.124031	0.146245
2	11129775	11129906	0.312155	0.339483	0.432692	0.617801	0.616099
2	11198528	11198611	0.00657895	0.0253623	0.237226	0	0
2	11217682	11217734	0.35589	0.173913	0.230519	0.0510441	0.0179028
2	11298391	11298485	0.555556	0.43949	0.673077	0.87963	0.911765
2	11327360	11327414	0.216216	0.195122	0.316239	0.649123	0.709924
2	11428727	11428745	0.363636	0.514925	0.504065	0.75	0.858974
2	11483944	11483959	0.40991	0.185654	0.172131	0	0
2	11669243	11669528	0.198157	0.195373	0.445026	0.650754	0.750611
2	11694318	11694354	0.362007	0.278261	0.419492	0.64751	0.638298
2	11713858	11714000	0.619048	0.525806	0.464744	0.228637	0.302326
2	11714210	11714263	0.792929	0.819512	0.715026	0.431818	0.540773
2	11736453	11736681	0.03657	0.0522388	0.224843	0.138721	0.00260078
2	11908889	11909082	0.411079	0.473868	0.678832	0.76489	0.856322
2	11964778	11964805	0.220588	0.252033	0.385417	0.605263	0.834711
2	12076034	12076241	0.348653	0.385135	0.546697	0.764211	0.705773
2	12105478	12105546	0.711864	0.766667	0.513761	0.324324	0.3125
2	12106186	12106268	0.614786	0.552743	0.437811	0.404255	0.236364
2	12174843	12175035	0.368737	0.313559	0.140998	0.0943089	0.0827068
2	12475719	12475900	0.282609	0.336391	0.370242	0.591837	0.625323
2	12742795	12742869	0.571721	0.548387	0.448352	0.339587	0.282561
2	12754363	12754491	0.800344	0.8	0.693478	0.536332	0.508972
2	12801931	12801982	0.73822	0.491429	0.81761	0.844444	0.907104
2	12802359	12802555	0.320197	0.405128	0.530488	0.663415	0.741379
2	13065499	13065590	0.598684	0.557692	0.238994	0.18593	0.146341
2	13113302	13113333	0.240741	0.348148	0.419847	0.630303	0.815287
2	13268816	13268903	0.0674157	0.118056	0.236641	0.428571	0.609375
2	13374562	13374663	0.432624	0.396226	0.632653	0.861111	0.848
2	13481386	13481510	0.190065	0.108434	0.207824	0.482042	0.443213
2	14009921	14010104	0.599562	0.561576	0.38539	0.126177	0.156475
2	14063522	14063560	0.288557	0.272727	0.424084	0.703422	0.626374
2	14415331	14415419	0.365482	0.389535	0.623656	0.660793	0.825328
2	14418647	14418663	0.146199	0.235294	0.512346	0.629834	0.764398
2	14675778	14675946	0.403756	0.381579	0.569832	0.880952	0.907834
2	14704793	14704831	0.551724	0.535484	0.320755	0.199052	0.0542986
2	14924881	14924977	0.0277778	0	0.297436	0	0
2	15130659	15130847	0.490196	0.726619	0.356688	0.193396	0.149038
2	15266758	15266848	0.142145	0.225888	0.361257	0.386728	0.0202703
2	15274042	15274109	0.431034	0.380952	0.353741	0.766839	0.866667
2	15434693	15434710	0.0572519	0.0923077	0.255507	0.208904	0
2	15707731	15707895	0.576446	0.533958	0.447826	0.295181	0.228106
2	15708340	15708511	0.698795	0.636076	0.475	0.388102	0.299169
2	15767373	15767482	0.473595	0.412879	0.586011	0.43058	0.00338409
2	15813313	15813346	0.277778	0.1	0.253623	0.555195	0.509859
2	15850680	15850797	0.528814	0.449612	0.310105	0.11396	0.117647
2	15880097	15880282	0.176796	0.160966	0.26501	0.514228	0.582677
2	15880393	15880532	0.416476	0.371571	0.509346	0.724444	0.730697
2	15880618	15880787	0.857143	0.739726	0.630728	0.470721	0.405479
2	15881410	15881826	0.558887	0.554336	0.411192	0.27242	0.258912
2	15884427	15884720	0.192067	0.145	0.285106	0.484029	0.614561
2	15884984	15885066	0.197531	0.176895	0.328205	0.668394	0.673913
2	16003413	16003611	0.522892	0.579365	0.429668	0.328972	0.348837
2	16021797	16021850	0.603687	0.495283	0.380952	0.330645	0.182979
2	16027671	16027860	0.571856	0.489305	0.315927	0.2	0.107623
2	16030151	16030284	0.551148	0.528846	0.684086	0.845188	0.897778
2	16031220	16031260	0.503817	0.502024	0.227679	0.155689	0.101587
2	16031434	16031871	0.553377	0.469965	0.330961	0.212397	0.146678
2	16032112	16032293	0.515298	0.474684	0.293436	0.162996	0.08519
2	16279605	16279697	0.180952	0.16568	0.351759	0.619565	0.715686
2	16347359	16347464	0.259887	0.211538	0.380368	0.594595	0.70122
2	16467164	16467346	0.472112	0.528708	0.652299	0.810384	0.845339
2	16664987	16665035	0.25	0.31068	0.526316	0.691667	0.738095
2	16920915	16920945	0.393333	0.376812	0.518797	0.772727	0.848837
2	17147590	17147664	0.251208	0.157576	0.261905	0.555556	0.765625
2	17253259	17253344	0.280303	0.325397	0.445255	0.627586	0.722222
2	17255843	17255978	0.366013	0.371542	0.580488	0.746429	0.833333
2	17300974	17301208	0.383133	0.35942	0.22043	0.109244	0.0869565
2	17553810	17553831	0.0102041	0	0	0.00961538	0.514151
2	17740048	17740134	0.0860215	0.136364	0.308571	0.515	0.733333
2	17845067	17845188	0.505051	0.473868	0.25188	0.118519	0.111717
2	17846934	17847119	0.4	0.429104	0.282353	0.122024	0.102719
2	17847416	17847522	0.530831	0.425197	0.276836	0.138776	0.148492
2	17848209	17848642	0.542056	0.413592	0.234375	0.127955	0.108148
2	17992677	17992708	0.371585	0.44898	0.6	0.836601	0.812865
2	18497802	18498039	0.837209	0.815517	0.721498	0.585398	0.541056
2	18498618	18498656	0.726415	0.754601	0.561111	0.424893	0.269531
2	18528064	18528105	0.641921	0.533058	0.322581	0.187279	0.189873
2	18593195	18593373	0.260623	0.308943	0.129555	0.0550459	0.0711864
2	18845851	18845877	0.702532	0.387755	0.491124	0.232804	0.150485
2	18854579	18854586	0.0865385	0.0673077	0.2125	0.407692	0.576923
2	19163041	19163066	0.305263	0.154639	0.607477	0.688073	0.887755
2	19220441	19220561	0.553936	0.548276	0.621795	0.849858	0.839286
2	19268611	19268634	0.130178	0.248276	0.482517	0.714286	0.755396
2	19414103	19414316	0.350649	0.337793	0.460432	0.641577	0.709779
2	19528774	19528837	0.389222	0.335878	0.697987	0.829268	0.818182
3	28807	29024	0.649485	0.638983	0.569721	0.3675	0.486933
3	848642	848761	0.432494	0.307278	0.222222	0.199115	0.172494
3	1209940	1210101	0.656716	0.543478	0.297619	0.237082	0.141264
3	1210852	1210877	0.717949	0.537037	0.389831	0.28866	0.0786517
3	1211049	1211281	0.512894	0.494915	0.236923	0.175853	0.0952381
3	1336622	1336646	0.0700637	0.0833333	0.240602	0.371795	0.468208
3	1675250	1675488	0.663342	0.593023	0.481793	0.321814	0.272517
3	1963967	1964194	0.664783	0.599237	0.441584	0.274168	0.243655
3	1969295	1969396	0.592814	0.671975	0.401316	0.231169	0.262537
3	1970221	1970402	0.720313	0.681518	0.481605	0.264174	0.236478
3	2048959	2048984	0.305677	0.150259	0.117647	0.0436508	0.008
3	2258688	2258739	0.515464	0.502703	0.312169	0.180952	0.136585
3	2953137	2953198	0	0	0	0.00617284	0.208333
3	3478633	3478740	0.205263	0.248521	0.452941	0.624204	0.684729
3	3665160	3665347	0.331096	0.281623	0.14878	0.0684932	0.343137
3	3813147	3813162	0.218579	0.306011	0.101064	0.0858586	0.0122449
3	3966044	3966129	0.40625	0.487603	0.664122	0.868852	0.917355
3	4752145	4752265	0.434783	0.360976	0.609929	0.759162	0.777778
3	5104276	5104352	0.125	0.107623	0.295567	0.472527	0.656805
3	5137817	5138027	0.273973	0.273239	0.411602	0.748744	0.722892
3	5285975	5286058	0.481262	0.538168	0.64823	0.758551	0.746124
3	5404868	5404897	0.451807	0.369318	0.209302	0.0735931	0.0849421
3	5452275	5452483	0.470238	0.452991	0.321343	0.213552	0.181818
3	5453256	5453493	0.605214	0.450935	0.33698	0.251366	0.23062
3	5779358	5779385	0.566038	0.451613	0.220472	0.166667	0.137255
3	5779769	5779778	0.623188	0.488889	0.340136	0.107143	0.17284
3	5780094	5780452	0.516393	0.434884	0.311778	0.138648	0.167513
3	5780996	5781146	0.611538	0.506667	0.34359	0.174312	0.147601
3	5815488	5815525	0.19375	0.208054	0.173077	0.433498	0.668571
3	5867826	5867919	0.822542	0.829653	0.729483	0.583732	0.516461
3	5868051	5868081	0.714286	0.68323	0.53125	0.295181	0.323171
3	6296458	6296537	0.529781	0.419608	0.266212	0.264205	0.111111
3	6432063	6432147	0.653659	0.617143	0.359788	0.21645	0.232673
3	6576332	6576399	0.425926	0.365385	0.609626	0.698198	0.80597
3	6705822	6705899	0.639456	0.592742	0.477833	0.349206	0.171233
3	6718037	6718146	0.364583	0.323353	0.534247	0.734884	0.757426
3	6728938	6728953	0.43662	0.456522	0.641026	0.828358	0.843972
3	6729430	6729480	0.546392	0.644295	0.801047	0.881356	0.907631
3	6771219	6771370	0.113253	0.12973	0.257426	0.548673	0.692073
3	6772287	6772441	0.289044	0.26601	0.313953	0.516807	0.632035
3	6827661	6827700	0.411184	0.384921	0.512931	0.665644	0.786486
3	7254326	7254368	0.173913	0.11194	0.138686	0.321168	0.515152
3	7280109	7280158	0.110497	0.0467836	0.149068	0.39196	0.492683
3	7420632	7420910	0.482707	0.455056	0.235294	0.143705	0.11
3	7982072	7982087	0.2	0.180451	0.503597	0.712	0.787402
3	8185951	8185994	0	0.0567376	0.102362	0.197115	0.380645
3	8397342	8397529	0.268235	0.278873	0.533537	0.658986	0.702997
3	8414934	8415033	0.184382	0.164179	0.22542	0.454343	0.506887
3	8509682	8509790	0.62037	0.600877	0.291005	0.209607	0.139241
3	8511578	8511687	0.611529	0.413043	0.331507	0.126106	0.0945378
3	8511809	8512105	0.444292	0.369735	0.239193	0.122765	0.0686922
3	8564885	8564992	0.0621762	0.102041	0.232955	0.473214	0.54359
3	8752818	8752963	0.173267	0.260274	0.483696	0.539216	0.586538
3	8944902	8945053	0.426136	0.556391	0.637795	0.873134	0.775362
3	9055143	9055242	0.0942408	0.0941176	0.223881	0.441341	0.439394
3	9085593	9085707	0.198962	0.151571	0.243678	0.368839	0.404531
3	9141781	9141976	0.63655	0.543779	0.457944	0.371032	0.291489
3	9258231	9258317	0.267442	0.259843	0.34507	0.56	0.702703
3	9575987	9576024	0.246479	0.221477	0.383333	0.565217	0.664234
3	9643744	9643913	0.222892	0.195584	0.298343	0.616972	0.77591
3	9644100	9644156	0.0533808	0.0404858	0.0909091	0.259146	0.208754
3	9703323	9703431	0.56	0.43128	0.294416	0.103306	0.090535
3	9706977	9706995	0.710526	0.515152	0.387097	0.167702	0.134752
3	9707225	9707323	0.608374	0.542529	0.267532	0.104651	0.0989247
3	9707438	9707612	0.583969	0.528814	0.264286	0.154639	0.133127
3	9975451	9975503	0.808594	0.84589	0.659292	0.440771	0.50566
3	10032878	10032964	0.221622	0.19774	0.311258	0.563707	0.73913
3	10449659	10449972	0.166667	0.0726744	0.240385	0.434579	0.61215
3	10525546	10525703	0.0706215	0.10473	0.268116	0.58642	0.623457
3	10628577	10628744	0.187633	0.147583	0.331096	0.503093	0.559441
3	10678706	10678739	0.257426	0.0559006	0.374046	0.513333	0.472222
3	10683839	10683911	0.0374532	0.0684411	0.17551	0.392086	0.660777
3	10781411	10781640	0.441758	0.353201	0.511364	0.656109	0.723926
3	10850509	10850534	0.0416667	0	0.0786517	0.252525	0.434783
3	10901618	10901633	0.255172	0.374046	0.478571	0.683616	0.787097
3	10902142	10902348	0.633117	0.597623	0.729339	0.823417	0.867384
3	10906220	10906308	0.174497	0.177305	0.368421	0.539326	0.74
3	10908017	10908040	0.31203	0.361111	0.691244	0.725275	0.766667
3	11000561	11000661	0.231373	0.127572	0.222727	0.465035	0.572785
3	11010239	11010345	0.271429	0.212963	0.38141	0.594771	0.668896
3	11187725	11187778	0.368852	0.345133	0.405941	0.721154	0.776923
3	11187889	11187920	0.344633	0.440789	0.590278	0.824859	0.848315
3	11199869	11199979	0.389163	0.237838	0.371257	0.590674	0.607955
3	11252314	11252390	0.0978261	0.0723684	0.415094	0.583851	0.714286
3	11265931	11266071	0.414035	0.360714	0.606299	0.708772	0.786145
3	11288848	11289023	0.616842	0.533333	0.245192	0.155844	0.0894855
3	11400824	11400851	0.134228	0.138889	0.227273	0.612903	0.601562
3	11802974	11803057	0.277778	0.331579	0.452381	0.744828	0.789189
3	11847858	11847901	0.256	0.205128	0.475728	0.663717	0.867257
3	12105730	12105796	0.236842	0.134454	0.402985	0.770642	0.784091
3	12142387	12142485	0.116279	0.225806	0.298387	0.627586	0.679389
3	12169099	12169236	0.248889	0.300546	0.401163	0.578947	0.692661
3	12239701	12239952	0.408284	0.478916	0.441176	0.707165	0.791391
3	12351669	12351732	0.0540541	0.0451128	0.132812	0.287958	0.394161
3	12357830	12357894	0.655629	0.56338	0.295652	0.261146	0.309524
3	12457563	12457595	0.280822	0.20354	0.376068	0.625954	0.656805
3	12458030	12458093	0.265625	0.261261	0.423423	0.649573	0.724638
3	12970349	12970364	0.233871	0.222222	0.495146	0.508197	0.648438
3	13333305	13333405	0.244604	0.198198	0.512821	0.658537	0.75
3	13990628	13990709	0.228571	0.151724	0.335766	0.588235	0.517241
3	13991845	13991926	0.373984	0.289617	0.471264	0.638393	0.807487
3	14056586	14056720	0.554726	0.52454	0.662011	0.762274	0.823276
3	14234618	14234633	0.317829	0.243697	0.612069	0.700599	0.854839
3	14315106	14315190	0.688953	0.724919	0.560656	0.456	0.342246
3	14315732	14315806	0.615385	0.6	0.375	0.257353	0.123077
3	14316487	14316544	0.467532	0.496732	0.232143	0.0984848	0.0264317
3	14726490	14726553	0.395683	0.472492	0.406393	0.217228	0.107595
3	14726658	14727114	0.33168	0.285061	0.182852	0.0926539	0.0354331
3	14727702	14727848	0.411911	0.429612	0.251269	0.127389	0.082397
3	14727967	14728057	0.541284	0.487562	0.260638	0.107884	0.0972763
3	14844792	14844977	0.245499	0.321881	0.436567	0.529126	0.634069
3	15050677	15050751	0.107955	0.150289	0.234973	0.477833	0.507772
3	15089320	15089354	0.172727	0.111111	0.252747	0.490909	0.603604
3	15196487	15196627	0.140351	0.120879	0.252336	0.468468	0.661538
3	15267332	15267461	0.672131	0.708333	0.551948	0.370892	0.296137
3	15783556	15783579	0.161616	0.220126	0.393782	0.617778	0.697115
3	15794677	15794738	0.232	0.329787	0.55814	0.635417	0.691057
3	15807449	15807561	0.505226	0.59434	0.670051	0.829268	0.890511
3	15844581	15844719	0.146893	0.137566	0.166667	0.417476	0.451163
3	15867733	15867859	0.0306122	0.109804	0.15942	0.410169	0.506452
3	15875246	15875331	0.516014	0.38326	0.549296	0.784553	0.75188
3	15886835	15886913	0.327273	0.375	0.443609	0.761194	0.820513
3	15918106	15918121	0.295082	0.305344	0.568	0.709924	0.73913
3	15918500	15918672	0.477922	0.461957	0.710784	0.718535	0.806763
3	15925575	15925604	0.0294118	0.0233918	0.0628571	0.313514	0.362637
3	15931156	15931256	0.485981	0.513514	0.657459	0.851282	0.876923
3	15958192	15958273	0.0643275	0.130137	0.202381	0.443878	0.634731
3	15967914	15967952	0.470588	0.536364	0.771429	0.828402	0.877419
3	15989208	15989323	0.487013	0.34	0.566372	0.774436	0.762195
3	16084479	16084494	0.202614	0.18705	0.388889	0.671642	0.7
3	16413004	16413055	0.186813	0.211268	0.191489	0.62	0.733333
3	16535648	16535723	0.321429	0.462687	0.559322	0.679012	0.918605
3	16641049	16641102	0.395699	0.381418	0.58377	0.663158	0.632653
3	16745400	16745546	0.128814	0.0988142	0.157895	0.379928	0.467181
3	16851418	16851441	0.26257	0.189815	0.330357	0.521327	0.653386
3	16852451	16852571	0.153846	0.186916	0.158416	0.338983	0.572727
3	16951401	16951453	0.555556	0.582857	0.310345	0.193309	0.1417
3	16954136	16954235	0.397727	0.362745	0.34555	0.130742	0.1133
3	17047383	17047543	0.207921	0.157068	0.232432	0.469027	0.604651
3	17051079	17051195	0.211055	0.219355	0.380488	0.581731	0.691964
3	17059740	17059762	0.712418	0.677686	0.40146	0.269939	0.191083
3	17061399	17061414	0.241135	0.312925	0.604839	0.756944	0.766129
3	17064150	17064166	0.135417	0.168142	0.455446	0.587156	0.633333
3	17068749	17068854	0.211055	0.229814	0.409938	0.656388	0.725
3	17141443	17141483	0.30137	0.324841	0.557692	0.702703	0.794872
3	17332394	17332505	0.231183	0.25	0.402878	0.647668	0.734375
3	17532063	17532191	0.26259	0.333333	0.489083	0.598456	0.621739
3	17842964	17843057	0.701389	0.621849	0.460993	0.240964	0.17341
3	17862428	17862503	0.328947	0.402715	0.142077	0.11583	0.0261194
3	18389849	18389899	0.657895	0.615385	0.426923	0.439891	0.213018
3	18477841	18477891	0	0.0163934	0.232759	0.49635	0.598592
3	18545986	18546028	0.492462	0.484018	0.373832	0.173077	0.162055
3	18629958	18630007	0.433566	0.477419	0.657233	0.744548	0.796825
3	18813447	18813516	0.438746	0.468966	0.179487	0.188034	0.143885
3	18884306	18884358	0.0283505	0.0375	0.165663	0.354938	0.429348
3	19301516	19301676	0.2	0.183051	0.2	0.424069	0.464396
3	19481156	19481300	0.751756	0.727528	0.633136	0.530612	0.517615
3	19482762	19482920	0.252918	0.233618	0.314578	0.598326	0.563745
3	19537730	19537797	0.238095	0.28	0.5	0.64557	0.792683
3	19648156	19648179	0.337931	0.306667	0.652695	0.835821	0.869318
3	19667894	19668140	0.63099	0.534413	0.363107	0.265861	0.144882
3	19753954	19753978	0.404255	0.375	0.622642	0.902174	0.851485
3	20030313	20030424	0.522727	0.536977	0.318792	0.209632	0.137931
3	20031835	20031916	0.569231	0.530612	0.368421	0.273256	0.208556
3	20056131	20056291	0.34375	0.287449	0.443299	0.705882	0.755459
3	20266919	20266952	0.272727	0.255663	0.00754717	0	0
3	20362460	20362502	0.284404	0.315789	0.438596	0.675	0.833333
3	20660196	20660292	0.160804	0.154839	0.278388	0.492958	0.464824
3	20731361	20731404	0.532895	0.555556	0.389558	0.144068	0.2
3	20731530	20731643	0.698529	0.746324	0.598456	0.382445	0.365854
3	20989401	20989563	0.792746	0.764706	0.496403	0.345339	0.32438
3	21363940	21364001	0.350877	0.314136	0.444444	0.686567	0.738636
3	21472136	21472158	0.379121	0.328042	0.484663	0.713542	0.729592
3	21509689	21509749	0.616798	0.659026	0.377976	0.139241	0.155319
3	21609104	21609153	0.701681	0.570136	0.434599	0.282051	0.268817
3	21616799	21616877	0.382716	0.355372	0.652893	0.778351	0.771605
3	22173890	22174093	0.615925	0.61194	0.428962	0.300469	0.178117
3	22236294	22236520	0.677343	0.569817	0.522388	0.361208	0.339459
3	22538724	22538827	0.385417	0.422572	0.507937	0.689223	0.781407
3	22562690	22562900	0.1781	0.213026	0.36248	0.588308	0.599502
3	22762615	22762745	0.456835	0.435714	0.231405	0.134483	0.0611354
3	22763578	22763758	0.368421	0.383333	0.188596	0.124756	0.0892857
4	2184	2250	0.506024	0.504167	0.664921	0.782805	0.794239
4	46956	47019	0.0454545	0.109244	0.122302	0.269939	0.492958
4	47659	47759	0.2375	0.310811	0.472	0.675127	0.818653
4	89387	89472	0.0648148	0.047619	0.175926	0.496689	0.569536
4	105659	105791	0.141975	0.144118	0.231544	0.446078	0.482143
4	106049	106166	0.0553633	0.0474684	0.145299	0.422096	0.420213
4	144803	144866	0.030303	0.0967742	0.444444	0.71875	0.813559
4	154412	154627	0.237624	0.208103	0.336427	0.541247	0.64695
4	185279	185329	0.614973	0.56962	0.831169	0.916667	0.929348
4	238615	238647	0.00675676	0.023569	0	0.0096463	0.205128
4	273819	274058	0.570543	0.553476	0.39011	0.217443	0.203106
4	297950	298000	0.621818	0.686007	0.770161	0.86014	0.878505
4	310729	310836	0.0359116	0.0634441	0.238854	0.581461	0.65528
4	310945	311008	0.412844	0.389262	0.490196	0.699301	0.755319
4	370801	370816	0.381679	0.412371	0.810127	0.927835	0.844444
4	410115	410263	0.479021	0.425714	0.552288	0.782353	0.841642
4	464669	464746	0.264516	0.242857	0.492188	0.643678	0.743056
4	474366	474382	0.215278	0.173913	0.405882	0.766129	0.784884
4	486350	486542	0.195122	0.184669	0.36246	0.5375	0.706522
4	489541	489677	0.731118	0.630915	0.467647	0.410853	0.326371
4	520607	520841	0.700272	0.669578	0.54878	0.437644	0.317073
4	524431	524669	0.534362	0.521008	0.636364	0.811594	0.84183
4	591731	591841	0.334302	0.405882	0.470395	0.551247	0.685714
4	602064	602117	0.459574	0.564356	0.758621	0.897778	0.769231
4	604495	604645	0.130137	0.13245	0.213333	0.444444	0.584314
4	617777	617854	0.461538	0.292208	0.550847	0.745665	0.809816
4	676737	676779	0.010929	0.0322581	0.0434783	0.257732	0.234375
4	738492	738638	0.154545	0.0980392	0.190323	0.433243	0.462687
4	823631	823649	0.44586	0.470968	0.762712	0.786982	0.846667
4	823896	824034	0.530201	0.540123	0.869128	0.864789	0.865079
4	832167	832205	0.0941704	0.126761	0.20442	0.375	0.471074
4	848786	848947	0.720721	0.702041	0.750476	0.903382	0.921011
4	875909	875950	0.861702	0.775148	0.767123	0.497608	0.512438
4	918435	918477	0.421053	0.431818	0.521401	0.720588	0.788462
4	929617	929715	0.650259	0.574074	0.790419	0.894737	0.903433
4	993373	993501	0.293478	0.344538	0.424051	0.664311	0.711679
4	1167276	1167299	0	0.0240964	0	0.0136364	0.211207
4	1199564	1199613	0.158228	0.2	0.241379	0.273196	0.601036
4	1223947	1224160	0.421687	0.400376	0.655804	0.761824	0.808989
4	1231697	1231731	0.257576	0.31405	0.6	0.75641	0.887324
4	1232480	1232489	0.348387	0.371069	0.542857	0.717105	0.782123
4	1232624	1232800	0.525	0.52381	0.571031	0.732535	0.825503
4	1270691	1270827	0.569412	0.519685	0.680672	0.852332	0.863248
4	1283333	1283481	0.237705	0.158654	0.316327	0.517647	0.52518
4	1287823	1287971	0.182131	0.0722022	0.267658	0.520505	0.614719
4	1299137	1299209	0.129555	0.229249	0.372294	0.692308	0.77551
4	1301982	1302044	0.304054	0.319328	0.652174	0.747126	0.795918
4	1351385	1351643	0.415033	0.343284	0.576512	0.740854	0.831967
4	1393480	1393498	0	0	0	0	0.269565
4	1407604	1407767	0.33871	0.315162	0.515055	0.770401	0.699749
4	1463227	1463352	0.681319	0.6	0.788679	0.892086	0.884375
4	1507023	1507210	0.607394	0.572	0.724453	0.853333	0.871711
4	1507990	1508018	0.528455	0.546961	0.697479	0.842105	0.850649
4	1515225	1515499	0.219799	0.196787	0.32321	0.568218	0.649826
4	1541387	1541544	0.296399	0.296073	0.417763	0.583127	0.65
4	1565146	1565204	0.695652	0.585185	0.333333	0.324561	0.277512
4	1594755	1594832	0.443966	0.361991	0.525822	0.703704	0.755274
4	1596113	1596200	0.638158	0.582734	0.813008	0.898551	0.977011
4	1757058	1757320	0.456442	0.450832	0.625616	0.754173	0.796696
4	1861809	1861843	0.253846	0.299145	0.6	0.585366	0.786325
4	1861944	1862032	0.269841	0.27	0.455056	0.590643	0.730337
4	1873153	1873479	0.737654	0.746479	0.666667	0.499297	0.496124
4	1875639	1875688	0.473684	0.388235	0.349057	0.112281	0.0704225
4	1882266	1882372	0.187773	0.176101	0.343195	0.466063	0.581818
4	1884313	1884331	0.151111	0.127451	0.342105	0.502646	0.597087
4	1887188	1887259	0.273764	0.294776	0.407407	0.586441	0.718101
4	1938239	1938377	0.68705	0.570833	0.477444	0.31068	0.306513
4	1943306	1943423	0.12253	0.211207	0.226891	0.493213	0.62449
4	1956296	1956498	0.431818	0.374016	0.518367	0.687708	0.748408
4	1957307	1957443	0.347258	0.309309	0.405	0.541872	0.658824
4	1957648	1957690	0.10687	0.177778	0.421687	0.608247	0.687943
4	1962980	1962987	0.0769231	0.0940171	0.235849	0.311927	0.546218
4	2023842	2023955	0.0913242	0.0659898	0.209091	0.467532	0.451031
4	2024204	2024333	0.123239	0.11215	0.255859	0.492868	0.537855
4	2029805	2029894	0.166667	0.134503	0.3	0.507772	0.698718
4	2040126	2040262	0.434889	0.431122	0.602597	0.713362	0.828889
4	2117387	2117408	0.198413	0.346154	0.534483	0.650307	0.809524
4	2117561	2117685	0.0979021	0.162162	0.377104	0.554945	0.638554
4	2119051	2119136	0.425481	0.358839	0.495074	0.683992	0.727642
4	2121324	2121339	0.206107	0.178295	0.381356	0.525547	0.708075
4	2122351	2122450	0.0814815	0.146667	0.121053	0.428571	0.492473
4	2231682	2231825	0.139344	0.15122	0.328502	0.603571	0.711009
4	2235167	2235233	0.394872	0.410714	0.533333	0.690763	0.730337
4	2235580	2235637	0.475676	0.386364	0.529412	0.767045	0.85119
4	2237593	2237851	0.305825	0.337691	0.476	0.596623	0.699029
4	2241270	2241299	0.338235	0.164062	0.410596	0.614379	0.860606
4	2244883	2244987	0.0474138	0.0506329	0.140187	0.335593	0.340824
4	2258388	2258589	0.335907	0.327731	0.570071	0.642023	0.693227
4	2279878	2280104	0.283668	0.318681	0.38255	0.503012	0.618343
4	2315043	2315105	0.0242424	0.05	0.148387	0.380952	0.439153
4	2316102	2316125	0.167883	0.2	0.469231	0.59589	0.829268
4	2323714	2323775	0.554945	0.437209	0.681818	0.846667	0.821192
4	2330620	2330808	0.0862944	0.0569801	0.286604	0.405128	0.494845
4	2332888	2333010	0.346304	0.267606	0.394209	0.75286	0.753886
4	2333196	2333329	0.251572	0.207358	0.363924	0.552147	0.572993
4	2346173	2346236	0.676895	0.739212	0.88403	0.919932	0.931186
4	2384272	2384443	0.217391	0.22	0.460759	0.629454	0.742802
4	2384562	2384625	0.025641	0.0869565	0.239437	0.459144	0.557018
4	2388610	2388717	0.0841584	0.130631	0.279476	0.545894	0.595855
4	2401648	2401827	0.614806	0.618132	0.478621	0.3375	0.382445
4	2423282	2423531	0.128713	0.162162	0.295302	0.516129	0.646552
4	2432030	2432077	0.0652174	0.156977	0.395522	0.590604	0.776224
4	2443442	2443631	0.488152	0.511811	0.668192	0.808587	0.870968
4	2445224	2445319	0.373494	0.417808	0.551724	0.77451	0.754386
4	2447403	2447727	0.28513	0.281379	0.388889	0.621067	0.621302
4	2464328	2464469	0.321617	0.22179	0.35041	0.542673	0.598437
4	2464693	2464840	0.263158	0.273394	0.354906	0.546448	0.626894
4	2467451	2467514	0.346667	0.268293	0.560811	0.618421	0.685315
4	2468026	2468071	0.573883	0.583333	0.754941	0.886275	0.899281
4	2532135	2532393	0.35342	0.318519	0.458574	0.545319	0.679598
4	2543042	2543128	0.162602	0.159363	0.261803	0.478417	0.618852
4	2568644	2568705	0.154412	0.171429	0.330882	0.475904	0.582734
4	2582368	2582537	0.344538	0.349462	0.569061	0.817391	0.804255
4	2606771	2606873	0.439803	0.437824	0.520619	0.610979	0.693237
4	2621076	2621223	0.288462	0.256684	0.449541	0.663793	0.762376
4	2650749	2650815	0.477855	0.536193	0.734336	0.823377	0.879195
4	2667327	2667412	0.171429	0.213793	0.471831	0.726316	0.832215
4	2670153	2670228	0.498607	0.485075	0.633152	0.792079	0.846361
4	2674596	2674618	0.183206	0.254098	0.384615	0.742188	0.803279
4	2686129	2686225	0.172414	0.227273	0.411765	0.73913	0.757812
4	2686385	2686581	0.135458	0.18	0.349112	0.575964	0.604124
4	2689591	2689624	0.27972	0.285714	0.508772	0.628378	0.756944
4	2690400	2690525	0.44484	0.366038	0.427273	0.59434	0.666667
4	2735633	2735747	0.494792	0.428571	0.63522	0.687805	0.856502
4	2762613	2763046	0.256579	0.265943	0.42623	0.689098	0.761966
4	2779284	2779317	0.0483871	0.0539216	0.214286	0.472637	0.553398
4	2987165	2987222	0.294355	0.336283	0.570175	0.746377	0.814229
4	2988110	2988148	0.0902778	0.15	0.129032	0.522388	0.479339
4	3301217	3301227	0.206349	0.155738	0.364407	0.548148	0.611111
4	3344188	3344279	0.308756	0.267327	0.542484	0.620408	0.739535
4	4104840	4105236	0.529268	0.511936	0.287687	0.133872	0.0779817
4	4105652	4105745	0.657321	0.541538	0.27809	0.158442	0.105413
4	4805578	4805609	0	0.0547945	0.326667	0.01875	0.571429
4	4989936	4989998	0.279412	0.272	0.53012	0.768559	0.815217
4	5111678	5111940	0.103704	0.141553	0.284211	0.412879	0.450199
4	5158953	5159017	0.435606	0.422414	0.436652	0.657778	0.730088
4	5439066	5439300	0.648649	0.629167	0.491632	0.319398	0.319218
4	5439889	5440068	0.582278	0.487069	0.311475	0.151515	0.117438
4	5440398	5440430	0.664	0.442478	0.356589	0.0921986	0.101266
4	5539281	5539340	0.313869	0.25	0.535433	0.61194	0.659091
4	5557749	5557816	0.448276	0.429553	0.59058	0.745358	0.791557
4	5562282	5562441	0.250965	0.277904	0.404938	0.518265	0.621677
4	5575984	5576109	0.247082	0.25058	0.399083	0.581292	0.752941
4	5587499	5587526	0.0396825	0.040404	0.256098	0.5	0.678571
4	5642480	5642549	0.216216	0.0779221	0.38806	0.805556	0.711864
4	5676636	5676784	0.246964	0.156028	0.276888	0.496933	0.491197
4	5794105	5794341	0.384091	0.412162	0.538922	0.746362	0.798419
4	5964457	5964548	0.349282	0.379679	0.61326	0.758454	0.755102
4	5976584	5976792	0.218412	0.190171	0.297468	0.444444	0.542074
4	5977097	5977224	0.0938416	0.0465116	0.153191	0.417431	0.475806
4	6030056	6030085	0.256684	0.219251	0.469231	0.682692	0.668639
4	6054513	6054662	0.218023	0.201581	0.525692	0.732673	0.689769
4	6065213	6065372	0.386905	0.311258	0.45977	0.740741	0.885
4	6067429	6067490	0.219828	0.215686	0.291667	0.505952	0.674847
4	6072499	6072587	0.364486	0.279167	0.386667	0.68595	0.698885
4	6076739	6076776	0.0714286	0.0410256	0.0846561	0.319635	0.435556
4	6125954	6126014	0.134409	0.0980392	0.320261	0.396226	0.620513
4	6132683	6132775	0.260563	0.19697	0.52	0.61194	0.796875
4	6152452	6152510	0.111111	0.0985915	0.142259	0.517787	0.441606
4	6197764	6197831	0.174603	0.315385	0.276923	0.655405	0.713115
4	6283735	6283796	0.0916667	0.0901961	0.174274	0.357692	0.557093
4	6427056	6427197	0.492147	0.474474	0.673913	0.777487	0.842932
4	6474086	6474113	0.0641026	0.160584	0.243421	0.517857	0.619403
4	6490242	6490421	0.0327511	0.0427928	0.114754	0.360656	0.495261
4	6537804	6537926	0.341463	0.313559	0.519231	0.791367	0.768
4	6538256	6538310	0.113333	0.2	0.328571	0.561728	0.662252
4	6548989	6549063	0.266667	0.23741	0.328358	0.684492	0.788571
4	6562792	6562842	0.533937	0.482955	0.418182	0.274262	0.178988
4	6579337	6579413	0.305085	0.320197	0.507317	0.607287	0.711538
4	6626098	6626190	0.105263	0.168067	0.182482	0.392157	0.535714
4	6639091	6639359	0.240363	0.251244	0.369231	0.553377	0.62475
4	6681044	6681140	0.296667	0.316456	0.566265	0.735192	0.815789
4	6768238	6768376	0.210909	0.266094	0.521127	0.666667	0.643505
4	6835085	6835102	0.0547945	0.14	0.141935	0.449367	0.519084
4	7115178	7115248	0.0948617	0.0666667	0	0.299107	0.239286
4	7245184	7245223	0.635714	0.486486	0.300926	0.212928	0.228669
4	7358693	7358780	0.511785	0.468227	0.304196	0.146104	0.0927536
4	7359022	7359080	0.460905	0.427907	0.286385	0.169492	0.0954198
4	8306209	8306239	0.338384	0.406667	0.587302	0.803109	0.852792
4	8670306	8670375	0.110638	0.154229	0.266376	0.404651	0.545082
4	9191067	9191145	0.553134	0.5	0.340984	0.253333	0.219577
4	9513001	9513223	0.307339	0.265411	0.157692	0.103746	0.0860215
4	10156290	10156376	0.581301	0.328431	0.219251	0.0692308	0.0982906
4	10683337	10683472	0.22963	0.240175	0.382199	0.688679	0.760956
4	10770630	10770721	0.66787	0.542435	0.447876	0.414791	0.287037
4	10792765	10792827	0.312849	0.3125	0.515152	0.649425	0.832402
4	11027742	11027861	0.0496454	0.0569106	0.338983	0.44697	0.515873
4	11216639	11216717	0.0634146	0.0756757	0.216216	0.422018	0.435644
4	11367534	11367661	0.588448	0.67907	0.83004	0.856269	0.831715
4	11844552	11844670	0.490338	0.563981	0.367681	0.15873	0.145263
4	12334588	12334637	0.43	0.376984	0.219917	0.108434	0.0565476
4	12334906	12335088	0.523923	0.453083	0.271523	0.180608	0.0632411
4	12335438	12335510	0.475177	0.493671	0.208955	0.15	0.152318
4	12434417	12434556	0.658683	0.662539	0.415698	0.268182	0.290909
4	12485040	12485219	0.622222	0.492063	0.304582	0.213568	0.128134
4	12598987	12599283	0.671772	0.547425	0.516304	0.313929	0.292505
4	12699468	12699549	0.44086	0.269406	0.209402	0.204082	0.0772059
4	12841109	12841295	0.391566	0.423823	0.209184	0.126233	0.0752688
4	12841583	12841678	0.734694	0.709091	0.55	0.305556	0.370892
4	12842723	12842818	0.548387	0.525547	0.333333	0.180645	0.109244
4	12843026	12843184	0.498592	0.433333	0.253086	0.126728	0.106888
4	12843870	12844201	0.540958	0.421141	0.304569	0.166871	0.125337
4	12847185	12847458	0.357522	0.32605	0.123457	0.109181	0.0906736
4	12862539	12862677	0.702941	0.627737	0.433846	0.270588	0.313131
4	13292982	13293033	0.559471	0.559524	0.262857	0.19305	0.112195
4	13293320	13293389	0.367698	0.458781	0.146953	0.134058	0.0702875
4	13293684	13293785	0.527778	0.566667	0.321637	0.14554	0.129213
4	13294031	13294137	0.632558	0.572	0.287081	0.180077	0.080292
4	13294274	13294370	0.419811	0.294798	0.221622	0.111524	0.0825688
4	13294488	13294592	0.44664	0.506276	0.211454	0.15	0.155251
4	13294729	13294886	0.545455	0.442308	0.230496	0.150134	0.103976
4	13316919	13317027	0.476852	0.391304	0.726619	0.77665	0.842795
4	13326414	13326540	0.101695	0.120567	0.266949	0.548896	0.681818
4	13336702	13336845	0.266376	0.300546	0.465608	0.605809	0.684211
4	13369750	13369862	0.537255	0.441509	0.211538	0.142012	0.10566
4	13536685	13536700	0.306452	0.324074	0.578947	0.764706	0.827586
4	13580377	13580455	0.715328	0.685484	0.420168	0.310127	0.265625
4	14122312	14122366	0.516667	0.459574	0.614286	0.855932	0.847656
4	14249970	14250017	0.392638	0.347826	0.622222	0.778443	0.881481
4	14280012	14280043	0.447115	0.28	0.283422	0.482412	0.536145
4	14335094	14335163	0.868085	0.838235	0.671498	0.526786	0.484746
4	14390275	14390546	0.434402	0.480712	0.591479	0.79198	0.877805
4	14531164	14531207	0.72549	0.62963	0.512821	0.306818	0.301887
4	14532005	14532098	0.69685	0.6875	0.541667	0.397638	0.34657
4	15160932	15160943	0.574766	0.4875	0.462766	0.796791	0.794737
4	15235065	15235078	0	0	0	0	0.283721
4	15441664	15441679	0.443662	0.495935	0.650407	0.918699	0.910959
4	15695624	15695889	0.467557	0.48337	0.308026	0.162121	0.13211
4	15696735	15696869	0.590686	0.515581	0.326146	0.23348	0.157767
4	15923826	15923923	0.443114	0.479167	0.67037	0.781437	0.825503
4	16025281	16025344	0.266323	0.313916	0.12528	0.0656489	0.0877514
4	16521140	16521202	0.191489	0.100806	0.0533333	0.0409357	0.334483
4	16572599	16572621	0.491429	0.340278	0.601695	0.786667	0.89071
4	16572952	16572968	0.344444	0.407895	0.473684	0.847619	0.90099
4	16785949	16786098	0.308682	0.363128	0.128655	0.0688073	0.00497512
4	16794107	16794123	0.243421	0.246154	0.447761	0.666667	0.805556
4	16794804	16794826	0.191257	0.10687	0.374233	0.582474	0.708861
4	16794985	16795001	0.080292	0.117241	0.368056	0.579787	0.652941
4	17339463	17339479	0.519084	0.58	0.576389	0.907407	0.930233
4	17448778	17448952	0.22104	0.279786	0.334356	0.529183	0.606648
4	17449863	17450003	0.164087	0.243151	0.34	0.480263	0.554598
4	17637966	17637974	0.55303	0.439252	0.213675	0.11039	0.0380952
4	17712067	17712084	0.580645	0.509615	0.580645	0.278607	0.114094
4	18132936	18133082	0.560538	0.478992	0.435294	0.221311	0.150579
4	18201502	18201574	0.436364	0.403361	0.385621	0.731707	0.813187
4	18201726	18201824	0.387097	0.383562	0.557143	0.76834	0.78125
4	18248079	18248269	0.303371	0.24269	0.423333	0.695312	0.740476
4	18250546	18250654	0.357895	0.285714	0.45122	0.632653	0.689119
4	18255001	18255029	0.393365	0.408046	0.189394	0.0918367	0.0842105
4	18255166	18255393	0.46	0.471861	0.205224	0.151724	0.0503356
4	18255625	18255660	0.523179	0.510949	0.257576	0.138614	0.0772947
4	18255851	18256037	0.598246	0.537453	0.357692	0.214395	0.153251
4	18256317	18256445	0.745283	0.70088	0.60989	0.3918	0.361656
5	123164	123345	0.569405	0.515789	0.37276	0.242105	0.20274
5	179526	179575	0.545977	0.497143	0.358621	0.165049	0.0769231
5	596609	596755	0.46129	0.45	0.315113	0.203804	0.202186
5	1026941	1026967	0.0822785	0.05	0.0204082	0.297468	0.557047
5	1182024	1182174	0.689441	0.70566	0.448148	0.360231	0.315789
5	1229677	1229762	0.478632	0.437209	0.306667	0.172932	0.159259
5	1229918	1229991	0.710438	0.697987	0.56446	0.401554	0.364583
5	1323181	1323316	0.483221	0.494792	0.602015	0.781609	0.821764
5	1655033	1655133	0.653509	0.510949	0.463158	0.315068	0.322148
5	1819442	1819455	0.24183	0.333333	0.496815	0.661538	0.710938
5	1896594	1896765	0.308682	0.339844	0.526502	0.829431	0.843077
5	1897162	1897312	0.344156	0.345865	0.434211	0.70068	0.688312
5	1897679	1897832	0.641084	0.578811	0.697297	0.775943	0.879276
5	2374268	2374276	0.830508	0.75641	0.52381	0.17	0.344828
5	3005897	3006126	0.418938	0.383148	0.518717	0.742446	0.756211
5	3007311	3007458	0.347087	0.371084	0.470862	0.694444	0.776119
5	3751244	3751303	0.757353	0.601695	0.426087	0.362319	0.201389
5	3751918	3752309	0.642857	0.601258	0.387879	0.259073	0.265625
5	3753079	3753128	0.575163	0.468254	0.305085	0.142045	0.0869565
5	3822850	3822948	0.266409	0.220833	0.141593	0.0208333	0.0145455
5	3910621	3910733	0.635135	0.611465	0.334545	0.213213	0.242515
5	4125519	4125634	0.211921	0.247289	0.103261	0	0.004662
5	4364240	4364254	0.388571	0.324675	0.25625	0	0
5	4390386	4390414	0.373737	0.25448	0.0888889	0.00531915	0.0464396
5	4390537	4390585	0.594737	0.304636	0.245902	0.116183	0.0792952
5	4524609	4524636	0.3125	0.136095	0.147239	0	0
5	4530156	4530207	0.191176	0.260638	0.447761	0.72549	0.753012
5	4855962	4856186	0.585242	0.488889	0.382586	0.242358	0.229858
5	4970997	4971012	0.407407	0.396825	0.603175	0.851562	0.943038
5	5062384	5062447	0.212389	0.280702	0.52381	0.776786	0.765217
5	5114556	5114762	0.342105	0.402174	0.590361	0.820896	0.828313
5	5117233	5117242	0.316092	0.118056	0	0	0
5	5117431	5117648	0.3001	0.109346	0.0506958	0.00176367	0.00197239
5	5308412	5308470	0.278571	0.210526	0.102564	0	0
5	5427969	5427984	0.333333	0.296	0.690265	0.775194	0.859504
5	5450275	5450300	0.020202	0.150943	0.291667	0.617391	0.672566
5	5471922	5471933	0.309179	0.0206186	0.0967742	0	0
5	5528748	5528834	0.332103	0.257271	0.121762	0.152921	0.00718133
5	5685488	5685646	0.375	0.409241	0.202429	0.127119	0.160563
5	5685824	5685837	0.30625	0.423529	0.148571	0.0877193	0.0181818
5	5855554	5855718	0.532977	0.564885	0.398268	0.306502	0.249158
5	5969268	5969463	0.240275	0.214612	0.242667	0.449275	0.500858
5	6251197	6251425	0.345281	0.369081	0.210366	0.159958	0.0456062
5	6252516	6252771	0.722039	0.7125	0.589796	0.42926	0.398496
5	6252881	6252943	0.511737	0.494737	0.261905	0.166667	0.0921053
5	6440052	6440128	0.410628	0.348039	0.177419	0.102273	0.083682
5	6440436	6440583	0.585308	0.475	0.21197	0.15942	0.122727
5	6443941	6444066	0.393365	0.423469	0.233831	0.174545	0.103734
5	6648687	6648999	0.43653	0.232846	0.379447	0.035074	0.0707666
5	6672110	6672164	0.173494	0.242105	0.0842491	0.0352423	0
5	6765275	6765290	0.431472	0.174242	0.0743243	0.0904523	0.097561
5	6844224	6844237	0.296774	0.403361	0.540741	0.746032	0.751634
5	7153197	7153212	0.265957	0.24359	0.763889	0.740741	0.9
5	7328721	7328806	0.290196	0.231214	0.536585	0.721951	0.758621
5	7488104	7488119	0.15748	0.153846	0.5	0.768	0.932773
5	7501823	7501912	0.0123457	0	0.0962963	0.330827	0.362963
5	7639911	7640069	0.595556	0.460465	0.214612	0.262069	0.161943
5	7640850	7641121	0.468864	0.412245	0.217039	0.146552	0.0691824
5	7644802	7644874	0.650943	0.599119	0.393365	0.261538	0.166023
5	7780807	7780916	0.321429	0.290323	0.34555	0.651261	0.64539
5	7893023	7893091	0.101852	0.147059	0.260606	0.447619	0.567568
5	8082269	8082296	0.159236	0.147436	0.328859	0.657303	0.703911
5	8092215	8092328	0.0316456	0.0220994	0.083871	0.305	0.344828
5	8270282	8270299	0	0	0	0	0.335227
5	8320154	8320313	0.288981	0.287805	0.408946	0.608791	0.633416
5	8322269	8322407	0.157407	0.0793651	0.294737	0.805085	0.563636
5	8363320	8363360	0.0672269	0.1	0.341667	0.417323	0.609756
5	8439290	8439347	0.0121951	0	0.108108	0.360759	0.383234
5	8445213	8445255	0.213362	0.203057	0.352273	0.442731	0.421166
5	8452825	8452852	0.775194	0.757812	0.588652	0.224599	0.254658
5	8504007	8504284	0.669863	0.688	0.545872	0.322459	0.383489
5	8663488	8663538	0.0160772	0.00649351	0	0.00837989	0.241935
5	8850223	8850288	0.102564	0.209677	0.358382	0.527273	0.697297
5	8862941	8862994	0.0728477	0.158537	0.29661	0.75817	0.763158
5	8896168	8896225	0.588235	0.502703	0.670588	0.852381	0.873171
5	8897718	8897736	0.0537634	0.0833333	0.269841	0.428571	0.666667
5	8921597	8921662	0.257485	0.267857	0.511905	0.618557	0.701923
5	8964760	8964914	0.229236	0.252874	0.435484	0.685897	0.749216
5	8968599	8968743	0.0968661	0.125198	0.110733	0.30486	0.391304
5	8968863	8968897	0.115152	0.0604027	0.170543	0.518717	0.52
5	9113501	9113606	0.4	0.411765	0.261194	0.0533333	0.0692308
5	9114768	9115077	0.454674	0.399061	0.246855	0.153074	0.0832266
5	9238899	9239038	0.264798	0.298507	0.314286	0.537396	0.621429
5	9248868	9249093	0.52518	0.500662	0.607004	0.721311	0.751163
5	9284241	9284366	0.136882	0.168582	0.194245	0.482639	0.505535
5	9298680	9298886	0.298507	0.30315	0.529644	0.727891	0.807971
5	9388625	9388705	0.06875	0.0592593	0.217687	0.4	0.532934
5	9422506	9422611	0.453184	0.489362	0.535156	0.783607	0.809942
5	9583649	9583794	0.306569	0.419913	0.477273	0.677305	0.755102
5	9644699	9644745	0	0.09	0.127907	0.462963	0.480392
5	9647917	9647980	0.468182	0.453125	0.246914	0.197917	0.126482
5	9768505	9768548	0.00557103	0	0	0	0.212034
5	9832177	9832380	0.0639731	0.0612245	0.366935	0.667925	0.778462
5	9970732	9970769	0.0147783	0.0296296	0.2	0.427711	0.356725
5	10049876	10049903	0.257862	0.322404	0.353293	0.649718	0.743316
5	10273988	10274021	0.137931	0.235714	0.390625	0.738806	0.488
5	10378698	10378773	0.307143	0.344828	0.485437	0.486486	0.647458
5	10613625	10613635	0.552846	0.617391	0.359551	0.130137	0.226087
5	10653887	10654031	0.255144	0.241026	0.389937	0.513393	0.624454
5	10705902	10705923	0.17094	0.131387	0.347826	0.458015	0.628571
5	10718869	10719022	0.403315	0.36875	0.458937	0.70614	0.828571
5	10893258	10893276	0.0217391	0.0165289	0.264706	0.37963	0.423358
5	10930035	10930949	0.588309	0.571874	0.468265	0.253323	0.201389
5	10931091	10931246	0.473837	0.542254	0.485915	0.327217	0.201493
5	10931402	10931519	0.340984	0.283439	0.248031	0.0934844	0.0436364
5	12262781	12262899	0.34456	0.258786	0.352113	0.609113	0.566265
5	12263072	12263119	0.421965	0.47973	0.664336	0.746988	0.862637
5	12450143	12450184	0.0601504	0.0508475	0.230769	0.368	0.511628
5	12619976	12620029	0.681416	0.660912	0.768466	0.850208	0.877285
5	13232672	13232837	0.11165	0.0846561	0.327684	0.563559	0.698842
5	13239413	13239625	0.276347	0.210797	0.308458	0.527363	0.659794
5	13242601	13242751	0.44898	0.39801	0.331579	0.245243	0.241015
5	13313793	13313882	0.375	0.358491	0.51269	0.649038	0.774809
5	13339705	13339779	0.736111	0.659483	0.583333	0.42042	0.413793
5	13353494	13353635	0.404494	0.395	0.371069	0.634286	0.683962
5	13361836	13361907	0.657895	0.270968	0.361905	0.147239	0.155172
5	13367858	13367965	0.152174	0.198925	0.296703	0.391111	0.551181
5	13385847	13385975	0.0326531	0.0336538	0.172589	0.330645	0.401606
5	13393842	13393868	0.349462	0.313609	0.54375	0.639004	0.766667
5	13413938	13413959	0.245033	0.152778	0.391304	0.489011	0.660099
5	13712597	13712671	0.322314	0.296552	0.358333	0.642857	0.801471
5	13721351	13721435	0.292254	0.276423	0.340996	0.620301	0.607143
5	13764474	13764564	0.0411765	0.0179641	0.0851064	0.414966	0.479263
5	13835154	13835255	0.359155	0.328358	0.366906	0.602273	0.663551
5	13839906	13840127	0.393812	0.437592	0.511344	0.646479	0.649433
5	13855121	13855391	0.511304	0.53268	0.740816	0.782683	0.831111
5	13859140	13859352	0.417431	0.494208	0.643564	0.836449	0.881148
5	13888959	13888990	0.516279	0.542453	0.457944	0.283465	0.136546
5	13892611	13892667	0.497585	0.696133	0.765027	0.844262	0.911877
5	13903259	13903353	0.15873	0.181102	0.340426	0.54321	0.617978
5	13968270	13968451	0.310881	0.278409	0.520833	0.634783	0.78673
5	13970831	13971149	0.324232	0.261905	0.287293	0.43101	0.517544
5	13986744	13986952	0.147453	0.165049	0.35942	0.519774	0.641791
5	13989075	13989268	0.597674	0.536232	0.715347	0.820285	0.907258
5	14004993	14005008	0.140741	0.187919	0.346457	0.680473	0.710345
5	14012278	14012432	0.255	0.267267	0.380282	0.620047	0.676339
5	14013287	14013477	0.262346	0.346232	0.516505	0.730132	0.784746
5	14063424	14063515	0.176724	0.206573	0.391705	0.511538	0.547541
5	14066374	14066486	0.375661	0.348837	0.6875	0.729167	0.86911
5	14081910	14081923	0.708487	0.60181	0.905738	0.904615	0.875433
5	14094906	14094926	0.22	0.281879	0.524476	0.696629	0.745763
5	14103680	14103695	0.238095	0.243243	0.597222	0.726027	0.899371
5	14104133	14104189	0.239796	0.288732	0.466216	0.629268	0.865672
5	14107828	14108001	0.411054	0.332696	0.595289	0.771963	0.783333
5	14123763	14123856	0.281818	0.138614	0.316667	0.507576	0.603053
5	14190649	14190669	0.105	0.0804598	0.254054	0.476636	0.621212
5	14216280	14216288	0.125	0.205674	0.3	0.574194	0.643312
5	14219860	14220005	0.275168	0.333333	0.414169	0.540897	0.667539
5	14232002	14232127	0.246193	0.203125	0.395415	0.539634	0.675879
5	14238436	14238619	0.451417	0.436652	0.597701	0.705996	0.807971
5	14300980	14301166	0.582633	0.565217	0.763848	0.813814	0.891954
5	14609029	14609082	0.380471	0.356115	0.452703	0.77686	0.800699
5	14618751	14618775	0	0.0111732	0	0	0.223744
5	14795356	14795536	0.186321	0.0997151	0.236986	0	0
5	14884061	14884191	0.113333	0.0518519	0.214724	0.440678	0.734848
5	14938343	14938409	0.467626	0.428571	0.268293	0.137056	0.0753425
5	15265819	15265985	0.174603	0.175862	0.199134	0.430769	0.456853
5	15266148	15266253	0.0708661	0	0.209091	0.381679	0.519481
5	15511997	15512089	0.296703	0.350877	0.167155	0.0538642	0.352357
5	15755180	15755446	0.233792	0.260759	0.309598	0.649874	0.638356
5	15982229	15982308	0.444068	0.33617	0.234818	0.153614	0.152893
5	15982412	15982539	0.666667	0.624665	0.465116	0.345528	0.203791
5	15983397	15983525	0.520216	0.324841	0.296188	0.124122	0.0515464
5	15983648	15983759	0.487603	0.398058	0.280788	0.186992	0.0974729
5	16387971	16388014	0.332317	0.314607	0.637037	0.746479	0.739464
5	16393712	16393810	0.0316456	0.0886076	0.154412	0.2875	0.375723
5	16423570	16423609	0.860158	0.866412	0.791391	0.371795	0.660622
5	16479739	16479770	0.226087	0.0777778	0	0.00796813	0.027907
5	16556790	16556857	0.0575916	0.0153846	0.0840336	0.385787	0.560811
5	17174708	17174779	0.562914	0.516779	0.36646	0.153846	0.0855263
5	17254918	17254960	0.110294	0.034188	0.19084	0.432432	0.561404
5	17583199	17583223	0.830357	0.77451	0.544304	0.264	0.319328
5	17583460	17583565	0.607143	0.5	0.468468	0.307692	0.24026
5	17819125	17819161	0	0.0193798	0	0	0.247525
5	17828035	17828218	0.51699	0.421189	0.411184	0.215496	0.119114
5	17850405	17850501	0.687356	0.529002	0.705085	0.841975	0.862981
5	17926581	17926677	0.558233	0.530806	0.625806	0.840467	0.869565
5	18113967	18113985	0.294737	0.0877193	0.412587	0.503401	0.705882
5	18147871	18147894	0.29927	0.393939	0.544715	0.769663	0.734848
5	18251751	18251765	0.169355	0.275229	0.157895	0	0
5	18421065	18421161	0.489104	0.515306	0.617371	0.78271	0.865546
5	18499775	18499829	0.136719	0.0981308	0.202186	0.549801	0.695067
5	18499941	18500064	0.469256	0.395973	0.60339	0.760989	0.798883
5	18520091	18520171	0.694268	0.585608	0.860465	0.846457	0.867704
5	18520729	18521038	0.583677	0.557692	0.749759	0.848485	0.842057
5	18534126	18534152	0.612903	0.53125	0.5	0.251397	0.173913
5	18538699	18538928	0.615658	0.547406	0.353902	0.218077	0.141463
5	18579571	18579637	0.303797	0.305556	0.450644	0.708029	0.760331
5	18636974	18637054	0.591716	0.494565	0.246835	0.148325	0.186747
5	18637175	18637425	0.520875	0.494867	0.295218	0.142636	0.138662
5	19048561	19048569	0.410853	0.330709	0.320611	0	0
5	19323883	19323897	0.411765	0.256579	0.12782	0	0
5	19437772	19437811	0.0941176	0.105263	0.155556	0.366667	0.43299
5	19675612	19675699	0.291339	0.268116	0.56	0.666667	0.739437
5	19685334	19685354	0.0291971	0.121739	0.369565	0.53913	0.468468
5	20059851	20060016	0.408163	0.400376	0.248927	0.191201	0.198488
5	20214917	20215008	0.636015	0.66065	0.53211	0.473186	0.382166
5	20313060	20313161	0.551282	0.368644	0.307692	0.198529	0.115741
5	20314625	20314693	0.787671	0.56	0.415254	0.366906	0.22619
5	20426749	20426810	0.411043	0.376712	0.68595	0.827068	0.838926
5	20669882	20670052	0.3125	0.225714	0.322946	0.492021	0.636964
5	20701568	20701600	0.834437	0.782051	0.545455	0.460674	0.391026
5	20771264	20771369	0.539241	0.508523	0.247678	0.143177	0.0831296
5	20771775	20771930	0.549708	0.52381	0.241176	0.129278	0.0873362
5	20802699	20802792	0.361809	0.366492	0.615942	0.698225	0.809045
5	21100315	21100438	0.107914	0.0545455	0.228346	0.448276	0.478261
5	21224587	21224709	0.27037	0.271967	0.301031	0.149842	0.0779221
5	21425636	21425712	0.453846	0.557692	0.374545	0.229282	0.266319
5	21469386	21469494	0.678947	0.661654	0.477528	0.359223	0.330508
5	21488316	21488332	0.134328	0.22314	0.304348	0.593023	0.76087
5	21534339	21534422	0.0640394	0.141935	0.228155	0.48125	0.577778
5	21837765	21837895	0.57377	0.414894	0.190476	0.174603	0.0504202
5	21838090	21838390	0.487226	0.337121	0.214545	0.111842	0.0780731
5	21846481	21846526	0.491803	0.482353	0.236181	0.132075	0.0983607
5	21942495	21942588	0.0138889	0.0300752	0.075	0.278481	0.427632
5	22095073	22095182	0.44	0.396552	0.190751	0.160173	0.09375
5	22230965	22231127	0.336898	0.263804	0.427273	0.513793	0.620567
5	22440834	22441101	0.523105	0.454545	0.284519	0.152756	0.12013
5	22441698	22442013	0.494024	0.431818	0.242888	0.116667	0.145488
5	22442535	22442591	0.399254	0.292793	0.294118	0.156334	0
5	22491524	22491623	0.114286	0.101064	0.259036	0.536723	0.725275
5	22491869	22491916	0.205882	0.263158	0.515152	0.811765	0.806452
5	22581345	22581385	0.0674603	0.0745098	0.221429	0.422951	0.476471
5	22621097	22621206	0.39	0.423077	0.580311	0.772321	0.839662
5	22701160	22701366	0.431978	0.357771	0.229345	0.0935673	0.119276
5	22701539	22701619	0.492611	0.413043	0.197802	0.0902256	0.0411985
5	22705197	22705538	0.38293	0.323015	0.181941	0.115778	0.0746583
5	22707439	22707606	0.465241	0.465686	0.189744	0.0988142	0.0820312
5	22804879	22805036	0.141414	0.208556	0.369792	0.453659	0.605201
5	23129482	23129575	0.602679	0.583815	0.81457	0.877095	0.893401
5	23721081	23721102	0.456376	0.42069	0.22449	0	0
5	23914893	23914971	0.422594	0.383178	0.297753	0.125	0.134387
5	23915929	23915953	0.288557	0.104651	0.217105	0	0.0228571
5	24110980	24111150	0.253659	0.242105	0.320652	0.54251	0.585253
5	24136885	24136940	0.205021	0.307692	0.336735	0.615894	0.693122
5	24475309	24475394	0.408537	0.401786	0.646617	0.792	0.928571
5	24695367	24695450	0.276423	0.163121	0.485294	0.734266	0.768657
5	24695992	24696091	0.55	0.419355	0.647887	0.829787	0.785425
5	24722905	24722999	0.791667	0.710526	0.540107	0.389381	0.471429
5	25179186	25179223	0.253247	0.243655	0.444444	0.507463	0.612245
5	25264893	25264954	0.325714	0.322368	0.473373	0.718563	0.803279
5	25905427	25905602	0.548023	0.459119	0.667683	0.825666	0.895184
5	26346966	26347053	0.559524	0.464844	0.256637	0.213018	0.139535
5	26607078	26607153	0.507246	0.452381	0.610619	0.791246	0.776173
5	26607843	26607901	0.257426	0.371429	0.62963	0.816327	0.791045

## Sheet: sdev_CHH_DMR
Table S2C. mCHH levels within sdev-CHH-DMRs.
chr	start	end	methylation_level_globular	methylation_level_linear_cotyledon	methylation_level_mature_green	methylation_level_postmature	methylation_level_dry
1	763	1002	0.0675676	0.0772201	0.113636	0.269054	0.352753
1	1162	1190	0.138614	0.0761905	0.186567	0.360947	0.543103
1	17268	17693	0.0345518	0.0346369	0.122199	0.271947	0.380394
1	17796	18110	0.204643	0.226737	0.325702	0.483398	0.612689
1	18214	18304	0.188285	0.142574	0.346979	0.5	0.634812
1	18427	18742	0.087739	0.124239	0.370611	0.580645	0.700315
1	44594	44878	0.25235	0.218984	0.430792	0.613963	0.658427
1	55693	56150	0.190558	0.186667	0.418025	0.582919	0.724069
1	56257	56517	0.244898	0.236739	0.47503	0.689204	0.798441
1	193288	193688	0.0633929	0.0651261	0.173611	0.327597	0.416268
1	213591	213948	0.0166968	0.0098434	0.0491879	0.105132	0.139247
1	238425	238591	0.0426829	0.113924	0.263804	0.466899	0.497121
1	238876	239324	0.0946589	0.0763314	0.193189	0.393239	0.412329
1	256209	256441	0.0677291	0.0784314	0.160643	0.345029	0.425876
1	256594	256749	0.13755	0.10479	0.156977	0.206951	0.222731
1	256751	256783	0.244838	0.211838	0.0352304	0.0820896	0.0293255
1	258411	258643	0.238573	0.24032	0.439441	0.69697	0.685504
1	291958	291988	0.0322581	0	0.144737	0.472727	0.429825
1	292132	292182	0.0268456	0.027027	0.0617284	0.359091	0.339394
1	292288	292579	0.0617284	0.0504451	0.139459	0.210654	0.290598
1	422915	423171	0.0285714	0.0766739	0.130513	0.279135	0.294587
1	423293	423374	0.0189189	0.0242915	0.19697	0.368852	0.447458
1	423515	423678	0.0516963	0.0228471	0.138354	0.401993	0.55443
1	424266	424360	0.115607	0	0.119658	0.269231	0.531915
1	431951	432008	0.0759494	0.23913	0.42	0.59322	0.697248
1	433029	433075	0	0.0535714	0.453782	0.348148	0.572368
1	433488	433727	0.0245399	0.0502959	0.0501089	0.190388	0.324484
1	446799	446941	0.245707	0.242382	0.269017	0.557003	0.485944
1	447687	447962	0.42299	0.384485	0.224688	0.149458	0.136458
1	474097	474206	0.103413	0.076524	0.182171	0.289119	0.35732
1	499600	499747	0.109043	0.2	0.414847	0.642229	0.724852
1	499936	500142	0.218371	0.282862	0.536195	0.736486	0.784906
1	500291	501011	0.137947	0.132482	0.26399	0.49969	0.615088
1	512694	513146	0.381855	0.335664	0.603255	0.806606	0.823711
1	540434	541041	0.301121	0.351615	0.572051	0.704954	0.789081
1	549589	550880	0.0587032	0.0642367	0.247678	0.515406	0.584606
1	559296	559555	0.0300245	0.00954654	0.117955	0.273749	0.23137
1	587478	588051	0.30501	0.331747	0.586362	0.774247	0.82188
1	599477	599629	0.0646236	0.0500379	0.13987	0.199553	0.26109
1	612612	612764	0.081448	0.0446097	0.139463	0.279516	0.372325
1	634124	634606	0.359055	0.376929	0.49817	0.663927	0.712555
1	639236	641346	0.0523178	0.0651182	0.164567	0.333306	0.447284
1	670390	670424	0.0183727	0.0620915	0.0873786	0.240688	0.317901
1	670533	671006	0.0610599	0.0641301	0.140777	0.318108	0.410064
1	696478	697506	0.149858	0.175342	0.308957	0.460896	0.584179
1	758585	758754	0.133028	0.116071	0.251029	0.424934	0.550736
1	758914	759236	0.136213	0.186393	0.441035	0.627886	0.751473
1	759398	759513	0.128266	0.0655172	0.239748	0.367164	0.583878
1	759617	759975	0.166512	0.126667	0.296327	0.437218	0.601338
1	760200	760510	0.101695	0.0863309	0.27112	0.545376	0.575177
1	781128	782580	0.0602749	0.0805954	0.216322	0.484735	0.587908
1	784902	785439	0.0935543	0.0801213	0.233885	0.413924	0.54475
1	791670	792498	0.0710508	0.0830755	0.245865	0.462321	0.548179
1	822020	822444	0.0863787	0.0530593	0.246881	0.425265	0.559017
1	846815	846977	0.0579387	0.0344828	0.158343	0.369369	0.434232
1	847086	847674	0.0636258	0.0598941	0.106579	0.266583	0.261475
1	888674	889481	0.139616	0.151695	0.307589	0.567596	0.655164
1	912427	912486	0	0	0.029703	0.0457516	0.13881
1	912794	912821	0	0	0	0.127367	0.0174927
1	943986	944254	0.015873	0.0296372	0.0593057	0.0972012	0.125915
1	944256	944425	0.108197	0.0933063	0.240647	0.429618	0.50105
1	1161007	1161197	0.0591527	0.0847458	0.115756	0.302939	0.461838
1	1184437	1185267	0.0512593	0.0500315	0.11985	0.231317	0.247306
1	1250354	1250513	0.0781841	0.0117417	0.255639	0.407249	0.591584
1	1250804	1250902	0.0853659	0	0.237668	0.544444	0.701149
1	1275780	1276619	0.169431	0.160315	0.338681	0.545292	0.657444
1	1286698	1287041	0.025641	0.024	0.142613	0.386216	0.457273
1	1287360	1287634	0.110236	0.106184	0.154533	0.221361	0.221866
1	1289014	1289535	0.114035	0.123148	0.270955	0.500368	0.591398
1	1293504	1293597	0.16967	0.0883281	0.171779	0.263785	0.39491
1	1344407	1344626	0.00416667	0	0.0451866	0.229974	0.182358
1	1379549	1379676	0.00672646	0.0191257	0.0851064	0.32381	0.414085
1	1379803	1379933	0.00355872	0.0177134	0.010101	0.158505	0.277567
1	1387467	1387516	0.13945	0.0947776	0.101313	0.042836	0.0236364
1	1445316	1445556	0.128174	0.175	0.38872	0.662447	0.737688
1	1445663	1446237	0.0941558	0.111063	0.265327	0.445511	0.490261
1	1476430	1476752	0.408163	0.383616	0.564928	0.667152	0.758413
1	1522770	1523478	0.122553	0.143188	0.328321	0.527707	0.64031
1	1592209	1592408	0.0232558	0.0269695	0.0601173	0.181553	0.151879
1	1593094	1593191	0.211624	0.164756	0.168776	0.303797	0.346915
1	1614205	1614329	0.0599739	0.0485893	0.1	0.225352	0.185422
1	1614503	1614662	0.0754491	0.0859813	0.131238	0.461538	0.595908
1	1676535	1676581	0	0	0.0254042	0.137667	0.210024
1	1676828	1676840	0	0	0	0.211268	0.385542
1	1677006	1677095	0.0785953	0.0242588	0.193694	0.424569	0.49435
1	1705377	1706101	0.0764352	0.0863363	0.255172	0.396831	0.546642
1	1706242	1706454	0.127273	0.130435	0.266497	0.501119	0.550868
1	1728623	1729267	0.099391	0.11157	0.280305	0.506247	0.575114
1	1875473	1876168	0.0289505	0.0205167	0.12447	0.373894	0.472856
1	1876329	1876770	0.0721732	0.0766773	0.37702	0.547081	0.714808
1	1881879	1882331	0.136758	0.143333	0.188723	0.319378	0.343846
1	1938153	1938326	0	0	0.014218	0.0787338	0.138477
1	1938496	1938537	0.0078329	0	0.0166667	0.0384615	0.182635
1	1975058	1975248	0.196742	0.206349	0.37037	0.537618	0.656827
1	1975405	1975531	0.192399	0.0854093	0.40566	0.673611	0.557789
1	1975846	1976831	0.106378	0.119425	0.30474	0.506856	0.6583
1	1976853	1976901	0	0.0392157	0.15534	0.246032	0.561644
1	1977039	1977149	0.00662252	0	0	0.0679612	0.226994
1	2157085	2157714	0.09375	0.096227	0.156774	0.257001	0.283582
1	2172559	2172574	0.132701	0.0487805	0.0424242	0	0
1	2177914	2177954	0.0373134	0	0	0.145877	0
1	2189035	2189712	0.0374205	0.0365613	0.0528643	0.148027	0.180388
1	2212905	2213292	0.013772	0.0203851	0.166527	0.147944	0.429393
1	2233791	2234455	0.227255	0.265963	0.459332	0.663311	0.711577
1	2234904	2235183	0.168599	0.220391	0.403651	0.610922	0.753913
1	2340154	2340229	0.204668	0.235043	0.36887	0.576336	0.593333
1	2358330	2358389	0.197785	0.0848485	0.102479	0.058906	0.0550071
1	2410680	2410708	0.168022	0.0952381	0.0874126	0.0333333	0.0690789
1	2411590	2411676	0.193478	0.126892	0.259694	0.245484	0.312425
1	2411777	2411815	0.161589	0.176803	0.251582	0.310881	0.378961
1	2412109	2412185	0.482412	0.213483	0.159204	0.0646552	0.08
1	2415073	2415230	0.116534	0.116631	0.191122	0.27253	0.247959
1	2415772	2416026	0.109489	0.0694737	0.295858	0.314433	0.6139
1	2472880	2473111	0.464387	0.425693	0.634241	0.819196	0.838488
1	2473223	2473334	0.355789	0.356394	0.524735	0.670732	0.725417
1	2526932	2526966	0	0	0	0	0.291139
1	2531458	2531673	0.0219324	0.0260926	0.125782	0.285634	0.458929
1	2531802	2532017	0.0662651	0.0670455	0.111328	0.214518	0.252827
1	2533249	2533333	0.151915	0.106908	0.177394	0.27439	0.25
1	2534684	2534787	0.0363349	0.0462185	0.187359	0.39759	0.399718
1	2587147	2588389	0.124603	0.123989	0.362189	0.593503	0.710606
1	2887249	2887709	0.115833	0.0829085	0.117926	0.232723	0.272619
1	2986345	2986803	0.0821114	0.100623	0.287139	0.412419	0.571429
1	2987007	2987374	0.0106232	0.0206386	0.0697579	0.165049	0.214594
1	2993352	2993769	0.0348929	0.0320151	0.118571	0.246827	0.271749
1	3023463	3023797	0.140969	0.174875	0.253879	0.49754	0.559817
1	3023941	3024305	0.28529	0.268004	0.394542	0.638184	0.682645
1	3063451	3063741	0.025584	0.0264624	0.0996885	0.243667	0.344218
1	3073213	3073463	0.223958	0.126649	0.322148	0.589595	0.747159
1	3073710	3073917	0.203883	0.134796	0.379061	0.55287	0.670956
1	3074048	3074169	0.134146	0.130252	0.383333	0.542857	0.680851
1	3074292	3074551	0.00883002	0.0231293	0.150903	0.324623	0.373216
1	3247516	3247582	0.107991	0.151899	0.0414395	0.0553279	0.0306878
1	3250675	3251017	0.0625359	0.0585071	0.14	0.374206	0.425175
1	3251156	3251364	0.139169	0.160367	0.435722	0.568501	0.607143
1	3342440	3342701	0.158627	0.22473	0.379507	0.635481	0.690258
1	3342830	3343974	0.030893	0.0205082	0.0713227	0.160728	0.179141
1	3344127	3344537	0.0502959	0.025247	0.0711268	0.158658	0.168709
1	3344690	3345516	0.0415947	0.0253646	0.0555816	0.139053	0.165879
1	3413164	3413287	0.076716	0.118557	0.148362	0.395402	0.47438
1	3413592	3414853	0.159678	0.17425	0.340942	0.538666	0.593068
1	3427858	3428254	0.101134	0.0982318	0.18081	0.189674	0.281958
1	3431439	3431475	0.0233463	0.0289855	0.0290698	0.103734	0.13253
1	3442032	3442055	0	0	0.0597826	0.199005	0.262376
1	3487425	3487541	0	0	0.00703675	0.0883418	0.111111
1	3498097	3498388	0.0367561	0.0326162	0.101506	0.142169	0.260133
1	3498850	3498939	0.0481928	0.00884956	0.156794	0.356164	0.562814
1	3546798	3546818	0	0	0.0779221	0.26	0.467391
1	3546919	3547035	0.155452	0.207944	0.576316	0.695652	0.77342
1	3547167	3547601	0.0783626	0.049922	0.207143	0.503906	0.572704
1	3551566	3551665	0.0679612	0	0.182979	0.385965	0.487437
1	3551955	3552123	0.119171	0.0823045	0.249022	0.507383	0.597052
1	3552262	3552580	0.00345125	0.0152672	0.0291345	0.12008	0.220989
1	3595972	3596052	0	0	0.195266	0.430693	0.527027
1	3771024	3771079	0.115523	0.152815	0.340909	0.53528	0.57764
1	3771319	3771419	0	0.0144928	0.0883978	0.418868	0.433099
1	3771754	3771817	0.102439	0.125874	0.184874	0.497326	0.623894
1	3782152	3782206	0.0169492	0.14433	0.144737	0.298077	0.28866
1	3818446	3818487	0.115486	0.0262391	0.0571429	0	0.049676
1	3828050	3828232	0.374512	0.28284	0.116445	0.051458	0.016
1	3889999	3890046	0.125664	0.0686071	0.0702128	0.00304414	0
1	3892184	3892230	0	0.309524	0.472222	0.036036	0.291667
1	3892355	3892589	0.159869	0.18737	0.290832	0.354869	0.464094
1	3892709	3892840	0.0701513	0.09	0.197044	0.2686	0.371034
1	3897619	3898077	0.0443102	0.0264951	0.101689	0.259589	0.33639
1	3898186	3898316	0.0310811	0.0344828	0.088586	0.364318	0.385886
1	3898435	3898802	0.0657092	0.0462017	0.06628	0.152791	0.168814
1	3899730	3899880	0.0427019	0.0499597	0.0916031	0.119368	0.177891
1	3910595	3910626	0	0.0289389	0.0804598	0.120846	0.326667
1	3919896	3920151	0.135392	0.151367	0.251492	0.409796	0.428685
1	3925652	3925876	0.0387597	0.0275229	0.132308	0.39265	0.466667
1	3926133	3926185	0.0886076	0.0233918	0.255556	0.442478	0.5
1	3926310	3926866	0.0304462	0.0276295	0.0974281	0.208498	0.303756
1	3932219	3932296	0.0175439	0	0.0615836	0.0577778	0.278873
1	3980417	3980660	0.023761	0.0331815	0.0925784	0.255479	0.268344
1	3980791	3981141	0.0764618	0.0322129	0.136879	0.267763	0.401581
1	4061745	4061882	0.0699387	0.0456274	0.078629	0.339967	0.314003
1	4067937	4068542	0.260082	0.226441	0.112456	0.103454	0.0780841
1	4068685	4069441	0.258915	0.203226	0.127319	0.0621329	0.0762111
1	4093251	4094469	0.268829	0.330148	0.46545	0.660871	0.721988
1	4110312	4110466	0.0901639	0.108992	0.275229	0.324468	0.569565
1	4110809	4110943	0.0761494	0.109873	0.226471	0.388979	0.547658
1	4111088	4111335	0.0419708	0.115942	0.266816	0.506623	0.610914
1	4111493	4112067	0.0654434	0.0724324	0.225821	0.363551	0.455411
1	4112200	4112478	0.220867	0.199282	0.31934	0.487141	0.622047
1	4112583	4112831	0.0811966	0.106918	0.230488	0.374598	0.452855
1	4180674	4180794	0.14455	0.148548	0.10757	0.0483651	0.00892061
1	4293733	4293918	0.00540865	0	0.0447339	0.121577	0.166456
1	4382948	4383106	0.148873	0.2	0.0895042	0.0668577	0.0356083
1	4388353	4388443	0.203143	0.159509	0.0865169	0.12	0.0472371
1	4388446	4388491	0.306324	0.157609	0.0897155	0.071298	0.0779221
1	4405894	4406330	0.307195	0.304126	0.512794	0.656908	0.704681
1	4406491	4407801	0.114774	0.134496	0.28338	0.412267	0.485929
1	4407923	4408100	0.105991	0.14966	0.316832	0.496964	0.559825
1	4408565	4408836	0.107547	0.108209	0.210598	0.332058	0.409127
1	4409002	4409890	0.184539	0.159701	0.295116	0.533885	0.618666
1	4410214	4410478	0.128415	0.108239	0.265239	0.442767	0.668547
1	4410692	4410769	0.120773	0.117333	0.241535	0.374486	0.340757
1	4410879	4411168	0.386299	0.442359	0.617476	0.717613	0.786284
1	4414053	4414182	0.00384123	0	0.01375	0.0632244	0.111695
1	4415375	4416093	0.0501487	0.0580964	0.19059	0.316775	0.443163
1	4425258	4425359	0.159555	0.204201	0.0991379	0.0801688	0.0521662
1	4439942	4440012	0.116715	0.108865	0.181049	0.354839	0.419973
1	4493389	4493645	0.00494234	0.00337838	0.0618312	0.166345	0.223655
1	4493760	4494146	0.0445997	0.0501166	0.120201	0.256707	0.344789
1	4504978	4505091	0.0911361	0.142248	0.0851216	0.0658895	0.0126659
1	4505092	4506917	0.397067	0.33168	0.233839	0.130168	0.119494
1	4507770	4507797	0.259542	0.144092	0.0153846	0.0342742	0.0613497
1	4595202	4595403	0.00373832	0.004329	0.0821918	0.187175	0.345309
1	4603935	4604032	0	0	0.177068	0.347985	0.492197
1	4618713	4620400	0.319489	0.287516	0.179547	0.111925	0.0848129
1	4658233	4658438	0.333618	0.330905	0.45186	0.631728	0.688235
1	4682698	4682789	0.0731225	0.0318949	0.112717	0.234082	0.339237
1	4683002	4683050	0.0677966	0.0143678	0.0969529	0.21066	0.225806
1	4685377	4685448	0.0684597	0.0714286	0.0543478	0.279255	0.2
1	4686477	4686545	0.1121	0.150713	0.0873181	0.0582524	0.0322581
1	4708042	4708334	0.0385882	0.0612043	0.0466761	0.192396	0.199656
1	4719965	4720431	0.301108	0.263053	0.206027	0.0937965	0.114374
1	4720447	4721639	0.375661	0.326224	0.209068	0.117379	0.0838042
1	4739167	4739240	0.0212202	0.0299685	0.0185811	0.282506	0.32948
1	4739389	4739531	0.0345212	0.0314534	0.0665236	0.278392	0.406308
1	4770071	4770739	0.156476	0.190843	0.339878	0.498837	0.570919
1	4773082	4773361	0.00968523	0.00695652	0.0912162	0.281871	0.338245
1	4785464	4785515	0.239496	0.275362	0.423581	0.560403	0.706897
1	4785828	4785939	0.0229885	0.028777	0.202454	0.248521	0.470383
1	4786124	4786441	0.158011	0.0609756	0.260606	0.406332	0.534545
1	4786960	4787102	0.076087	0.0843373	0.485075	0.52027	0.653465
1	4860290	4860559	0.0950783	0.1384	0.206671	0.305225	0.339645
1	4896615	4896633	0.025641	0.296296	0.433333	0.8125	0.62963
1	4966568	4967231	0.161795	0.177167	0.315862	0.463518	0.562032
1	4967430	4967455	0.0111359	0	0.0164835	0.103687	0.27027
1	4992745	4993408	0.042061	0.05621	0.110683	0.328369	0.362792
1	5044215	5045113	0.0318199	0.0301771	0.0793077	0.203384	0.291834
1	5055852	5056337	0.0987814	0.101576	0.243634	0.424334	0.53531
1	5098413	5098811	0.174646	0.174835	0.364844	0.572816	0.639339
1	5099093	5099603	0.0768278	0.0914569	0.159533	0.289744	0.336967
1	5099728	5099834	0.0565262	0.0455038	0.0738814	0.170393	0.182787
1	5100252	5100439	0.0735695	0.0519203	0.102627	0.148248	0.176159
1	5100628	5101013	0.0824248	0.0830189	0.177236	0.324311	0.35257
1	5101014	5102285	0.102914	0.0938702	0.248977	0.422159	0.491318
1	5171727	5172162	0.117548	0.142746	0.212	0.393796	0.452965
1	5198505	5198879	0.161979	0.165498	0.355002	0.571615	0.621527
1	5285066	5285415	0.239606	0.222832	0.371373	0.528794	0.609539
1	5354241	5354501	0.0210084	0.00900424	0.0458619	0.101604	0.117435
1	5356902	5357119	0.17951	0.273143	0.422018	0.612121	0.700876
1	5358770	5358934	0	0.00249169	0.0437828	0.209066	0.279553
1	5359147	5359174	0	0.016	0	0.165644	0.37415
1	5365672	5365751	0.0247074	0.0555556	0.137876	0.289111	0.328592
1	5389719	5389930	0.00899428	0.0409146	0.0530846	0.246523	0.285885
1	5436999	5437535	0.0617329	0.0650779	0.196797	0.39946	0.498279
1	5437719	5437806	0.172084	0.177898	0.398126	0.667707	0.625743
1	5530819	5530837	0.121212	0.109756	0.0609137	0.0141844	0.00749064
1	5531318	5531779	0.383795	0.311351	0.498856	0.760823	0.714579
1	5657141	5657213	0.039783	0.0407125	0.0821918	0.120968	0.176776
1	5657329	5657540	0.182764	0.216612	0.36692	0.621771	0.695076
1	5691807	5692367	0.106985	0.100477	0.183572	0.275478	0.305834
1	5692485	5692691	0.116981	0.131755	0.16208	0.213385	0.254377
1	5692804	5692902	0.139225	0.138614	0.168394	0.215259	0.30137
1	5693320	5693457	0.0554675	0.0670573	0.104138	0.162896	0.164598
1	5693564	5694149	0.0943245	0.116769	0.165672	0.200847	0.218093
1	5694250	5694285	0.0700637	0.0568862	0.144366	0.127451	0.217544
1	5694396	5694467	0.0740291	0.0688705	0.136232	0.165227	0.192033
1	5694645	5695201	0.105896	0.116818	0.163799	0.207116	0.219818
1	5695426	5696100	0.118408	0.137944	0.179215	0.236184	0.239825
1	5696266	5696625	0.102498	0.0966469	0.194932	0.353741	0.401734
1	5700033	5700182	0.134409	0.202226	0.231707	0.559671	0.605114
1	5700283	5700444	0.0569307	0.119658	0.481928	0.723343	0.875332
1	5700853	5700893	0	0.0533333	0.273684	0.526316	0.454545
1	5701111	5702075	0.123932	0.140138	0.332904	0.531582	0.637756
1	5798988	5799526	0.293625	0.244391	0.452278	0.654563	0.712961
1	5807069	5807187	0.2397	0.196599	0.144009	0.0382862	0.0839844
1	5807326	5807707	0.205426	0.218412	0.0981976	0.0678252	0.0389437
1	5808022	5808426	0.228526	0.218564	0.133433	0.0940171	0.0665241
1	5811197	5811390	0.117591	0.146448	0.0795907	0.0437305	0.0499762
1	5811971	5812035	0.197505	0.117512	0.0194444	0.0356436	0.0192837
1	5812150	5812222	0.161818	0.142562	0	0.0173502	0.00475059
1	5813214	5813530	0.138467	0.170085	0.126379	0.0598471	0.0344114
1	5863196	5863317	0.018018	0.0258303	0.164	0.272059	0.337255
1	5899499	5899559	0.0454545	0	0	0	0.376923
1	5911745	5912107	0.192817	0.19107	0.348758	0.425962	0.416164
1	5912218	5912315	0.164072	0.108557	0.194805	0.258687	0.319459
1	5913072	5913175	0.100817	0.139752	0.171378	0.220532	0.254623
1	5913562	5913832	0.0873672	0.0842434	0.122334	0.160055	0.191193
1	5914052	5914371	0.0879611	0.105825	0.161404	0.166337	0.214347
1	5914539	5914606	0.0790155	0.0784314	0.124361	0.17698	0.222714
1	5915144	5915808	0.0863154	0.0910764	0.139721	0.191065	0.263412
1	5916030	5916563	0.103556	0.111963	0.174278	0.263446	0.294893
1	5958732	5958878	0.156352	0.11976	0.157576	0.564103	0.653374
1	5966297	5966330	0	0	0	0.162791	0.474576
1	5966527	5966692	0.0175439	0.00966184	0.259459	0.472527	0.553398
1	5966851	5967071	0.0434028	0.0326633	0.0673077	0.131846	0.295499
1	5970781	5971103	0.134581	0.174436	0.244361	0.486739	0.532173
1	5971194	5971257	0.133813	0.213353	0.147217	0.0776545	0.150273
1	5971594	5971646	0.198357	0.231944	0.19279	0.0744417	0.0488771
1	5971755	5972085	0.369653	0.301967	0.268338	0.220137	0.20151
1	5972096	5973031	0.351907	0.312874	0.195168	0.133341	0.0806452
1	5974877	5975235	0.174638	0.165138	0.29081	0.435807	0.546131
1	5975394	5975630	0.0440457	0.0418888	0.116762	0.25126	0.277388
1	6074948	6075006	0.0931373	0.0769231	0.222222	0.47651	0.62931
1	6075182	6075509	0.24635	0.264016	0.452381	0.672994	0.752679
1	6102440	6102891	0.102837	0.107708	0.22549	0.278208	0.490893
1	6117875	6117953	0.00843882	0.0442857	0.0523416	0.171053	0.139601
1	6123027	6123452	0.0840787	0.111111	0.21464	0.431574	0.537871
1	6123637	6123734	0.234168	0.19279	0.0954479	0.0935897	0.0486486
1	6123933	6125244	0.298011	0.281881	0.161707	0.108336	0.0993
1	6140432	6141549	0.113107	0.102304	0.205447	0.313594	0.361314
1	6156755	6156824	0.0608108	0.077821	0.26601	0.549587	0.585492
1	6198105	6198807	0.0421262	0.0581509	0.144037	0.359756	0.46159
1	6210901	6211409	0.057293	0.0644823	0.114869	0.246066	0.278475
1	6211750	6211978	0.0426752	0.031614	0.0896739	0.275517	0.301017
1	6218505	6218731	0.125786	0.10989	0.306093	0.279213	0.341885
1	6218973	6219196	0.328514	0.314168	0.567269	0.73764	0.751861
1	6231237	6231277	0	0	0	0	0.101604
1	6234449	6235137	0.197853	0.190426	0.358608	0.518468	0.59935
1	6235762	6236175	0.177911	0.106226	0.127968	0.214112	0.253688
1	6236312	6237082	0.208553	0.187329	0.315036	0.449143	0.531725
1	6237217	6237775	0.16658	0.183944	0.405576	0.634747	0.705506
1	6273522	6273611	0.00210084	0	0.10951	0.253576	0.319426
1	6276066	6276104	0.0792453	0.0984456	0.183824	0.230769	0.386167
1	6276210	6276581	0.0467252	0.034396	0.131008	0.318099	0.382342
1	6302586	6302870	0.177397	0.128245	0.195856	0.270536	0.313167
1	6302960	6303126	0.1533	0.193908	0.210485	0.309871	0.357243
1	6378685	6379334	0.00563464	0.00550017	0.0221729	0.118928	0.177041
1	6379455	6381075	0.0451403	0.0397616	0.0990478	0.256052	0.302578
1	6402918	6405078	0.105071	0.101588	0.285522	0.488541	0.592058
1	6405085	6405391	0.113516	0.160177	0.300476	0.52451	0.649718
1	6425911	6426569	0.0896771	0.0823549	0.246202	0.416877	0.505857
1	6450188	6450371	0	0.00943396	0.0197595	0.110362	0.170979
1	6454680	6454748	0.35307	0.395918	0.567639	0.686275	0.893993
1	6454871	6455162	0.0915966	0.0616016	0.225771	0.469819	0.566414
1	6455523	6456027	0.302342	0.353707	0.481667	0.600646	0.669549
1	6470452	6470710	0.0221535	0.0363341	0.112233	0.227801	0.23272
1	6471007	6471108	0.0113924	0	0.0412844	0.216362	0.267943
1	6473004	6473177	0.0862355	0.134814	0.222222	0.491186	0.481283
1	6487234	6487551	0.0581172	0.0286987	0.131189	0.35245	0.467566
1	6538579	6538742	0.249187	0.163482	0.309458	0.478324	0.531054
1	6539212	6539976	0.119108	0.115095	0.220349	0.382647	0.478612
1	6540131	6540283	0.11851	0.109223	0.221176	0.369565	0.474435
1	6541154	6541319	0.0699816	0.0988043	0.218728	0.323415	0.41131
1	6541613	6541991	0.158689	0.184574	0.298759	0.504002	0.514755
1	6542223	6542976	0.106786	0.12963	0.235685	0.391127	0.446169
1	6543373	6543463	0.311037	0.330065	0.565217	0.670683	0.800725
1	6573890	6575491	0.109282	0.109375	0.199574	0.396723	0.482441
1	6587996	6588516	0.102406	0.113125	0.237121	0.503333	0.599408
1	6588665	6589502	0.0954643	0.105595	0.190541	0.280539	0.31279
1	6589614	6590145	0.141599	0.145842	0.264489	0.362829	0.432804
1	6590314	6590483	0.103641	0.147906	0.188279	0.230887	0.251323
1	6590919	6591130	0.106792	0.123635	0.194125	0.208204	0.277578
1	6591242	6591333	0.127778	0.0931373	0.202439	0.253411	0.218415
1	6591642	6592068	0.11003	0.105626	0.164936	0.210118	0.224639
1	6592191	6592990	0.115198	0.113715	0.193155	0.30063	0.342523
1	6593868	6593927	0.0150376	0.0238095	0.107143	0.4	0.728571
1	6594037	6594134	0.0548523	0.0494037	0.0926276	0.334437	0.263844
1	6604555	6604673	0.108045	0.0567802	0.0425798	0.0036784	0.00658328
1	6615397	6615648	0.0833959	0.0654008	0.222963	0.465486	0.518033
1	6640304	6641038	0.115645	0.140945	0.338195	0.570594	0.663273
1	6657182	6657527	0.0439068	0.0377258	0.0882353	0.223975	0.25974
1	6657849	6658010	0.0428994	0.0686275	0.132404	0.158816	0.20324
1	6658236	6658647	0.0651225	0.0779221	0.138023	0.184606	0.230303
1	6658984	6659298	0.0965704	0.0827645	0.204457	0.322731	0.32803
1	6659544	6659642	0.0657143	0.0501792	0.356436	0.577982	0.531447
1	6659764	6660541	0.0504012	0.0455216	0.108407	0.279688	0.305423
1	6661834	6661905	0	0	0.00819672	0.108257	0.15011
1	6662124	6662178	0.0169492	0	0.0887097	0.230769	0.344498
1	6704255	6704313	0.268456	0.47651	0.583893	0.706667	0.765957
1	6704540	6704647	0.0283505	0.0487805	0.047619	0	0.304469
1	6704882	6705151	0.0477223	0.0451128	0.243827	0.476636	0.536688
1	6705407	6705491	0.0921659	0.0918919	0.192771	0.284314	0.415525
1	6707786	6707889	0.0204918	0	0.333333	0.303571	0.404412
1	6717969	6718452	0.0655022	0.047024	0.131273	0.293098	0.337477
1	6719082	6719294	0.30238	0.252341	0.386058	0.511292	0.526197
1	6720742	6720829	0.109008	0.14073	0.17931	0.24026	0.234599
1	6720835	6721284	0.103471	0.106772	0.195505	0.348322	0.401887
1	6723029	6723048	0	0	0.0377358	0.291667	0.0653595
1	6723938	6724076	0.0292569	0.0075662	0.0530726	0.115634	0.134402
1	6724270	6724283	0	0.0150376	0.0923077	0.201005	0.325843
1	6744015	6744101	0.148438	0.40708	0.550388	0.769784	0.890244
1	6756730	6756803	0.00994036	0.0121317	0.0525328	0.155709	0.0930657
1	6758834	6759368	0.0586741	0.0506044	0.136399	0.195469	0.287014
1	6778362	6778507	0.0106724	0.00731452	0.0858896	0.215561	0.413753
1	6778627	6778747	0.0226969	0.00959233	0.0266344	0.296367	0.435318
1	6867347	6867405	0.148426	0.0888099	0.0707269	0.0482094	0.0156006
1	6906133	6906329	0.551657	0.61157	0.807955	0.860078	0.881288
1	6906447	6906609	0.0810313	0.0741463	0.136458	0.140133	0.198939
1	6926789	6926870	0.00270636	0	0	0	0.198254
1	6927194	6927478	0.0143988	0.0113379	0.102987	0.351582	0.330496
1	6959947	6960213	0.0392973	0.0468468	0.0965909	0.170524	0.211856
1	7027058	7027155	0.114943	0.116402	0.194444	0.307143	0.286232
1	7027484	7027584	0.052356	0.04	0.169014	0.189498	0.331279
1	7035552	7036771	0.137874	0.125905	0.322232	0.510059	0.626295
1	7036895	7037293	0.12738	0.131469	0.346939	0.591357	0.634745
1	7076258	7076460	0.153125	0.0900474	0.0565517	0.020793	0.0329341
1	7077163	7077601	0.242791	0.221543	0.149442	0.0657826	0.0386078
1	7132351	7132500	0.0106383	0	0.0990099	0.25	0.427419
1	7132603	7132751	0.0648148	0.0666667	0.255495	0.476015	0.646789
1	7132956	7133032	0.0690909	0.146104	0.252381	0.41	0.561798
1	7138343	7138806	0.0888494	0.0818039	0.179883	0.36835	0.514588
1	7161902	7161955	0.239669	0.273703	0.135957	0.0929032	0.10582
1	7162162	7162482	0.16622	0.10497	0.10276	0.0443764	0.0536957
1	7170893	7170961	0.150579	0.138298	0.0470756	0.0392638	0.0361991
1	7201680	7202138	0.0603448	0.0560386	0.13661	0.22821	0.307261
1	7227663	7228066	0.130435	0.178453	0.277709	0.417262	0.506684
1	7241088	7241258	0.278075	0.261637	0.562284	0.64658	0.806697
1	7249245	7249689	0.000915751	0.000994036	0.0184786	0.130345	0.138374
1	7255276	7255371	0.0371429	0.05	0.109848	0.167139	0.256039
1	7255663	7255925	0.0227273	0.0561798	0.19428	0.484171	0.629732
1	7256696	7256876	0.0454915	0.0413223	0.115353	0.244305	0.315275
1	7256977	7257061	0.0874704	0.127358	0.231511	0.37234	0.384375
1	7281704	7281896	0.186992	0.134804	0.27451	0.451796	0.605381
1	7282181	7282406	0.10223	0.0864198	0.411765	0.507782	0.57268
1	7283444	7283674	0.0709607	0.0645905	0.282579	0.448413	0.50198
1	7284052	7284086	0.0127389	0.0434783	0.132743	0.300654	0.395062
1	7284274	7284729	0.0127483	0.00477816	0.0206044	0.0858121	0.118096
1	7313046	7313590	0.00740335	0.0265215	0.0727163	0.211607	0.302214
1	7365663	7365938	0.110429	0.0858209	0.183813	0.212487	0.236066
1	7392373	7392488	0.158358	0.200913	0.38565	0.54522	0.692308
1	7392995	7393056	0.0483871	0	0.0851064	0	0.595745
1	7393157	7393319	0.205128	0.208925	0.442266	0.673511	0.623214
1	7431911	7431945	0.171492	0.222031	0	0.0817518	0.0309446
1	7433573	7433622	0.1606	0.113586	0.0892449	0.0454545	0.106024
1	7436840	7436916	0.149485	0.108929	0.0978261	0.0329025	0
1	7443987	7444106	0.0424403	0	0.106452	0.311321	0.383929
1	7475481	7475570	0.00497512	0.0149573	0.0596591	0.1247	0.183333
1	7505104	7505223	0.103245	0.150649	0.256944	0.564257	0.572614
1	7526237	7526286	0.0134048	0.00653595	0	0.124277	0.0973451
1	7541090	7541442	0.0282105	0.0289642	0.0839983	0.260971	0.302075
1	7665433	7665903	0.0494505	0.0481087	0.118145	0.211433	0.199812
1	7666041	7666156	0	0	0.00369458	0.158664	0.163498
1	7683183	7683201	0.0102041	0	0	0.197368	0.0962567
1	7711540	7712409	0.0320634	0.0325552	0.0559687	0.160196	0.172789
1	7724758	7725024	0.0147638	0.0279851	0.115419	0.284372	0.412326
1	7725524	7725725	0.138298	0.117647	0.177966	0.461078	0.583333
1	7729984	7730150	0.0363128	0.0124827	0.0541667	0.236779	0.230245
1	7744265	7744317	0.0322581	0.0454545	0.142857	0.461538	0.472222
1	7744456	7744488	0.0918919	0.0955414	0.106195	0.259843	0.383784
1	7744629	7744858	0.0724852	0.0956385	0.148267	0.167932	0.177205
1	7745012	7745112	0.0656064	0.029877	0.0764192	0.162549	0.160517
1	7745816	7745975	0.0781797	0.071535	0.131765	0.15193	0.183274
1	7761339	7761648	0.232024	0.226415	0.377008	0.6488	0.766117
1	7762061	7762126	0.29375	0.255747	0.446237	0.673774	0.747748
1	7766081	7766486	0.0477722	0.0385185	0.0964597	0.222078	0.238283
1	7783405	7783593	0.0221914	0	0.0188285	0.134503	0.240838
1	7783743	7783779	0.00873362	0	0.0505051	0.131687	0.153543
1	7783948	7784103	0.0585034	0.0435511	0.202174	0.463095	0.610641
1	7808481	7809329	0.257024	0.20031	0.122624	0.0804303	0.0656426
1	7810106	7810302	0.251248	0.202312	0.0571429	0.0717791	0.0622441
1	7810474	7810579	0.0521921	0.0326087	0.0873181	0.157509	0.123457
1	7811134	7811365	0.0337323	0.0376884	0.0663717	0.164173	0.182944
1	7811538	7811873	0.00957354	0.015138	0.0835422	0.16803	0.233945
1	7816103	7816326	0.0395722	0.0116364	0.152533	0.243376	0.38755
1	7833196	7833278	0.00892857	0	0.37037	0.470149	0.534247
1	7833385	7833679	0.172509	0.2036	0.433001	0.591865	0.715123
1	7833826	7833938	0.159509	0.1625	0.306167	0.549774	0.604106
1	7848367	7848611	0.0142617	0.00378072	0.0719603	0.235772	0.154691
1	7908462	7908584	0.00724638	0.0191693	0.233076	0.188325	0.333333
1	7935610	7935807	0.0241477	0.0251479	0.0876133	0.183515	0.313997
1	7935920	7936124	0	0.0150068	0.0350877	0.129114	0.179583
1	7936719	7936764	0.122549	0.0780488	0.462025	0.481752	0.45625
1	7944858	7944939	0.149626	0.0281899	0.0523169	0	0
1	7945102	7946040	0.263246	0.233772	0.135539	0.0838973	0.0538392
1	7947207	7947235	0	0	0	0.0666667	0.4
1	7959429	7959478	0	0	0	0.0589971	0.156463
1	7959750	7959817	0.0147929	0	0.0275482	0.0747664	0.124069
1	7959943	7960605	0.0342906	0.0445545	0.0971913	0.165667	0.257962
1	7960826	7960997	0.0907029	0.0891089	0.277008	0.474359	0.481336
1	7975909	7976420	0.109628	0.0985442	0.273022	0.560802	0.626433
1	7981095	7981340	0.00138122	0.00559284	0.034188	0.175734	0.193994
1	7985106	7985244	0.18	0.197406	0.395498	0.443344	0.600669
1	7985389	7985526	0.0804348	0.0481586	0.221184	0.343874	0.369048
1	7985661	7986166	0.0381326	0.041453	0.112571	0.217296	0.224071
1	7986271	7986337	0.0888889	0.132479	0.248092	0.316667	0.383399
1	8035692	8035769	0.107362	0.0954064	0.120141	0.265583	0.389776
1	8035889	8036158	0.0261612	0.00242424	0.105263	0.375391	0.332126
1	8043883	8044222	0.0142857	0.0323828	0.137243	0.294362	0.338322
1	8053035	8053142	0.0171779	0.012	0.0332326	0.121212	0.122847
1	8053598	8053895	0.0372301	0.0658751	0.213235	0.436943	0.537149
1	8113511	8113886	0.00674536	0.0220372	0.0748899	0.134649	0.235406
1	8114772	8115089	0.106011	0.136187	0.162162	0.340964	0.368873
1	8115200	8116489	0.168395	0.192371	0.343576	0.591777	0.663373
1	8116710	8116838	0.192	0.20202	0.237288	0.48	0.66087
1	8160133	8160235	0.0665658	0.0460526	0.155646	0.193041	0.243941
1	8160430	8160549	0.0646298	0.0709534	0.148194	0.186813	0.276273
1	8160848	8160939	0.0843137	0.0475676	0.126012	0.208765	0.207407
1	8161763	8161869	0.015625	0.0205128	0.0552885	0.161364	0.236534
1	8169852	8169920	0.114114	0.120614	0.151351	0.49789	0.618182
1	8190210	8190311	0.0707071	0.16	0.1	0.75	0.755102
1	8201362	8201397	0.0650407	0.0645161	0.309859	0	0.504505
1	8239489	8239524	0.0551724	0	0.0363636	0.390476	0.354839
1	8266577	8266898	0.0299564	0.0699126	0.144489	0.281962	0.31931
1	8267094	8267315	0.11811	0.123967	0.230588	0.426446	0.452465
1	8267461	8267518	0.382353	0.386667	0.833333	0.867925	0.95053
1	8272325	8272666	0.136713	0.124535	0.283854	0.429688	0.482287
1	8272928	8273104	0.0772059	0.0803134	0.160237	0.292857	0.376766
1	8276005	8276061	0.00484262	0.0751295	0.106383	0.19181	0.30343
1	8276506	8276559	0.212291	0.565789	0.435714	0.668539	0.716667
1	8276741	8276878	0.0816327	0.0982368	0.205752	0.340278	0.352459
1	8277123	8278173	0.136249	0.146451	0.328883	0.474952	0.539011
1	8278570	8278958	0.0307355	0.0852273	0.180278	0.278832	0.393728
1	8282791	8283029	0.0177434	0.0188588	0.0224565	0.0872314	0.128953
1	8288196	8288922	0.00541229	0.00335402	0.0288306	0.11009	0.113875
1	8289244	8290031	0.0890628	0.0819639	0.159933	0.325447	0.436847
1	8290335	8290757	0.16207	0.133428	0.367828	0.537854	0.652706
1	8291297	8291319	0	0.0324324	0.0699588	0.110638	0.316279
1	8291477	8291734	0.0260756	0.0657895	0.127517	0.365101	0.473684
1	8320165	8320294	0.0391304	0.0575916	0.0384615	0.30137	0.352239
1	8374582	8374664	0.0801688	0.102564	0.29064	0.352	0.394531
1	8392164	8392427	0.0702364	0.0673298	0.244813	0.502786	0.507541
1	8409158	8409580	0.0420225	0.0181959	0.0282155	0.172006	0.244226
1	8419676	8419713	0.0165485	0.124069	0.0903084	0.00860585	0.00442478
1	8456627	8456734	0.0322581	0.0844156	0.300995	0.375	0.458175
1	8457248	8457326	0.122112	0.103093	0.348485	0.370902	0.620209
1	8458279	8458307	0.090535	0.0697674	0.0852018	0.241636	0.302439
1	8461380	8461453	0.110345	0.0855856	0.253807	0.456446	0.442136
1	8489554	8489710	0.106707	0.148607	0.338028	0.419231	0.533923
1	8492486	8492553	0.0294118	0.06	0.0299625	0.16285	0.320611
1	8512022	8512039	0	0	0.0222222	0.171875	0.17341
1	8512497	8512550	0	0.0234375	0.108333	0.28481	0.345324
1	8513701	8513747	0	0.0108108	0	0.114286	0.195804
1	8538833	8538858	0.144654	0.203008	0.34507	0.514286	0.54902
1	8539188	8539383	0.0652866	0.137658	0.23298	0.406107	0.49639
1	8539550	8539618	0.319149	0.216216	0.42	0.544715	0.686747
1	8539789	8539849	0	0.0454545	0.307692	0.181818	0.486726
1	8543851	8543962	0.095941	0.0942184	0.33274	0.510601	0.655539
1	8573151	8573496	0.0490566	0.0777706	0.228337	0.419413	0.589481
1	8576960	8578238	0.0982256	0.0937205	0.207654	0.413492	0.48618
1	8621388	8621697	0.00369458	0.00378215	0.0172018	0.112843	0.131232
1	8621839	8622084	0.0214329	0.013009	0.0275672	0.104016	0.128456
1	8622824	8623114	0.126394	0.168382	0.398058	0.561041	0.626031
1	8623266	8623539	0.0346566	0.0237918	0.160086	0.299393	0.339344
1	8644716	8644767	0.0934066	0.0245902	0.144928	0.372093	0.32618
1	8644964	8645539	0.110963	0.115616	0.247884	0.364177	0.432236
1	8645647	8646580	0.0726665	0.0827068	0.152064	0.236801	0.286593
1	8647963	8648000	0	0	0	0.9	0
1	8649324	8649563	0.19544	0.19175	0.464486	0.690019	0.785282
1	8656109	8656179	0.243902	0.299145	0.585106	0.545455	0.810811
1	8681922	8681954	0.195652	0.180952	0.254237	0.504	0.565714
1	8690500	8690763	0.0287413	0.0188679	0.134253	0.22393	0.427473
1	8708178	8708240	0.174785	0.185185	0.116418	0.0532407	0
1	8708540	8708556	0.466667	0.321839	0.405797	0.132075	0.0512821
1	8723126	8723547	0.196931	0.208031	0.371395	0.562071	0.660292
1	8729055	8729177	0	0	0.135922	0.373913	0.464286
1	8737881	8738520	0.0131627	0.00775709	0.0373852	0.117822	0.168702
1	8740585	8740974	0.00851254	0.01491	0.0469263	0.197877	0.180451
1	8792594	8792691	0	0	0.0670391	0.260355	0.365854
1	8869582	8870916	0.14977	0.157695	0.298997	0.495322	0.620578
1	8871042	8871111	0.00766871	0	0.0943114	0.192177	0.243647
1	8915514	8915591	0	0	0.00557621	0.119632	0.0863724
1	8925591	8925822	0.128141	0.106179	0.0263952	0.0203857	0.015467
1	8927034	8927110	0	0	0.015625	0.14433	0.128342
1	9005227	9005308	0.0238727	0.0398936	0.179177	0.400447	0.303529
1	9018578	9018823	0.0421488	0.0733519	0.164716	0.373402	0.370603
1	9019235	9019303	0	0	0.0170648	0.167568	0.221591
1	9062198	9062538	0.208515	0.26883	0.450317	0.642582	0.647993
1	9077748	9077832	0.0320641	0.0536585	0.145933	0.304054	0.38171
1	9082790	9082858	0.111111	0.0540541	0.515625	0.645161	0.684783
1	9126116	9126468	0.0360656	0.0107176	0.153745	0.364722	0.430228
1	9135707	9135833	0.0189983	0.0109409	0.0990291	0.269886	0.300268
1	9135956	9136394	0.0397244	0.0277176	0.123104	0.371224	0.505024
1	9136517	9138307	0.0899844	0.0973468	0.223515	0.410424	0.520047
1	9146592	9146646	0.0307018	0	0.129808	0.329843	0.294606
1	9146758	9146812	0	0.0145985	0.130435	0.280576	0.322835
1	9147866	9148095	0.019305	0.0192926	0.0730994	0.22963	0.282967
1	9174218	9174261	0	0.00711744	0	0.0371622	0.132
1	9175114	9175320	0.0733864	0.110683	0.0815109	0.141228	0.220817
1	9175328	9175688	0.15614	0.166591	0.390617	0.680484	0.777365
1	9175843	9175886	0.167116	0.0852713	0.217241	0.312343	0.313019
1	9175988	9176395	0.0762074	0.077305	0.124423	0.197007	0.243183
1	9176508	9176986	0.109101	0.103568	0.160673	0.219272	0.260257
1	9177164	9177847	0.108678	0.123651	0.227127	0.333646	0.381461
1	9187642	9188632	0.0683597	0.0895114	0.269552	0.415732	0.532798
1	9201476	9201808	0.0034749	0.0130797	0.0886999	0.198632	0.233798
1	9202595	9203065	0.18317	0.145854	0.25733	0.548716	0.56129
1	9204050	9204824	0.0532826	0.0506654	0.159441	0.296172	0.400363
1	9204999	9205554	0.0612194	0.0475936	0.139201	0.277899	0.318419
1	9236124	9236227	0.0276074	0.0226537	0.196154	0.377451	0.459732
1	9236921	9236997	0.172414	0.172662	0.293233	0.640449	0.705556
1	9251842	9252027	0.0348259	0.0491918	0.195084	0.362942	0.421053
1	9304762	9304834	0.318182	0.177305	0.627451	0.747253	0.845528
1	9304971	9305032	0.288618	0.442478	0.60396	0.777778	0.792373
1	9305137	9305187	0.0606061	0	0.0333333	0.527778	0.8
1	9305353	9306214	0.0724996	0.0860402	0.180927	0.384373	0.451668
1	9310274	9310487	0.00411281	0.00742574	0.0381799	0.120104	0.165884
1	9330901	9331038	0.269347	0.185061	0.468874	0.664247	0.723783
1	9331182	9331291	0.00568182	0.0749465	0.164905	0.34684	0.348291
1	9331530	9331682	0	0.0110497	0.0365474	0.17987	0.196223
1	9332668	9332731	0.0191571	0.0120482	0.0857143	0.133333	0.300347
1	9335286	9335682	0.00600707	0.008413	0.0330579	0.153204	0.197457
1	9353926	9354102	0.0613811	0.0643699	0.224096	0.520699	0.583719
1	9357877	9358131	0.107482	0.124192	0.218116	0.352723	0.439435
1	9367412	9368009	0.0565441	0.035964	0.129173	0.395386	0.526459
1	9384243	9384372	0.28481	0.10241	0.392405	0.704403	0.738889
1	9384637	9385022	0.0727612	0.05837	0.244186	0.409053	0.476318
1	9418132	9418351	0.0741599	0.0569231	0.209011	0.342773	0.465261
1	9432284	9432380	0.0513347	0.0400763	0.0869565	0.225352	0.242291
1	9465397	9465402	0.0823529	0	0	0.0246914	0.340659
1	9547109	9547498	0.0646739	0.0916818	0.184632	0.396119	0.451367
1	9547844	9548000	0.0221354	0.0402299	0.20216	0.244848	0.438066
1	9548236	9548392	0.0491803	0.0588235	0.135135	0.362738	0.390101
1	9548587	9548720	0.117545	0.113492	0.141304	0.323003	0.426568
1	9549231	9549283	0.00584795	0.0311284	0.133136	0.294521	0.584699
1	9549676	9549853	0.00665557	0.00883002	0.0302419	0.182283	0.256566
1	9550435	9550709	0.0362986	0.0577164	0.137001	0.243425	0.294185
1	9564806	9565155	0.0663453	0.0349252	0.11127	0.205111	0.193507
1	9572301	9572854	0.0250842	0.02443	0.140271	0.360262	0.431434
1	9572969	9573703	0.0172971	0.0140814	0.0741827	0.201116	0.261121
1	9573842	9573932	0.00828157	0.0116009	0.124236	0.215569	0.546296
1	9574113	9574655	0.0385664	0.0176041	0.0895386	0.257347	0.277589
1	9574904	9575187	0.079803	0.039749	0.2044	0.367126	0.365344
1	9575289	9575320	0.0143885	0.0175439	0.158879	0.486111	0.529412
1	9582682	9583225	0.0330189	0.0382419	0.0694306	0.1852	0.247643
1	9583333	9583657	0.035784	0.0343816	0.0682382	0.134255	0.151341
1	9583762	9583953	0.030303	0.0169952	0.0448232	0.16816	0.145833
1	9584361	9584437	0	0.00501253	0.0136674	0.13828	0.0668058
1	9585991	9586730	0.0138217	0.0135585	0.0539439	0.147812	0.223557
1	9587074	9587709	0.15122	0.187592	0.288631	0.50262	0.58917
1	9626276	9627211	0.0992503	0.118921	0.241492	0.319828	0.337822
1	9629655	9629818	0.00792079	0.00442478	0.145933	0.372197	0.438567
1	9629940	9630484	0.0380133	0.0208684	0.0830693	0.18275	0.208222
1	9630673	9630798	0.0254854	0.0132548	0.140216	0.248062	0.25122
1	9706677	9706913	0.165513	0.161943	0.360108	0.533333	0.55758
1	9707018	9707154	0.0787815	0.0986842	0.128131	0.18705	0.287431
1	9707324	9708096	0.196574	0.223019	0.340288	0.439474	0.505615
1	9746279	9746380	0	0.0106762	0.178794	0.208829	0.369565
1	9746555	9746586	0.0952381	0.0222222	0.255814	0.534884	0.587302
1	9754876	9755326	0.0762174	0.0543901	0.0504202	0.246656	0.304223
1	9755598	9755762	0.0241935	0.047619	0.0355805	0.303075	0.275229
1	9755911	9756196	0.0802752	0.045709	0.0970095	0.269888	0.363166
1	9756337	9756643	0.0883534	0.0830189	0.0871327	0.30483	0.407315
1	9757589	9757687	0.057971	0.0571429	0.0312891	0.0832603	0.164919
1	9811767	9811988	0.249646	0.259581	0.444105	0.639648	0.63348
1	9816695	9817167	0.146761	0.171821	0.305529	0.444056	0.586458
1	9817323	9817700	0.116395	0.112283	0.226549	0.385432	0.483497
1	9818034	9818130	0.152344	0.0991736	0.261194	0.534328	0.658537
1	9818262	9818314	0.045	0.0846561	0.145985	0.312865	0.379121
1	9836471	9836579	0	0	0.214464	0.529644	0.720238
1	9837195	9837278	0.0863636	0.083871	0.184358	0.467066	0.58296
1	9837560	9837600	0.0679612	0.333333	0.173077	0.52459	0.707317
1	9837761	9837826	0	0.0223881	0.0373444	0.112329	0.252577
1	9843077	9843454	0.106383	0.0940123	0.171357	0.263939	0.376354
1	9843611	9843663	0.128609	0.113772	0.182178	0.219745	0.236882
1	9853234	9853689	0.0176917	0.0248246	0.132812	0.350766	0.392315
1	9854033	9854103	0.0380117	0	0.127072	0.487603	0.616438
1	9862692	9863321	0.15842	0.157755	0.297967	0.487224	0.56281
1	9865386	9865716	0.0438596	0.0591966	0.269022	0.386921	0.522124
1	9865884	9866100	0.0658228	0.0430416	0.187335	0.382353	0.561345
1	9866542	9866623	0.423358	0.198276	0.412587	0.623116	0.905473
1	9883837	9884138	0.148702	0.183908	0.258972	0.379713	0.462224
1	9900380	9900799	0.00548986	0.0105071	0.0631818	0.204034	0.243413
1	9905708	9905727	0.0130719	0	0.0227273	0	0.206667
1	9905829	9905845	0	0	0	0	0.176
1	9907257	9907282	0.0106383	0	0.0481283	0.0184332	0.235955
1	9908662	9908784	0.0162369	0.016844	0.0249501	0.175926	0.120307
1	9909251	9909270	0	0	0	0.0154639	0.124424
1	9909398	9909755	0.0508366	0.0359877	0.0660225	0.169161	0.244063
1	9915740	9915810	0.0784314	0.0826087	0.138075	0.355987	0.386617
1	9916017	9916469	0.0560026	0.049424	0.106276	0.205577	0.289716
1	9918535	9919119	0.0564323	0.102052	0.222672	0.376238	0.412254
1	9919310	9919413	0.0699153	0.0681818	0.1075	0.231579	0.259155
1	9924827	9924985	0.0333634	0.0200523	0.0763293	0.202172	0.15911
1	9925101	9925784	0.0900095	0.0651931	0.197584	0.277924	0.362328
1	9926035	9926125	0.0369565	0.0104603	0.0811359	0.291221	0.273101
1	9926235	9926311	0.0149813	0	0.0223214	0.128631	0.186312
1	9926423	9926629	0.00510638	0	0.0205479	0.121786	0.096
1	9926746	9926874	0.0153257	0.0185185	0.019174	0.130435	0.199102
1	9937236	9937522	0.0331978	0.0357724	0.0993733	0.241624	0.342614
1	9955669	9955749	0	0	0.0194175	0.321429	0.282609
1	9956816	9956852	0.0636042	0.100962	0.0429688	0.148789	0.0259259
1	9957250	9957389	0.14741	0.282248	0.088429	0.111384	0.0518764
1	9958477	9958627	0.13834	0.107865	0.133333	0.286195	0.32902
1	10007658	10007730	0.00895857	0.0134228	0.0544554	0.213964	0.193267
1	10007994	10008104	0.0492476	0.057971	0.155022	0.272727	0.376271
1	10008310	10008594	0.0690728	0.0964912	0.224234	0.409727	0.464851
1	10015480	10015703	0.0193548	0.0295022	0.100829	0.229983	0.278689
1	10021413	10021705	0.230631	0.221667	0.416667	0.497504	0.688645
1	10021846	10021960	0.208609	0.183673	0.554545	0.648936	0.677165
1	10023546	10023574	0.0465116	0.0521739	0.018018	0.184932	0.189076
1	10026993	10027139	0.00350877	0.0107784	0.115681	0.257032	0.25332
1	10050703	10050738	0.123711	0.0794702	0.203125	0.446602	0.503937
1	10060688	10060798	0.04	0.13369	0.197531	0.447674	0.52459
1	10064427	10064742	0.292156	0.320569	0.217391	0.120715	0.0457002
1	10114827	10114936	0	0	0.150943	0.487745	0.475248
1	10115141	10115303	0.00956429	0	0.0177596	0.125413	0.145497
1	10123675	10123752	0	0.0282486	0.119691	0.285714	0.301095
1	10123951	10124048	0.0299065	0.036961	0.142292	0.34846	0.441774
1	10144742	10144994	0.0958565	0.055517	0.123919	0.226823	0.278951
1	10153283	10153462	0.0493454	0.0540936	0.230245	0.346154	0.422794
1	10155215	10155345	0.0408719	0.0211765	0.0273632	0.156701	0.179537
1	10159187	10159331	0.0230769	0.0132325	0.197092	0.287113	0.415157
1	10159480	10159598	0.00555556	0	0.0315399	0.339394	0.390187
1	10159722	10159853	0.0380711	0.0372093	0.166333	0.29202	0.374707
1	10160943	10161079	0.123414	0.0343461	0.190893	0.383989	0.267586
1	10161527	10161865	0.0236181	0.0260476	0.101472	0.235381	0.308133
1	10169913	10169957	0.0305344	0.00657895	0.0218341	0.31831	0.214844
1	10173221	10173267	0.107914	0.229885	0.104869	0.100775	0
1	10196680	10197330	0.222935	0.168981	0.113402	0.0910768	0.0787449
1	10197518	10197535	0.145215	0.0122951	0.0217391	0	0
1	10206699	10207070	0.0760279	0.0612245	0.220779	0.323846	0.362947
1	10221981	10222384	0.0399374	0.0335522	0.175041	0.265272	0.385943
1	10239633	10239683	0.0439024	0.014652	0.143312	0.263333	0.243243
1	10239946	10240214	0.109177	0.125	0.315966	0.429072	0.552891
1	10276976	10277684	0.0368152	0.0275158	0.066577	0.0959113	0.134108
1	10297924	10298397	0.0691201	0.0729506	0.101112	0.163107	0.172128
1	10298504	10298827	0.0880764	0.105877	0.118186	0.164191	0.231712
1	10298935	10300121	0.0721215	0.0869289	0.108373	0.183865	0.242729
1	10314547	10315500	0.0576844	0.0598291	0.224215	0.416342	0.516777
1	10343146	10343463	0.0108729	0.00670194	0.0604853	0.0712461	0.138847
1	10343581	10343720	0.0193966	0.0188679	0.075575	0.185461	0.181266
1	10347181	10347245	0.12585	0.220588	0.472527	0.509434	0.789809
1	10347466	10347474	0.176	0.0789474	0.136986	0.260355	0.543103
1	10348279	10348394	0.108911	0.139474	0.230137	0.361502	0.429864
1	10356910	10358127	0.0809992	0.079352	0.161536	0.244773	0.295458
1	10358261	10358497	0.109054	0.113059	0.174914	0.218485	0.227442
1	10358971	10359686	0.102919	0.115991	0.168668	0.228645	0.252265
1	10359844	10360457	0.115701	0.111647	0.156066	0.226349	0.240104
1	10360588	10360683	0.124312	0.120904	0.184957	0.216036	0.25296
1	10360818	10361518	0.11115	0.110987	0.176744	0.217112	0.241194
1	10361625	10361799	0.123879	0.118839	0.204082	0.236334	0.29267
1	10361921	10362148	0.139037	0.102041	0.218346	0.216331	0.230415
1	10362317	10363269	0.109118	0.110783	0.174667	0.281658	0.370778
1	10382743	10382768	0	0	0.0154639	0	0.171123
1	10383087	10383504	0.0330948	0.0231034	0.0665595	0.150637	0.203057
1	10383613	10383939	0.0221837	0.0306306	0.132206	0.242188	0.360236
1	10384096	10384344	0.0276266	0.027532	0.065197	0.191888	0.161508
1	10421214	10421798	0.136947	0.160533	0.315975	0.53543	0.63681
1	10443208	10443486	0.0249094	0.0165899	0.0995434	0.220418	0.269281
1	10443965	10444090	0.18175	0.283302	0.39779	0.618014	0.672482
1	10490421	10490838	0.0695021	0.065627	0.22619	0.420985	0.567073
1	10497409	10497861	0.0741886	0.0564471	0.129187	0.324206	0.338814
1	10506519	10506604	0.136598	0.078534	0.232044	0.555804	0.64375
1	10506734	10507355	0.127904	0.105863	0.319728	0.546336	0.632426
1	10512771	10512973	0.0894942	0.101983	0.196522	0.362519	0.432343
1	10523598	10523612	0	0.0625	0.075	0.4375	0.708333
1	10523745	10523773	0	0	0	0.0493421	0.181495
1	10524714	10524995	0.139073	0.185225	0.239142	0.401271	0.440202
1	10525550	10525644	0.0361991	0.00753769	0.106695	0.217195	0.339964
1	10525990	10526006	0	0	0.0677966	0.21547	0.394737
1	10526170	10526503	0.243874	0.247871	0.456857	0.566109	0.67433
1	10527316	10528500	0.0581213	0.0398358	0.180369	0.288326	0.363473
1	10528627	10528981	0.151869	0.142857	0.328072	0.497517	0.544752
1	10529154	10529746	0.0686996	0.0540044	0.13915	0.304668	0.392221
1	10532220	10532310	0.0869565	0.0409836	0.0377358	0.217687	0.451128
1	10534401	10534890	0.127105	0.110823	0.241562	0.405093	0.456235
1	10554444	10555002	0.117932	0.104478	0.236062	0.409517	0.506639
1	10568158	10568255	0.305942	0.332945	0.471386	0.710496	0.615385
1	10568390	10569331	0.098563	0.118306	0.246476	0.477025	0.550601
1	10570149	10570404	0.139535	0.109827	0.401452	0.564486	0.770898
1	10575876	10575934	0	0	0	0.111111	0.307692
1	10579370	10579659	0.1125	0.104213	0.195884	0.366095	0.403568
1	10579762	10580177	0.155539	0.158036	0.352367	0.538781	0.678025
1	10591623	10591735	0.0926966	0.0070922	0.21345	0.509434	0.609467
1	10593823	10593919	0	0	0.008	0.169591	0.315245
1	10597781	10597947	0.0362903	0.0762125	0.183623	0.328228	0.400468
1	10598099	10598221	0.0606061	0.274336	0.327434	0.590604	0.741071
1	10598335	10599487	0.0438629	0.0479228	0.176499	0.280159	0.358384
1	10602651	10602766	0.0608696	0.0820669	0.174468	0.163324	0.274005
1	10603066	10603092	0.0753138	0.127358	0.14554	0.25974	0.223368
1	10603213	10603252	0.0868263	0.111111	0.163551	0.242507	0.30563
1	10603434	10603697	0.0587024	0.0599355	0.141194	0.168264	0.19543
1	10603806	10603889	0.0921305	0.138414	0.159213	0.236695	0.304636
1	10603997	10604198	0.0837817	0.0846746	0.176594	0.203341	0.275417
1	10604416	10604978	0.0626276	0.0863309	0.237365	0.402616	0.496546
1	10624214	10624603	0.0911552	0.09375	0.324649	0.517119	0.576567
1	10646481	10646673	0.00213447	0	0.039657	0.203501	0.178439
1	10652416	10652935	0.141081	0.217738	0.280567	0.432604	0.539564
1	10659299	10659428	0.0490196	0.059322	0.204918	0.3375	0.431193
1	10659652	10659681	0.0114613	0.00803213	0.0430769	0.0526316	0.194631
1	10659965	10660035	0.0320405	0.0952381	0.210428	0.228723	0.403255
1	10677585	10678431	0.0782957	0.0630456	0.138872	0.296328	0.356134
1	10696720	10698065	0.117219	0.116812	0.201939	0.275194	0.315547
1	10698211	10698489	0.109138	0.120668	0.198123	0.248922	0.296342
1	10698708	10701527	0.109009	0.114338	0.17364	0.238553	0.270567
1	10708110	10708243	0.00587544	0.00625978	0.11065	0.0870032	0.231689
1	10723636	10723950	0.0533118	0.0427987	0.0831306	0.126163	0.174978
1	10724858	10725217	0.0696697	0.0397068	0.209115	0.308867	0.380315
1	10775746	10776186	0.0170891	0.0138889	0.0487106	0.172113	0.233923
1	10776207	10776299	0.0921409	0.0619883	0.0565724	0.100372	0.307692
1	10776999	10777096	0.0168776	0.0209677	0.0518732	0.130631	0.166201
1	10777317	10777614	0.0299175	0.0220845	0.0296626	0.0814978	0.131218
1	10778121	10778958	0.0240466	0.0395591	0.186938	0.346588	0.454403
1	10801227	10801543	0.111495	0.100567	0.216314	0.393166	0.462268
1	10802426	10802875	0.257773	0.241532	0.424828	0.644462	0.736913
1	10803036	10803354	0.179422	0.178776	0.367663	0.551872	0.689746
1	10804030	10804125	0	0	0.00430416	0.169951	0.195364
1	10814411	10814555	0.149813	0.17793	0.268657	0.318868	0.358071
1	10840033	10840325	0.0335306	0.0127932	0.130621	0.346369	0.454545
1	10840682	10840841	0.0151803	0.0114286	0.151394	0.367188	0.420475
1	10852678	10853182	0.159043	0.206459	0.381315	0.640539	0.742119
1	10867068	10867522	0.0991977	0.14273	0.297054	0.416835	0.538808
1	10867650	10867754	0.149068	0.0722222	0.231293	0.364162	0.461538
1	10913777	10914000	0.0066778	0.00232558	0.0428481	0.103223	0.168637
1	10915159	10915316	0.108401	0.108987	0.248	0.413043	0.330749
1	10915640	10916357	0.0792566	0.0907956	0.231304	0.330892	0.365945
1	10920854	10921286	0.034626	0.0337458	0.0716238	0.212268	0.322127
1	10922386	10922652	0.0346771	0.0668539	0.236553	0.365907	0.413247
1	10923203	10923483	0.0359281	0.0100719	0.159558	0.23402	0.351464
1	10923608	10923879	0.0992665	0.0945241	0.301829	0.432942	0.541708
1	10924494	10925007	0.15395	0.155812	0.285134	0.286318	0.322174
1	10929277	10929848	0.0714851	0.0573671	0.170096	0.249752	0.291678
1	10930221	10930310	0.0374707	0.0357569	0.0422886	0.151163	0.119518
1	10930853	10931563	0.0552251	0.0496689	0.190707	0.305353	0.448293
1	10931814	10932680	0.036047	0.026253	0.107575	0.203736	0.268266
1	10949912	10950072	0.0456621	0.0502924	0.281596	0.442946	0.486905
1	10950454	10950496	0	0	0.0233918	0.293194	0.0350877
1	10952265	10952591	0.0113191	0.0129096	0.0613208	0.231343	0.25465
1	10964716	10964949	0.0528121	0.0286195	0.075487	0.174655	0.244898
1	10965795	10965851	0.0632911	0.0599078	0.19337	0.229773	0.354015
1	10965993	10966164	0.0111111	0.00722022	0.0666667	0.182819	0.237037
1	10971459	10971947	0.0736031	0.0922477	0.193918	0.416022	0.45701
1	10982118	10983621	0.123308	0.137307	0.253362	0.3893	0.443997
1	11004662	11004852	0.220212	0.190903	0.145246	0.0746829	0.0412322
1	11005546	11005608	0.108173	0.0735294	0.0870712	0.199029	0.266846
1	11005721	11006142	0.0583153	0.0766355	0.129079	0.226772	0.268963
1	11006385	11006569	0.111111	0.0852459	0.163077	0.315371	0.401453
1	11016143	11016435	0.0792564	0.0543131	0.20625	0.313589	0.422747
1	11026729	11026760	0.11583	0.046875	0.0349462	0.0158451	0
1	11027593	11028711	0.0250776	0.0285299	0.0650569	0.149847	0.172426
1	11028837	11028899	0	0	0.0287356	0.0744186	0.242268
1	11032177	11032675	0.0582153	0.0547218	0.118845	0.306265	0.342431
1	11032824	11032863	0.0638889	0.0515759	0.0748299	0.262712	0.265233
1	11032981	11033567	0.0293886	0.0478873	0.10944	0.318641	0.395049
1	11048664	11049054	0.166955	0.124755	0.38647	0.55775	0.761386
1	11049289	11049625	0.0809112	0.0603805	0.213799	0.399721	0.572086
1	11049753	11049841	0.153846	0.159664	0.298969	0.535294	0.639535
1	11050402	11050448	0.0146341	0.0789474	0.0985915	0.274419	0.360215
1	11050663	11051351	0.0891511	0.0824922	0.22	0.400277	0.47374
1	11064513	11064713	0.0346774	0.029484	0.138332	0.254725	0.239651
1	11065417	11065676	0.0848197	0.0776892	0.141535	0.186805	0.182105
1	11065804	11066638	0.0699124	0.0641297	0.116621	0.168456	0.19002
1	11066761	11066850	0.0607595	0.0859599	0.136076	0.233129	0.320329
1	11066859	11066902	0.118033	0.0848708	0.162162	0.3	0.235294
1	11066916	11067139	0.0454545	0.0501543	0.0812641	0.137051	0.154557
1	11068986	11069098	0	0.0224719	0.0413043	0.195724	0.171558
1	11093831	11094021	0.0120337	0.0222222	0.110727	0.325	0.422379
1	11099686	11099750	0.11349	0.182692	0.215103	0.265107	0.306358
1	11102337	11102511	0.0137363	0.011976	0.05	0.0971349	0.150136
1	11103222	11103350	0.102041	0.132338	0.152	0.251067	0.278955
1	11103573	11104045	0.0934198	0.111733	0.218621	0.337376	0.375202
1	11111041	11111328	0.0801257	0.0843585	0.20362	0.335106	0.392665
1	11111649	11112060	0.0418919	0.0281586	0.0687475	0.211419	0.228655
1	11117498	11117750	0.16629	0.17527	0.425952	0.574586	0.680428
1	11125366	11125390	0	0	0.0748299	0.21519	0.23301
1	11125707	11126472	0.0542138	0.0555017	0.157931	0.386495	0.472973
1	11126554	11127432	0.0785378	0.0769572	0.126587	0.204977	0.267302
1	11129015	11129535	0.116846	0.131001	0.207217	0.27044	0.333753
1	11129826	11129926	0.0721206	0.0823373	0.103187	0.180766	0.167528
1	11131687	11131769	0.0172414	0.0434783	0.0930233	0.731481	0.654762
1	11131901	11132043	0.0670241	0.0661765	0.317073	0.494118	0.663657
1	11139097	11139875	0.255247	0.21778	0.137919	0.0996609	0.0831709
1	11139902	11139983	0.343849	0.461255	0.364444	0.729345	0.646438
1	11140470	11140521	0.0311419	0.227468	0	0	0
1	11153177	11153492	0.00343643	0.00692641	0.0966222	0.249079	0.44713
1	11153656	11153755	0.00384615	0	0.0737864	0.177097	0.386473
1	11153980	11154240	0.0292135	0.0306122	0.142564	0.336485	0.412402
1	11155894	11156085	0.00206186	0.00233372	0.00253485	0.0577865	0.122598
1	11156214	11156330	0.0169935	0.00917431	0.0444444	0.153745	0.216366
1	11156462	11156500	0.0150376	0.0372671	0.147287	0.282609	0.396825
1	11170748	11171066	0.0333012	0.0145145	0.0917191	0.224628	0.271569
1	11174207	11174452	0.117291	0.14723	0.383292	0.59369	0.705174
1	11174562	11174691	0.0799257	0.08	0.255459	0.353873	0.451685
1	11241625	11242111	0.166846	0.141216	0.331927	0.411327	0.563087
1	11259207	11259727	0.153631	0.167109	0.418818	0.656273	0.747054
1	11277102	11277302	0	0.0228091	0.0715232	0.197115	0.25042
1	11280767	11280930	0.0096	0.0108108	0.0632911	0.0718284	0.247492
1	11283517	11283579	0	0	0.0268657	0.0651629	0.202532
1	11286825	11286969	0.161721	0.173669	0.26615	0.383234	0.462151
1	11315151	11315201	0	0	0.46875	0	0.355556
1	11319060	11319199	0.182266	0.381657	0.22541	0.1238	0.0473613
1	11319347	11319448	0.348387	0.257206	0.149842	0.0515873	0.0491803
1	11320398	11321154	0.110884	0.120907	0.196748	0.368559	0.424661
1	11323681	11324094	0.291779	0.21932	0.148649	0.081116	0.0735253
1	11324942	11325319	0.0194136	0.0348739	0.0490626	0.172831	0.224312
1	11351603	11351695	0	0.0670391	0.259494	0.63388	0.7
1	11351937	11352281	0.0626072	0.0646353	0.223894	0.356373	0.463628
1	11366477	11366527	0.0294906	0.00892857	0.0985915	0.231092	0.181604
1	11367578	11367811	0.0109607	0.00444444	0.0351494	0.0919765	0.109426
1	11368536	11368761	0.00644468	0.00137268	0.0153748	0.0803109	0.104056
1	11369465	11369500	0.0233918	0.0103806	0.0191693	0.150877	0.129477
1	11378108	11378436	0.0245561	0.0391475	0.123191	0.229843	0.266541
1	11385051	11385347	0.0762082	0.0413683	0.197963	0.43254	0.534264
1	11406913	11408135	0.036599	0.0413333	0.0820136	0.199611	0.268563
1	11408327	11408783	0.0687361	0.051367	0.161789	0.312081	0.459289
1	11408951	11409292	0.0537815	0.0687697	0.217752	0.402863	0.452219
1	11409301	11409515	0.0326481	0.0317881	0.179518	0.286596	0.351101
1	11409655	11410016	0.107991	0.115352	0.394759	0.620172	0.698457
1	11410126	11410310	0.0326279	0.116505	0.371378	0.622976	0.727805
1	11421154	11421287	0.149024	0.159176	0.267708	0.370567	0.5
1	11422040	11422410	0.280859	0.306785	0.448699	0.593132	0.678297
1	11427677	11428390	0.211245	0.243756	0.451466	0.638313	0.72741
1	11440911	11441543	0.0369615	0.0405714	0.105248	0.277261	0.286871
1	11452136	11453046	0.0353945	0.0465404	0.161336	0.335033	0.446604
1	11455690	11456959	0.0523638	0.0512839	0.14459	0.257663	0.368367
1	11478979	11479765	0.0438419	0.0310677	0.097589	0.207462	0.252499
1	11486610	11486879	0.0194064	0.0282663	0.0748634	0.341188	0.427324
1	11487002	11487444	0.00634603	0.000998668	0.0075	0.0721321	0.134379
1	11490257	11491339	0.0850607	0.0591284	0.196593	0.34239	0.439038
1	11492849	11493527	0.0606014	0.0456613	0.12866	0.24796	0.307031
1	11496677	11496997	0.00591716	0.00408401	0.0380697	0.132653	0.32114
1	11499495	11499571	0	0.00353357	0.057931	0.0234604	0.101147
1	11510182	11510241	0.0471204	0.0490463	0.0734266	0.203557	0.233193
1	11517189	11518332	0.0501705	0.0599872	0.162808	0.313764	0.40667
1	11520908	11521370	0.0575726	0.0594562	0.136706	0.247131	0.268908
1	11521513	11522953	0.0507784	0.0572396	0.176932	0.31714	0.4346
1	11525557	11526409	0.054506	0.0668971	0.141319	0.295596	0.398408
1	11526519	11526796	0.0280584	0.0200415	0.0820937	0.182877	0.253004
1	11527228	11527517	0.0699931	0.0532544	0.228134	0.397363	0.432647
1	11536586	11537075	0.173292	0.16	0.268099	0.372972	0.433245
1	11550416	11551055	0.069611	0.128255	0.290197	0.514821	0.597633
1	11552029	11552324	0.0999075	0.0858806	0.223872	0.46472	0.466228
1	11585671	11585984	0.0633681	0.0644607	0.11368	0.313312	0.314929
1	11596769	11596839	0	0	0.121372	0.230769	0.331683
1	11610415	11610621	0.0615883	0.0260417	0.212237	0.358936	0.431487
1	11611478	11611657	0.0431034	0.0467762	0.141542	0.293556	0.40248
1	11617479	11618081	0.0984848	0.0800196	0.154267	0.322434	0.411493
1	11618593	11619368	0.41631	0.39541	0.222956	0.176327	0.136941
1	11619484	11620029	0.313307	0.323707	0.172209	0.124582	0.0861316
1	11620588	11620778	0.337877	0.322282	0.567471	0.679233	0.745098
1	11631976	11632294	0.151405	0.147641	0.30804	0.487505	0.545495
1	11636350	11636490	0.00388601	0.00831025	0.0119522	0.121827	0.129395
1	11636777	11637824	0.0821949	0.0744352	0.166787	0.297319	0.377948
1	11643109	11643428	0.0396086	0.0373298	0.138109	0.252128	0.324921
1	11643545	11644560	0.0929754	0.109538	0.184103	0.269469	0.283366
1	11647889	11648951	0.0564642	0.0863056	0.222708	0.403555	0.528254
1	11649244	11649967	0.119866	0.136019	0.267093	0.507089	0.604567
1	11656342	11656364	0	0	0	0	0.189394
1	11656646	11656865	0.0774411	0.124514	0.340858	0.579545	0.74938
1	11660756	11662333	0.0871759	0.0801827	0.209386	0.372195	0.471199
1	11666364	11666484	0.0473225	0.0555556	0.261789	0.639842	0.678322
1	11666599	11667062	0.128579	0.142338	0.325444	0.547983	0.61237
1	11669352	11669708	0.13418	0.100432	0.336364	0.54	0.705776
1	11669832	11670254	0.0164931	0.0196367	0.10122	0.167299	0.282915
1	11678543	11678727	0.0242188	0.0350128	0.122429	0.190444	0.221178
1	11686300	11686615	0.0147895	0.00801603	0.0551811	0.205919	0.170281
1	11686982	11687242	0.00873617	0.0346926	0.0781434	0.185131	0.176471
1	11692201	11692302	0.0371353	0.010929	0.2	0.404018	0.543388
1	11693417	11693492	0.0358056	0.190104	0.0496689	0.391931	0.435523
1	11699686	11699791	0.114019	0.140264	0.272069	0.333763	0.505208
1	11700078	11700822	0.133948	0.125588	0.241459	0.366951	0.536253
1	11700925	11701372	0.0922233	0.124346	0.264181	0.410423	0.522517
1	11701475	11701746	0.164271	0.208086	0.449735	0.518822	0.565968
1	11702690	11702804	0.231265	0.119658	0.103306	0.0873715	0.0283159
1	11703841	11705092	0.0400718	0.0528277	0.147391	0.208824	0.252148
1	11706461	11706624	0.0692244	0.106667	0.231814	0.373314	0.442256
1	11706753	11707107	0.0655836	0.0794979	0.228046	0.353695	0.396124
1	11707239	11707948	0.0483014	0.0536948	0.155228	0.288899	0.361944
1	11708087	11708424	0.0512951	0.0460481	0.18141	0.306732	0.344923
1	11708757	11708843	0.018018	0.113971	0.299213	0.511561	0.566308
1	11710573	11711893	0.109982	0.132806	0.323273	0.536802	0.63577
1	11720482	11720738	0.118059	0.101861	0.275678	0.471826	0.492491
1	11720920	11721973	0.0293735	0.0466176	0.15338	0.262885	0.373109
1	11722084	11722476	0.0501882	0.0917431	0.243873	0.488824	0.645833
1	11732346	11732920	0.122987	0.116903	0.240139	0.373613	0.533369
1	11733143	11733507	0.0516055	0.0422662	0.113733	0.242849	0.27478
1	11733612	11733742	0.03379	0.0280374	0.04772	0.168739	0.204219
1	11733880	11733960	0.00960512	0.00281294	0.0398406	0.133333	0.154812
1	11734061	11734753	0.0369241	0.0336003	0.106756	0.231008	0.257463
1	11735589	11735733	0.0145228	0.0340136	0.169456	0.283737	0.332402
1	11735864	11736315	0.14085	0.140905	0.308647	0.465717	0.571429
1	11736599	11737135	0.125177	0.0800199	0.222961	0.380878	0.536774
1	11737258	11737438	0.447404	0.403624	0.51363	0.660428	0.735821
1	11740627	11740740	0.210621	0.267094	0.276576	0.32428	0.373175
1	11740749	11740866	0.154839	0.191781	0.357798	0.440878	0.504484
1	11752281	11755079	0.0938897	0.0966912	0.275547	0.470911	0.55347
1	11782461	11782841	0.0623729	0.0660793	0.20944	0.370526	0.435754
1	11782959	11783051	0.0792254	0.111684	0.252896	0.521148	0.706542
1	11783198	11783573	0.0453727	0.0436113	0.189218	0.357743	0.420483
1	11789351	11789533	0.0864516	0.0472654	0.181102	0.472343	0.451469
1	11794000	11794283	0.0558808	0.0693473	0.219042	0.376061	0.462348
1	11803540	11804134	0.240464	0.270153	0.457012	0.620809	0.69223
1	11804980	11805346	0.0488292	0.052785	0.341255	0.440559	0.53802
1	11805685	11806454	0.0407614	0.0429662	0.155612	0.358215	0.437652
1	11806557	11806721	0.0124654	0.0373832	0.238292	0.376276	0.501416
1	11807621	11808341	0.151988	0.140345	0.307944	0.496007	0.583836
1	11816974	11817285	0.0016835	0.00409091	0.0713955	0.208548	0.261826
1	11817683	11818745	0.14374	0.134098	0.381285	0.531144	0.569618
1	11822104	11822542	0.137001	0.119552	0.286271	0.499646	0.62012
1	11823640	11823920	0.0265928	0.0170049	0.0951807	0.257416	0.291618
1	11826568	11826790	0.0488771	0.0778914	0.172601	0.277877	0.351266
1	11831982	11832556	0.0221537	0.0212508	0.0884498	0.288074	0.339212
1	11832663	11832686	0	0	0.0111524	0.0569106	0.211618
1	11834611	11834784	0.174186	0.290873	0.496669	0.63308	0.749507
1	11834921	11835114	0.127737	0.112412	0.25614	0.337008	0.488465
1	11835218	11835233	0.0869565	0.118644	0.211679	0.225806	0.358108
1	11835380	11836108	0.100903	0.11374	0.2325	0.311967	0.404268
1	11836241	11836474	0.0743155	0.108201	0.164433	0.227875	0.256672
1	11836645	11837557	0.0826691	0.0802124	0.227286	0.365655	0.415479
1	11839121	11839444	0.0155595	0.0207191	0.0824873	0.261108	0.322493
1	11839664	11839903	0.00301932	0	0.0267738	0.130336	0.140082
1	11857058	11857675	0.0537723	0.0315086	0.114088	0.323326	0.36701
1	11859631	11860047	0.0249755	0.0133049	0.220892	0.421053	0.511418
1	11861160	11861436	0.0152349	0.00282486	0.052108	0.0998487	0.154171
1	11861552	11861834	0.0287975	0.0413739	0.132118	0.213992	0.217613
1	11871406	11871527	0.00913242	0.0339476	0.171717	0.218777	0.2732
1	11879846	11880923	0.047578	0.0561935	0.195048	0.282456	0.414103
1	11887134	11887667	0.16691	0.191154	0.352015	0.459254	0.529912
1	11887794	11887957	0.0882353	0.08	0.230947	0.264317	0.354462
1	11888205	11888414	0.0791878	0.0573394	0.191401	0.210145	0.27382
1	11889003	11889171	0.0899008	0.0906475	0.17004	0.184196	0.198249
1	11889521	11890158	0.0666143	0.0707341	0.151271	0.190185	0.203916
1	11890304	11890583	0.0588848	0.076201	0.175241	0.254571	0.262001
1	11890723	11890961	0.0217526	0.0173712	0.109976	0.203399	0.162725
1	11891451	11891592	0.0470297	0.0349462	0.10686	0.190422	0.207434
1	11891876	11891983	0.104247	0.0977961	0.256324	0.380435	0.391117
1	11892418	11892860	0.0401606	0.0490241	0.110562	0.178519	0.248598
1	11893249	11893531	0.0481586	0.04125	0.154977	0.24216	0.2589
1	11893968	11894128	0.0734266	0.0836237	0.170108	0.185955	0.217514
1	11894480	11894668	0.0240964	0.045122	0.123348	0.130823	0.123636
1	11894774	11894878	0.0442953	0.079096	0.165342	0.15208	0.232221
1	11895138	11895744	0.0778643	0.0980668	0.224299	0.365396	0.399394
1	11895904	11896113	0.0672963	0.116667	0.265185	0.333333	0.489104
1	11896231	11896895	0.0586614	0.0685512	0.155649	0.212917	0.252351
1	11897201	11897373	0.0308031	0.1067	0.173149	0.239884	0.284685
1	11897547	11897754	0.023053	0.0252732	0.100977	0.179958	0.191884
1	11897869	11898393	0.0505097	0.0515564	0.19174	0.240501	0.301605
1	11898543	11898846	0.0569715	0.0712366	0.187192	0.25705	0.246111
1	11898964	11899044	0.0960854	0.121593	0.261134	0.224436	0.310502
1	11899153	11899348	0.0731422	0.0638173	0.127046	0.166396	0.188282
1	11899552	11899679	0.0691563	0.0430108	0.143089	0.106682	0.133261
1	11899820	11899895	0.0625	0.0846154	0.120556	0.180622	0.19727
1	11900008	11900318	0.0787282	0.0671642	0.184097	0.175817	0.21844
1	11900435	11900888	0.0554588	0.0679825	0.156886	0.22409	0.244912
1	11901048	11901365	0.111736	0.093361	0.222492	0.298883	0.328358
1	11901595	11902104	0.068048	0.0914062	0.164744	0.188123	0.300615
1	11910202	11910382	0.0177606	0.00912106	0.0960452	0.329904	0.394118
1	11910723	11911181	0.00965562	0.00812708	0.0634636	0.202483	0.225111
1	11930578	11930842	0.192965	0.174901	0.332665	0.543417	0.594862
1	11935043	11935693	0.0597357	0.0517061	0.130569	0.304803	0.312856
1	11935833	11935877	0	0	0.0428571	0.212034	0.0327273
1	11957890	11959488	0.10811	0.105653	0.242401	0.383888	0.458286
1	11959618	11961031	0.0777743	0.0772404	0.148821	0.220956	0.24742
1	11972867	11973259	0.0125056	0.000891266	0.053612	0.22327	0.296814
1	11980064	11980628	0.0504787	0.0443232	0.131284	0.261551	0.329907
1	11980940	11982101	0.0439883	0.0417505	0.134649	0.308645	0.409798
1	11983078	11983498	0.147739	0.134387	0.218375	0.406516	0.478164
1	11984228	11984958	0.19222	0.208109	0.140522	0.0777681	0.0673525
1	11987789	11988423	0.210347	0.187174	0.36599	0.552575	0.602071
1	11990785	11991008	0.0216895	0.00632111	0.139791	0.173015	0.304893
1	11991838	11992666	0.015545	0.0178054	0.132721	0.295087	0.417913
1	11998205	11998405	0.0138408	0	0.015083	0.143454	0.14882
1	11998584	11998770	0.00808625	0.0175983	0.0461394	0.236749	0.326172
1	12002136	12002210	0.0293772	0.0254692	0.0721088	0.15573	0.169737
1	12002347	12002617	0.0171162	0.0073928	0.0318127	0.102041	0.125786
1	12002821	12004447	0.0362653	0.0376157	0.088798	0.242363	0.311205
1	12009199	12010175	0.0576034	0.0686432	0.190694	0.417605	0.487267
1	12010176	12010203	0.127907	0.13	0.590909	0.518072	0.46875
1	12012496	12014558	0.0721142	0.0773421	0.157692	0.293434	0.325647
1	12014685	12015663	0.0521566	0.0573596	0.122902	0.198372	0.232481
1	12015774	12016704	0.0975248	0.0887811	0.205512	0.294225	0.339215
1	12016992	12017431	0.147256	0.172957	0.275332	0.334284	0.348518
1	12017717	12017916	0.0598706	0.0531646	0.141935	0.144115	0.158116
1	12018070	12018139	0.0357782	0.0548961	0.127928	0.160584	0.145396
1	12019283	12020385	0.0632325	0.068993	0.18944	0.329236	0.378325
1	12021486	12022563	0.0215236	0.0243655	0.121848	0.348178	0.425254
1	12032100	12035764	0.0291239	0.0266587	0.115696	0.202518	0.243366
1	12037576	12038839	0.0340606	0.0326471	0.093683	0.182691	0.204613
1	12038840	12039478	0.0172308	0.0247988	0.1096	0.271944	0.321883
1	12039602	12042432	0.0292038	0.0264071	0.112402	0.237336	0.292452
1	12050289	12050434	0.206506	0.195184	0.397577	0.63064	0.609415
1	12055225	12055304	0.0343214	0.0597303	0.140323	0.187675	0.263339
1	12059831	12060042	0.389529	0.380739	0.555377	0.712818	0.773116
1	12062266	12062714	0.0499859	0.0526627	0.143981	0.459299	0.552204
1	12062834	12063692	0.0551997	0.0450748	0.175641	0.38954	0.47758
1	12070722	12071613	0.0277339	0.0388411	0.096302	0.193013	0.251932
1	12076738	12077021	0.0254717	0.0277162	0.065182	0.114388	0.185928
1	12077889	12078295	0.0992452	0.105035	0.237989	0.330127	0.41618
1	12078944	12080894	0.126695	0.139643	0.267675	0.404759	0.461832
1	12084219	12084660	0.156968	0.157756	0.26452	0.479512	0.593216
1	12097048	12098110	0.0798838	0.113566	0.256677	0.403775	0.484989
1	12098233	12098442	0	0.006886	0.0485175	0.134062	0.145551
1	12127597	12127666	0.0589172	0.0134831	0.123839	0.296875	0.353312
1	12131202	12131680	0.00311688	0.00443705	0.0830831	0.18173	0.285307
1	12133122	12133235	0.0545455	0.0240385	0.0465116	0.305882	0.347368
1	12139952	12140070	0.0971223	0.116152	0.17931	0.211613	0.259115
1	12140400	12140795	0.0666004	0.102432	0.156979	0.154934	0.207748
1	12140936	12141321	0.0890607	0.0967625	0.157688	0.191607	0.234542
1	12142009	12142055	0.0662252	0.0679012	0.165517	0.295918	0.31068
1	12155159	12155268	0.0625	0.073107	0.141256	0.299559	0.288509
1	12166756	12167156	0.0502183	0.0660094	0.247507	0.372772	0.474735
1	12172476	12172522	0	0	0.0481928	0.311475	0.140625
1	12172673	12172821	0.064877	0.0344828	0.131507	0.259136	0.366102
1	12172922	12173919	0.0783901	0.0923713	0.178252	0.246551	0.302477
1	12174248	12174430	0.0503541	0.0672986	0.0987654	0.154799	0.129349
1	12174573	12174927	0.076457	0.0943943	0.127193	0.172116	0.188516
1	12175395	12175917	0.0655493	0.0754586	0.126783	0.163406	0.18409
1	12176318	12176367	0.139394	0.175141	0.250765	0.322785	0.318841
1	12176933	12177077	0.160105	0.0773196	0.314554	0.482051	0.55477
1	12183678	12183969	0.0671217	0.126143	0.267341	0.429204	0.499339
1	12184619	12184995	0.0118798	0.00431779	0.153343	0.418712	0.438925
1	12185140	12185403	0.0305052	0.0453742	0.155987	0.312586	0.437318
1	12185549	12185903	0.012	0.0132538	0.0383944	0.0960577	0.204122
1	12215095	12215150	0	0	0.0490368	0.0658979	0.164234
1	12225765	12226104	0.0401308	0.0407779	0.108792	0.153317	0.234375
1	12228784	12228993	0.0719212	0.0720222	0.18047	0.356041	0.446809
1	12230956	12231383	0.0381056	0.0398671	0.0875776	0.166418	0.263495
1	12240430	12240499	0.00896861	0.0289855	0.0461538	0.143333	0.153846
1	12240842	12240954	0.146597	0.106267	0.431818	0.557632	0.695538
1	12241377	12241449	0.0123675	0.0373832	0.154562	0.303309	0.476096
1	12246739	12246882	0.126997	0.101336	0.0642066	0.0316981	0.0129179
1	12247025	12247294	0.175841	0.181026	0.120923	0.0368976	0.0405461
1	12248613	12248690	0.00403226	0.020073	0.0492021	0.14133	0.127024
1	12249144	12249336	0.0481283	0.0568445	0.140611	0.234254	0.255583
1	12252181	12252382	0.0355472	0.0250855	0.189258	0.418433	0.52381
1	12253017	12253347	0.042522	0.0702509	0.149499	0.295213	0.330395
1	12255456	12255559	0.0478088	0.0779661	0.0945455	0.161369	0.340541
1	12257521	12257831	0.0272374	0.0272011	0.0778663	0.264282	0.36819
1	12263130	12264615	0.0582753	0.0687857	0.186779	0.321513	0.405046
1	12270232	12270530	0.0316302	0.0296097	0.103574	0.253637	0.340386
1	12272428	12272455	0	0	0	0.118721	0.0743034
1	12277428	12277659	0.0124183	0.0106222	0.0579204	0.147674	0.226752
1	12282250	12282288	0	0	0	0.0366972	0.303226
1	12282642	12282822	0.0416048	0.0229885	0.0584416	0.157848	0.195183
1	12283027	12283068	0.178218	0.19	0.202128	0.596491	0.318584
1	12286762	12287667	0.0787442	0.115082	0.271654	0.374487	0.506235
1	12289598	12289843	0.0298507	0.0282051	0.212422	0.340426	0.464803
1	12290557	12291323	0.00844854	0.0250569	0.0682202	0.17903	0.269659
1	12293658	12293732	0.0568603	0.0513552	0.121008	0.120988	0.167849
1	12293735	12293802	0.0344168	0.0592885	0.141129	0.157993	0.191419
1	12296335	12296544	0	0	0.0146163	0.0981354	0.135854
1	12297505	12297592	0.0172414	0.0327635	0.0685976	0.109447	0.128364
1	12297982	12298014	0.039604	0	0	0.310078	0.361111
1	12299211	12299508	0.016055	0.0278276	0.0858779	0.207082	0.267155
1	12300325	12300552	0.03	0.0218642	0.107898	0.327555	0.368368
1	12300790	12301005	0	0.00455581	0.054878	0.108042	0.160668
1	12305681	12305819	0.208054	0.174745	0.0961538	0.00514403	0.0583658
1	12306523	12306783	0.0253353	0.0317529	0.0874142	0.187104	0.212224
1	12306953	12307428	0.0231373	0.0231608	0.0502228	0.162032	0.195796
1	12310942	12311028	0.231552	0.2	0.118669	0.0774194	0.0940397
1	12317920	12318012	0.0030349	0.0436433	0.0412979	0.201282	0.207658
1	12318130	12318337	0.00486787	0.00247729	0.0433824	0.162597	0.16753
1	12319258	12319391	0	0	0.0403587	0.0909091	0.277487
1	12324776	12324950	0.0434057	0.0638298	0.127243	0.368681	0.376361
1	12325316	12325412	0.0201729	0	0.0873786	0.239374	0.257143
1	12325563	12325626	0	0	0.0166667	0.154472	0.256281
1	12327801	12327855	0.458746	0.297945	0.282675	0.143236	0.0816993
1	12328150	12328316	0.166307	0.205496	0.292882	0.5087	0.579876
1	12328655	12328882	0.265226	0.151386	0.365639	0.5	0.61465
1	12329004	12329323	0.0810811	0.146699	0.258264	0.483709	0.633416
1	12333688	12333706	0.209677	0.173077	0.444444	0.795455	0.939394
1	12334243	12334366	0.0422535	0.0263761	0.105263	0.253561	0.298357
1	12335680	12335984	0.0180965	0.00383142	0.0424339	0.161755	0.176553
1	12336147	12336339	0.0763583	0.0989761	0.166667	0.364865	0.403646
1	12336442	12336483	0	0	0.134921	0.19697	0.333333
1	12337032	12337223	0.0162116	0.0209424	0.122924	0.09889	0.187255
1	12337672	12337735	0.0685714	0.037037	0.0526316	0.22619	0.52381
1	12338071	12338303	0.00558214	0.0185701	0.0565878	0.177451	0.205128
1	12338438	12338755	0.0387492	0.0311948	0.0725462	0.127307	0.217208
1	12341981	12342025	0	0	0.0231214	0.167513	0.178378
1	12361555	12362030	0.0509282	0.0519022	0.140643	0.23342	0.286481
1	12362648	12362671	0.111111	0	0.0909091	0.461538	0.473118
1	12363057	12363212	0.120611	0.112727	0.22	0.533762	0.613893
1	12363649	12363681	0.0705882	0.0428571	0.0599251	0.203349	0.24
1	12363820	12363906	0.0307018	0.0463158	0.0669711	0.144458	0.191291
1	12365260	12365329	0.0526316	0	0.148387	0.614754	0.564706
1	12365852	12365865	0	0.162162	0.0512821	0.558824	0.810345
1	12366245	12366387	0.0294118	0.0611765	0.206009	0.446894	0.542169
1	12373319	12373475	0.0053135	0.00815494	0.0833333	0.202572	0.237817
1	12373607	12374073	0.0175906	0.0250569	0.119403	0.344363	0.5
1	12391380	12391618	0.022905	0.0145299	0.0541761	0.114227	0.229282
1	12392731	12392786	0.0337838	0.075	0.125	0.235915	0.243827
1	12394829	12394880	0.00508475	0	0	0.0704648	0.131229
1	12422654	12422668	0.0157068	0.117886	0	0	0
1	12424698	12426219	0.0325837	0.041253	0.106613	0.186959	0.261439
1	12426405	12426626	0.0126002	0.0908096	0.325786	0.382105	0.582207
1	12435116	12435384	0.0106289	0.0328185	0.115268	0.256234	0.323314
1	12439843	12439860	0	0	0	0	0.15
1	12440232	12440464	0.0159953	0.0037831	0.0456592	0.157388	0.245343
1	12440581	12440710	0.0283533	0.00725514	0.0393064	0.201961	0.301538
1	12443601	12443716	0.00277264	0	0.0628141	0.100569	0.12074
1	12445458	12445562	0.0795455	0.0305466	0.0689655	0.2125	0.219178
1	12445857	12446058	0.0449541	0.0159363	0.076	0.185583	0.207784
1	12446925	12447187	0.0417085	0.0317662	0.0779384	0.10203	0.221396
1	12447381	12447464	0.0153453	0.0131579	0.0661376	0.103175	0.149215
1	12455321	12455365	0.0601504	0.0568182	0.176991	0.457627	0.553488
1	12457963	12458045	0.0580645	0.0847458	0.21519	0.534653	0.586207
1	12466342	12466837	0.0384885	0.0264251	0.149899	0.271176	0.354031
1	12467012	12469997	0.0594664	0.0634343	0.165769	0.248737	0.335435
1	12470130	12471068	0.0569283	0.0542752	0.12074	0.216808	0.264942
1	12471185	12471407	0.0332244	0.0500582	0.0629584	0.156054	0.208646
1	12475425	12475632	0.0307882	0.0544135	0.14098	0.337234	0.343455
1	12476721	12476818	0	0	0.0560748	0.0494624	0.20098
1	12476938	12477404	0.0901077	0.0800952	0.265987	0.476562	0.590406
1	12477687	12477843	0.0266204	0.0514286	0.106109	0.242152	0.504751
1	12480293	12480426	0.00617284	0.00512821	0	0.114391	0.0873786
1	12483157	12483262	0	0.00947867	0.0136986	0.451754	0.580645
1	12507022	12507304	0.0255042	0.0340426	0.154854	0.331012	0.388514
1	12507874	12509402	0.0435505	0.0317805	0.116256	0.237834	0.283261
1	12509513	12511832	0.0643162	0.0617559	0.178783	0.282878	0.335657
1	12511947	12512492	0.0122507	0.0149736	0.0510204	0.125674	0.172334
1	12513228	12513647	0.0405967	0.0400712	0.142041	0.240909	0.288633
1	12513755	12513865	0.0302491	0.0514019	0.192982	0.234733	0.427957
1	12514560	12514753	0.0367394	0.0625711	0.160237	0.209228	0.261034
1	12517177	12517287	0.0364372	0.0364372	0.0326531	0.0805687	0.138528
1	12517902	12518605	0.0515488	0.0346154	0.164481	0.36402	0.455553
1	12519754	12519933	0.0450902	0.077577	0.159115	0.458891	0.511838
1	12525029	12525207	0.0509138	0.0377129	0.184949	0.393235	0.391724
1	12525516	12526951	0.0430197	0.0496029	0.18341	0.355703	0.439071
1	12527224	12527617	0.0384395	0.0600551	0.248696	0.490538	0.611111
1	12549320	12549548	0.00308642	0.00552995	0.117094	0.245394	0.339759
1	12554620	12554942	0.0237893	0.00967458	0.076645	0.200901	0.262918
1	12555112	12555413	0.0231505	0.0132223	0.0493348	0.186564	0.221799
1	12555527	12556068	0.0430449	0.0321489	0.185083	0.38638	0.429985
1	12556171	12556258	0.11828	0.145631	0.471429	0.465517	0.708609
1	12556420	12558271	0.065715	0.0658158	0.204412	0.301471	0.363487
1	12558400	12559480	0.0467904	0.0479602	0.158181	0.257834	0.328807
1	12559586	12559811	0.00529501	0.00688468	0.013089	0.231273	0.301731
1	12561631	12561672	0	0	0.00904977	0.205298	0.261168
1	12562082	12562260	0.040708	0.0242086	0.120763	0.405751	0.398601
1	12563117	12563179	0.0145985	0.027451	0.0464396	0.20303	0.243151
1	12564119	12564617	0.0251165	0.0290932	0.0713664	0.157221	0.148711
1	12565341	12565575	0.0185792	0.0233463	0.0540936	0.290598	0.300721
1	12565711	12566025	0.0902826	0.180564	0.319018	0.473323	0.54814
1	12566808	12566850	0.110512	0.11828	0.120536	0.245977	0.26087
1	12568318	12568763	0.060841	0.0513377	0.114838	0.187827	0.248904
1	12569040	12569543	0.0744031	0.0710245	0.138696	0.194207	0.266934
1	12571113	12571199	0.0587121	0.0797227	0.076225	0.162162	0.175655
1	12572228	12572336	0.0313043	0.0375783	0.0686869	0.0898662	0.140406
1	12572542	12572831	0.0297126	0.0368533	0.0995976	0.107591	0.153344
1	12573052	12573093	0	0.013624	0.0138122	0.0658824	0.147126
1	12573953	12574446	0.019981	0.0218638	0.056328	0.108696	0.134866
1	12574551	12574716	0.0115658	0.016632	0.227317	0.336449	0.395812
1	12576218	12577863	0.0293569	0.031947	0.123422	0.233588	0.290298
1	12578109	12581499	0.039911	0.0450585	0.135964	0.261577	0.346734
1	12581632	12581878	0.031764	0.0249593	0.0985255	0.236614	0.15749
1	12590575	12590586	0	0	0.025	0.172043	0.454545
1	12592117	12592257	0.0500879	0.0237581	0.0858757	0.109813	0.16729
1	12592456	12592568	0.0846995	0.055325	0.141429	0.323625	0.395503
1	12592994	12593362	0.185723	0.181869	0.351442	0.457492	0.636224
1	12593538	12593891	0.085728	0.0951983	0.296738	0.519397	0.6
1	12594036	12594118	0	0	0.043771	0.185759	0.201613
1	12594346	12594400	0.0445545	0.0125	0.0616114	0.170732	0.12973
1	12594537	12594563	0.15528	0.09375	0.0632911	0.467532	0.284483
1	12595035	12595090	0.0823529	0.0173913	0.194805	0.0666667	0.633333
1	12595268	12595824	0.052071	0.0721174	0.14798	0.301196	0.373619
1	12602542	12603064	0.0183232	0.01198	0.0474511	0.114627	0.197427
1	12603197	12603512	0.00891819	0.00624268	0.0346122	0.132725	0.0993691
1	12603516	12603899	0.0547467	0.0648211	0.19312	0.376286	0.438272
1	12614251	12614322	0.00803213	0	0.0097561	0.179916	0.265957
1	12614777	12615308	0.0926431	0.0988716	0.174436	0.345806	0.438108
1	12618478	12618708	0.135724	0.158564	0.322196	0.474755	0.537324
1	12619503	12619564	0	0	0.178218	0.207692	0.446602
1	12619697	12620638	0.0345154	0.0270307	0.0722844	0.190333	0.222299
1	12620758	12620945	0.0196375	0.0191667	0.108747	0.243719	0.318426
1	12621069	12621203	0	0	0.0496689	0.205279	0.172996
1	12642631	12642728	0.0268657	0.0134357	0.0496032	0.125448	0.210623
1	12643063	12643173	0	0.00472441	0.048474	0.106796	0.167414
1	12643335	12643656	0.0185185	0.00879479	0.0386927	0.107415	0.130952
1	12643793	12643876	0	0	0.00873362	0.124324	0.12381
1	12645093	12645299	0.0492662	0.06792	0.10512	0.261805	0.211873
1	12646125	12646174	0.110701	0.0980926	0.310811	0.290993	0.379167
1	12651414	12651493	0	0	0.179931	0.477193	0.451299
1	12651603	12652002	0.0507463	0.0584475	0.137416	0.273967	0.312693
1	12652137	12652281	0.0484754	0.0464585	0.0896382	0.125	0.148325
1	12652454	12653395	0.0441852	0.0429263	0.115178	0.219594	0.259762
1	12664362	12664427	0.00922509	0.00910747	0.123134	0.318323	0.202035
1	12673374	12673553	0.0928753	0.104704	0.189899	0.325265	0.361379
1	12673901	12674202	0.0117786	0.00557621	0.0525316	0.10179	0.157491
1	12691781	12691941	0.0310078	0.031746	0.0951087	0.278846	0.366906
1	12692476	12692757	0.14651	0.124919	0.207166	0.34269	0.497136
1	12693240	12693278	0	0.0163934	0.0384615	0.0131579	0.198895
1	12703856	12704050	0.0484211	0.0406977	0.161372	0.361433	0.488095
1	12724396	12724453	0.113043	0.0778443	0.111111	0.176667	0.210247
1	12728870	12729047	0.344595	0.228228	0.183459	0.105332	0.152139
1	12730292	12730878	0.062444	0.0597791	0.142857	0.206578	0.24383
1	12731526	12731750	0.0374004	0.0397306	0.0721393	0.12067	0.154529
1	12733656	12733735	0.0493506	0.0984456	0.168675	0.317757	0.461794
1	12733900	12734020	0.0930599	0.109405	0.356659	0.544928	0.56129
1	12734706	12734948	0.053288	0.0511147	0.0809969	0.157492	0.157815
1	12735094	12735213	0.0389151	0.0229555	0.0641975	0.177778	0.208955
1	12736850	12736904	0	0	0.00621118	0.025	0.136232
1	12738372	12738859	0.206232	0.189132	0.313263	0.554682	0.590652
1	12739765	12740150	0.0895954	0.0865109	0.189614	0.346454	0.407306
1	12742054	12742144	0.262467	0.15231	0.101266	0.0896496	0.0661435
1	12742438	12742598	0.214162	0.179728	0.134175	0.11145	0.0842912
1	12743447	12743603	0.1188	0.0886076	0.0524345	0.00738613	0.0552846
1	12746090	12746212	0.0175439	0.0314961	0.188976	0.426471	0.504274
1	12760471	12761500	0.0668531	0.0514768	0.232912	0.340831	0.425115
1	12765347	12765662	0.00616967	0.00807955	0.0310127	0.133768	0.127382
1	12767631	12767795	0.0540897	0.0551053	0.0756014	0.0788253	0.154248
1	12768715	12768895	0.0324401	0.022409	0.109329	0.333844	0.337662
1	12803763	12803984	0.0299807	0.0429009	0.0755608	0.130208	0.175
1	12811501	12811529	0.079096	0.102804	0.0970874	0.362069	0.178862
1	12811714	12811802	0.0346205	0.0480519	0.0702479	0.20597	0.194761
1	12813134	12813358	0.061296	0.0597015	0.103049	0.224859	0.236153
1	12813483	12813505	0.0444444	0.0539568	0.0549451	0.226974	0.179931
1	12813610	12813844	0.0645161	0.126126	0.193059	0.310582	0.43585
1	12813954	12814177	0.0263756	0.042477	0.0906921	0.138925	0.182259
1	12814324	12814915	0.0480674	0.0444984	0.0972424	0.128063	0.153064
1	12815174	12815211	0.0731707	0.0567376	0.105263	0.0923913	0.345745
1	12815634	12816557	0.0685024	0.0777314	0.192727	0.24366	0.33007
1	12816674	12816741	0.0291777	0	0	0.0758197	0.187648
1	12834969	12835163	0.0529695	0.0622733	0.135517	0.148464	0.169376
1	12845828	12846097	0.173575	0.218417	0.341236	0.493855	0.583333
1	12846405	12846447	0.02	0.0520833	0.194553	0.211896	0.392562
1	12847238	12847420	0.03657	0.0235988	0.0694635	0.110825	0.163807
1	12848139	12848680	0.0952555	0.0906287	0.172929	0.209011	0.263229
1	12851143	12851309	0.00635425	0.059761	0.0813845	0.116992	0.239175
1	12856180	12856895	0.0548523	0.0537132	0.0872518	0.126617	0.154105
1	12857403	12857641	0.0605606	0.0659172	0.125508	0.125532	0.172203
1	12858492	12858562	0.0742358	0.0746004	0.0978441	0.151694	0.193062
1	12858702	12858919	0.0688542	0.0798437	0.129389	0.156693	0.174851
1	12859157	12859471	0.0761868	0.0639744	0.13666	0.153417	0.16697
1	12859652	12859730	0.0642077	0.0834725	0.116364	0.16	0.189985
1	12860196	12860370	0.0959658	0.0984615	0.156028	0.159312	0.200492
1	12860861	12861321	0.063938	0.0530645	0.132	0.157586	0.180701
1	12861433	12861869	0.0586233	0.0701944	0.130877	0.169481	0.195893
1	12862005	12862882	0.0573248	0.0433735	0.162497	0.298614	0.430432
1	12862885	12863577	0.02631	0.0283806	0.0851833	0.21651	0.228404
1	12864892	12865206	0.0336041	0.0472627	0.0680301	0.108517	0.135764
1	12865466	12865740	0.068475	0.0705779	0.0887599	0.155039	0.176656
1	12866761	12866890	0	0.0408163	0.16129	0.290657	0.3
1	12869189	12869551	0.00304878	0.00268097	0.0259136	0.110382	0.131096
1	12870059	12870442	0.0344988	0.0115416	0.0352775	0.143667	0.138742
1	12873817	12873884	0.0540541	0	0.574257	0.625	0.692308
1	12874277	12874343	0.185185	0	0.410256	0.827586	0.745455
1	12874798	12875104	0.00843289	0.0193906	0.148993	0.227626	0.189959
1	12875444	12875563	0.187067	0.152334	0.238372	0.41994	0.472249
1	12875989	12876067	0	0.0253165	0.0861244	0.170833	0.404878
1	12876316	12876555	0.0412186	0.180435	0.14977	0.400853	0.536496
1	12886978	12888444	0.0358754	0.0382376	0.14693	0.274592	0.379467
1	12888738	12888918	0.00326371	0.00937951	0.0536082	0.198133	0.271845
1	12889957	12890255	0.013587	0.0279971	0.176471	0.3829	0.450033
1	12894620	12895686	0.0536629	0.0378185	0.134368	0.254899	0.380918
1	12896305	12896493	0.25605	0.282783	0.440546	0.713813	0.68
1	12899139	12899225	0.00606061	0	0.0541311	0.229474	0.432602
1	12899843	12899904	0.0591837	0.0533333	0.0733696	0.152482	0.290164
1	12900447	12900516	0.0506329	0	0.0625	0.224	0.421053
1	12900909	12901161	0.0299335	0.0839243	0.197842	0.308917	0.477017
1	12901569	12901626	0.0206612	0.0359712	0.25	0.328814	0.219178
1	12906590	12906778	0.0928	0.165929	0.246324	0.231818	0.423588
1	12907776	12907806	0.304348	0.394231	0.816901	0.730769	0.836364
1	12916071	12916128	0.147465	0.0837321	0.25	0.534884	0.431373
1	12918671	12918900	0.038599	0.0345357	0.134206	0.179592	0.21959
1	12920248	12920336	0.00667939	0.0062333	0.0157116	0.0394173	0.10828
1	12925181	12928461	0.0188721	0.0220361	0.0603293	0.146051	0.179221
1	12928604	12932293	0.0328225	0.0316435	0.109785	0.203442	0.254151
1	12938342	12938381	0.00955414	0	0.0300752	0.0652921	0.192568
1	12942098	12942456	0.0438266	0.0419616	0.195299	0.298157	0.416859
1	12942580	12942809	0.137153	0.0966638	0.236185	0.438918	0.440175
1	12949836	12950115	0.0450108	0.0234114	0.150305	0.182849	0.199316
1	12951907	12952098	0.0568475	0.0508039	0.117158	0.166362	0.165482
1	12952565	12952603	0.0813953	0.0767677	0.114754	0.173362	0.206818
1	12953115	12953517	0.0537084	0.0633646	0.117647	0.193119	0.217029
1	12953751	12954122	0.0198394	0.01417	0.0813772	0.24322	0.221437
1	12958109	12958179	0.0798817	0.0227273	0.179039	0.397701	0.479042
1	12959816	12960019	0.0896552	0	0.187952	0.2149	0.294479
1	12966465	12966602	0.0161146	0.0209059	0.073857	0.192913	0.238147
1	12966823	12966881	0.00574713	0	0.0566038	0.223618	0.109726
1	12967977	12968152	0.0549451	0.0575221	0.167158	0.329746	0.361801
1	12976122	12976277	0.0971751	0.0854701	0.276878	0.458889	0.572727
1	12976450	12976474	0	0	0.0222222	0.215278	0.132231
1	12976576	12976718	0.0197487	0.0142857	0.0483271	0.133721	0.186555
1	12976884	12977367	0.0140245	0.0127907	0.0424743	0.15202	0.183759
1	12980240	12980583	0.110353	0.111636	0.213443	0.301381	0.372398
1	12985276	12985346	0	0	0.0176471	0.129252	0.305851
1	12985736	12985811	0.0101351	0	0	0.190058	0.07393
1	12987799	12987895	0.0175439	0.00675676	0.214744	0.384454	0.392962
1	12992997	12993177	0.180741	0.176667	0.361953	0.516176	0.539898
1	12993280	12993687	0.0778022	0.0766002	0.236952	0.40239	0.475177
1	12994368	12995553	0.0365061	0.0366418	0.155981	0.279251	0.351758
1	12995888	12996335	0.0321043	0.030303	0.066129	0.19848	0.193011
1	12996467	12997371	0.0303756	0.0274806	0.0719771	0.145003	0.181971
1	13001415	13001558	0.0750903	0.0992806	0.141509	0.146641	0.177071
1	13003371	13003482	0.0783333	0.0955598	0.126413	0.1869	0.203532
1	13003604	13003729	0.0894309	0.114754	0.118174	0.175258	0.203032
1	13003949	13004164	0.0937795	0.072956	0.134825	0.147454	0.176041
1	13005441	13005598	0.0723014	0.0607533	0.12818	0.117695	0.177175
1	13006931	13007078	0.0719424	0.0878049	0.127464	0.136297	0.185734
1	13007204	13007240	0.0511945	0.115163	0.12523	0.176871	0.177746
1	13007397	13007713	0.0768307	0.0689809	0.141231	0.149068	0.17649
1	13010563	13010704	0.0647829	0.0549451	0.0958439	0.145644	0.178261
1	13011956	13013107	0.056509	0.0645882	0.138054	0.208625	0.228288
1	13013455	13013554	0.0595099	0.0816327	0.13	0.183223	0.191489
1	13014126	13014595	0.0524147	0.0401648	0.0959821	0.15539	0.182036
1	13015323	13015506	0.0524723	0.0533981	0.207993	0.401182	0.467985
1	13015835	13016216	0.0430528	0.0477941	0.102706	0.272035	0.422892
1	13016395	13016489	0.0585774	0.0862069	0.19697	0.278431	0.406977
1	13016640	13017122	0.108659	0.0856522	0.233613	0.319356	0.433924
1	13017233	13017689	0.0430064	0.049505	0.18285	0.31911	0.405843
1	13021523	13022029	0.050095	0.0483915	0.103216	0.141002	0.149749
1	13023647	13023934	0.0412726	0.0503824	0.0664024	0.111502	0.170112
1	13024078	13024412	0.0448411	0.0249769	0.0585812	0.121376	0.162665
1	13025769	13025972	0	0.00391134	0.0410783	0.153181	0.188023
1	13027790	13028791	0.0361446	0.0431182	0.14546	0.346101	0.391292
1	13030300	13030501	0.295359	0.297136	0.545276	0.676951	0.805956
1	13033927	13034295	0.00559152	0.00838645	0.0418225	0.0812518	0.128993
1	13036812	13037483	0.0318565	0.029509	0.117415	0.334594	0.376649
1	13037619	13037666	0.0114155	0.010989	0.0285714	0.0952381	0.130705
1	13038936	13039582	0.0725482	0.0602056	0.148747	0.304162	0.299496
1	13042681	13044099	0.0258044	0.024536	0.0776638	0.222738	0.235294
1	13044509	13044712	0.0179901	0.0122655	0.106178	0.256611	0.298913
1	13049855	13050196	0.0944599	0.0742616	0.230451	0.425254	0.429848
1	13055330	13056584	0.0379284	0.0387606	0.0844967	0.159862	0.206684
1	13056781	13056836	0.017199	0.0314465	0.130435	0.120513	0.200508
1	13056955	13057315	0.110208	0.12287	0.23263	0.291981	0.378599
1	13057477	13057721	0.0547529	0.103697	0.199627	0.426242	0.503709
1	13058008	13058176	0.0215054	0.0230263	0.326642	0.324034	0.581395
1	13058797	13059021	0.0173824	0.0796545	0.159813	0.269127	0.29703
1	13059343	13059465	0.0756972	0.0454545	0.262887	0.363971	0.38172
1	13059705	13060211	0.0849825	0.100248	0.221014	0.423517	0.532796
1	13060586	13060942	0.0510949	0.0588957	0.177515	0.322643	0.418632
1	13062465	13062537	0.00872093	0.00898588	0.0606586	0.164074	0.144809
1	13063839	13063932	0.00479616	0	0.0244444	0.166667	0.100737
1	13064074	13064269	0.0133156	0.0284858	0.135484	0.182679	0.306729
1	13065161	13065253	0.0327169	0.054878	0.194286	0.438053	0.406332
1	13066514	13066813	0.047043	0.0399348	0.163265	0.351335	0.370344
1	13067958	13069363	0.0253503	0.0238494	0.090021	0.206191	0.287645
1	13069583	13069787	0.0121255	0.0314788	0.0860597	0.183297	0.226582
1	13070379	13070875	0.0303502	0.0118435	0.092469	0.268243	0.296097
1	13075774	13075937	0.253205	0.234733	0.527489	0.757862	0.787402
1	13076144	13076278	0	0	0.00608167	0.0500963	0.166667
1	13080380	13080448	0.0234234	0.017341	0.0698152	0.115854	0.145191
1	13080652	13081014	0.0193878	0.0102722	0.160317	0.317428	0.484892
1	13081121	13081330	0.0231164	0.0207125	0.0382166	0.186712	0.138554
1	13081793	13084389	0.031598	0.0348948	0.108671	0.211045	0.272405
1	13084501	13085456	0.0505181	0.0693208	0.149432	0.249074	0.310075
1	13085571	13087535	0.0542201	0.0549309	0.158755	0.279057	0.379195
1	13087694	13087734	0.01	0.03	0.141463	0.318885	0.424561
1	13088095	13088424	0.161353	0.235163	0.37884	0.44174	0.588553
1	13088617	13088815	0.0182039	0.0288184	0.0215569	0.131996	0.170886
1	13088991	13089359	0.0513414	0.024987	0.139214	0.275843	0.392839
1	13097381	13098779	0.0338346	0.0275258	0.0741068	0.165342	0.209859
1	13100816	13100911	0.059464	0.0642023	0.108051	0.168539	0.143875
1	13101781	13102216	0.0704856	0.0733198	0.127517	0.161614	0.17959
1	13102357	13102765	0.0975806	0.0972037	0.180952	0.223143	0.265185
1	13102993	13103799	0.0345862	0.0365879	0.102151	0.192013	0.239123
1	13103913	13104413	0.0248644	0.0322122	0.0931838	0.231298	0.379515
1	13104886	13104942	0.0745856	0.121673	0.245902	0.465347	0.527439
1	13106470	13106625	0.00436205	0	0.0580848	0.151141	0.244085
1	13106851	13107119	0.0102201	0.00895765	0.0506808	0.174711	0.180916
1	13107392	13108883	0.0303359	0.033882	0.121973	0.263867	0.306649
1	13109050	13111961	0.0435694	0.0419917	0.132481	0.21955	0.289907
1	13112102	13112373	0.00792864	0.00289995	0.068717	0.173999	0.232122
1	13114448	13114523	0.0960265	0.0905172	0.190955	0.352584	0.420904
1	13114632	13114977	0.0743802	0.0969739	0.280315	0.426667	0.610007
1	13121638	13121683	0	0	0	0.0507246	0.352601
1	13127028	13127214	0.042841	0.0309735	0.0756579	0.167546	0.193777
1	13133793	13133924	0.0416089	0.0257649	0.11	0.142105	0.201641
1	13134071	13134207	0.0192308	0.0379464	0.143631	0.240991	0.290448
1	13135444	13135548	0.0681818	0.0434783	0.0703125	0.196532	0.471861
1	13135733	13135847	0.0535308	0.0560859	0.119231	0.208078	0.22361
1	13139406	13140128	0.0469584	0.0384334	0.128032	0.280796	0.302367
1	13145490	13145801	0.0277264	0.0184775	0.0559656	0.195804	0.183922
1	13146434	13146569	0.0275132	0.0172239	0.0480447	0.06778	0.146341
1	13147580	13147770	0.021093	0.0519337	0.219866	0.346276	0.421468
1	13148187	13148225	0.0163043	0.030837	0.128205	0.320652	0.3379
1	13149788	13150290	0.0279195	0.0390533	0.135872	0.231022	0.277986
1	13150982	13151370	0.0444343	0.038105	0.141589	0.267556	0.29217
1	13171114	13171168	0.0674847	0.0135593	0.135135	0.285714	0.262097
1	13172950	13173091	0.0188679	0.0478668	0.097589	0.175388	0.289449
1	13173204	13173260	0	0.0421687	0.10582	0.4125	0.473282
1	13173383	13173933	0.0448014	0.0412932	0.112718	0.200336	0.235955
1	13175391	13175848	0.0770975	0.0792839	0.127748	0.137255	0.187022
1	13176195	13176403	0.0639205	0.0821918	0.111479	0.15541	0.170342
1	13177966	13178137	0.0667155	0.0601145	0.123629	0.205276	0.227464
1	13178807	13179302	0.0371322	0.0340086	0.0803489	0.130057	0.163875
1	13179403	13179484	0.0340136	0.0381282	0.110942	0.180233	0.19016
1	13179993	13180085	0.0935252	0.0555556	0.319277	0.303249	0.304545
1	13180255	13180561	0.0740072	0.063857	0.124235	0.196617	0.243099
1	13181721	13181848	0.0416926	0.0363512	0.0805785	0.090175	0.146341
1	13182246	13182532	0.0849703	0.0665729	0.142857	0.15794	0.191799
1	13183364	13183422	0.0320513	0.0822898	0.0986622	0.143939	0.148607
1	13183792	13183838	0.0528634	0.0548523	0.131841	0.198971	0.175325
1	13187687	13188485	0.0672663	0.0785586	0.122746	0.164664	0.184198
1	13188603	13189157	0.0841811	0.100067	0.140302	0.172952	0.194805
1	13190124	13190329	0.0515222	0.0468401	0.117728	0.127378	0.159153
1	13190510	13190720	0.0351134	0.0411462	0.0960145	0.142375	0.224202
1	13191496	13191756	0.0670066	0.108509	0.113907	0.184005	0.206226
1	13191915	13192535	0.126058	0.123112	0.290571	0.511081	0.584099
1	13202094	13202199	0.0285006	0.01125	0.0946548	0.154102	0.197987
1	13211361	13211565	0.00237248	0	0.0254453	0.122363	0.196676
1	13211878	13211957	0	0	0	0.14	0.115741
1	13212103	13212127	0.0824176	0.141791	0.35625	0.396947	0.631148
1	13212260	13212705	0.0265544	0.0264808	0.0688259	0.392737	0.535688
1	13212862	13213243	0.0324575	0.0476404	0.118329	0.238646	0.309996
1	13223313	13223561	0.298831	0.267202	0.21492	0.0785805	0.0893288
1	13224106	13224410	0.308495	0.280866	0.23152	0.116214	0.053937
1	13231030	13231239	0.0700935	0.0833333	0.112948	0.153465	0.268687
1	13231350	13231463	0.0634278	0.0720339	0.135496	0.146444	0.224571
1	13231705	13231764	0.0569395	0.05	0.276699	0.319635	0.26776
1	13231939	13232065	0.0340136	0.0287081	0.0737327	0.0851064	0.294574
1	13232606	13232747	0.032967	0.0310945	0.106469	0.147296	0.29784
1	13232854	13232972	0.0540936	0.0993289	0.144866	0.192463	0.281163
1	13233477	13233677	0.0396446	0.0316344	0.0655586	0.155963	0.17945
1	13233980	13234049	0	0.011976	0.27439	0.296296	0.318681
1	13234672	13234794	0.0423012	0.0462264	0.130337	0.24015	0.226121
1	13240169	13240329	0.00551724	0.0479452	0.0424528	0.121011	0.170877
1	13241515	13242244	0.153506	0.189639	0.389978	0.625627	0.7228
1	13243594	13243666	0.0153374	0.0278884	0.106061	0.110048	0.261017
1	13244173	13244214	0.00591716	0.00655738	0.125899	0.155172	0.308271
1	13244397	13244761	0.0315375	0.0447876	0.179186	0.301349	0.388544
1	13245041	13245223	0.00736648	0.00798403	0.246914	0.274194	0.361526
1	13252901	13252954	0.0361446	0	0.0684932	0.203209	0.538462
1	13256941	13257277	0.0961214	0.0811808	0.232099	0.411361	0.480806
1	13258184	13258379	0.0206677	0.0140515	0.0766551	0.156098	0.251894
1	13259069	13260222	0.16968	0.158152	0.3527	0.473155	0.562545
1	13260327	13260855	0.141563	0.136343	0.341761	0.420928	0.537109
1	13261251	13261398	0.0326797	0.0705882	0.0909091	0.271084	0.303738
1	13261847	13261915	0	0	0.0677966	0.128617	0.198198
1	13262067	13262201	0	0.0677481	0.137579	0.251665	0.37976
1	13263204	13264112	0.0467634	0.0412758	0.1612	0.31666	0.408566
1	13264360	13264506	0.0466321	0.0202703	0.0931373	0.150407	0.162745
1	13265091	13265525	0.0904033	0.082311	0.156772	0.214634	0.20046
1	13265707	13265825	0.0470383	0.0465116	0.0650602	0.19637	0.214936
1	13266242	13266401	0.0651491	0.0703125	0.156111	0.183727	0.163596
1	13266557	13267425	0.0708273	0.0828303	0.142389	0.163747	0.189492
1	13267559	13267761	0.0280374	0.0454115	0.104223	0.168675	0.174745
1	13267868	13269652	0.055126	0.0666136	0.144748	0.215622	0.236913
1	13269945	13270036	0.0345489	0.0288066	0.135776	0.166329	0.187135
1	13270146	13270725	0.0484104	0.0728138	0.152734	0.247458	0.298903
1	13270942	13271840	0.0409706	0.0462617	0.162709	0.23591	0.308117
1	13271953	13272026	0.0263158	0.0447154	0.126016	0.261538	0.232919
1	13272142	13273418	0.0648401	0.0573833	0.116093	0.179757	0.224896
1	13273918	13274200	0.0594365	0.056365	0.103811	0.129123	0.157786
1	13274305	13274353	0.0151229	0.0125899	0.0528541	0.0934256	0.137631
1	13274793	13274941	0.0371835	0.0381605	0.12432	0.12574	0.184367
1	13275086	13276144	0.053954	0.0499499	0.128928	0.225013	0.246706
1	13278822	13279030	0.0145138	0.00309119	0.0647249	0.263488	0.306667
1	13282874	13282915	0.054755	0.0790191	0.13172	0.241895	0.231579
1	13283036	13283747	0.0246204	0.0294196	0.125801	0.255285	0.342827
1	13284000	13284440	0.0496183	0.0466577	0.0902806	0.189922	0.205664
1	13285246	13285456	0.0348455	0.0355839	0.106992	0.147253	0.207117
1	13285634	13285932	0.032376	0.0235227	0.0635524	0.128557	0.132994
1	13286198	13286398	0.0870679	0.0483619	0.112195	0.205722	0.217489
1	13286557	13286802	0.0495303	0.0632689	0.198664	0.310631	0.398319
1	13286943	13287341	0.0285228	0.0196629	0.0746667	0.172249	0.241985
1	13287449	13287681	0.0691244	0.0646718	0.0999131	0.215026	0.27741
1	13287839	13288076	0.0511316	0.0315789	0.116827	0.263158	0.295008
1	13288366	13288449	0.00820793	0.00679117	0.0479339	0.029601	0.193777
1	13288651	13288925	0.0308219	0.0174292	0.0717054	0.223744	0.233281
1	13290610	13290930	0.00286041	0.00120048	0.0614313	0.196279	0.242163
1	13291045	13291208	0.00513699	0	0.028169	0.0915594	0.233591
1	13291421	13294364	0.0362662	0.0402429	0.0991125	0.188994	0.218197
1	13294498	13295163	0.0589729	0.057379	0.173649	0.270094	0.318615
1	13295328	13295515	0.0302475	0.0352645	0.083499	0.138298	0.164549
1	13296001	13296228	0.064759	0.0624291	0.124429	0.145932	0.180063
1	13296373	13296602	0.0621433	0.0634483	0.100146	0.145096	0.180121
1	13298768	13299685	0.0529457	0.0511192	0.113437	0.137293	0.155861
1	13300176	13301300	0.0661733	0.0669632	0.153117	0.18462	0.240096
1	13301452	13301572	0.0340909	0.0398482	0.08413	0.162116	0.179868
1	13301720	13302009	0.0183363	0.0212108	0.060507	0.168365	0.164027
1	13302175	13303350	0.0211602	0.0159528	0.0390357	0.121366	0.151443
1	13304089	13304356	0.0045755	0.00309981	0.0425127	0.172742	0.217672
1	13304547	13304711	0.0390995	0.0239006	0.110112	0.194529	0.268124
1	13304819	13305677	0.00545068	0.00452621	0.0624715	0.137571	0.208589
1	13305880	13306064	0.0570506	0.0576471	0.188931	0.364536	0.353647
1	13306275	13307851	0.0523943	0.0541691	0.147813	0.214248	0.258471
1	13307956	13308147	0.0145695	0.0292943	0.0463215	0.0917987	0.163714
1	13308869	13309315	0.0398607	0.037037	0.123855	0.250841	0.309278
1	13309495	13311003	0.0165572	0.0227589	0.101428	0.200483	0.245493
1	13311143	13311391	0.0130435	0.0107933	0.0454854	0.135094	0.179929
1	13311508	13311547	0.0176211	0.04	0.0935673	0.133891	0.230769
1	13311657	13312613	0.0276598	0.0293721	0.101528	0.18235	0.220499
1	13313502	13313937	0.0910653	0.0886018	0.236681	0.400815	0.52266
1	13314434	13314556	0.0416667	0.0630137	0.1423	0.315453	0.411007
1	13323936	13325286	0.0239582	0.0282217	0.1109	0.198541	0.271771
1	13325708	13325818	0.0574572	0.0775401	0.0818505	0.147992	0.188794
1	13326295	13326452	0.0999201	0.0832527	0.130474	0.167028	0.197347
1	13326564	13326739	0.0342173	0.0488656	0.0833333	0.112245	0.146092
1	13326981	13327247	0.05	0.0545939	0.082853	0.126376	0.154532
1	13327997	13328157	0.0658489	0.0469043	0.0896027	0.0973558	0.154536
1	13329033	13329107	0.0337349	0.0464481	0.107858	0.117305	0.148033
1	13329209	13329435	0.0551543	0.0500363	0.0833333	0.151995	0.155733
1	13329633	13329903	0.0496343	0.0581459	0.125082	0.161322	0.197307
1	13330313	13330614	0.0508906	0.0394737	0.0698324	0.163958	0.191819
1	13332527	13332849	0.0510165	0.0622426	0.0915239	0.139615	0.160508
1	13336544	13336630	0.0518639	0.0676533	0.102381	0.20068	0.206379
1	13337845	13337905	0.0694444	0.127119	0.165775	0.190871	0.232394
1	13339426	13339517	0.058011	0.0620985	0.0978261	0.16092	0.144175
1	13342459	13342624	0.0196523	0.021045	0.073294	0.244913	0.287143
1	13342741	13342813	0.0154799	0.0238095	0.111969	0.198276	0.197889
1	13343066	13343400	0.00714853	0	0.104167	0.174306	0.292599
1	13344885	13345233	0.003003	0.0336957	0.0886743	0.216259	0.251589
1	13345377	13345970	0.00756939	0.0107492	0.0664432	0.124776	0.182915
1	13346687	13347259	0.0167568	0.0126546	0.0898357	0.237781	0.274744
1	13348230	13348987	0.0347011	0.0388323	0.071352	0.101982	0.135335
1	13349088	13349345	0.0417511	0.05	0.0787224	0.152164	0.177071
1	13349495	13349565	0.00743494	0.00511509	0.0331126	0.141618	0.27957
1	13349907	13349942	0.010929	0	0.107143	0.120536	0.298387
1	13351911	13351990	0	0.0143541	0.0630975	0.252542	0.273092
1	13354393	13354406	0	0	0.0238095	0.264	0.141176
1	13355175	13355754	0.0631537	0.0667355	0.198202	0.330559	0.414943
1	13356433	13356566	0.0407524	0.0142096	0.12	0.178282	0.398782
1	13356752	13356927	0.0642722	0.111437	0.328537	0.524096	0.580902
1	13357073	13357694	0.0989479	0.108027	0.21114	0.43961	0.484499
1	13360573	13360692	0.0864979	0.0949074	0.15	0.300578	0.280488
1	13360825	13361027	0.0184211	0.0246914	0.1875	0.383929	0.42623
1	13362255	13362413	0.012848	0	0.104865	0.176358	0.28494
1	13366252	13366464	0.00564334	0.034398	0.161563	0.270221	0.401685
1	13373572	13373870	0.0550705	0.0372647	0.0657499	0.101139	0.137413
1	13374169	13374231	0.0405405	0.0419162	0.0768398	0.108033	0.154589
1	13379204	13379323	0.0639891	0.0489318	0.0963091	0.141698	0.167168
1	13382460	13382542	0.0194444	0.045977	0.0685413	0.069797	0.136911
1	13382920	13383034	0.0630551	0.0567282	0.115681	0.15343	0.17134
1	13383315	13383409	0.0547667	0.0458015	0.101449	0.159785	0.213178
1	13384145	13384222	0.0771114	0.0889894	0.104749	0.113842	0.188329
1	13384385	13385049	0.0408948	0.0362705	0.0909463	0.136513	0.169519
1	13385163	13385719	0.0335014	0.0343731	0.0964361	0.153584	0.187725
1	13385923	13386258	0.0159332	0.00540316	0.0434233	0.109145	0.129056
1	13386364	13386480	0.00598802	0.00819672	0.13738	0.346667	0.270833
1	13386833	13386999	0.0217195	0.0141718	0.109354	0.145957	0.271482
1	13387150	13387879	0.00960154	0.0148871	0.0690557	0.198351	0.238679
1	13388178	13388517	0.021164	0.0255296	0.0914962	0.187184	0.226611
1	13390029	13390215	0.0150524	0.0180476	0.0291096	0.0983405	0.161609
1	13390336	13390463	0.00478469	0.0148368	0.0497512	0.140023	0.224242
1	13390573	13390743	0.0452586	0.0157895	0.129902	0.233266	0.349624
1	13396485	13397256	0.0126375	0.0119395	0.0889224	0.19821	0.270107
1	13397375	13397623	0.0442043	0.0597303	0.18112	0.277831	0.31982
1	13397807	13398106	0.0575693	0.0599183	0.165285	0.207357	0.284736
1	13398223	13398276	0.0560345	0.0114286	0.142857	0.200873	0.29434
1	13398598	13398889	0.0675824	0.0601596	0.148686	0.191807	0.205068
1	13399964	13400426	0.111169	0.117932	0.243145	0.283516	0.389449
1	13404855	13405287	0.039801	0.0356335	0.129855	0.272298	0.433198
1	13405470	13405732	0.0419907	0.0536458	0.0813679	0.12926	0.146864
1	13406546	13406682	0.0774336	0.0855072	0.116883	0.169689	0.211788
1	13406849	13406916	0.0248042	0.0430712	0.0969479	0.121451	0.171799
1	13407192	13407268	0.0348977	0.0431566	0.100111	0.149942	0.165094
1	13411127	13411420	0.0827657	0.103079	0.102022	0.164989	0.200291
1	13412410	13412537	0.0645527	0.0941597	0.134211	0.170478	0.228507
1	13413135	13413343	0.0315152	0.0459302	0.0970334	0.107423	0.14983
1	13414606	13414954	0.0738168	0.0672461	0.138211	0.184583	0.199553
1	13415090	13415206	0.114428	0.125668	0.231788	0.217799	0.282548
1	13416218	13416522	0.0115413	0.0186308	0.141706	0.251108	0.330079
1	13416667	13416741	0	0	0.133858	0.2	0.228942
1	13416894	13417119	0.010356	0.00759878	0.0583215	0.157618	0.215234
1	13417251	13417386	0.0350877	0.0250417	0.0901526	0.269072	0.225974
1	13417498	13417568	0.0189394	0.0193798	0.158088	0.238889	0.30791
1	13421573	13421702	0.00680272	0	0.22619	0.47343	0.475
1	13421836	13422984	0.022029	0.0423416	0.180186	0.253053	0.323146
1	13423128	13423234	0.00457666	0.00813008	0.047619	0.126706	0.288056
1	13423384	13423464	0.0046729	0.00518135	0.0144928	0.191919	0.310433
1	13423576	13423769	0.00673968	0.00839454	0.0118577	0.126969	0.231522
1	13424212	13425388	0.0237226	0.0276334	0.106873	0.222334	0.247316
1	13428265	13428423	0.0573705	0.0688488	0.100213	0.170303	0.138669
1	13428580	13428645	0.0414439	0.0360502	0.104938	0.150968	0.145324
1	13430037	13430101	0.0556845	0.0729927	0.139706	0.34879	0.396355
1	13430447	13431329	0.0198979	0.038491	0.140933	0.269518	0.325546
1	13431442	13431903	0.0213075	0.0244444	0.203371	0.269018	0.351944
1	13432166	13433303	0.0356493	0.0365322	0.0811868	0.124538	0.151666
1	13433305	13433585	0.0265085	0.0253058	0.109797	0.191987	0.238185
1	13433597	13433823	0.0512144	0.0591017	0.0962915	0.159862	0.155914
1	13435435	13435711	0.0266667	0.0173745	0.0809674	0.162866	0.215879
1	13436066	13436413	0.0189045	0.00598477	0.0460674	0.162706	0.238179
1	13436665	13436871	0.0275862	0.020979	0.105312	0.183206	0.145905
1	13437041	13437454	0.0118755	0.0205365	0.0958409	0.217781	0.287979
1	13437792	13438281	0.0163934	0.0101781	0.133225	0.249676	0.31347
1	13439319	13439437	0.0375723	0.0465753	0.106312	0.333333	0.434911
1	13439629	13440012	0.0805861	0.0697183	0.0911654	0.168841	0.203125
1	13441377	13441741	0.0758315	0.0806927	0.128583	0.166372	0.211906
1	13441842	13441874	0.0695876	0.0707071	0.077748	0.168122	0.184382
1	13442201	13442246	0.0127877	0.0269663	0.0688705	0.110874	0.142251
1	13442592	13442691	0.103448	0.145045	0.169181	0.231746	0.20491
1	13442976	13443184	0.0787154	0.0892164	0.127148	0.2	0.19777
1	13443356	13443476	0.0949796	0.0797011	0.14792	0.197219	0.233503
1	13443825	13444639	0.0869272	0.0803137	0.141824	0.189633	0.221142
1	13444755	13445243	0.0785877	0.0852365	0.163864	0.197048	0.251348
1	13445548	13445585	0.12	0.122699	0.159794	0.275	0.425532
1	13445741	13446155	0.0715142	0.0966011	0.152941	0.178959	0.235797
1	13446776	13446853	0.0542005	0.0531758	0.118738	0.139912	0.160811
1	13447363	13447464	0.0902935	0.115429	0.181356	0.20878	0.245726
1	13447869	13448127	0.0742227	0.0953815	0.141675	0.252244	0.318526
1	13448841	13448894	0.00619195	0	0.0140845	0.101562	0.175439
1	13449643	13449710	0.00823045	0.0236967	0.185366	0.213198	0.297414
1	13449825	13449963	0	0	0.00324149	0.0617849	0.167394
1	13456989	13457055	0.0127119	0	0.120782	0.151832	0.183612
1	13461472	13461607	0.0193727	0.0155729	0.057398	0.300728	0.363224
1	13461838	13462283	0.03156	0.0150754	0.0819304	0.265432	0.372951
1	13463560	13463707	0.0214425	0.0579439	0.228	0.569369	0.64695
1	13473757	13473855	0	0.0239234	0.0425532	0.164948	0.296774
1	13477018	13477084	0	0.00390625	0.0337478	0.127434	0.273663
1	13477566	13477880	0.01386	0.00981997	0.0347458	0.160845	0.187595
1	13479435	13479480	0.0116959	0.0147059	0.0658683	0.239819	0.4875
1	13479594	13479719	0.0058651	0.0174419	0.0882353	0.213568	0.233108
1	13480044	13480126	0.0301587	0.0420354	0.188119	0.273567	0.278455
1	13482900	13482944	0.0408163	0.112903	0.734694	0.666667	0.779221
1	13493942	13493970	0.0717131	0.0316742	0.135231	0.293706	0.296804
1	13495924	13495960	0.079646	0.0277778	0.631579	0.0784314	0.571429
1	13497614	13497964	0.0142232	0.0215054	0.168	0.211557	0.362667
1	13498220	13498487	0.00694444	0.0208522	0.139925	0.262559	0.426873
1	13501180	13501357	0.00739958	0.00271248	0.030541	0.147541	0.212415
1	13501695	13501785	0	0.012844	0.0181159	0.08166	0.14311
1	13503740	13504094	0.0132729	0.0182852	0.106108	0.204487	0.292683
1	13505757	13505839	0.0394589	0.0281385	0.0732824	0.116012	0.132184
1	13506724	13506970	0.0457716	0.0526316	0.11236	0.172684	0.201481
1	13507373	13507449	0.122047	0.0619718	0.214765	0.319079	0.332589
1	13507982	13508100	0.166998	0.0871369	0.248837	0.259843	0.33777
1	13508930	13509295	0.0440361	0.0761828	0.0983679	0.152961	0.168657
1	13509678	13510292	0.0669498	0.0732508	0.129052	0.163185	0.192227
1	13512681	13512748	0.0861486	0.0443038	0.0845921	0.175309	0.189427
1	13514664	13515180	0.0894895	0.119348	0.217451	0.335036	0.347089
1	13515969	13516162	0.0336617	0.0353488	0.124889	0.200601	0.194444
1	13516374	13516544	0.0339117	0.044711	0.103792	0.13649	0.233191
1	13516963	13517095	0.0873494	0.152778	0.190865	0.313433	0.298748
1	13517259	13517610	0.0532939	0.0503525	0.143744	0.181115	0.242424
1	13519132	13519351	0.0785219	0.0959677	0.133809	0.167737	0.184226
1	13520332	13520640	0.0645756	0.0601023	0.100151	0.131356	0.18682
1	13520754	13520841	0.0497427	0.0253411	0.117878	0.20362	0.282883
1	13520955	13521197	0.0485732	0.0566038	0.039801	0.114823	0.184084
1	13521386	13521413	0.0381679	0.0392157	0.0247934	0.118919	0.272727
1	13522145	13522295	0.0595238	0.0617696	0.108434	0.261594	0.266267
1	13522407	13522528	0.0686901	0.137014	0.205638	0.205564	0.312016
1	13522677	13522734	0.053125	0.0259259	0.123675	0.215686	0.233716
1	13522982	13523031	0.00853242	0.00560748	0.0302521	0.0898876	0.110951
1	13523390	13523686	0.00892414	0.0106809	0.0824937	0.176407	0.300247
1	13524451	13526427	0.0353965	0.0405152	0.127936	0.256914	0.293101
1	13526533	13527699	0.0178967	0.0128251	0.0812097	0.205794	0.26898
1	13529861	13529918	0.0486111	0.0362694	0.0790698	0.237113	0.322222
1	13532514	13532990	0.0224194	0.0351162	0.0847035	0.220639	0.287929
1	13544152	13545251	0.0747492	0.0569902	0.228672	0.471934	0.549613
1	13545359	13545561	0.21	0.272921	0.557178	0.736283	0.798928
1	13548226	13549139	0.0147621	0.0161925	0.0658065	0.180516	0.257555
1	13549295	13549382	0.12233	0.0673913	0.285464	0.419593	0.691304
1	13573466	13573591	0.0434783	0.0300546	0.279412	0.336022	0.379147
1	13573742	13573806	0.05	0.015873	0.256757	0.284483	0.370588
1	13574352	13574392	0.0200364	0.0208333	0.0534759	0.160083	0.128035
1	13575354	13575457	0.102564	0.138484	0.175347	0.208505	0.257692
1	13578022	13578147	0.0380795	0.0406746	0.0995516	0.130142	0.155229
1	13579979	13580173	0.0307355	0.0332937	0.0726257	0.122889	0.138573
1	13580606	13580816	0.0709291	0.0664894	0.1	0.180596	0.273029
1	13582067	13582153	0.0666667	0.121019	0.356164	0.445783	0.777778
1	13582993	13583115	0.0139969	0.00843882	0.0158014	0.151515	0.0591603
1	13584899	13585768	0.0574012	0.0640018	0.136823	0.267677	0.322374
1	13591819	13591858	0.220657	0.207547	0.489655	0.473684	0.770992
1	13592430	13592522	0.0309278	0.0418118	0.145833	0.260417	0.257426
1	13594252	13594343	0.0577617	0.113712	0.115672	0.295385	0.231746
1	13598769	13598875	0.039548	0.0720461	0.234295	0.257485	0.283967
1	13600383	13600521	0.0534918	0.0821355	0.184049	0.296842	0.403922
1	13624011	13624096	0.106796	0.18251	0.398204	0.574026	0.753676
1	13626607	13626790	0.0247934	0.076297	0.127625	0.109005	0.189435
1	13643274	13643409	0.00817996	0	0.0460653	0.205975	0.190789
1	13643700	13644653	0.0328581	0.0447813	0.113449	0.186198	0.243423
1	13652636	13652739	0.148867	0.122867	0.236667	0.31962	0.375367
1	13654078	13654722	0.0327154	0.0402851	0.118967	0.243681	0.309053
1	13654845	13654947	0.0283286	0.0233463	0.042471	0.0853242	0.180055
1	13655106	13655184	0.0986547	0.101695	0.267658	0.488055	0.696833
1	13655307	13655813	0.0204809	0.0217999	0.114775	0.22063	0.286415
1	13655966	13656222	0.0373175	0.0250955	0.0442021	0.106814	0.137352
1	13656736	13657143	0.0365809	0.0429324	0.124793	0.181208	0.20267
1	13657369	13657748	0.0351617	0.0197792	0.0693165	0.12468	0.163024
1	13658014	13658343	0.0325365	0.0382514	0.0840407	0.198068	0.185489
1	13658713	13659012	0.0277427	0.0313433	0.106657	0.31235	0.416111
1	13659485	13659538	0.018617	0.0141844	0.0728477	0.0369231	0.175066
1	13666950	13667019	0.0872483	0.0252101	0.184	0.398649	0.350365
1	13667320	13667350	0.027027	0.0961538	0.350877	0.382353	0.625
1	13667711	13667914	0.0119126	0.00817236	0.0354785	0.139959	0.157428
1	13668379	13668452	0.010274	0	0.0956938	0.205761	0.25
1	13671171	13671500	0.0337942	0.038009	0.177835	0.402767	0.630137
1	13674229	13674747	0.0294287	0.0436999	0.202041	0.319606	0.377794
1	13674920	13675527	0.0496621	0.049896	0.254627	0.430504	0.523611
1	13675643	13675795	0.0528634	0.118182	0.208333	0.351648	0.36747
1	13676465	13676686	0.0639313	0.0691943	0.0961357	0.258009	0.395768
1	13676832	13677016	0.0623229	0.0675991	0.0983607	0.280773	0.26254
1	13677117	13677362	0.0642955	0.0667356	0.110137	0.166814	0.229542
1	13677592	13677754	0.0643722	0.0558964	0.110613	0.172894	0.183469
1	13678004	13678170	0.0422713	0.0501139	0.110629	0.145782	0.168986
1	13679948	13680486	0.0555458	0.0544563	0.117647	0.126617	0.161103
1	13680989	13681220	0.0577803	0.0639318	0.130146	0.157101	0.224551
1	13681602	13681716	0.0908213	0.122977	0.198163	0.238152	0.269495
1	13681839	13682868	0.0671488	0.0573437	0.1701	0.240155	0.311294
1	13684540	13684759	0.0737705	0.0571058	0.195448	0.520408	0.610648
1	13686559	13687172	0.0190667	0.0188069	0.121498	0.238499	0.292341
1	13687497	13688000	0.0216234	0.0685426	0.137764	0.336685	0.422809
1	13689233	13689397	0.0286225	0.109515	0.301754	0.537428	0.617284
1	13689505	13689781	0.0500205	0.0616476	0.125164	0.220698	0.250127
1	13689921	13690452	0.0539785	0.0410294	0.0914437	0.121391	0.155449
1	13692610	13693020	0.0622793	0.0548452	0.0983098	0.12485	0.155888
1	13693852	13695258	0.0402805	0.0433588	0.0960398	0.165689	0.215902
1	13699059	13699571	0.0568949	0.0458999	0.122216	0.180159	0.274155
1	13699704	13699909	0.0323774	0.00902527	0.0317003	0.162683	0.203971
1	13704014	13704174	0.0205628	0.0368957	0.133648	0.233397	0.337143
1	13704291	13704395	0.0169903	0.0503979	0.132468	0.205029	0.21501
1	13704587	13704649	0.0140845	0.0144231	0.0977778	0.10625	0.204499
1	13704793	13705608	0.0300863	0.0214322	0.0689892	0.153278	0.15539
1	13706052	13706687	0.0186139	0.0165031	0.0642088	0.212554	0.279587
1	13706999	13708004	0.0181024	0.0139246	0.0947262	0.202631	0.228546
1	13708174	13709103	0.0621374	0.0695321	0.116008	0.176114	0.212357
1	13709242	13710052	0.0429171	0.0452043	0.106305	0.155563	0.171685
1	13710840	13711244	0.0582915	0.0433983	0.112021	0.156964	0.193383
1	13711581	13711621	0.0115942	0.0078125	0.159696	0.185751	0.107955
1	13711757	13711963	0.0637813	0.0825688	0.120928	0.160676	0.16961
1	13712267	13712481	0.0681537	0.0594432	0.111628	0.18012	0.213836
1	13712754	13712985	0.0492386	0.0475914	0.11039	0.132768	0.158987
1	13713490	13714317	0.0501781	0.0564972	0.122975	0.174723	0.213774
1	13714511	13714612	0.0163551	0.0555556	0.11465	0.384615	0.386047
1	13715015	13715377	0.0349507	0.0257395	0.102977	0.164462	0.154972
1	13715483	13716486	0.034815	0.0359551	0.127121	0.221171	0.241367
1	13716587	13717859	0.011037	0.00450134	0.120113	0.220707	0.303704
1	13718037	13718227	0.00280899	0.00686275	0.0698276	0.129332	0.128
1	13718340	13718613	0.0360415	0.0281046	0.0629966	0.156035	0.140861
1	13718734	13720271	0.0272182	0.0256363	0.0735239	0.111958	0.140155
1	13721530	13721757	0.0476443	0.0783765	0.0859813	0.138614	0.149229
1	13725456	13725633	0.0349091	0.0508065	0.0974188	0.141724	0.157932
1	13727250	13727419	0.0460784	0.0615866	0.14598	0.191396	0.197735
1	13727549	13729185	0.0199897	0.0224039	0.110149	0.190335	0.24624
1	13729381	13729506	0.0344828	0.0244858	0.0745217	0.112236	0.139713
1	13730890	13731222	0.0240499	0.0247339	0.0723531	0.141572	0.167327
1	13731325	13731396	0.014377	0.0108108	0.0255537	0.0852503	0.110818
1	13731684	13732426	0.0142364	0.0157895	0.0843023	0.173688	0.207599
1	13732578	13734476	0.0245478	0.020941	0.0662046	0.123379	0.138554
1	13734694	13734782	0.026975	0.0471311	0.165657	0.235412	0.245902
1	13734911	13735004	0.0602094	0.0642202	0.146051	0.145604	0.168188
1	13739771	13739896	0.0264624	0.019174	0.064759	0.124476	0.0977011
1	13742784	13742988	0.0486486	0.0376068	0.0625	0.112676	0.237168
1	13743186	13743233	0	0	0.0503876	0.144295	0.204947
1	13743610	13744535	0.0128993	0.00962067	0.0597885	0.151094	0.184515
1	13745046	13745114	0.0198807	0	0.0711382	0.13273	0.0989011
1	13746108	13746348	0.0125899	0.018107	0.0347682	0.091056	0.209288
1	13746618	13746780	0.0228758	0.0152413	0.0535869	0.118529	0.138745
1	13747792	13748181	0.0183293	0.0108569	0.0831572	0.164841	0.246417
1	13748296	13748937	0.00766204	0.00875118	0.0466619	0.106334	0.16874
1	13749989	13750120	0	0.00803213	0.0974729	0.105802	0.397321
1	13750639	13750826	0.011236	0.00506971	0.0255591	0.0461144	0.119695
1	13751805	13752028	0.0314925	0.0465645	0.0742644	0.130068	0.141725
1	13755735	13755937	0.0468085	0.0369955	0.076	0.155136	0.149941
1	13756063	13757652	0.030912	0.0314656	0.080107	0.115468	0.13863
1	13757753	13758002	0.0621349	0.0745885	0.135857	0.158848	0.180424
1	13758370	13760553	0.020827	0.0234442	0.0854051	0.127473	0.166459
1	13760686	13761269	0.0113304	0.011215	0.0511921	0.164654	0.246109
1	13761556	13761621	0.0177936	0	0.105422	0.246246	0.273171
1	13761830	13762115	0.00895656	0.0235353	0.0773624	0.156731	0.198373
1	13762268	13762992	0.0275176	0.0293255	0.111253	0.220077	0.265079
1	13763209	13763296	0.0229167	0.0379404	0.131579	0.21	0.242915
1	13763434	13763475	0.0463215	0.0478723	0.0733591	0.168766	0.217647
1	13763658	13763838	0.0263505	0.0260047	0.0697095	0.125782	0.18
1	13763968	13764356	0.0282289	0.013876	0.0784608	0.131381	0.148268
1	13765440	13765528	0.00451807	0.0059761	0.0694698	0.109244	0.133962
1	13765779	13766298	0.0294608	0.0176817	0.05006	0.125413	0.153256
1	13767719	13768165	0.0139456	0.0127868	0.0577717	0.108273	0.131872
1	13768338	13768638	0.0434517	0.0453237	0.138821	0.22563	0.251309
1	13769129	13769449	0.0678302	0.100835	0.119117	0.131554	0.186478
1	13770395	13770586	0.059499	0.0498652	0.103922	0.137112	0.169772
1	13771262	13771345	0.0640569	0.0596026	0.127103	0.201527	0.190476
1	13771736	13772387	0.0493782	0.0526316	0.142214	0.164343	0.19412
1	13775125	13775173	0.0519481	0.0324675	0.167742	0.186246	0.191693
1	13775851	13775900	0	0.0614035	0.19917	0.310924	0.248945
1	13776331	13776426	0.0672854	0.141176	0.156757	0.0530303	0.300283
1	13777221	13777568	0.0708383	0.084088	0.1283	0.13981	0.19882
1	13780081	13780217	0.0719178	0.0793651	0.162455	0.170569	0.174815
1	13780444	13780793	0.0844958	0.0781659	0.175221	0.210203	0.265625
1	13781055	13781145	0.096	0.0980392	0.138577	0.185965	0.295806
1	13781521	13781623	0.0404814	0.0558036	0.110245	0.214286	0.203846
1	13781882	13782118	0.079918	0.0892857	0.141345	0.190274	0.246594
1	13782599	13782741	0.0573991	0.0670157	0.134118	0.14662	0.173028
1	13782842	13782974	0.074386	0.0695807	0.106778	0.174232	0.156205
1	13784366	13784441	0.0797619	0.105598	0.17362	0.203474	0.240044
1	13784642	13785288	0.0727009	0.0875468	0.159361	0.212293	0.22199
1	13785441	13785665	0.0346535	0.0472362	0.0857143	0.142123	0.167521
1	13785889	13785974	0.0842956	0.0443243	0.115202	0.15655	0.179443
1	13786099	13786463	0.0644957	0.0629602	0.117222	0.184391	0.192913
1	13786639	13786734	0.0861568	0.106077	0.170629	0.205853	0.227586
1	13788510	13788584	0.114809	0.0930657	0.233333	0.266667	0.286996
1	13788725	13788846	0.0864583	0.097561	0.160944	0.186373	0.228306
1	13788971	13789101	0.0579151	0.0559567	0.0780347	0.122407	0.184165
1	13789578	13789764	0.062586	0.0712743	0.113763	0.13125	0.162899
1	13789888	13789964	0.0593472	0.0791246	0.130354	0.225076	0.156607
1	13790068	13790204	0.057554	0.0442478	0.0925727	0.110853	0.147854
1	13791233	13791561	0.079742	0.0745524	0.153178	0.183056	0.192371
1	13791982	13792211	0.0287206	0.0379523	0.104651	0.11031	0.169044
1	13792350	13792513	0.0721591	0.0753604	0.164698	0.189093	0.204447
1	13792762	13792929	0.0163934	0.031746	0.0663507	0.167273	0.190698
1	13793152	13793329	0.0440357	0.0719903	0.109715	0.147719	0.187335
1	13793475	13793569	0.056867	0.0511482	0.0762287	0.180932	0.132719
1	13795098	13795309	0.0469613	0.0550363	0.0738434	0.131452	0.149337
1	13796564	13796584	0.0522876	0.125	0.208696	0.148936	0.375
1	13796832	13796951	0.0700132	0.0707071	0.1664	0.179592	0.156727
1	13797083	13797162	0.0795148	0.0738636	0.127566	0.146505	0.218206
1	13798631	13798958	0.051263	0.0774246	0.149176	0.177015	0.181181
1	13799294	13799461	0.0266667	0.0388889	0.0641628	0.116901	0.190981
1	13799619	13799996	0.0412634	0.0432776	0.105583	0.131607	0.164924
1	13800157	13800309	0.0398551	0.0519481	0.11838	0.168957	0.176322
1	13800575	13800634	0.0564706	0.0703297	0.175439	0.191748	0.163814
1	13800744	13802073	0.0539869	0.0574137	0.105377	0.133511	0.163176
1	13802190	13802307	0.0243056	0.0434783	0.0704961	0.115519	0.164835
1	13803021	13803161	0.0242248	0.0132743	0.0590659	0.10874	0.128329
1	13808258	13808924	0.026137	0.0174793	0.0738391	0.182232	0.192064
1	13809121	13809229	0.00289436	0	0.0503226	0.0534161	0.174863
1	13810813	13811510	0.0392523	0.0530414	0.167603	0.27935	0.351613
1	13812380	13813129	0.012975	0.0220061	0.105022	0.220469	0.276316
1	13813248	13813772	0.014218	0.0053392	0.042362	0.119477	0.105068
1	13813908	13814029	0.00726392	0.00402145	0.038961	0.166667	0.0618687
1	13815067	13815160	0.0393701	0.0527778	0.0431034	0.103586	0.256659
1	13816222	13816737	0.00810246	0.00633276	0.0439841	0.117512	0.106999
1	13824354	13824628	0.0138655	0.00984456	0.113848	0.278938	0.356838
1	13824835	13825553	0.0330993	0.0448615	0.10185	0.160701	0.198201
1	13825760	13825944	0.0767808	0.0584192	0.124088	0.127512	0.184615
1	13826156	13826467	0.0732802	0.0811725	0.141001	0.189238	0.219014
1	13827120	13827382	0.0631229	0.0814427	0.13601	0.167625	0.178089
1	13827528	13827634	0.0749724	0.107843	0.166886	0.179072	0.198603
1	13827761	13828027	0.0701468	0.06441	0.128165	0.175306	0.186221
1	13828148	13828382	0.058753	0.0630749	0.140594	0.183163	0.195665
1	13828523	13828742	0.0412816	0.0553097	0.108696	0.1375	0.184044
1	13828926	13829169	0.075784	0.0677656	0.136631	0.170792	0.175369
1	13829326	13829429	0.0766839	0.0514286	0.157522	0.230337	0.146832
1	13830793	13830930	0.0619195	0.0795031	0.134279	0.144942	0.174661
1	13831280	13831480	0.0436447	0.0392157	0.128324	0.12066	0.165289
1	13833221	13833332	0.0238095	0.0390295	0.0883028	0.114727	0.14534
1	13834022	13834098	0.0813124	0.0880503	0.16726	0.168961	0.245059
1	13834233	13834492	0.0728196	0.0719538	0.13912	0.144848	0.177419
1	13835645	13836454	0.0304382	0.0349089	0.107845	0.216067	0.262959
1	13837854	13838025	0.056917	0.0576923	0.137615	0.457643	0.601626
1	13839417	13840479	0.041029	0.0295941	0.129201	0.207963	0.2789
1	13840588	13840819	0.0825635	0.081746	0.125424	0.192588	0.21593
1	13842856	13843174	0.0674118	0.0520332	0.114332	0.145557	0.158307
1	13843314	13843532	0.0640508	0.0579483	0.0916667	0.142278	0.189189
1	13843738	13843940	0.0438247	0.0531401	0.0890688	0.166667	0.169427
1	13844901	13845094	0.0576553	0.0809031	0.093692	0.191047	0.209091
1	13845254	13845534	0.0630303	0.0637506	0.124047	0.125978	0.178047
1	13845637	13845766	0.0346125	0.0409091	0.0679916	0.165785	0.150211
1	13845913	13846185	0.0480398	0.0486358	0.104507	0.143119	0.160234
1	13846306	13847203	0.0415858	0.0371308	0.108049	0.168364	0.209548
1	13847416	13848551	0.0100817	0.0101787	0.0531855	0.125023	0.144892
1	13848655	13848912	0.0183022	0.0181373	0.0469136	0.0766129	0.137194
1	13849220	13849284	0.0352941	0.0453125	0.0892857	0.133244	0.160363
1	13849491	13850588	0.0227012	0.0214277	0.112628	0.184719	0.202518
1	13850731	13850894	0.147182	0.147588	0.328688	0.493218	0.607843
1	13851113	13851486	0.0955137	0.11773	0.317641	0.530726	0.554177
1	13852314	13852470	0.228304	0.308219	0.698587	0.725575	0.844037
1	13854443	13855750	0.010719	0.0108026	0.0825243	0.176289	0.21322
1	13856189	13857742	0.0132816	0.0190977	0.139205	0.243437	0.366435
1	13857862	13858084	0.028798	0.0269172	0.0612137	0.131628	0.163934
1	13858188	13858996	0.0197639	0.0142838	0.10314	0.176082	0.242364
1	13859187	13860092	0.0192405	0.0141693	0.162573	0.31095	0.343873
1	13860093	13861827	0.0202436	0.0232037	0.130626	0.289178	0.347974
1	13861828	13863071	0.0301671	0.028252	0.118907	0.1927	0.233955
1	13863797	13863828	0.0814607	0.132404	0.146875	0.239892	0.304
1	13864043	13864205	0.0813953	0.0352941	0.178832	0.227758	0.276018
1	13864474	13867029	0.0312582	0.0463694	0.18628	0.286997	0.379381
1	13867051	13869263	0.0376469	0.0603529	0.186547	0.271836	0.322674
1	13869413	13869496	0.0362776	0.0666667	0.148297	0.210938	0.21777
1	13869608	13870051	0.0951724	0.11647	0.244607	0.347385	0.42862
1	13870180	13872204	0.0297085	0.0305292	0.100125	0.156621	0.198763
1	13872307	13873587	0.0228184	0.0236655	0.111257	0.193632	0.23271
1	13873729	13876680	0.0322052	0.0377156	0.121633	0.168087	0.205601
1	13876785	13877061	0.0102539	0.0173254	0.0617886	0.12147	0.145207
1	13877176	13879175	0.0159296	0.0156068	0.0718073	0.143764	0.181155
1	13879280	13881088	0.0168957	0.0109769	0.0997617	0.214112	0.294009
1	13881430	13882294	0.0221616	0.023457	0.115573	0.235143	0.336234
1	13882460	13883422	0.0328763	0.0442285	0.126048	0.19987	0.242847
1	13883868	13884390	0.0611332	0.0721703	0.144301	0.237288	0.337572
1	13886276	13886384	0.0831234	0.0693431	0.0974359	0.227437	0.216438
1	13886721	13886826	0.0772947	0.106814	0.144144	0.132379	0.216667
1	13887672	13887782	0.0790094	0.0888889	0.138414	0.181215	0.184925
1	13890646	13892125	0.0268586	0.0242375	0.0762019	0.152427	0.177496
1	13892419	13895419	0.0192824	0.0225821	0.0972752	0.231631	0.286926
1	13895866	13895909	0.00567108	0	0.011236	0.108581	0.186636
1	13896245	13896513	0.0626605	0.0999468	0.229851	0.466667	0.530871
1	13901299	13902696	0.0580674	0.0555744	0.181484	0.356001	0.440143
1	13903209	13903344	0.0416333	0.0557868	0.18784	0.219969	0.33137
1	13903569	13903818	0.0253682	0.0360429	0.100457	0.224069	0.278536
1	13903960	13904251	0.0652623	0.0636289	0.178631	0.270788	0.337176
1	13904432	13904499	0.068	0.0482456	0.153846	0.275168	0.240204
1	13904600	13906258	0.0660277	0.0519651	0.169031	0.2605	0.335378
1	13906377	13907425	0.0485339	0.0581469	0.203502	0.309287	0.414588
1	13907531	13908371	0.0333499	0.0404757	0.149576	0.263132	0.36708
1	13908577	13909925	0.0238451	0.0269826	0.151944	0.245049	0.321732
1	13910054	13911620	0.0428901	0.0396241	0.121147	0.178571	0.215614
1	13911722	13912932	0.0409641	0.044039	0.205834	0.280718	0.357498
1	13913070	13913186	0.0769231	0.0658915	0.141834	0.172884	0.223962
1	13915526	13915825	0.0354633	0.0447387	0.107372	0.176286	0.18263
1	13915952	13916351	0.0564069	0.0552748	0.117798	0.125903	0.162147
1	13916595	13917494	0.0502605	0.0572583	0.109321	0.142409	0.167914
1	13917904	13918774	0.0626583	0.0682364	0.134389	0.161937	0.190192
1	13919022	13919117	0.0479167	0.0481431	0.147612	0.177551	0.173807
1	13919223	13920811	0.0483815	0.048594	0.106903	0.136065	0.154107
1	13921050	13921232	0.0548482	0.0406639	0.0744226	0.136604	0.168287
1	13921375	13921466	0.0252809	0.0145161	0.0700935	0.110157	0.147577
1	13921613	13921856	0.0537961	0.0551181	0.103396	0.155656	0.190131
1	13925196	13925497	0.111446	0.0932704	0.253775	0.381288	0.447048
1	13926196	13926484	0.351955	0.298867	0.209824	0.166375	0.153613
1	13928189	13928284	0.0192926	0.0426439	0.15445	0.103659	0.280059
1	13932578	13932659	0.476987	0.19802	0.111888	0.175926	0
1	13933264	13933357	0.142857	0.130508	0.216274	0.337481	0.286792
1	13933813	13933925	0.0805369	0.0343249	0.107735	0.179842	0.249057
1	13934423	13934474	0.06	0.0113379	0.141026	0.198853	0.264887
1	13934820	13935048	0.0374065	0.03125	0.0913508	0.138441	0.240901
1	13935690	13935964	0.0760095	0.0814159	0.177451	0.244028	0.27697
1	13938496	13938705	0.0859697	0.0944575	0.157572	0.237187	0.294459
1	13938831	13939563	0.0589913	0.0517532	0.132598	0.199392	0.227016
1	13939856	13940068	0.0444015	0.0375587	0.0976231	0.116053	0.155084
1	13940214	13940410	0.0506567	0.0618401	0.124582	0.156538	0.170124
1	13940518	13940800	0.0400978	0.0694253	0.118895	0.175958	0.206238
1	13940983	13941068	0.0597907	0.0550459	0.112444	0.148855	0.190572
1	13941269	13941423	0.0504202	0.0505549	0.0853333	0.15859	0.212185
1	13941637	13941735	0.0742188	0.0975104	0.107383	0.170297	0.211538
1	13942422	13942772	0.05669	0.0662921	0.112927	0.175031	0.190152
1	13943137	13943775	0.070509	0.0886562	0.142962	0.169186	0.182564
1	13943896	13943975	0.0843116	0.07327	0.179224	0.193256	0.241071
1	13944148	13944416	0.064416	0.0709552	0.111918	0.139241	0.193053
1	13945738	13945955	0.0912744	0.0804084	0.142549	0.205561	0.205309
1	13946786	13946863	0.0944056	0.067029	0.162011	0.179039	0.233284
1	13953135	13953298	0.0969744	0.0891583	0.156767	0.159948	0.195911
1	13953850	13954030	0.0495186	0.055791	0.0638783	0.133498	0.154198
1	13954869	13954964	0.0477327	0.142091	0.201365	0.232274	0.292829
1	13959273	13959348	0.0413223	0.0806142	0.0991597	0.132231	0.146375
1	13960320	13960345	0.0761246	0.0689655	0.146429	0.181818	0.239482
1	13960882	13961071	0.0410751	0.0488197	0.101307	0.125382	0.143374
1	13961286	13965024	0.0360796	0.0379931	0.131485	0.234054	0.290572
1	13966543	13968122	0.0304731	0.0312159	0.130903	0.291996	0.374445
1	13973402	13973576	0.0647948	0.0694981	0.0870679	0.107383	0.167235
1	13975980	13976067	0.067086	0.0805921	0.150552	0.177118	0.2235
[truncated: 21,952 more rows]

## Sheet: germin_CHG_DMR
Table S2D. mCHG levels within germin-CHG-DMRs.
chr	start	end	methylation_level_Col-0_DrySeed	methylation_level_Col_0DAI	methylation_level_Col_1DAI	methylation_level_Col_2DAI	methylation_level_Col_3DAI	methylation_level_Col_4DAI
1	888868	888893	0.862179	0.904584	0.730064	0.526316	0.229167	0.358093
1	7037260	7037277	0.908088	0.859914	0.625862	0.20582	0.386364	0.337401
1	9865357	9865372	0.922222	0.980519	0.666071	0.454762	0.45	0.430556
1	10852679	10852694	0.901563	0.931115	0.691845	0.408482	0.306043	0.382379
1	17091483	17091617	0.780016	0.89098	0.669798	0.405057	0.329522	0.288158
1	20734161	20734273	0.865379	0.921498	0.783477	0.506593	0.616088	0.614537
1	20815713	20815791	0.923052	0.940278	0.608932	0.346561	0.107143	0.233537
1	20974273	20974288	0.869565	0.888594	0.736111	0.410714	0.287791	0.320076
1	27118029	27118106	0.797118	0.74314	0.665854	0.477072	0.348198	0.27619
2	9736	9892	0.780121	0.780753	0.683297	0.639067	0.595262	0.539033
2	10078	10374	0.496584	0.58807	0.502004	0.443563	0.406612	0.360304
2	450097	450168	0.701231	0.695326	0.607843	0.263095	0.177299	0.185185
2	998669	998686	0.70453	0.831685	0.416667	0.387097	0.140196	0.1875
2	1429210	1429332	0.741856	0.844253	0.734591	0.337237	0.346498	0.236663
2	1943761	1943892	0.514482	0.623432	0.462927	0.271739	0.186244	0.111947
2	2336468	2336642	0.707195	0.764842	0.646392	0.328909	0.181034	0.187076
2	4146749	4146858	0.703642	0.594848	0.461538	0.40617	0.158788	0.0990854
2	6799441	6799574	0.422602	0.526122	0.305718	0.109727	0.107285	0.111974
2	8455660	8455762	0.757801	0.751948	0.483884	0.398812	0.40658	0.292839
2	8548325	8548411	0.429113	0.44697	0.41005	0.12906	0.122436	0.158418
2	14572537	14572728	0.936934	0.920739	0.756313	0.557692	0.613116	0.602921
2	14676255	14676300	0.889567	0.845366	0.72	0.410985	0.445061	0.418302
2	15884512	15884617	0.591252	0.503968	0.387377	0.351732	0.105429	0.107692
3	2601439	2601460	0.784711	0.720764	0.651319	0.210313	0.199091	0.221593
3	3587123	3587353	0.628175	0.664133	0.415276	0.210331	0.320123	0.163526
3	10337731	10337909	0.556973	0.545714	0.369444	0.260788	0.218333	0.215306
3	10525546	10525703	0.589286	0.763492	0.473443	0.228893	0.208408	0.094246
3	10850457	10850520	0.108108	0.464762	0.226602	0	0.0384615	0
3	11319345	11319424	0.267942	0.38885	0.265	0.07	0.180828	0.097561
3	11381845	11381892	0.677273	0.629032	0.447273	0.0526316	0	0.0833333
3	12792562	12792631	0.547143	0.536108	0.439148	0.341071	0.108696	0.0526316
3	12795688	12795722	0.48058	0.586	0.483796	0.351128	0.269165	0.203373
3	14844771	14844946	0.756992	0.880473	0.824481	0.662865	0.504911	0.455026
3	17061399	17061487	0.844531	0.846591	0.610417	0.236111	0.292875	0.267262
3	17352974	17353080	0.617754	0.633319	0.388505	0.415254	0.242343	0.122918
3	17565799	17565898	0.873913	0.949434	0.715074	0.453565	0.463362	0.46875
3	18884306	18884358	0.611867	0.596353	0.463495	0.307504	0.10663	0.167804
3	19088189	19088283	0.696616	0.830063	0.616824	0.403313	0.378551	0.244408
3	20876405	20876469	0.707131	0.880952	0.574074	0.338475	0.15	0.0983871
3	22562708	22562801	0.837662	0.733139	0.52575	0.315856	0.233696	0.22352
4	132092	132185	0.5581	0.662338	0.424488	0.275641	0.42439	0.428408
4	486410	486577	0.522247	0.482779	0.432692	0.212332	0.165446	0.193865
4	526061	526118	0.69375	0.717288	0.586411	0.325893	0.248434	0.298223
4	604511	604546	0.725974	0.747414	0.607563	0.307246	0.243939	0.151198
4	945018	945152	0.548969	0.645699	0.530431	0.344054	0.204991	0.129443
4	2117581	2117668	0.604396	0.620313	0.415771	0.219281	0.222078	0.195385
4	2316102	2316125	0.453571	0.762879	0.604878	0.305572	0.2	0.25
4	2332888	2332989	0.626983	0.744162	0.45	0.204254	0.271054	0.129826
4	2384562	2384611	0.83087	0.755407	0.584615	0.545192	0.297697	0.0740741
4	2464426	2464551	0.747348	0.771817	0.570744	0.416492	0.458929	0.345302
4	2762613	2762743	0.590249	0.669474	0.541314	0.236781	0.231732	0.198412
4	2762873	2763066	0.571268	0.725789	0.410053	0.212634	0.332865	0.252643
4	6490259	6490360	0.204929	0.358758	0.0701754	0.0784107	0.0657424	0.139756
4	12384664	12384758	0.893747	0.910324	0.770637	0.306926	0.345982	0.364894
4	12968027	12968059	0.55602	0.589291	0.556101	0.38125	0.1	0.101101
5	1026936	1027045	0.573752	0.675072	0.201592	0.203917	0	0.109375
5	4314838	4314853	0.852174	0.854497	0.594697	0.32684	0.228495	0.370748
5	4530187	4530290	0.820432	0.902412	0.642199	0.491667	0.407825	0.333333
5	7190428	7190516	0.815611	0.849281	0.662135	0.620207	0.571429	0.611615
5	7328664	7328796	0.8095	0.906965	0.548188	0.518695	0.480769	0.477887
5	8588855	8589055	0.866044	0.872918	0.741002	0.560118	0.478474	0.579668
5	9831985	9832066	0.583567	0.576125	0.3734	0.0856061	0.126077	0.209146
5	9832177	9832321	0.774188	0.792676	0.463609	0.240278	0.262179	0.186585
5	12450090	12450175	0.353982	0.5874	0.531481	0.176535	0.114286	0.0890213
5	12973396	12973562	0.922686	0.925306	0.809459	0.745326	0.749889	0.662246
5	13764828	13764902	0.310738	0.509623	0.445946	0.15873	0.0941799	0.0686937
5	14884061	14884191	0.761548	0.842317	0.380045	0.119576	0.250086	0.0891266
5	15231094	15231426	0.859668	0.863981	0.725993	0.622687	0.472917	0.371053
5	15604687	15604772	0.798666	0.810236	0.598002	0.262443	0.291421	0.427632
5	19870818	19870834	0.963038	0.916868	0.666667	0.406404	0.191123	0.473354
5	22581388	22581468	0.651131	0.767042	0.406778	0.25	0.109012	0.0936322
5	25265230	25265324	0.907407	0.922748	0.666667	0.39819	0.390805	0.285444
5	26233134	26233152	0.827564	0.881027	0.523026	0.38695	0.334866	0.381948

## Sheet: germin_CHH_DMR
Table S2E. mCHH levels within germin-CHH-DMRs.
chr	start	end	methylation_level_Col-0_DrySeed	methylation_level_Col_0DAI	methylation_level_Col_1DAI	methylation_level_Col_2DAI	methylation_level_Col_3DAI	methylation_level_Col_4DAI
1	45	85	0.523403	0.581777	0.0462963	0.203125	0.0163934	0.0681818
1	86	121	0.744167	0.768116	0.378559	0.168539	0.0588235	0.409091
1	126	214	0.304355	0.407205	0.478572	0.0772074	0.130684	0.232143
1	216	280	0.182814	0.223013	0.0901658	0.0103093	0.00697674	0.0193548
1	285	317	0.32174	0.510065	0.186301	0.0880764	0.0482955	0.106089
1	322	347	0.0767996	0.13397	0.140852	0.0164835	0	0.0108696
1	351	668	0.0670023	0.11207	0.0526801	0.0238151	0.0251962	0.00590881
1	677	788	0.284411	0.315895	0.19634	0.0612532	0.104284	0.0495292
1	798	919	0.453371	0.460063	0.250896	0.0588936	0.0808106	0.0872074
1	16989	17081	0.365445	0.371066	0.211951	0.131613	0.156251	0.163797
1	17237	17563	0.321146	0.296035	0.100786	0.175803	0.0668016	0.0240385
1	17574	17622	0.612088	0.607272	0.242973	0.242315	0.15811	0.111111
1	17625	17653	0.574038	0.569597	0.519194	0.218237	0.244706	0.163581
1	17676	17716	0.409959	0.519598	0.149985	0.120909	0.0571429	0.131282
1	17739	17792	0.307971	0.423077	0.0555556	0.254568	0.137872	0.346591
1	17796	17825	0.458874	0.642431	0.183333	0.085023	0.17199	0.178571
1	17835	17903	0.435015	0.511699	0.516524	0.10514	0.130169	0.148019
1	17918	18212	0.525958	0.731972	0.536058	0.22734	0.140364	0.126616
1	18214	18451	0.511394	0.583193	0.373451	0.252828	0.0937998	0.0151527
1	18490	18612	0.652932	0.746668	0.617965	0.295809	0.121549	0.188963
1	18617	18749	0.704195	0.719597	0.536008	0.22835	0.21411	0.109483
1	44581	44635	0.217081	0.322935	0.214581	0.026087	0.025	0.0227273
1	44638	44789	0.749201	0.812434	0.588682	0.446349	0.549539	0.381035
1	44793	44888	0.412447	0.476626	0.359355	0.183906	0.170833	0.125506
1	55684	56177	0.645909	0.678579	0.425228	0.282478	0.243412	0.134085
1	56180	56205	0.369195	0.423509	0.234102	0.200725	0.212862	0.0487662
1	56214	56478	0.663681	0.751133	0.508286	0.32616	0.301662	0.211417
1	56484	56540	0.823893	0.893225	0.5405	0.485797	0.41875	0.493864
1	76764	76828	0.115404	0.0993056	0.0310078	0.0506494	0.0227273	0
1	76830	77169	0.108912	0.129708	0.0682171	0.00996933	0.0301366	0.0155127
1	77180	77334	0.157852	0.308254	0.113502	0.0142857	0.0615513	0.0421823
1	77345	77490	0.521513	0.563801	0.245336	0.216853	0.121445	0.191771
1	77494	77543	0.568599	0.617647	0.350463	0.170437	0.247727	0.358696
1	193158	193447	0.162391	0.193811	0.0686936	0.0757177	0.0122154	0.0354019
1	193449	193624	0.421869	0.482605	0.296301	0.119501	0.0743195	0.0272345
1	193627	193644	0.572727	0.551952	0.30471	0.0588235	0.0806122	0.139975
1	193647	193889	0.143704	0.117871	0.0956699	0.021789	0	0.00672646
1	213435	213602	0.158867	0.136183	0.0539683	0.0506697	0.0465827	0.0266667
1	213605	213662	0.497835	0.487374	0.302903	0.10152	0.0384615	0
1	213663	213818	0.177797	0.249711	0.119268	0.0432773	0.0142518	0.0376024
1	238191	238397	0.154406	0.167008	0.124186	0.0418331	0.0401037	0.0516825
1	238402	238526	0.46894	0.474172	0.303563	0.16618	0.0996868	0.0460273
1	238533	238565	0.672803	0.685185	0.605189	0.489146	0.0686275	0.04
1	238568	238593	0.545543	0.643603	0.570736	0.342489	0.123367	0.08
1	238598	238679	0.258399	0.214031	0.119355	0.0408163	0.0446121	0.0232558
1	238683	238811	0.412896	0.343392	0.150794	0.148005	0.0111111	0.0350841
1	238826	238887	0.389029	0.436224	0.2	0.110983	0.208497	0.0716139
1	238900	238984	0.428956	0.611399	0.373734	0.132479	0.117226	0.121611
1	238987	239035	0.424563	0.597325	0.319167	0.0607477	0.11873	0.0517526
1	239050	239079	0.474922	0.646071	0.314658	0.186047	0	0.0243902
1	239090	239155	0.738134	0.836512	0.448838	0.239906	0.26936	0.0336538
1	239161	239206	0.721318	0.672476	0.430703	0.231315	0.276696	0.0416667
1	239212	239236	0.547368	0.561364	0.403409	0.173981	0.189145	0.0584615
1	239244	239256	0.482143	0.568657	0.194103	0.0363636	0.168217	0.228554
1	239258	239267	0.389881	0.500549	0.401177	0.263889	0.047619	0.218519
1	239270	239409	0.139805	0.146154	0.0968379	0.0372029	0.0340426	0.0365525
1	255566	255775	0.104042	0.162015	0.141261	0	0.0253617	0.0244565
1	256137	256389	0.380888	0.565175	0.351014	0.166856	0.13636	0.127901
1	256393	256463	0.170739	0.210498	0.185099	0	0.030303	0.0245098
1	256469	256553	0.176558	0.221234	0.116667	0.133298	0.00681818	0.0264706
1	256555	256663	0.565891	0.668814	0.430282	0.260582	0.200449	0.168956
1	256668	256682	0.126437	0.0122951	0	0.0294118	0	0
1	257598	257654	0.236566	0.228647	0.220753	0.0254237	0	0.0962963
1	257656	257682	0.367706	0.447671	0.238208	0.232337	0	0.0178571
1	257705	257748	0.640302	0.722756	0.521053	0.31352	0.189543	0.286183
1	257749	257950	0.660557	0.681808	0.511163	0.299342	0.24925	0.17672
1	257956	258077	0.774045	0.654101	0.552432	0.216829	0.22761	0.336402
1	258087	258197	0.773297	0.777238	0.610736	0.27148	0.310588	0.252105
1	258448	258657	0.768717	0.805793	0.507458	0.341607	0.262441	0.353863
1	258688	258725	0.152121	0.0569492	0.109023	0.183302	0.179756	0.144099
1	291880	291917	0.42093	0.25662	0.238068	0.061633	0	0.117944
1	291921	291948	0.740573	0.727425	0.456597	0.278274	0.279503	0.130435
1	291958	292179	0.231408	0.293981	0.15662	0.0735421	0.0234919	0.0391459
1	292250	292312	0.172269	0.287326	0.260266	0.04	0.0460526	0.0809524
1	292321	292439	0.146439	0.116969	0.0176471	0.0363248	0.0420963	0.0298013
1	292464	292542	0.3197	0.423346	0.324238	0.0557244	0.0327869	0.0664835
1	292550	292609	0.103964	0.11635	0.0285714	0.04823	0	0.0202312
1	372395	372438	0.285497	0.262504	0.0563965	0.136364	0.164924	0.0730706
1	372440	372478	0.406522	0.594123	0.18129	0.0744681	0.421069	0.0394737
1	372512	372644	0.504964	0.525703	0.27248	0.221835	0.266753	0.315977
1	372648	372664	0.354034	0.208875	0.428862	0.21808	0.210929	0.2
1	422906	422979	0.474533	0.465167	0.258347	0.182388	0.127455	0.0821439
1	423021	423118	0.214802	0.143892	0.172537	0.0255505	0.0443915	0.020227
1	423138	423177	0.622611	0.553383	0.280573	0.201558	0.151652	0.191786
1	423189	423275	0.326389	0.418423	0.174879	0.0368098	0.0964663	0.0550265
1	423290	423454	0.426445	0.441835	0.167462	0.10921	0.099826	0.0489528
1	423457	423622	0.461006	0.484591	0.288886	0.0593109	0.0732686	0
1	423623	423663	0.580879	0.568694	0.445913	0.117159	0.0648705	0.231953
1	423690	423829	0.509766	0.636829	0.36476	0.210921	0.116608	0.0932367
1	423830	423902	0.357979	0.426175	0.381064	0.111497	0.0336811	0.0473016
1	423905	423984	0.484438	0.515376	0.175408	0.158622	0.132353	0.116681
1	423987	424064	0.308762	0.308815	0.29581	0.106761	0.0929054	0.0248447
1	424065	424078	0.652937	0.640255	0.461997	0.362041	0.32197	0.169302
1	424090	424098	0.498328	0.580214	0.191111	0.3475	0.326667	0.258621
1	424099	424202	0.450935	0.500093	0.255639	0.304262	0.188596	0.0919913
1	424203	424265	0.517213	0.475632	0.321196	0.277208	0.366643	0.0798319
1	424266	424321	0.61953	0.625224	0.318596	0.225528	0.257528	0.103774
1	424334	424460	0.0351068	0.104199	0.0230246	0.0108696	0	0.0143678
1	427996	428161	0.07274	0.104557	0.0598779	0	0.0107883	0
1	431330	431642	0.797334	0.781126	0.483757	0.424352	0.408768	0.517413
1	431653	431686	0.422794	0.176056	0.218844	0.159774	0.0883117	0
1	431688	431805	0.432135	0.480722	0.336052	0.24832	0.199456	0.0649103
1	431814	431847	0.212121	0.540625	0.442857	0.265568	0.204805	0.290541
1	431858	432048	0.616111	0.694843	0.544254	0.133191	0.265823	0.0938677
1	432052	432120	0.279042	0.427104	0.127507	0.0902718	0.1181	0.0458015
1	432121	432168	0.172016	0.214937	0.122239	0.0628655	0.0154639	0.0361842
1	432190	432219	0.111264	0.283067	0.0634672	0.180717	0.0980217	0.0521739
1	432232	432379	0.151646	0.170454	0.0293248	0.0635895	0.0936395	0.041558
1	432386	432575	0.20645	0.241684	0.193363	0.0751866	0.0504997	0.0529972
1	432582	432628	0.191667	0.244318	0.113685	0.131165	0.025105	0.110625
1	432697	432775	0.217215	0.302409	0.164496	0.122657	0.138339	0.0747466
1	432777	432869	0.19615	0.14977	0.0606061	0.079322	0.0834004	0.0427092
1	433009	433032	0.654462	0.828125	0.872995	0.102302	0.153846	0.253247
1	433040	433106	0.660863	0.675381	0.478852	0.299699	0.136364	0.17338
1	433267	433347	0.396951	0.499286	0.493168	0.155844	0.20352	0.12064
1	433521	433674	0.521605	0.612098	0.355508	0.241088	0.196117	0.0978915
1	433677	433698	0.512821	0.62963	0.238636	0.369792	0.142857	0.111111
1	433710	433767	0.612504	0.704118	0.483773	0.146387	0.180921	0.167247
1	433773	433855	0.663411	0.754611	0.622051	0.172619	0.352914	0.362442
1	447410	447445	0.365836	0.374603	0.0882353	0.0272727	0.0283019	0.0666667
1	499377	499440	0.563889	0.6886	0.429469	0.288553	0.1125	0.0576923
1	499596	499638	0.529063	0.680966	0.532026	0.149457	0.126905	0.497625
1	499653	499703	0.603839	0.552282	0.495267	0.272502	0.179296	0.165827
1	499725	499816	0.4375	0.148649	0.378598	0.225027	0.111991	0.0217391
1	499833	499869	0.645424	0.531572	0.215501	0.48336	0.364727	0.122537
1	499890	499906	0.393973	0.506477	0.468126	0.202381	0.219549	0.077381
1	499907	500054	0.665445	0.699311	0.537732	0.253684	0.208121	0.327554
1	500055	500102	0.475354	0.55651	0.295632	0.372622	0.113392	0.221203
1	500277	500350	0.327998	0.528395	0.0873129	0.132334	0.1261	0
1	500353	500533	0.591777	0.645125	0.514062	0.247989	0.252221	0.124557
1	500638	500804	0.480367	0.526623	0.578147	0.205178	0.291544	0.115035
1	500810	500875	0.564118	0.482983	0.448178	0.185031	0.138411	0.141871
1	500929	501067	0.450493	0.45769	0.325902	0.187878	0.10625	0.0262316
1	501070	501178	0.279433	0.215829	0.260496	0.109677	0	0
1	501279	501335	0.617889	0.529207	0.442708	0.174872	0.315637	0.183488
1	501339	501370	0.547018	0.43257	0.340687	0.337662	0.245299	0.147457
1	512694	512789	0.866243	0.938618	0.589448	0.454934	0.34905	0.248901
1	512798	513008	0.71716	0.747324	0.605233	0.170907	0.21361	0.0899971
1	513011	513147	0.860635	0.819787	0.550549	0.543229	0.385143	0.366987
1	540428	540947	0.780323	0.830693	0.603719	0.393188	0.286783	0.240135
1	540956	540996	0.845886	0.886867	0.636842	0.583882	0.349102	0.526724
1	549560	549881	0.533264	0.482157	0.388497	0.220523	0.162183	0.113008
1	549884	549893	0.647321	0.544897	0.528986	0.382888	0.25	0
1	549895	550078	0.412394	0.50709	0.21185	0.138738	0.0515505	0.0314136
1	550084	550092	0.450985	0.54107	0.221053	0.283701	0.290598	0
1	550103	550165	0.332184	0.49143	0.285218	0.198575	0.161578	0.0704042
1	550181	550433	0.298163	0.288349	0.231729	0.0496097	0.0160643	0.0477316
1	550434	550468	0.522619	0.511436	0.269444	0.328848	0.198973	0.116522
1	550472	550496	0.590278	0.634871	0.411011	0.28536	0.254941	0.106557
1	550500	550770	0.422638	0.5435	0.172619	0.0724564	0.120989	0.0943627
1	550773	550830	0.647466	0.798104	0.622328	0.243883	0.11413	0.102599
1	550836	550880	0.419397	0.630217	0.511872	0.160093	0.0169492	0.0561224
1	587463	587699	0.777505	0.790643	0.647823	0.306985	0.227352	0.224065
1	587707	588051	0.766233	0.821382	0.541025	0.391217	0.343295	0.239029
1	599497	599659	0.0634664	0.111645	0.0226855	0	0	0
1	612515	612737	0.223665	0.247933	0.201595	0.0568175	0.0834209	0.0900268
1	612742	612764	0.03367	0.0405405	0.0572591	0	0.105769	0
1	634192	634276	0.604189	0.657643	0.567951	0.392041	0.426732	0.505649
1	634282	634562	0.844421	0.863821	0.665243	0.462286	0.584891	0.557689
1	634567	634579	0.580268	0.691667	0.281206	0.133333	0.25	0.520833
1	639244	639282	0.277526	0.295656	0.349034	0.124294	0.0634724	0.0273973
1	639289	639517	0.137683	0.116817	0.0990738	0.0313086	0.027729	0.0215049
1	639519	639544	0.189358	0.203523	0.219487	0.12541	0.0344828	0.0197368
1	639545	639590	0.307942	0.36682	0.435143	0.17088	0.181264	0.184799
1	639592	639626	0.184065	0.1962	0.333841	0	0.0712047	0.047619
1	639629	639712	0.149899	0.127451	0.0615385	0	0	0.0243902
1	639720	639759	0.624152	0.6184	0.420836	0.235697	0.395948	0.0182927
1	639764	639779	0.830189	0.561398	0.546452	0.0595238	0.266667	0.157576
1	639781	639813	0.366981	0.608293	0.403274	0.130435	0.26129	0.0272727
1	639815	639907	0.288195	0.256435	0.10989	0	0.109127	0.0389341
1	639920	640111	0.170684	0.120688	0.188558	0.0175439	0.0828043	0
1	640113	640312	0.15947	0.23909	0.122201	0.0344828	0.0472804	0.0481561
1	640322	640351	0.640767	0.627399	0.422518	0.186067	0	0.0514706
1	640355	640447	0.529787	0.539954	0.384114	0.332243	0.0479452	0.0895383
1	640452	640526	0.337223	0.338882	0.123987	0.184559	0.0192308	0.00882353
1	640531	640711	0.4272	0.524522	0.303549	0.0937455	0.137118	0.0592031
1	640716	640742	0.429965	0.605131	0.335737	0.138945	0.295652	0.186759
1	640743	640849	0.398708	0.422243	0.244828	0.0532185	0.0993203	0.0664525
1	640858	640946	0.333821	0.437715	0.186378	0.172656	0.0803922	0.0148515
1	640952	641453	0.340625	0.417702	0.254571	0.112074	0.132771	0.0713872
1	670390	670453	0.1531	0.211244	0.17143	0.0479358	0.0125	0.0241379
1	670533	670548	0.175798	0.144597	0.111111	0	0.176471	0
1	670562	670668	0.23936	0.273821	0.0917347	0.0277997	0.0303571	0.0128205
1	670673	670682	0.49865	0.566704	0.287234	0.232689	0.0365854	0.0517241
1	670683	670701	0.55163	0.494515	0.365779	0.28312	0.0588235	0.0552738
1	670702	670824	0.313115	0.269278	0.101882	0.0747746	0.0323137	0.0288066
1	670834	670884	0.474442	0.400531	0.318824	0.25859	0.174107	0.119529
1	670889	670922	0.260677	0.403488	0.259947	0.101449	0.0927835	0.0197368
1	696447	696596	0.661882	0.68323	0.33498	0.308272	0.3154	0.281123
1	696600	696725	0.701366	0.695562	0.528794	0.233154	0.284098	0.23468
1	696749	696807	0.551735	0.61795	0.451486	0.222611	0.162716	0.091746
1	696809	696855	0.307659	0.304903	0.326531	0.0403226	0.0674242	0.0561189
1	696893	696963	0.292862	0.505599	0.338756	0.218247	0.160027	0.119868
1	696970	697061	0.495609	0.586547	0.44236	0.264436	0.207721	0.125212
1	697063	697084	0.496207	0.568068	0.326761	0.133911	0.203053	0.157692
1	697087	697120	0.465641	0.476725	0.355861	0.153896	0.209576	0.229891
1	697123	697304	0.358374	0.430396	0.200625	0.116287	0.175982	0.08309
1	697324	697504	0.382413	0.408527	0.246989	0.176999	0.207847	0.112127
1	758592	758674	0.300117	0.427851	0.300078	0.00742574	0.0666034	0.0863621
1	758675	758796	0.619048	0.768488	0.575822	0.144928	0.182065	0.0789474
1	758936	759236	0.660907	0.710885	0.465054	0.322352	0.183407	0.243953
1	759398	759819	0.416597	0.497677	0.211572	0.0565039	0.0802752	0.0524259
1	759832	759953	0.509259	0.641047	0.334437	0.187672	0.125076	0.12881
1	760225	760285	0.446027	0.682415	0.32702	0.120448	0.112719	0.05
1	760287	760356	0.621575	0.476027	0.0873016	0.242208	0	0.0432214
1	760406	760508	0.57584	0.606781	0.401151	0.412483	0.264493	0.182239
1	781115	781342	0.217312	0.252665	0.0941886	0.037566	0.103637	0.0162102
1	781354	781467	0.59828	0.643174	0.496672	0.263073	0.199306	0.0627366
1	781475	781559	0.455957	0.45186	0.362839	0.0173913	0.0178571	0.155585
1	781563	781578	0.63625	0.469188	0.439103	0.206349	0.109375	0.0895009
1	781583	781705	0.388019	0.464385	0.267294	0.100555	0.116903	0.0216049
1	781710	781732	0.65	0.695565	0.65625	0.250845	0.078125	0.127717
1	781736	782175	0.494286	0.523562	0.378738	0.167975	0.101262	0.100017
1	782180	782343	0.401477	0.485977	0.275407	0.079635	0.0592334	0.0464515
1	782351	782394	0.424459	0.445013	0.251247	0.0896226	0.0117188	0.0430615
1	782399	782435	0.557441	0.579493	0.489051	0.201307	0.101667	0.0269461
1	782443	782458	0.429263	0.405882	0.469272	0.185756	0.0625	0
1	782467	782570	0.113618	0.0499708	0.0645161	0.0180723	0.009375	0
1	784916	784986	0.462221	0.409956	0.41875	0.0963002	0.0681818	0.0891328
1	784988	785029	0.486842	0.426998	0.403455	0.0961538	0.176233	0.118837
1	785036	785221	0.0954179	0.109939	0.0470174	0.0299873	0.0133614	0.00378788
1	785241	785474	0.639541	0.678698	0.52701	0.393269	0.35161	0.153415
1	789468	789689	0.0521748	0.188316	0.00992556	0.00996678	0.00652174	0.0199709
1	791630	791697	0.129762	0.0935314	0.040269	0	0.00704225	0
1	791707	791724	0.5	0.513613	0.411739	0.0899225	0.112745	0.0978261
1	791727	791808	0.792262	0.802881	0.479776	0.410659	0.175552	0.167705
1	791811	791905	0.248957	0.309066	0.0414495	0.0198413	0	0.036925
1	791908	792035	0.488669	0.525768	0.384087	0.150137	0.200579	0.110532
1	792056	792190	0.574726	0.578049	0.449553	0.248597	0.262815	0.111511
1	792210	792321	0.234997	0.291392	0.0828342	0.0259158	0.0186335	0
1	792327	792547	0.383579	0.526693	0.146741	0.0703216	0.0635856	0.011194
1	822059	822148	0.349662	0.357572	0.312707	0.137738	0.0791542	0.0961866
1	822152	822174	0.327228	0.373626	0.506757	0.0454545	0.03125	0.09375
1	822194	822451	0.659722	0.690656	0.521585	0.292336	0.288998	0.305899
1	888624	888952	0.448523	0.523431	0.277653	0.131335	0.0980665	0.118423
1	889003	889010	0.688889	0.597024	0.610039	0.046875	0.191071	0.1625
1	889015	889029	0.479167	0.815346	0.621013	0.219481	0.17094	0.0757576
1	889031	889322	0.618768	0.698694	0.505436	0.162475	0.20032	0.200682
1	889334	889406	0.300595	0.31617	0.135432	0.0670103	0.0304054	0.0112782
1	889413	889490	0.478668	0.479061	0.1716	0.086129	0.0337838	0.128805
1	944027	944299	0.143701	0.223148	0.0549159	0.00724638	0.0379882	0.0117342
1	944313	944356	0.598938	0.751326	0.512699	0.252314	0.377804	0.147197
1	944367	944384	0.492857	0.38613	0.284234	0.105758	0.107143	0.0454545
1	958623	958807	0.305808	0.424257	0.331298	0.0237052	0.0489437	0.0756909
1	959046	959151	0.168166	0.186371	0.121168	0.0555556	0.00537634	0.0322584
1	1160144	1160214	0.0965062	0.167983	0.117994	0.0351358	0.0589419	0.0136054
1	1160222	1160320	0.810527	0.826515	0.702491	0.638325	0.539848	0.415459
1	1160333	1160481	0.474143	0.554331	0.351025	0.0755495	0.0948787	0.0303739
1	1160486	1160541	0.342647	0.46493	0.133333	0.0164835	0	0.0661202
1	1161023	1161090	0.449693	0.501059	0.367505	0.113572	0.0582524	0.0625
1	1161104	1161196	0.566795	0.675396	0.502872	0.253525	0.254577	0.0922587
1	1161197	1161228	0.560583	0.812724	0.512255	0.424142	0.423077	0.419414
1	1184923	1184959	0.56545	0.544737	0.461939	0.154936	0.188746	0.257812
1	1184960	1185097	0.780554	0.793988	0.579674	0.336924	0.203728	0.196995
1	1185103	1185292	0.48357	0.481972	0.330684	0.259622	0.192369	0.0839865
1	1194312	1194433	0.654468	0.706494	0.525542	0.23191	0.254013	0.226617
1	1194438	1194452	0.67178	0.846293	0.608696	0.253472	0.378508	0.272444
1	1194455	1195049	0.752809	0.786762	0.551915	0.293472	0.287858	0.289282
1	1195052	1195126	0.856283	0.852449	0.59668	0.508021	0.505098	0.500918
1	1249673	1249763	0.412069	0.381952	0.329836	0.155709	0.121698	0.0570566
1	1249768	1249830	0.405949	0.354106	0.261969	0.201637	0.221501	0.0561224
1	1249837	1249909	0.347965	0.57845	0.433903	0.152165	0.0811707	0.034965
1	1249914	1250025	0.627681	0.621569	0.248996	0.191517	0.134064	0.0894023
1	1250035	1250110	0.553969	0.548528	0.351208	0.155006	0.185137	0.0338542
1	1250123	1250199	0.485558	0.504306	0.315162	0.222826	0.203888	0.0177305
1	1250206	1250229	0.405983	0.357456	0.20756	0.180871	0.133333	0.03
1	1250236	1250385	0.58313	0.668183	0.393382	0.161102	0.211637	0.0487666
1	1250388	1250425	0.207156	0.313299	0.128788	0.0326087	0.0808824	0
1	1250432	1250623	0.437443	0.557955	0.319574	0.1379	0.0885417	0.0541737
1	1250634	1250655	0.653437	0.656532	0.606972	0.331301	0.13961	0.104379
1	1250660	1250696	0.68223	0.780104	0.448792	0.172833	0.231268	0.200721
1	1250699	1250753	0.5229	0.617165	0.294908	0.0856256	0.213934	0.11146
1	1250755	1250788	0.190022	0.0822522	0.118196	0.028169	0	0.0230769
1	1250789	1250915	0.691927	0.749631	0.517827	0.30062	0.250692	0.103086
1	1275718	1275820	0.172319	0.20903	0.111118	0.0130112	0.101648	0.0562061
1	1275821	1276065	0.598045	0.581502	0.371385	0.172826	0.112852	0.143062
1	1276070	1276127	0.408878	0.575591	0.324883	0.217547	0.0620213	0.0690434
1	1276135	1276142	0.177273	0.298214	0.111111	0.0326087	0.0909091	0
1	1276145	1276168	0.452804	0.652644	0.403209	0.290683	0.339238	0.473527
1	1276170	1276252	0.579158	0.604891	0.529175	0.232882	0.319298	0.315591
1	1276256	1276339	0.449226	0.580508	0.358935	0.156447	0.158674	0
1	1276341	1276382	0.305882	0.490771	0.120499	0.0869963	0.0625	0
1	1276386	1276624	0.696447	0.729807	0.506321	0.257459	0.281038	0.350244
1	1276626	1276683	0.145884	0.169899	0.125659	0.104328	0.0290455	0.031746
1	1286848	1287000	0.41487	0.534856	0.366214	0.155645	0.121433	0.175694
1	1289054	1289203	0.40155	0.468297	0.226847	0.0624596	0.0839046	0.0792258
1	1289216	1289303	0.631186	0.722445	0.475033	0.183557	0.137253	0.0328286
1	1289309	1289317	0.730208	0.478337	0.373219	0.197674	0.214286	0.147059
1	1289320	1289494	0.460217	0.426824	0.388663	0.0793281	0.19932	0.0903691
1	1289499	1289526	0.0938906	0.138678	0.0170455	0	0.0357143	0
1	1293498	1293601	0.073651	0.22469	0.0658436	0.0128205	0	0
1	1379498	1379822	0.242509	0.25017	0.0693452	0.082772	0.013652	0.0281713
1	1379824	1379880	0.193668	0.186066	0.175862	0.0438767	0.00557621	0.00691244
1	1430240	1430481	0.688352	0.700745	0.486356	0.419136	0.304508	0.251539
1	1430507	1430661	0.438792	0.583213	0.315095	0.104171	0.0863022	0.129972
1	1430662	1430732	0.38973	0.470687	0.413399	0.184211	0.0740196	0.115248
1	1430759	1430802	0.433155	0.485387	0.270922	0.141509	0.065	0.0530303
1	1430931	1431029	0.76381	0.806474	0.680871	0.331295	0.278278	0.305503
1	1441485	1441511	0.159194	0.246514	0.0588235	0.0466667	0.140625	0.121212
1	1441531	1441705	0.85011	0.801376	0.692069	0.504657	0.594822	0.496351
1	1441709	1441889	0.603581	0.713284	0.450781	0.240289	0.313509	0.144549
1	1441892	1441942	0.670614	0.685725	0.545063	0.316836	0.311599	0.308982
1	1441943	1442087	0.475957	0.560321	0.292934	0.301345	0.273071	0.209687
1	1442099	1442168	0.50101	0.501887	0.406828	0.197346	0.243473	0.301587
1	1442175	1442315	0.462937	0.535437	0.212696	0.234336	0.162486	0.133659
1	1442336	1442483	0.21413	0.270551	0.170775	0.0522307	0.137471	0.0794281
1	1442487	1442527	0.368268	0.258108	0.280179	0.0724638	0.184949	0.0192308
1	1442532	1442574	0.600853	0.622126	0.230769	0.207659	0.229097	0.223412
1	1442577	1442622	0.455926	0.374459	0.347772	0.161103	0.106737	0.130637
1	1442627	1442805	0.389426	0.507	0.271966	0.226563	0.116591	0.178293
1	1442809	1442871	0.526879	0.607682	0.354056	0.305903	0.0910613	0.161855
1	1442873	1442932	0.551287	0.572875	0.446864	0.273432	0.257098	0.268245
1	1442934	1442962	0.312421	0.58836	0.363176	0.253051	0.14669	0.142254
1	1442964	1443055	0.585766	0.54414	0.333668	0.172951	0.153048	0.171382
1	1443165	1443208	0.30528	0.343746	0.170206	0.0517307	0.132258	0.106918
1	1443213	1443265	0.174561	0.366787	0.151478	0.110483	0.18689	0.10119
1	1443271	1443378	0.258505	0.35069	0.162568	0.111492	0.111603	0.146875
1	1443473	1443495	0.319369	0.444444	0.361888	0.13961	0.349185	0.0568182
1	1443508	1443523	0.479847	0.523507	0.119048	0.178571	0.0576923	0.0348837
1	1443527	1443587	0.20079	0.316911	0.198941	0.0653361	0.0395665	0.0265487
1	1443833	1443935	0.399145	0.345061	0.240826	0.0930537	0.245167	0.124304
1	1443944	1444038	0.369441	0.337459	0.215385	0.0798007	0.0824824	0.128469
1	1444075	1444304	0.294255	0.392863	0.21088	0.146299	0.115855	0.127535
1	1444373	1444559	0.76329	0.836781	0.471812	0.470936	0.40812	0.279329
1	1445304	1445379	0.835261	0.809751	0.477152	0.240982	0.24005	0.259416
1	1445391	1445518	0.563611	0.657977	0.539651	0.150533	0.239602	0.147577
1	1445520	1445715	0.582907	0.565796	0.426556	0.179639	0.182339	0.156299
1	1445718	1445746	0.23518	0.25	0.111905	0.025641	0.0289855	0.0234375
1	1445751	1445788	0.458404	0.364134	0.277715	0.166667	0.203456	0.161469
1	1445791	1445846	0.608874	0.635885	0.495736	0.17216	0.0669014	0.148415
1	1445852	1445896	0.341211	0.41803	0.219576	0.0810811	0.104278	0.104535
1	1445898	1445981	0.323534	0.346305	0.172201	0.096024	0.106672	0.086711
1	1445982	1446113	0.413087	0.43525	0.29144	0.181361	0.106835	0.125589
1	1446127	1446237	0.331294	0.482267	0.321935	0.16899	0.0856412	0.0877338
1	1446396	1446495	0.100924	0.12587	0.114041	0.00558659	0.0230769	0
1	1476393	1476523	0.363031	0.417215	0.307421	0.265981	0.180949	0.163186
1	1476526	1476774	0.729564	0.764835	0.503489	0.437289	0.4528	0.492675
1	1522742	1522826	0.607613	0.527332	0.291774	0.184946	0.0479798	0.0875876
1	1522830	1523240	0.646709	0.686702	0.465857	0.266751	0.248571	0.17787
1	1523258	1523358	0.264599	0.436049	0.196386	0.0328947	0.0587185	0.0279503
1	1523377	1523490	0.636862	0.674099	0.494099	0.261296	0.228758	0.231362
1	1592331	1593139	0.0710555	0.10583	0.0528089	0.0149938	0.0178966	0.00120846
1	1593144	1593181	0.13354	0.385168	0.157692	0	0.040454	0
1	1598247	1598323	0.495987	0.535555	0.364119	0.26976	0.205882	0.278898
1	1598327	1598658	0.215835	0.329323	0.171069	0.0351497	0.0434348	0.0413017
1	1613207	1613331	0.593473	0.552566	0.471162	0.246027	0.195626	0.352434
1	1613332	1613628	0.501617	0.545093	0.211151	0.154014	0.136596	0.111388
1	1613647	1613658	0.180357	0.0604863	0.0322581	0	0	0.0340909
1	1613663	1613717	0.231818	0.14277	0.0843653	0.0993917	0.0378788	0.0530435
1	1613775	1613839	0.347414	0.523174	0.347808	0.189425	0.0322581	0.0333333
1	1613842	1613950	0.233079	0.299121	0.149373	0.0515355	0.0859666	0.0197906
1	1613959	1613986	0.287582	0.303763	0.217391	0.0384615	0.131429	0.102431
1	1614232	1614386	0.120458	0.153413	0.186516	0.0485604	0.0667965	0.0208502
1	1614495	1614541	0.373038	0.612184	0.247224	0.229419	0.0357143	0.172454
1	1614554	1614660	0.480335	0.76436	0.588206	0.273245	0.155782	0.225131
1	1614661	1614683	0.397898	0.2096	0.273018	0.0840541	0	0.188988
1	1617649	1617712	0.484602	0.496229	0.319476	0.196089	0.053793	0.234772
1	1617713	1617773	0.703633	0.733742	0.400126	0.411897	0.251666	0.230489
1	1617776	1617855	0.331551	0.52185	0.18	0.147817	0.015873	0.0153061
1	1617858	1618094	0.457201	0.517289	0.20965	0.177527	0.0812377	0.0503546
1	1638154	1638552	0.0884298	0.135857	0.0747248	0.0223929	0.0232328	0
1	1638557	1638610	0.263178	0.196804	0.136528	0.0153846	0	0
1	1638611	1638708	0.175685	0.205349	0.0838676	0.00681818	0.0195652	0
1	1676501	1676745	0.126878	0.211324	0.0597775	0.0420198	0.0200669	0.0212228
1	1676751	1676784	0.384468	0.455118	0.208916	0.066092	0.0546502	0.0582488
1	1676786	1677021	0.301231	0.397423	0.273652	0.115987	0.0257622	0.01
1	1677025	1677049	0.604545	0.544508	0.387647	0.158483	0.136	0
1	1677075	1677149	0.13059	0.146196	0.0585106	0	0.0724638	0
1	1705395	1705470	0.59096	0.74649	0.631353	0.571569	0.48522	0.524121
1	1705472	1705578	0.54292	0.612322	0.496639	0.294327	0.133956	0.211321
1	1705597	1706024	0.413394	0.456915	0.335536	0.123426	0.111293	0.104007
1	1706026	1706242	0.654422	0.585638	0.354637	0.170658	0.208698	0.11391
1	1706248	1706375	0.517733	0.666824	0.257437	0.184308	0.202461	0.0324074
1	1706402	1706474	0.27296	0.387147	0.277348	0.0839161	0.124345	0.107546
1	1728692	1728863	0.342166	0.307139	0.251551	0.166205	0.0662046	0.0337241
1	1728866	1728914	0.186197	0.401058	0.0692308	0.0785477	0.0202703	0.05625
1	1728925	1728986	0.607801	0.715585	0.553397	0.172155	0.126114	0.15251
1	1728991	1729150	0.622845	0.727337	0.438444	0.122343	0.164068	0.275768
1	1729172	1729254	0.531672	0.563132	0.372104	0.0624696	0.180418	0.0306122
1	1729258	1729283	0.360544	0.518056	0.194282	0.0972222	0.354167	0
1	1739109	1739148	0.0120482	0.116286	0	0	0	0
1	1846849	1846956	0.105741	0.0488309	0.0401515	0.011976	0	0
1	1875474	1875500	0.187364	0.306222	0.0835544	0	0.0587762	0
1	1875520	1875576	0.35042	0.278507	0.240685	0.139469	0.129371	0
1	1875588	1875668	0.20225	0.214978	0.0847926	0.0268758	0.0205882	0
1	1875672	1875823	0.344792	0.340966	0.247306	0.0489648	0.0759423	0.0301465
1	1875826	1875857	0.552882	0.592477	0.346552	0.0919118	0.115258	0.158788
1	1875862	1875920	0.13802	0.156176	0.11087	0.0546875	0.0357143	0.0322581
1	1875923	1875956	0.474024	0.440069	0.252218	0.213095	0.0491803	0.0373832
1	1875957	1876059	0.385556	0.368154	0.223838	0.207832	0.0380117	0.062248
1	1876079	1876156	0.416969	0.489671	0.282074	0.0925141	0.107331	0.0850269
1	1876162	1876195	0.444292	0.303059	0.346686	0.0665813	0.0832391	0
1	1876197	1876292	0.57191	0.691567	0.488374	0.276385	0.216068	0.122479
1	1876301	1876355	0.3335	0.396456	0.225463	0.11535	0.0311905	0
1	1876360	1876466	0.506208	0.564313	0.474868	0.138719	0.203472	0.0633512
1	1876473	1876550	0.560435	0.597804	0.187292	0.0446317	0.158422	0.0381944
1	1876553	1876594	0.756667	0.80805	0.428571	0.0660377	0.182224	0.179966
1	1876618	1876661	0.210129	0.223197	0.114583	0.0859375	0.0224719	0.0641026
1	1876678	1876814	0.587192	0.64122	0.374594	0.204416	0.135282	0.120239
1	1881857	1882003	0.254414	0.345889	0.239959	0.0699977	0.0790392	0.0925926
1	1882004	1882123	0.344425	0.410147	0.165501	0.0864044	0.136047	0.0539198
1	1882130	1882264	0.646735	0.67841	0.464462	0.239959	0.210768	0.188364
1	1882272	1882331	0.210672	0.332653	0.111207	0.0238095	0	0.0810811
1	1975068	1975606	0.699351	0.746312	0.546453	0.263563	0.339655	0.246884
1	1975618	1975837	0.440846	0.45162	0.286014	0.143184	0.0874453	0.0373168
1	1975841	1976011	0.530444	0.614821	0.375364	0.100221	0.244581	0.137379
1	1976018	1976039	0.588223	0.582237	0.267708	0.184568	0.181818	0.120408
1	1976044	1976103	0.541328	0.630163	0.459338	0.199859	0.0543478	0.131637
1	1976113	1976149	0.554302	0.602564	0.440509	0.199017	0	0.153475
1	1976150	1976232	0.545577	0.650686	0.274275	0.399068	0.0578132	0.0880759
1	1976237	1976281	0.634296	0.709551	0.256681	0.318619	0.345828	0.130062
1	1976301	1976380	0.655996	0.74472	0.445148	0.399464	0.196904	0.186869
1	1976394	1976521	0.467308	0.587834	0.502137	0.188904	0.330735	0.175784
1	1976527	1976582	0.631392	0.721141	0.537165	0.326788	0.225009	0.249194
1	1976585	1976606	0.510759	0.589431	0.501931	0.184635	0.269192	0.255167
1	1976610	1976643	0.400794	0.378898	0.324198	0.147465	0.312374	0.0258621
1	1976646	1976772	0.517313	0.518534	0.463125	0.18433	0.179331	0.083674
1	1976777	1976898	0.474196	0.498788	0.287231	0.249512	0.0990806	0.0716089
1	1976901	1977171	0.186538	0.236581	0.164394	0.0312582	0.0122145	0.0412332
1	2156973	2157149	0.0681988	0.156496	0.0506602	0.00380228	0.0254499	0.011801
1	2157163	2157418	0.244605	0.294554	0.158741	0.0515012	0.0716913	0.0153333
1	2157423	2157487	0.492773	0.391749	0.313986	0.0588235	0.0834658	0.0333333
1	2157498	2157838	0.153807	0.230947	0.146194	0.0455434	0.0286262	0.0132108
1	2157847	2157891	0.183379	0.194444	0.136491	0	0.0664488	0.04
1	2233718	2233824	0.107885	0.0770942	0.0125	0.0282258	0	0.0237098
1	2233827	2234176	0.742279	0.784423	0.538689	0.369772	0.281326	0.238176
1	2234283	2234447	0.705987	0.749197	0.498437	0.273704	0.102846	0.0756303
1	2234950	2235183	0.445394	0.425475	0.407521	0.313457	0.224139	0
1	2335125	2335398	0.418019	0.378358	0.353112	0.115834	0.139244	0.0790789
1	2335404	2335481	0.592836	0.646388	0.431609	0.260709	0.327324	0.211476
1	2335485	2335516	0.198756	0.322343	0.117666	0.184615	0.114693	0.0202703
1	2340155	2340176	0.203089	0.346847	0.333636	0	0.09	0.128054
1	2340177	2340262	0.694541	0.695716	0.553476	0.254902	0.165372	0.301606
1	2340264	2340495	0.546067	0.544126	0.35122	0.289694	0.250217	0.189245
1	2359581	2359664	0.0879121	0.133117	0.0457428	0	0	0.0294118
1	2415262	2415803	0.145527	0.2419	0.0761485	0.0905326	0.0556372	0.0053694
1	2415806	2415891	0.65506	0.708874	0.43643	0.162075	0.128622	0.153175
1	2415902	2416104	0.0739172	0.101256	0.0577552	0	0.0160428	0.00515464
1	2472885	2473130	0.868473	0.858386	0.684734	0.464217	0.346681	0.367784
1	2473132	2473318	0.795251	0.808607	0.603078	0.468487	0.325352	0.262423
1	2526860	2526982	0.246711	0.264523	0.103721	0.0364274	0.0298507	0.0105634
1	2531466	2531702	0.699932	0.7009	0.417302	0.247081	0.235924	0.162364
1	2531778	2531894	0.521408	0.556487	0.271462	0.271792	0.0930032	0.0523256
1	2531896	2531984	0.317667	0.312387	0.303236	0.300285	0.211651	0.129202
1	2532087	2532186	0.211918	0.183157	0.177395	0.128983	0.0198413	0.0237619
1	2532949	2533010	0.339263	0.349145	0.103427	0.0744235	0.0694444	0.112903
1	2533027	2533053	0.126761	0.377105	0.220779	0.183333	0.125868	0.101461
1	2533217	2533265	0.090143	0.254146	0.0140845	0	0	0.0151515
1	2533277	2533351	0.398807	0.486959	0.240925	0.189167	0.231102	0.171324
1	2533644	2533690	0.437949	0.30303	0.405968	0.190017	0.157051	0.0774648
1	2533866	2533938	0.383572	0.325702	0.259726	0.0750916	0.0768908	0.0801768
1	2534454	2534518	0.317484	0.582899	0.309608	0.405546	0.105475	0.260362
1	2534521	2534726	0.546515	0.749787	0.422487	0.152581	0.294092	0.17033
1	2534727	2534767	0.573651	0.743939	0.43515	0.10278	0.204851	0.0963983
1	2534772	2534837	0.047619	0.0581255	0.0718391	0.0900643	0.123911	0.0157895
1	2587241	2587422	0.794298	0.813244	0.576114	0.171422	0.168742	0.122781
1	2587425	2587440	0.594182	0.610755	0.485185	0.118056	0.25	0
1	2587456	2587573	0.648207	0.714218	0.501117	0.249145	0.22496	0.109598
1	2587576	2587782	0.54145	0.475853	0.344225	0.136406	0.116369	0.0611111
1	2587784	2587815	0.712528	0.682143	0.528515	0.194048	0.17381	0.254402
1	2587822	2587939	0.605847	0.599036	0.507051	0.205769	0.135833	0.199304
1	2587944	2588022	0.607699	0.631328	0.298506	0.230267	0.214191	0.244682
1	2588025	2588177	0.579665	0.612753	0.488305	0.284519	0.20002	0.201508
1	2588179	2588208	0.572931	0.591689	0.434072	0.289308	0.139874	0.0825873
1	2588211	2588368	0.740711	0.800838	0.515227	0.309021	0.300475	0.219608
1	2588376	2588461	0.69964	0.764381	0.494514	0.23802	0.32732	0.430259
1	2657428	2657734	0.541064	0.608953	0.414102	0.0579071	0.146595	0.101655
1	2657735	2657829	0.619885	0.613496	0.300573	0.258062	0.335639	0.275572
1	2657837	2657905	0.609366	0.675031	0.378472	0.228677	0.156981	0.0909973
1	2657910	2657947	0.156874	0.151617	0	0	0.0166667	0
1	2788429	2788459	0.258666	0.367865	0.0512821	0.0408163	0.0857143	0
1	2788460	2788496	0.450431	0.278213	0.0217391	0.0647147	0.123451	0.0192308
1	2800637	2800666	0.725	0.69246	0.390097	0.204023	0.417143	0.492857
1	2800677	2800699	0.467985	0.524767	0.242385	0.152778	0.291467	0.408805
1	2986337	2986482	0.780923	0.765739	0.461518	0.300908	0.409521	0.276644
1	2986487	2986574	0.610661	0.667288	0.400252	0.347169	0.142028	0.0258065
1	2986584	2986600	0.672269	0.648752	0.459341	0.253964	0.332406	0.234355
1	2986607	2986725	0.414418	0.563718	0.303508	0.127198	0.046875	0.100865
1	2986730	2986797	0.513018	0.642874	0.312019	0.140892	0.079603	0.0242718
1	2986803	2986951	0.349831	0.523747	0.27041	0.173621	0.219897	0.0575581
1	2987126	2987205	0.100796	0.142316	0.111385	0.0258634	0.00949367	0.041455
1	2987208	2987244	0.215563	0.194167	0.143623	0.160259	0.0163934	0.0153061
1	2993184	2993367	0.154081	0.179995	0.0712664	0.0359848	0.00478469	0
1	2993370	2993414	0.341815	0.464635	0.331186	0.0458716	0.13428	0.0738448
1	2993418	2993489	0.143016	0.293313	0.162571	0.0525477	0.0541667	0.00684932
1	2993491	2993573	0.118007	0.0322684	0.0843112	0	0	0
1	2993574	2993591	0.324372	0.0714286	0.143026	0.0652174	0.205645	0
1	2993594	2993755	0.289347	0.3286	0.146389	0.0908518	0.0921211	0.0242228
1	2993759	2993796	0.242507	0.472222	0.247549	0.21317	0	0.0935743
1	3023441	3023504	0.242302	0.255475	0.103253	0.027118	0.065161	0.03
1	3023507	3023685	0.671802	0.662054	0.42005	0.185665	0.187757	0.193904
1	3023689	3023747	0.657843	0.509764	0.369118	0.111626	0.0714286	0.265401
1	3023749	3023764	0.732072	0.646291	0.405208	0.242593	0.17931	0.49803
1	3023776	3023794	0.543842	0.611968	0.299451	0.238889	0.211168	0.186896
1	3023799	3023855	0.429771	0.586634	0.485484	0.279529	0.221589	0.165586
1	3023856	3023950	0.492614	0.632937	0.680217	0.135135	0.204203	0.257353
1	3023966	3024101	0.6002	0.579808	0.408925	0.165154	0.30228	0.0966631
1	3024102	3024140	0.655523	0.723804	0.426175	0.320882	0.462666	0.297414
1	3024160	3024273	0.667714	0.67136	0.694965	0.406738	0.328737	0.210128
1	3024274	3024315	0.579929	0.548024	0.28991	0.173389	0.10625	0.122199
1	3061954	3062104	0.282248	0.334369	0.208596	0.184028	0.148882	0.0957894
1	3062114	3062146	0.524531	0.52753	0.280488	0.147059	0.102941	0.143275
1	3063451	3063646	0.613785	0.745506	0.389916	0.192287	0.305254	0.262791
1	3063661	3063762	0.148859	0.179264	0.200901	0.00728155	0.0337838	0.0179739
1	3073287	3073592	0.752717	0.754741	0.5568	0.446436	0.233341	0.196914
1	3073599	3073649	0.72021	0.593759	0.275525	0.367962	0.291004	0.297951
1	3073650	3073751	0.519927	0.484595	0.282859	0.182694	0.133026	0.0689718
1	3073759	3073861	0.529871	0.45	0.551339	0.115054	0.0438596	0.186047
1	3073878	3074302	0.518014	0.630571	0.42211	0.183379	0.20674	0.095556
1	3074307	3074496	0.275735	0.369873	0.12195	0.138573	0.0497533	0.026455
1	3074501	3074647	0.157644	0.225911	0.0971195	0.0814815	0.0354908	0
1	3074652	3074747	0.303195	0.406338	0.120292	0.0605556	0.0519122	0.01875
1	3074759	3074926	0.543223	0.549456	0.347669	0.16725	0.226525	0.139827
1	3074927	3074945	0.542927	0.660892	0.443426	0.267628	0.382949	0.420112
1	3074947	3075009	0.17813	0.198095	0.0206186	0.104483	0.015	0.0172414
1	3250586	3250788	0.491835	0.548928	0.380864	0.237375	0.153295	0.114379
1	3250799	3250858	0.224236	0.350053	0.33775	0.157975	0.0650187	0.0147059
1	3250862	3250941	0.483253	0.521851	0.410164	0.194352	0.191307	0.145023
1	3250942	3250975	0.351623	0.518308	0.32473	0.065942	0.0431034	0.273719
1	3250981	3251017	0.395232	0.574565	0.472404	0.130125	0.0904839	0.104819
1	3251030	3251142	0.328457	0.27453	0.201515	0.150716	0.0994462	0.0473146
1	3251154	3251517	0.668993	0.703856	0.502517	0.332833	0.360536	0.267514
1	3342440	3342621	0.614369	0.624887	0.444674	0.211689	0.302246	0.320578
1	3342625	3342687	0.572816	0.631466	0.287613	0.148033	0.163462	0.0560897
1	3342828	3342985	0.412797	0.504758	0.354156	0.281169	0.09363	0.13347
1	3342988	3343176	0.413462	0.439069	0.315545	0.0895335	0.0849684	0.154838
1	3343181	3343332	0.106827	0.136996	0.0599469	0.00691244	0.00837989	0.0205976
1	3343352	3343486	0.286981	0.315044	0.0993178	0.0794669	0.010842	0.0172692
1	3343491	3343627	0.143124	0.129179	0.0984127	0.0379614	0.030271	0.0180727
1	3343646	3343723	0.142728	0.127796	0.0893333	0.0668595	0.0626847	0.0284974
1	3343742	3343812	0.0640555	0.0784734	0.124298	0.0290698	0.012605	0
1	3343817	3344003	0.231204	0.230963	0.166369	0.0767172	0.0771417	0.0575862
1	3344162	3344264	0.101641	0.123302	0.167619	0.0413648	0.0431034	0.0546326
1	3344267	3344386	0.221894	0.248436	0.128741	0.060143	0.0598936	0.125397
1	3344389	3344505	0.166644	0.235952	0.0840652	0.0670412	0.0568067	0.0430012
1	3344515	3344608	0.216022	0.206677	0.124692	0.0469968	0.0446443	0.0295587
1	3344615	3344728	0.254675	0.361417	0.158197	0.0747888	0.0773623	0.0480528
1	3344729	3344805	0.209839	0.26733	0.18657	0.0444691	0.0447437	0.0679957
1	3344807	3344896	0.472261	0.444718	0.344139	0.179248	0.116111	0.0933236
1	3344911	3344994	0.184918	0.168137	0.126556	0.0438736	0.125583	0.0412772
1	3344999	3345028	0.299373	0.228349	0.12963	0.027027	0.065565	0.04
1	3345036	3345289	0.287781	0.315092	0.135309	0.0553781	0.0542485	0.035793
1	3345292	3345405	0.500479	0.488901	0.128918	0.165966	0.0645776	0.0674703
1	3345430	3345439	0.26951	0.240053	0	0	0	0.037037
1	3345450	3345463	0.321429	0.213768	0.173077	0	0.0454545	0
1	3345464	3345516	0.363713	0.46235	0.207599	0.065625	0	0
1	3345523	3345675	0.170917	0.261601	0.0827654	0.0368843	0.00844595	0.0150675
1	3345678	3345933	0.133511	0.15283	0.0193948	0.0219482	0.044964	0.00632911
1	3360518	3360547	0.110465	0.191011	0.149048	0.0498168	0.109217	0.0785714
1	3360555	3360576	0.348718	0.702619	0.60744	0.351182	0.485882	0.245902
1	3360578	3360605	0.517081	0.723752	0.534363	0.160256	0.107143	0.358789
1	3360606	3360659	0.638515	0.725902	0.293546	0.18555	0.352941	0.139649
1	3360664	3360721	0.362824	0.38928	0.0755495	0.060625	0.184211	0.175676
1	3360932	3361019	0.459724	0.509815	0.416961	0.0827338	0.131579	0.0571429
1	3361947	3362091	0.149666	0.136234	0.156034	0.0462185	0.0651277	0.101988
1	3412880	3413094	0.680213	0.65272	0.468059	0.312578	0.467275	0.416795
1	3413132	3413152	0.412435	0.240192	0.200641	0.104167	0.331505	0.479911
1	3413153	3413172	0.342047	0.119565	0.205693	0	0.121212	0.159574
1	3413205	3413270	0.272313	0.215881	0.286827	0.0714286	0	0.0972222
1	3413559	3413614	0.722967	0.795792	0.616529	0.459899	0.527961	0.582867
1	3413617	3414129	0.59483	0.588648	0.432358	0.189269	0.186527	0.0763696
1	3414130	3414230	0.775485	0.792258	0.418578	0.257692	0.425919	0.32667
1	3414240	3414253	0.673888	0.624376	0.489505	0.43414	0.164683	0.226357
1	3414255	3414466	0.524886	0.587907	0.488843	0.222479	0.1342	0.10306
1	3414472	3414494	0.521588	0.66061	0.1125	0.358957	0.109375	0.0931818
1	3414516	3414670	0.613525	0.706875	0.505711	0.249577	0.257058	0.16713
1	3414671	3414713	0.878199	0.930003	0.692695	0.472853	0.46598	0.515865
1	3414718	3414839	0.79625	0.789712	0.613483	0.424142	0.441834	0.284903
1	3427821	3427974	0.671109	0.661584	0.447021	0.201367	0.138961	0.275723
1	3427990	3428214	0.135157	0.144057	0.0964886	0.050399	0.0106707	0.0397675
1	3497679	3497773	0.162271	0.185088	0.125723	0.0719504	0.0667553	0.0604441
1	3497781	3497932	0.741502	0.743081	0.469125	0.244822	0.254587	0.114273
1	3497987	3497998	0.450949	0.481902	0.255952	0.227891	0.267231	0.23523
1	3498002	3498096	0.626156	0.462723	0.417769	0.308205	0.222124	0.113413
1	3498097	3498285	0.496324	0.517878	0.253307	0.163468	0.137051	0.122726
1	3498291	3498351	0.0836518	0.136027	0.0773898	0.0676096	0	0.0115385
1	3498355	3498368	0.2625	0.227564	0.144091	0	0	0.102273
1	3498374	3498488	0.159481	0.266028	0.0844415	0.0352124	0.0252809	0.0277778
1	3498706	3498758	0.178571	0.236416	0.110906	0.0932417	0.0149254	0.0301724
1	3498781	3499150	0.242547	0.298899	0.164527	0.119439	0.039186	0.089008
1	3546790	3546815	0.0793478	0.124935	0.0943396	0	0.0267857	0.047619
1	3546818	3546830	0.349062	0.453863	0.179487	0.112903	0.102941	0.265833
1	3546833	3547299	0.752289	0.856037	0.618221	0.377098	0.26293	0.29293
1	3547300	3547390	0.513862	0.639686	0.476446	0.123631	0.164489	0.0520007
1	3547393	3547477	0.271021	0.370156	0.165331	0.0753676	0.0342466	0.0147059
1	3547484	3547821	0.5838	0.581743	0.370395	0.341024	0.271357	0.171823
1	3551347	3551813	0.358151	0.430287	0.26572	0.0608883	0.0538807	0.0230816
1	3551818	3551943	0.202235	0.232636	0.090997	0.0106383	0.0198864	0.0830475
1	3551974	3552094	0.514958	0.535482	0.354305	0.260635	0.0899923	0.126898
1	3552100	3552201	0.446123	0.457639	0.352746	0.156642	0.0981751	0.0521985
1	3552249	3552477	0.237727	0.321988	0.140894	0.107828	0.0526212	0.0727968
1	3552483	3552600	0.437915	0.520919	0.526221	0.0929448	0.0123457	0.0854077
1	3572993	3573163	0.272727	0.237748	0.0944974	0.0230268	0	0.0657407
1	3573167	3573236	0.14445	0.221218	0.0582888	0	0	0.0354839
1	3595612	3595910	0.0533712	0.109655	0.0540059	0.00308642	0.00457317	0.00573614
1	3595923	3595990	0.229137	0.284949	0.148785	0	0	0
1	3595995	3596033	0.372959	0.467568	0.115385	0.171875	0	0
1	3596035	3596107	0.159277	0.165665	0	0	0	0.0196078
1	3596112	3596142	0.0740741	0	0.14	0	0	0
1	3762127	3762198	0.344929	0.359566	0.282819	0.20189	0.153662	0.0733568
1	3762201	3762210	0.745602	0.750594	0.613971	0.366106	0.213793	0.366667
1	3762227	3762323	0.434975	0.653983	0.337863	0.196495	0.0480451	0.0775
1	3762327	3762358	0.332899	0.403556	0.110972	0.207223	0.107438	0.0815603
1	3762365	3762411	0.257206	0.297548	0.139847	0.0234375	0.119048	0.0246914
1	3762415	3762563	0.43675	0.487187	0.219818	0.0903152	0.14754	0.0321026
1	3762570	3762752	0.246052	0.389161	0.168932	0.0644456	0.0631841	0.0701385
1	3762780	3762921	0.707449	0.811905	0.688319	0.376173	0.212644	0.0887114
1	3762937	3762983	0.791943	0.825771	0.454861	0.521008	0.239583	0.315278
1	3762995	3763052	0.073826	0.0425725	0.119211	0.0814957	0.030303	0
1	3771009	3771034	0.0526316	0.207278	0.0614035	0.0227273	0	0
1	3771035	3771342	0.639423	0.632307	0.437452	0.234316	0.124324	0.203481
1	3771350	3771433	0.338999	0.367429	0.24211	0.115732	0.123395	0.0302013
1	3771437	3771580	0.0552578	0.154425	0.0256051	0.022948	0.0234375	0.0210356
1	3771593	3771645	0.278318	0.416253	0.39242	0.0567166	0.0418686	0.0742882
1	3771651	3771910	0.345634	0.402037	0.33847	0.200286	0.23687	0.206232
1	3780763	3780792	0.272321	0.263468	0.0659722	0.513021	0.0425532	0.0761494
1	3782151	3782219	0.483607	0.532749	0.255787	0.0687614	0.0740741	0.313725
1	3785676	3785699	0.655844	0.608631	0	0.0615385	0	0.34372
1	3785705	3785759	0.0768535	0.103604	0.0491803	0	0	0.0329663
1	3825760	3826053	0.664288	0.706498	0.486056	0.365433	0.26799	0.232605
1	3826070	3826092	0.526667	0.522615	0.393394	0.260985	0.256245	0.0890613
1	3826103	3826331	0.499593	0.5137	0.300125	0.195437	0.131798	0.157531
1	3826354	3826412	0.565982	0.460954	0.196889	0.0943669	0.085096	0.103369
1	3826425	3826488	0.627075	0.626344	0.409445	0.2437	0.254153	0.165166
1	3826494	3826605	0.503698	0.632021	0.441604	0.228636	0.137412	0.126157
1	3826611	3827012	0.58068	0.68482	0.486511	0.222043	0.215554	0.14987
1	3827021	3827199	0.398831	0.535736	0.346354	0.234961	0.15625	0.123636
1	3827208	3827252	0.552675	0.699177	0.495189	0.39241	0.153333	0.0605563
1	3827262	3827368	0.532839	0.5692	0.409433	0.26055	0.122013	0.097842
1	3827371	3827430	0.626493	0.604634	0.428393	0.324936	0.210182	0.149229
1	3827450	3827618	0.422231	0.45344	0.37311	0.123139	0.0717716	0.0314796
1	3827620	3827678	0.606667	0.519172	0.344886	0.15035	0	0.0791139
1	3828267	3828344	0.00662252	0.153846	0	0	0	0
1	3855657	3855683	0	0.0333333	0.121212	0	0	0
1	3892115	3892170	0.201248	0.161613	0.0816327	0.0810811	0.106884	0.170169
1	3892171	3892245	0.661679	0.565428	0.382576	0.147304	0.262542	0.395778
1	3892248	3892283	0.234589	0.17083	0.167666	0.130208	0.0164835	0
1	3892284	3892390	0.318903	0.26164	0.152545	0.0608389	0.0227273	0.0649396
1	3892394	3892463	0.368577	0.453322	0.19084	0.156408	0.105042	0.153736
1	3892483	3892547	0.410891	0.459435	0.292857	0.204156	0.145888	0.0127119
1	3892555	3892909	0.145277	0.303758	0.130827	0.0525153	0.0391379	0.0334238
1	3892911	3892950	0.311774	0.35055	0.179217	0.112245	0.027027	0.152334
1	3892966	3893111	0.0783688	0.198596	0.153263	0.0239362	0.0352166	0.00549451
1	3893114	3893415	0.133186	0.175678	0.0918091	0.0212654	0.0232336	0.0209528
1	3893494	3893602	0.113561	0.15379	0.0268817	0.0722979	0.0128205	0.0111111
1	3893712	3893786	0.0708484	0.169155	0.222946	0.0409655	0.0171743	0.0314258
1	3893789	3893819	0.262357	0.361504	0.262726	0.148549	0.11135	0.138675
1	3893827	3893920	0.362742	0.401398	0.133709	0.0318182	0.0354718	0.0272911
1	3893935	3894000	0.132447	0.257221	0.0748214	0.099604	0.0855102	0.031236
1	3894012	3894052	0.111321	0.18985	0.0497525	0.0965735	0.0348837	0.0241935
1	3894075	3894187	0.131195	0.161157	0.0484278	0.104783	0.0222222	0.0509185
1	3894303	3894443	0.148151	0.171301	0.0756041	0.0607304	0	0.00607287
1	3894444	3894567	0.107733	0.140752	0.0814186	0.0226098	0.0209706	0.0242537
1	3897543	3897627	0.0722335	0.115855	0.152123	0.0195303	0	0
1	3897640	3897708	0.164666	0.168643	0.120401	0.119977	0.0163043	0.0441989
1	3897716	3897721	0.406787	0.384524	0.326135	0.0326087	0.0909091	0
1	3897722	3897832	0.361707	0.392977	0.180003	0.0828571	0.0853541	0.0255255
1	3897842	3898065	0.247553	0.371689	0.2079	0.14031	0.0274176	0.0815125
1	3898067	3898164	0.239571	0.398212	0.0732952	0.0344064	0.015899	0.0810033
1	3898171	3898302	0.355771	0.468567	0.258211	0.0972708	0.114494	0.0756757
1	3898309	3898371	0.1901	0.265641	0.131721	0.0176056	0.0983125	0.0306373
1	3898375	3898450	0.206555	0.2406	0.18402	0.0879903	0.0409587	0.106473
1	3898453	3898467	0.186765	0.26677	0.173109	0	0	0
1	3898468	3898658	0.302438	0.381096	0.153945	0.110641	0.0485495	0.0417614
1	3898662	3898691	0.443968	0.234397	0.261905	0.122659	0.0121951	0.0669037
1	3898698	3898753	0.276594	0.216133	0.180108	0.03125	0.0438596	0.0340187
1	3898756	3898808	0.194252	0.187381	0.161838	0.0272727	0.0217391	0.0883019
1	3898813	3898893	0.152155	0.109231	0.155785	0.0652637	0.0525758	0.0516756
1	3899041	3899156	0.169458	0.203873	0.124272	0.102182	0.0720994	0.0474453
1	3899161	3899304	0.160874	0.1685	0.152195	0.0460526	0.0153846	0.0444444
1	3899310	3899329	0.324864	0.225765	0.0526316	0.153968	0	0
1	3899330	3899445	0.162073	0.223428	0.18733	0.0609954	0.0445888	0.0371983
1	3899450	3899503	0.23146	0.248261	0.133102	0	0.0727273	0.015625
1	3899506	3899687	0.172137	0.168402	0.0745921	0.0249294	0.019295	0.0299502
1	3899690	3899859	0.269983	0.301805	0.0664637	0.0258116	0.017341	0.0333014
1	3899865	3899938	0.126762	0.149932	0.115775	0.0700257	0	0
1	3899945	3900168	0.132143	0.124932	0.0677012	0.0166864	0.0239002	0.00338983
1	3910272	3910540	0.141329	0.147166	0.155808	0.024472	0.054324	0.0102389
1	3910561	3910606	0.279726	0.34939	0.36525	0.141039	0.158466	0.306727
1	3919846	3919995	0.146134	0.143728	0.107812	0.0262221	0	0.0313368
1	3919996	3920079	0.355742	0.537901	0.338136	0.3313	0.104054	0.193261
1	3920082	3920124	0.177778	0.221894	0.219292	0.0368421	0.0338983	0.108846
1	3920130	3920146	0.50931	0.497575	0.417907	0	0.12	0.166667
1	3920148	3920165	0.500855	0.322007	0.403537	0.0569425	0.0555556	0.108559
1	3920173	3920209	0.159982	0.03125	0.186436	0.0107143	0	0
1	3925396	3925548	0.143534	0.200585	0.0328137	0.0295082	0	0
1	3925571	3925615	0.621087	0.75513	0.262051	0.327231	0	0
1	3925621	3925786	0.353972	0.471858	0.327604	0.161818	0.0921903	0.0483455
1	3925793	3925874	0.487356	0.523831	0.125517	0.111849	0.129576	0.0446876
1	3925876	3926030	0.398743	0.385085	0.221027	0.0871311	0.0545337	0.0721478
1	3926039	3926083	0.180303	0.0851941	0.066087	0.0381814	0.0123457	0
1	3926132	3926228	0.39173	0.472426	0.310806	0.110418	0.0896538	0.124479
1	3926249	3926290	0.261008	0.38618	0.223793	0.137859	0.0493827	0.0822785
1	3926298	3926343	0.439704	0.416812	0.154167	0.195122	0.0666792	0.0336538
1	3926344	3926417	0.516033	0.478182	0.154255	0.100636	0.116469	0.0266272
1	3926419	3926438	0.198764	0.235547	0.2477	0	0.0826316	0.0357143
1	3926440	3926485	0.281863	0.174761	0.0926783	0.0959685	0.0406073	0.0462963
1	3926491	3926542	0.190388	0.151099	0.0462702	0.0125	0.0681793	0.086714
1	3926548	3926562	0.192034	0.123684	0.0490196	0.0384615	0.03	0
1	3926578	3926645	0.146038	0.144616	0.161558	0.0262014	0.011194	0.028481
1	3926651	3926679	0.330357	0.311102	0.16167	0.0574534	0.0591654	0.05
1	3926685	3926808	0.319858	0.378003	0.151161	0.0160779	0.0245098	0.00552486
1	3926816	3926970	0.078651	0.126002	0.14734	0.0449705	0.0121951	0
1	3933102	3933133	0.148211	0.0991262	0.0416667	0.0208333	0.0893939	0
1	3933161	3933210	0.760213	0.824722	0.521259	0.541479	0.423873	0.41111
1	3933218	3933453	0.923544	0.942505	0.715259	0.565644	0.596117	0.550491
1	3933459	3933484	0.637393	0.690549	0.455101	0.242742	0.195886	0.1225
1	3979956	3980314	0.216955	0.355783	0.0751672	0.114331	0.0801477	0.0666229
1	3980317	3980417	0.234732	0.133482	0.0701754	0.0825684	0.0104167	0.0158228
1	3980422	3980495	0.496927	0.577352	0.196942	0.191667	0.0542169	0.0863095
1	3980500	3980597	0.313909	0.364714	0.306149	0.0535073	0.0592205	0.0561736
1	3980598	3980620	0.327664	0.454172	0.195324	0.0873786	0.0714286	0
1	3980629	3980711	0.384245	0.320337	0.263455	0.110084	0.0238095	0.0109489
1	3980715	3980766	0.584065	0.626538	0.479831	0.0664051	0.113113	0.0443038
1	3980778	3980812	0.363636	0.49879	0.357708	0.150685	0	0.0238095
1	3980814	3980825	0.496429	0.226923	0.388889	0.0909091	0.0740741	0
1	3980836	3980873	0.195696	0.235294	0	0.0335821	0	0
1	4061392	4061541	0.480496	0.493051	0.312077	0.113857	0.0878985	0.169477
1	4061543	4061569	0.552198	0.516162	0.276852	0.171275	0.118693	0.23362
1	4061576	4061603	0.580986	0.39614	0.500953	0.135437	0.0263158	0.26655
1	4061607	4061619	0.511521	0.325397	0.5	0.0961538	0.191919	0.0384615
1	4061622	4061657	0.285357	0.487879	0.296868	0.015625	0.116667	0.0446284
1	4061659	4061698	0.0888889	0.267857	0.173701	0.0834658	0.0862069	0.0322581
1	4061699	4061757	0.184365	0.164286	0.237335	0.00961538	0.0307692	0
1	4061765	4062018	0.0756883	0.178378	0.0706681	0.00978427	0.00653706	0
1	4093182	4093239	0.109866	0.0563326	0.0259259	0	0	0
1	4093240	4093274	0.716812	0.714366	0.384034	0.203835	0.0941176	0.257682
1	4093280	4093774	0.7153	0.75071	0.612853	0.3753	0.252422	0.268392
1	4093780	4093814	0.235632	0.120586	0.13145	0.0844017	0	0.0454545
1	4093826	4093904	0.340957	0.482558	0.260714	0.158219	0.0899899	0.169269
1	4093911	4094040	0.49687	0.54119	0.266137	0.191788	0.164316	0.067366
1	4094045	4094358	0.687618	0.754842	0.496624	0.42455	0.322202	0.288313
1	4094360	4094572	0.572467	0.653782	0.351219	0.232155	0.227617	0.212806
1	4109884	4110171	0.204371	0.272289	0.157238	0.0658388	0.0536424	0.044638
1	4110312	4110440	0.544414	0.66777	0.492853	0.321442	0.0742297	0.136639
1	4110606	4110749	0.623123	0.657481	0.419389	0.253135	0.180786	0.168763
1	4110756	4110961	0.505677	0.502383	0.305745	0.230658	0.0681818	0.162821
1	4110971	4111042	0.556562	0.599087	0.42332	0.182492	0.0935661	0.1
1	4111051	4111088	0.26112	0.129783	0.0881976	0.187422	0.0881211	0.0878564
1	4111097	4111167	0.761281	0.771739	0.287001	0.346614	0.112253	0.165659
1	4111168	4111190	0.625313	0.589474	0.0865385	0.207222	0.0625	0.377005
1	4111203	4111214	0.555556	0.6875	0.0681818	0.330492	0.0416667	0.328947
1	4111220	4111303	0.427431	0.445933	0.348592	0.130952	0.1314	0.0693978
1	4111308	4111389	0.343203	0.226266	0.281354	0.114538	0.118469	0.0642857
1	4111390	4111434	0.359725	0.278872	0.275	0.0986395	0.121563	0.150298
1	4111435	4111446	0.270213	0.291962	0.0333333	0.14	0	0.0357143
1	4111451	4111467	0.462975	0.291349	0.172222	0.203788	0.0277778	0.0557244
1	4111487	4111527	0.442432	0.514273	0.350862	0.316368	0.0843537	0.123492
1	4111529	4111614	0.41324	0.475949	0.392894	0.122539	0.0538398	0.0485714
1	4111622	4111749	0.753245	0.736693	0.571292	0.368784	0.190932	0.407294
1	4111754	4111889	0.62293	0.698041	0.555968	0.279166	0.228071	0.147324
1	4111892	4111950	0.492995	0.621332	0.316667	0.187301	0.0555556	0.155025
1	4111951	4111971	0.0576923	0.31391	0.175	0	0.0588235	0
1	4112007	4112061	0.482214	0.53059	0.268565	0.181454	0.135514	0.207386
1	4112066	4112395	0.638239	0.627968	0.442426	0.245725	0.205812	0.130732
1	4112401	4112474	0.672667	0.563782	0.50954	0.0775862	0.172111	0.0990983
1	4112478	4112527	0.633596	0.640062	0.47948	0.169173	0.20034	0.204284
1	4112550	4112625	0.540589	0.598878	0.369755	0.158661	0.176374	0.162156
1	4112645	4112668	0.322751	0.404762	0.101695	0.132872	0.0319149	0
1	4112672	4112702	0.376435	0.389061	0.252481	0.223042	0.0386845	0.0138889
1	4112706	4112830	0.734381	0.747513	0.486685	0.299013	0.362088	0.19624
1	4112831	4112878	0.452317	0.616951	0.406032	0.103636	0.0445545	0.113591
1	4112891	4113062	0.813321	0.871473	0.617716	0.530718	0.48235	0.360414
1	4209114	4209619	0.604617	0.655968	0.381136	0.249658	0.253747	0.24642
1	4293117	4293410	0.183438	0.21114	0.140653	0.0604681	0.0361059	0.0135135
1	4293412	4293427	0.27484	0.362292	0.26738	0.179842	0.0338983	0
1	4293430	4293521	0.231452	0.270583	0.1	0.0647791	0.0322454	0.0360577
1	4293522	4293557	0.143291	0.0560345	0.056891	0	0.06875	0.0338983
1	4293558	4293738	0.150355	0.122894	0.0353847	0.0167685	0.0373685	0
1	4293749	4293782	0.342698	0.43554	0.174258	0.0850237	0.0304576	0.0240187
1	4293786	4293901	0.14432	0.141646	0.0781112	0.0253621	0.0159091	0.00551471
1	4293907	4294141	0.116144	0.107492	0.0825652	0.0137615	0.015	0.0380717
1	4294144	4294264	0.159591	0.099019	0.0618104	0	0.0438228	0.035461
1	4326412	4326456	0.105542	0.0998462	0.0844385	0.0701356	0.0995224	0.172656
1	4326457	4326505	0.399123	0.385848	0.277343	0.246517	0.26054	0.381634
1	4326537	4326546	0.295588	0.259648	0.0517241	0	0.221416	0.136809
1	4326551	4326657	0.232991	0.204114	0.0952381	0.036	0.051734	0.0368792
1	4329896	4330025	0.775392	0.862307	0.671742	0.317539	0.459914	0.325692
1	4330026	4330091	0.459372	0.36122	0.386549	0.189891	0.251136	0.141633
1	4330093	4330205	0.421527	0.441616	0.266959	0.178633	0.217158	0.229823
1	4330208	4330265	0.248794	0.346081	0.225818	0.111072	0.152071	0.166385
1	4330267	4330278	0.324455	0.365419	0.479475	0.0833333	0.10101	0.046875
1	4330292	4330387	0.321938	0.310382	0.228027	0.0886707	0.099647	0.0991802
1	4330390	4330979	0.29556	0.306746	0.157886	0.134301	0.152868	0.104993
1	4330982	4331046	0.230563	0.317654	0.169424	0.210321	0.191568	0.143593
1	4331070	4331097	0.298424	0.323961	0.28733	0.123441	0.184615	0.151961
1	4331108	4331156	0.520408	0.332368	0.149879	0.137521	0.226744	0.126566
1	4331158	4331260	0.219225	0.179377	0.154086	0.0683609	0.0385912	0.0557471
1	4331262	4331301	0.232218	0.235469	0.180669	0.180922	0.0979381	0.15945
1	4331305	4331358	0.295154	0.300597	0.202833	0.170622	0.146183	0.109848
1	4331361	4331458	0.189819	0.225654	0.160363	0.0743854	0.060049	0.100935
1	4331461	4331581	0.402843	0.324856	0.284804	0.0797331	0.123041	0.116071
1	4331602	4331633	0.2775	0.189741	0.213922	0.276897	0.136364	0.0357143
1	4331638	4331689	0.157247	0.164125	0.17094	0.0980555	0.0803769	0
1	4331694	4331811	0.234834	0.182739	0.111988	0.0337033	0.0642136	0.0535758
1	4331816	4332084	0.249227	0.189587	0.118163	0.0797386	0.0828154	0.0688023
1	4332098	4332163	0.39793	0.368965	0.196241	0.124381	0.185397	0.110002
1	4332174	4332447	0.19802	0.202319	0.14109	0.0790017	0.0665723	0.05195
1	4332448	4332491	0.120066	0.163313	0.152688	0.0818713	0.0408163	0.0619608
1	4332500	4332520	0.449332	0.526654	0.213584	0.0606122	0.198728	0.115556
1	4332529	4332598	0.232062	0.208573	0.188514	0.0511364	0.0800825	0.030941
1	4332616	4332640	0.293469	0.232745	0.099865	0.15625	0.090572	0.122222
1	4332653	4332737	0.254773	0.341139	0.227737	0.156522	0.18784	0.0257732
1	4332745	4332764	0.35266	0.405234	0.253775	0.147222	0.195064	0.0730397
1	4332769	4332873	0.206532	0.319671	0.149273	0.0975877	0.10101	0.114121
1	4332877	4332953	0.217356	0.254771	0.136824	0.12218	0.0540541	0.100403
1	4332956	4333008	0.197703	0.202042	0.133016	0.087037	0.0106383	0.119088
1	4333040	4333140	0.274102	0.216138	0.21815	0.0945719	0.127652	0.103021
1	4333172	4333227	0.251155	0.389265	0.306665	0.126515	0.101307	0.161898
1	4333236	4333249	0.309906	0.361111	0.263889	0.14652	0	0.100415
1	4333255	4333305	0.365755	0.420642	0.22	0.129216	0.106138	0.117137
1	4333307	4333407	0.414509	0.477389	0.242409	0.170895	0.171717	0.148006
1	4333414	4333445	0.251234	0.272744	0.15	0.200535	0.0707813	0.0666328
1	4333461	4333479	0.337121	0.374001	0.179221	0.0806122	0.0408163	0.113636
1	4333481	4333523	0.497201	0.429808	0.394859	0.156979	0.168972	0.157818
1	4333526	4333552	0.205141	0.242133	0.19697	0.132985	0.046875	0.147606
1	4333583	4333641	0.269505	0.284314	0.165584	0.173486	0.120202	0.0778015
1	4333652	4333668	0.160714	0.285714	0	0.255856	0.0526316	0
1	4333672	4333716	0.383411	0.456593	0.351287	0.202164	0.152404	0.291396
1	4333722	4333766	0.26323	0.23121	0.145357	0.101853	0.1329	0.156594
1	4333784	4333840	0.23445	0.280205	0.143556	0.158654	0.136591	0.124578
1	4333846	4333921	0.408938	0.470194	0.246775	0.133216	0.126239	0.104338
1	4333980	4334073	0.416357	0.428303	0.358085	0.192683	0.200733	0.244735
1	4334080	4334131	0.427952	0.37414	0.281768	0.228972	0.160727	0.0968421
1	4334140	4334260	0.555594	0.661494	0.420537	0.219654	0.200739	0.345764
1	4334261	4334412	0.773866	0.858055	0.632414	0.441774	0.573203	0.29712
1	4334413	4334427	0.797421	0.890351	0.663043	0.398936	0.202521	0.0223881
1	4405998	4406146	0.885469	0.863445	0.629029	0.537179	0.520181	0.594789
1	4406147	4406173	0.799823	0.824415	0.505952	0.713394	0.113126	0.309278
1	4406179	4406283	0.8241	0.838552	0.551705	0.361873	0.147062	0.307605
1	4406499	4406537	0.364646	0.728838	0.286765	0.295238	0.403846	0.0952381
1	4406541	4406750	0.525641	0.616788	0.409942	0.166915	0.217182	0.106998
1	4406759	4406784	0.453704	0.624732	0.551832	0.156504	0.306667	0.0715198
1	4406790	4406940	0.653544	0.667521	0.552569	0.340536	0.277815	0.163693
1	4406943	4406973	0.406788	0.557255	0.225893	0.243975	0.0689655	0
1	4406976	4407173	0.475874	0.500545	0.302103	0.12275	0.0779221	0.0964741
1	4407299	4407729	0.677956	0.651286	0.482057	0.263011	0.265555	0.230231
1	4407737	4407801	0.625992	0.809437	0.349879	0.371543	0.167514	0.236676
1	4407912	4408037	0.462896	0.60031	0.409018	0.182568	0.169661	0.136847
1	4408049	4408061	0.419811	0.407585	0.0357143	0.05	0	0.04
1	4408232	4408339	0.439468	0.540643	0.327381	0.293817	0.0217391	0.0954641
1	4408592	4408650	0.520752	0.608907	0.388523	0.303108	0.185979	0.187311
1	4408660	4408725	0.441264	0.447346	0.365206	0.199612	0.0887931	0.102337
1	4408733	4408815	0.554598	0.593343	0.42241	0.129501	0.215801	0.141858
1	4408824	4408976	0.559726	0.490984	0.222512	0.18554	0.135891	0.0705344
1	4408979	4409102	0.396371	0.48928	0.395652	0.0807198	0.0919461	0.0577408
1	4409158	4409193	0.345142	0.443287	0.101107	0.148765	0.208274	0.0868637
1	4409198	4409251	0.439873	0.49317	0.28582	0.169501	0.13285	0.104243
1	4409274	4409488	0.643243	0.633078	0.427117	0.180503	0.241341	0.230892
1	4409491	4409656	0.460955	0.556844	0.337273	0.0998977	0.105427	0.154769
1	4409657	4409734	0.420664	0.497647	0.407603	0.15828	0.269638	0.0907853
1	4409737	4409925	0.338605	0.517508	0.247739	0.156855	0.108775	0.0547821
1	4410088	4410134	0.639461	0.45117	0.33402	0.366671	0.110169	0.10389
1	4410164	4410215	0.604986	0.600165	0.2879	0.245702	0.190759	0.294039
1	4410247	4410289	0.376449	0.602429	0.391125	0.276656	0.215589	0.0972877
1	4410313	4410370	0.613243	0.690417	0.512363	0.211068	0.112676	0.23627
1	4410385	4410469	0.835913	0.751769	0.0972222	0.120401	0.162162	0.323166
1	4410647	4410801	0.523152	0.543365	0.312121	0.172254	0.167568	0.186133
1	4410921	4411107	0.865151	0.899924	0.696849	0.520966	0.502677	0.497475
1	4413679	4413910	0.0995067	0.110975	0.0255361	0.024558	0.00340136	0.0171625
1	4413912	4414091	0.136472	0.160655	0.0640775	0.00649351	0.0416667	0
1	4415305	4415559	0.111069	0.196655	0.0753917	0.00287908	0.0128205	0.0108085
1	4415569	4415748	0.476347	0.436697	0.444746	0.0765744	0.119278	0.0388698
1	4415754	4415823	0.512808	0.554937	0.488372	0.137271	0.0148515	0.119753
1	4415825	4415888	0.284823	0.339745	0.321711	0.0458716	0.0444874	0.0244755
1	4415890	4415996	0.345995	0.358229	0.254591	0.0938954	0.0904073	0.0881963
1	4416000	4416080	0.46897	0.490396	0.367921	0.127466	0.211824	0.157759
1	4439905	4440052	0.0516642	0.146981	0.109227	0.0227374	0.0580744	0.0080429
1	4493638	4494083	0.178661	0.211552	0.105869	0.0357645	0.0190481	0.0167765
1	4494105	4494153	0.361828	0.400128	0.0533333	0.015	0.0140845	0.0462963
1	4525059	4525148	0.0986003	0.102096	0.0318848	0.0470455	0.067421	0
1	4525171	4525299	0.662553	0.640043	0.593854	0.466829	0.553756	0.552171
1	4525317	4525393	0.742347	0.641793	0.482143	0.488379	0.627984	0.550165
1	4582795	4583000	0.0490503	0.131345	0.0492824	0.0463962	0.0238776	0.0138819
1	4583003	4583115	0.712222	0.809956	0.54165	0.367281	0.467804	0.390822
1	4583124	4583147	0.553455	0.514137	0.450696	0.347893	0.157303	0.045
1	4583151	4583567	0.727721	0.749696	0.485043	0.333092	0.28982	0.167722
1	4595073	4595231	0.0845289	0.204273	0.0198777	0.02849	0	0
1	4595235	4595517	0.184869	0.182903	0.15386	0.0562404	0.0159311	0
1	4603978	4604076	0.313291	0.413642	0.219381	0.102564	0.0253165	0
1	4619237	4619269	0	0.116822	0	0	0	0
1	4620495	4620730	0.125189	0.163549	0.0677233	0.0365441	0.0172576	0.00794857
1	4620860	4620934	0.126024	0.190206	0.0482394	0.0175151	0.031402	0.0515131
1	4620944	4621083	0.118699	0.141089	0.049952	0.0567822	0.0326402	0.0524395
1	4621261	4621286	0.264394	0.224235	0.0912698	0.0894522	0.0760325	0.0294118
1	4621293	4621442	0.133214	0.180879	0.102107	0.049004	0.0598979	0.0223422
1	4621445	4621492	0.296474	0.218004	0.137784	0.16226	0.11396	0.182398
1	4621495	4621605	0.287091	0.294894	0.102103	0.015625	0.0120968	0.0656622
1	4621607	4621648	0.0657772	0.263575	0.0890805	0	0.0777706	0.0474359
1	4658052	4658260	0.063363	0.106131	0.10243	0.0425821	0.00520833	0.0415463
1	4658264	4658428	0.698245	0.733949	0.550793	0.452698	0.238284	0.392845
1	4682405	4682632	0.458124	0.608477	0.251221	0.202225	0.199426	0.0530091
1	4682669	4682675	0.103448	0.304762	0.134615	0.08	0	0.0909091
1	4682676	4682713	0.115126	0.337648	0.158429	0.0574713	0.128788	0
1	4682726	4682793	0.390827	0.423789	0.334731	0.144006	0.203704	0.0863717
1	4682794	4682812	0.240741	0.227642	0.178571	0	0.103448	0.128571
1	4683003	4683096	0.227778	0.253297	0.283307	0.166667	0.0294118	0.0825243
1	4683295	4683402	0.192486	0.25835	0.164974	0.0970085	0.149247	0.0934783
1	4683813	4684307	0.180651	0.242134	0.129898	0.0682539	0.0652988	0.0922493
1	4684388	4684490	0.180757	0.213941	0.04	0.132164	0.0929144	0.100987
1	4684491	4684530	0.1	0.26899	0.0416667	0.102646	0.110884	0.116387
1	4684792	4684916	0.250089	0.214286	0.201945	0.0807151	0.152266	0.11014
1	4685288	4685402	0.20063	0.442484	0.28126	0.167857	0.168406	0.137851
1	4685413	4685522	0.29768	0.390444	0.168806	0.0671717	0.0652174	0.105699
1	4685536	4685550	0.572115	0.536134	0.236111	0.265217	0.0625	0.333333
1	4685748	4685817	0.596045	0.442308	0.355629	0.275238	0.177679	0.103896
1	4685821	4686103	0.436259	0.437404	0.294512	0.154675	0.0841584	0.0596499
1	4686107	4686142	0.139768	0.130511	0.0481998	0.08	0	0
1	4705267	4705389	0.182881	0.157612	0.0701414	0.0598776	0.0417905	0.00501672
1	4705404	4705603	0.0902396	0.11258	0.0717397	0.0119247	0.0282686	0.0101664
1	4708281	4708307	0.138025	0.305556	0.170455	0.0263158	0.0447761	0.0487805
1	4720280	4720361	0	0.10233	0	0	0	0
1	4738393	4738701	0.132178	0.205203	0.0821018	0.0547653	0.0110912	0.0284511
1	4738708	4739221	0.0821087	0.137482	0.0621364	0.01995	0.0137595	0.0236693
1	4739230	4739255	0.126408	0.0866667	0.0764169	0.0459184	0.0243902	0
1	4739257	4739352	0.137843	0.123889	0.0808318	0.0285138	0.0192721	0.0422645
1	4739354	4739446	0.353548	0.280196	0.207207	0.04075	0.029898	0.00986842
1	4739449	4739565	0.323902	0.319413	0.221895	0.0673534	0.0254649	0.0227273
1	4769924	4770455	0.45365	0.518627	0.326182	0.244063	0.168898	0.147765
1	4770465	4770761	0.55742	0.581754	0.512825	0.16718	0.27231	0.322624
1	4773082	4773219	0.463224	0.477079	0.358034	0.178645	0.0901888	0.0939333
1	4773226	4773352	0.115001	0.160963	0.0320721	0.0108696	0	0
1	4785424	4785464	0.0852992	0.140196	0.0631115	0.0561798	0	0
1	4785467	4785501	0.253205	0.456536	0.202396	0.206599	0.0326087	0.10244
1	4785511	4785709	0.159458	0.188227	0.0734881	0.00598802	0.0309278	0.00534759
1	4785828	4785939	0.492864	0.443057	0.30215	0.177619	0.0711976	0.0635765
1	4786086	4786114	0.225735	0.341751	0.295455	0.492308	0	0
1	4786124	4786202	0.480797	0.520822	0.272645	0.250227	0.0735294	0.101927
1	4786204	4786329	0.513054	0.631906	0.409924	0.237801	0.083598	0.18007
1	4786335	4786424	0.497007	0.543048	0.278517	0.207807	0.129365	0.100403
1	4786425	4786471	0.835317	0.798707	0.541979	0.294118	0.311052	0.283102
1	4786782	4787254	0.671234	0.697744	0.424392	0.269001	0.321401	0.280734
1	4830533	4830759	0.146601	0.192361	0.123734	0.055685	0.0593918	0.0511199
1	4830770	4830806	0.0933283	0.159274	0.0566802	0.030303	0.0434783	0
1	4830815	4830836	0.241711	0.284226	0.188431	0.233974	0.145238	0.208333
1	4830839	4830940	0.187562	0.251087	0.120902	0.149163	0.117234	0.0744071
1	4831005	4831216	0.0541058	0.131299	0.0760042	0.0265875	0.00925926	0.0266667
1	4831222	4831272	0.148195	0.150212	0.138164	0.0960801	0.03564	0.0357143
1	4831275	4831298	0.208654	0.217647	0.0895357	0.0833333	0.0817673	0.0208333
1	4831306	4831313	0.0641026	0.21131	0.166667	0.166667	0.0833333	0.18172
1	4831319	4831443	0.137392	0.12243	0.0978133	0.0216871	0.0265203	0.0275178
1	4831446	4831586	0.0818436	0.157397	0.109066	0.0606157	0.0354839	0.0288021
1	4831613	4831685	0.117585	0.178448	0.0653229	0.049387	0.0287734	0.0104895
1	4860264	4860346	0.309952	0.246951	0.114941	0.188439	0.0786197	0.127564
1	4860352	4860367	0.269444	0.442715	0.171214	0.214387	0.0838519	0.114754
1	4860371	4860465	0.505426	0.588544	0.297723	0.0892992	0.0832941	0.122089
1	4860475	4860523	0.470368	0.625474	0.287677	0	0.19168	0.353044
1	4860527	4860546	0.179688	0.350202	0.215819	0	0	0
1	4896487	4896510	0.24832	0.335721	0.481168	0.225468	0.171429	0.270161
1	4896511	4896615	0.631915	0.724935	0.677688	0.630363	0.359213	0.654126
1	4896619	4896754	0.827485	0.892543	0.68991	0.504368	0.581939	0.536977
1	4896766	4896773	0.60163	0.683712	0.601541	0.20533	0.231183	0.40948
1	4966568	4966696	0.748844	0.754746	0.602184	0.430439	0.213443	0.252976
1	4966698	4966774	0.671576	0.708198	0.517038	0.383687	0.226911	0.215414
1	4966777	4966910	0.584733	0.700883	0.42922	0.253652	0.0936544	0.2078
1	4966913	4966941	0.549913	0.666465	0.433717	0.21274	0.0893895	0.151743
1	4966947	4967029	0.612359	0.646231	0.402825	0.367159	0.0949367	0.084127
1	4967035	4967140	0.19502	0.236011	0.205391	0.0602032	0.00727273	0.00833333
1	4967145	4967237	0.187317	0.186416	0.0470353	0.0355498	0.031337	0.0184607
1	4988307	4988409	0.0603448	0.119072	0.0201613	0.00917431	0	0
1	4992787	4992849	0.443278	0.574993	0.26138	0.15625	0.0921151	0.0605532
1	4992852	4992922	0.38925	0.429029	0.357777	0.0574713	0.123094	0.0619835
1	4992923	4993033	0.601888	0.580357	0.290052	0.101692	0.146588	0.0187464
1	4993034	4993455	0.142242	0.139756	0.0639329	0.0261697	0.00814664	0.0223241
1	5044719	5044861	0.0279817	0.236013	0.0277778	0.0319775	0.0463768	0
1	5044878	5045061	0.298618	0.475259	0.179591	0.0537791	0.0294603	0.0448607
1	5056025	5056070	0.445744	0.481074	0.316468	0.116416	0.057971	0.131331
1	5056071	5056268	0.688377	0.65651	0.445165	0.315482	0.274508	0.270015
1	5056275	5056385	0.135678	0.0686895	0.0327742	0.0189909	0	0
1	5098359	5098572	0.734142	0.772699	0.453686	0.315731	0.144468	0.264888
1	5098573	5098690	0.561232	0.658424	0.393666	0.18759	0.134533	0.223623
1	5098692	5098778	0.325458	0.380172	0.283537	0.129555	0.126231	0.0936379
1	5098780	5098866	0.362644	0.329691	0.19556	0.120593	0.0490852	0.101663
1	5098871	5099117	0.137219	0.190361	0.100023	0.0756981	0.0194805	0.0532751
1	5099236	5099269	0.0714286	0.40029	0.162879	0.0737813	0.0454545	0.0694444
1	5099277	5099310	0.234494	0.221016	0.0772059	0.0579093	0.0493557	0.109158
1	5099312	5099411	0.281812	0.258021	0.0585106	0.0789474	0.0583333	0.0121951
1	5099436	5099512	0.358845	0.345619	0.257911	0.17501	0.14057	0.128074
1	5099514	5099584	0.175356	0.1902	0.15162	0.0948227	0	0.0277494
1	5099728	5099871	0.236217	0.251552	0.190791	0.103691	0.0734535	0.108186
1	5100027	5100338	0.286393	0.304797	0.207152	0.0686594	0.0947955	0.0600708
1	5100466	5100479	0.188889	0.26717	0.209375	0.120238	0.140625	0.161371
1	5100483	5100855	0.218033	0.201527	0.0733105	0.0424658	0.0649182	0.059664
1	5100858	5100871	0.165865	0.1	0.105263	0	0	0
1	5100898	5100961	0.426649	0.409632	0.25	0.184947	0.274642	0.135952
1	5100967	5100999	0.298892	0.276458	0.190215	0.181853	0.174074	0.166667
1	5101010	5101064	0.217421	0.29116	0.123367	0.0935549	0.0575658	0.0555556
1	5101066	5101083	0.0479097	0.27	0	0.0394737	0	0
1	5101087	5101105	0.374578	0.411905	0.277361	0.110659	0.153846	0
1	5101113	5101252	0.264967	0.303838	0.262048	0.118511	0.0449612	0.065
1	5101399	5101574	0.549375	0.540953	0.404688	0.179821	0.111111	0.0513308
1	5101578	5101608	0.804725	0.783571	0.580655	0.432108	0.215208	0.297571
1	5101612	5101634	0.638942	0.533929	0.55625	0.206131	0.21125	0.19
1	5101639	5101653	0.528302	0.474951	0.188636	0.160816	0.103766	0.161325
1	5101661	5101714	0.305009	0.334135	0.138278	0.0428571	0.10779	0.153553
1	5101718	5101816	0.437032	0.472884	0.38251	0.10243	0.113876	0.0831799
1	5101819	5102147	0.691284	0.701268	0.498962	0.21763	0.264358	0.179172
1	5102162	5102286	0.205192	0.229199	0.198761	0	0.0479125	0.00505051
1	5171787	5171866	0.206298	0.150388	0.0587289	0.0304348	0.0219298	0.0718954
1	5171868	5171894	0.500177	0.559383	0.278648	0.0952381	0.0884212	0.146878
1	5171899	5171914	0.476744	0.370536	0.357949	0.168164	0.078125	0.0263158
1	5171936	5172069	0.53614	0.603195	0.162553	0.232049	0.173016	0.168676
1	5172072	5172155	0.118964	0.31453	0.116365	0.0959511	0.0727273	0.0408805
1	5198393	5198586	0.168804	0.226402	0.169325	0.0193705	0.0747637	0.00655738
1	5198592	5198859	0.585162	0.707371	0.464069	0.185139	0.228344	0.212531
1	5198866	5198879	0.37519	0.304054	0.328019	0.125974	0.132353	0
1	5285004	5285118	0.124903	0.159664	0.103265	0.017316	0.0157233	0.0271613
1	5285122	5285195	0.740836	0.72791	0.447449	0.222486	0.304017	0.385324
1	5285201	5285307	0.759317	0.871575	0.596749	0.494569	0.441217	0.382051
1	5285318	5285379	0.555707	0.623379	0.431279	0.1839	0.165565	0.252558
1	5285383	5285441	0.207283	0.163151	0.177955	0.0787152	0.0506173	0.0410448
1	5353760	5353798	0.28626	0.215952	0.167674	0.0181818	0	0
1	5353800	5353828	0.400326	0.374194	0.164426	0.0126582	0.0382206	0.0395007
1	5353851	5353893	0.0254237	0.304422	0.0625	0.0925926	0.0555556	0
1	5353894	5354146	0.0665734	0.168584	0.0768752	0.0107438	0.00280374	0.00322061
1	5356729	5356864	0.296141	0.341742	0.196084	0.134475	0	0.0619138
1	5356866	5357073	0.68641	0.761505	0.498197	0.310077	0.229018	0.253497
1	5357074	5357113	0.482785	0.287562	0.232685	0.0645869	0.247826	0.0477941
1	5358934	5359132	0.177163	0.238001	0.0913093	0.0421733	0.0687401	0.0122449
1	5378232	5378477	0.114927	0.145559	0.0254019	0.025641	0.00721154	0.00477707
1	5389537	5389618	0.0749155	0.149049	0.0698976	0.0275229	0	0
1	5389621	5389888	0.623193	0.636442	0.328444	0.126953	0.212599	0.0278029
1	5389893	5389928	0.440239	0.400143	0.157143	0.317857	0.215119	0.0272727
1	5389930	5389958	0.0232558	0.125205	0.0750233	0	0	0.108696
1	5391385	5391459	0.468276	0.520266	0.42698	0.399306	0.272523	0.261895
1	5391476	5391612	0.833021	0.885742	0.538019	0.583908	0.486667	0.419886
1	5391614	5391797	0.372278	0.457085	0.365411	0.132649	0.0870679	0.120042
1	5391798	5391838	0.452143	0.561164	0.309596	0.164599	0.0741271	0.149941
1	5391850	5391863	0.350361	0.259615	0.218056	0.136364	0.03	0.156548
1	5391869	5392184	0.186163	0.214186	0.146032	0.0367458	0.0146667	0.0132452
1	5392236	5392439	0.305243	0.306589	0.115733	0.101286	0.0630603	0.0496078
1	5392448	5392687	0.750079	0.760967	0.623055	0.253937	0.284318	0.282847
1	5436812	5437037	0.504372	0.483818	0.30367	0.359404	0.233032	0.238604
1	5437038	5437238	0.695084	0.761194	0.44452	0.326777	0.252409	0.307112
1	5437250	5437377	0.215954	0.207025	0.139498	0.0426407	0.0243867	0.0341532
1	5437383	5437518	0.439985	0.426338	0.303707	0.169573	0.141835	0.141094
1	5437531	5437744	0.331534	0.339622	0.131932	0.0873879	0.132551	0.068612
1	5437748	5437833	0.59149	0.499364	0.269183	0.122662	0.234399	0.140197
1	5531288	5531880	0.714089	0.767358	0.57694	0.376976	0.371001	0.300225
1	5531891	5531905	0.203575	0.168352	0.0636364	0.172903	0.146341	0.451049
1	5637172	5637734	0.139312	0.190764	0.0538917	0.00531287	0.0141278	0.00220588
1	5657290	5657594	0.552369	0.594056	0.463449	0.284214	0.265272	0.148539
1	5657600	5657625	0.187873	0.516375	0.445487	0.14536	0.0955056	0.0957264
1	5657642	5657921	0.597771	0.612954	0.442194	0.240897	0.223736	0.218149
1	5657922	5658023	0.659771	0.758345	0.442369	0.157412	0.344938	0.392463
1	5658294	5658466	0.300026	0.287072	0.231624	0.121386	0.0420168	0.0400985
1	5658472	5658525	0.4093	0.419989	0.35487	0.274845	0.178832	0.0654762
1	5658526	5658652	0.722136	0.655976	0.49774	0.206522	0.241453	0.136849
1	5658796	5658845	0.260597	0.502076	0.177328	0.0743707	0.157895	0.0384615
1	5658852	5659299	0.764613	0.75235	0.56164	0.407879	0.388021	0.337113
1	5679262	5679499	0.610205	0.727306	0.334197	0.237832	0.247749	0.151088
1	5681128	5681275	0.238889	0.325469	0.211018	0.0744147	0.104143	0.0362338
1	5681717	5681847	0.509575	0.679435	0.345729	0.402385	0.228514	0.118717
1	5681851	5681886	0.275694	0.308241	0.260504	0.102941	0.103604	0.0405405
1	5691766	5691902	0.612457	0.761371	0.61303	0.272722	0.209211	0.187365
1	5691903	5691914	0.59733	0.580894	0.225	0.313988	0.431818	0.129121
1	5691915	5691939	0.140625	0.650407	0.497354	0.428571	0.162791	0.166667
1	5691946	5691968	0.592778	0.667712	0.329293	0.124603	0.145115	0.0714286
1	5691972	5692056	0.419625	0.39004	0.200488	0.162538	0.217265	0.150337
1	5692059	5692234	0.176275	0.221707	0.175591	0.0396205	0.113975	0.114214
1	5692248	5692437	0.260738	0.228129	0.148077	0.125627	0.105359	0.1058
1	5692441	5692506	0.343936	0.293141	0.350079	0.107289	0.13642	0.150652
1	5692513	5692560	0.269628	0.233407	0.182909	0.148847	0.136135	0.156955
1	5692578	5692618	0.188125	0.292489	0.17574	0.116633	0.126248	0.158159
1	5692631	5692649	0.479708	0.599926	0.343921	0.236928	0.335227	0.354974
1	5692651	5692701	0.300391	0.399764	0.196144	0.175858	0.12531	0.166398
1	5692705	5692767	0.209364	0.227434	0.168474	0.0996259	0.152933	0.112731
1	5692777	5692944	0.264225	0.290315	0.210982	0.138332	0.156793	0.151974
1	5692958	5692997	0.216011	0.256036	0.133838	0.104608	0.0956368	0.0474453
1	5693001	5693040	0.197787	0.304626	0.18523	0.144092	0.0183486	0.0807974
1	5693050	5693138	0.257281	0.244421	0.20444	0.0834725	0.142695	0.123254
1	5693158	5693194	0.114652	0.280081	0.0683123	0.093007	0.0638298	0.05
1	5693201	5693364	0.235481	0.150084	0.150271	0.0875526	0.0732704	0.0535184
1	5693368	5693446	0.317141	0.332466	0.238527	0.0758723	0.129767	0.0869859
1	5693448	5693468	0.0998024	0.140931	0.213678	0.12931	0.0670904	0.0954545
1	5693476	5693716	0.292496	0.269582	0.23447	0.109475	0.119693	0.13412
1	5693737	5693755	0.5	0.523423	0.358553	0.171016	0.339286	0.159832
1	5693758	5693783	0.271318	0.24516	0.0724672	0.111111	0.234472	0
1	5693785	5693800	0.29	0.363194	0.287582	0.203934	0.0909926	0.133741
1	5693802	5693821	0.215132	0.276146	0.197712	0.1127	0.128462	0.142756
1	5693827	5693949	0.304233	0.339362	0.244558	0.159487	0.146407	0.130015
1	5693953	5694039	0.124425	0.148303	0.0500947	0.0449589	0.0231214	0.0404551
1	5694072	5694195	0.299406	0.262988	0.157757	0.0565447	0.118274	0.0793497
1	5694196	5694202	0.212316	0.210997	0.0357143	0	0.0625	0
1	5694204	5694319	0.276834	0.357138	0.155928	0.0870998	0.147131	0.0989397
1	5694324	5694385	0.22667	0.238383	0.0869565	0.120199	0.142484	0.08731
1	5694396	5694424	0.17417	0.111936	0.110799	0.0407996	0.0757576	0.0238095
1	5694439	5694487	0.287168	0.365357	0.24313	0.17159	0.130713	0.134845
1	5694565	5694606	0.276219	0.134378	0.117059	0.155934	0.102564	0.110222
1	5694609	5694736	0.243782	0.291686	0.199936	0.119115	0.109744	0.102541
1	5694747	5694792	0.238168	0.275352	0.109994	0.20925	0.186401	0.1445
1	5694796	5694846	0.131818	0.284831	0.0609606	0.0718623	0.0962567	0.136128
1	5694848	5694900	0.131066	0.305785	0.111855	0.0573134	0.204795	0.0990412
1	5694913	5694929	0.163568	0.220731	0.118431	0.12808	0.101944	0.0982003
1	5694934	5694947	0.504525	0.532609	0.347426	0.299812	0.292799	0.336538
1	5694948	5694992	0.237146	0.263862	0.127121	0.152482	0.137257	0.104765
1	5694998	5695026	0.223184	0.24375	0.187208	0.0599593	0.134637	0.182051
1	5695029	5695104	0.194644	0.271178	0.13446	0.0521037	0.101876	0.0754355
1	5695110	5695185	0.30896	0.327619	0.178584	0.199469	0.165708	0.127118
1	5695191	5695412	0.290923	0.278018	0.186151	0.145442	0.192771	0.0918147
1	5695416	5695454	0.193559	0.237296	0.130344	0.115204	0.0968933	0.186509
1	5695456	5695522	0.240137	0.339482	0.192547	0.159618	0.222749	0.075877
1	5695523	5695617	0.307003	0.321285	0.190415	0.234034	0.184456	0.156437
1	5695621	5695706	0.347379	0.338983	0.227628	0.12575	0.145043	0.236522
1	5695707	5695733	0.157595	0.268878	0.172935	0.182546	0.141754	0.144939
1	5695753	5695818	0.267574	0.283311	0.13602	0.147947	0.139028	0.132323
1	5695820	5695977	0.24709	0.237659	0.186215	0.166378	0.0977522	0.0625989
1	5695980	5695995	0.369318	0.602406	0.387912	0.234295	0.362703	0.428571
1	5696009	5696049	0.378438	0.326607	0.289195	0.208333	0.260908	0.133571
1	5696053	5696097	0.225117	0.227825	0.235374	0.0459184	0.132264	0.180217
1	5696100	5696108	0.256725	0.242188	0.286232	0	0.138889	0.0566038
1	5696118	5696164	0.239364	0.120211	0.141176	0.0867983	0.106484	0.102083
1	5696173	5696207	0.270125	0.336538	0.222951	0.23652	0.213599	0.19
1	5696217	5696248	0.398795	0.291453	0.249403	0.194258	0.22725	0.0384615
1	5696249	5696336	0.289027	0.441678	0.143876	0.0602476	0.138151	0.122448
1	5696337	5696627	0.563486	0.605623	0.374775	0.267509	0.25269	0.158527
1	5696633	5696650	0.265152	0.308352	0.272003	0.0762963	0.105263	0.0625
1	5699975	5700201	0.640236	0.680201	0.618016	0.153995	0.21374	0.0503695
1	5700529	5700661	0.39126	0.488839	0.22549	0.131674	0.0393451	0
1	5700806	5700893	0.148713	0.287187	0.307512	0.0178571	0	0
1	5700996	5701150	0.165467	0.286621	0.151481	0.0807833	0.0400229	0.0122951
1	5701183	5701259	0.540145	0.563904	0.162595	0.287907	0.26898	0.108824
1	5701262	5701326	0.333974	0.368012	0.310195	0.0289855	0.0272727	0.0267857
1	5701340	5701463	0.416038	0.45916	0.216295	0.0884905	0.025726	0.0582028
1	5701465	5701481	0.612701	0.64334	0.584034	0.324964	0.152105	0.06
1	5701484	5701531	0.514205	0.681548	0.416566	0.161376	0.136364	0.191353
1	5701532	5701557	0.371276	0.484723	0.299532	0.191711	0.139423	0.0277778
1	5701560	5701616	0.499101	0.597619	0.296104	0.154336	0.135606	0.0714286
1	5701624	5701703	0.40314	0.542514	0.355515	0.256013	0.121186	0.0471805
1	5701707	5701854	0.670123	0.705435	0.336604	0.107813	0.121134	0.17524
1	5701855	5702028	0.67915	0.841845	0.56407	0.310278	0.189247	0.178276
1	5702046	5702088	0.522075	0.62109	0.39726	0.326118	0.0568182	0.027027
1	5798754	5798826	0.723953	0.740176	0.635517	0.43048	0.343182	0.379652
1	5798830	5798882	0.82269	0.840369	0.507213	0.39783	0.424363	0.356064
1	5798890	5798997	0.509597	0.595677	0.466289	0.275475	0.188808	0.135103
1	5799026	5799079	0.525579	0.522468	0.621234	0.345835	0.114216	0.0948239
1	5799084	5799208	0.634354	0.61946	0.504983	0.247872	0.269429	0.161204
1	5799216	5799295	0.64138	0.618468	0.496544	0.152978	0.298554	0.157525
1	5799296	5799376	0.488332	0.636837	0.458829	0.181927	0.0433333	0.0430284
1	5799377	5799500	0.843038	0.866176	0.56554	0.200866	0.415567	0.135704
1	5799501	5799544	0.257028	0.350137	0.280028	0.0176471	0.0862069	0.0217391
1	5862903	5862945	0.0685891	0.151061	0.0157895	0.0140845	0.0591176	0.0132743
1	5862951	5863195	0.801885	0.792653	0.583174	0.441537	0.340381	0.36483
1	5863196	5863340	0.874603	0.831438	0.650619	0.36136	0.228919	0.329376
1	5863459	5863527	0.683699	0.647878	0.483766	0.311919	0.478022	0.457337
1	5898943	5899032	0.230217	0.291087	0.116054	0.0975859	0.0932396	0.00793651
1	5899038	5899488	0.722816	0.754685	0.574547	0.393337	0.312264	0.251289
1	5899494	5899559	0.700758	0.702396	0.587307	0.125079	0.304667	0.0324675
1	5899625	5899774	0.883388	0.877033	0.582924	0.513307	0.569805	0.5415
1	5899777	5899898	0.518029	0.551941	0.278262	0.26616	0.186979	0.286551
1	5911727	5911820	0.793203	0.882848	0.647547	0.582217	0.574864	0.445804
1	5911839	5911956	0.596651	0.694974	0.360323	0.21087	0.313044	0.264059
1	5911958	5912014	0.336677	0.39809	0.190234	0.141862	0.183548	0.0714286
1	5912027	5912440	0.330396	0.404645	0.263485	0.153481	0.112333	0.0731108
1	5912452	5912506	0.246053	0.288858	0.270346	0.151838	0.133056	0.117295
1	5912527	5912635	0.282984	0.374842	0.175679	0.233585	0.223427	0.132956
1	5912888	5913148	0.221317	0.219825	0.141732	0.106041	0.09819	0.0579797
1	5913152	5913162	0.209821	0.357895	0.258272	0.25	0.108696	0.136261
1	5913170	5913268	0.17579	0.200792	0.142712	0.0438596	0.155521	0.0528502
1	5913270	5913351	0.185735	0.192719	0.140231	0.0428571	0.0943182	0.0366287
1	5913611	5913741	0.199911	0.194296	0.115964	0.104332	0.0887923	0.103168
1	5913766	5913804	0.237824	0.27622	0.14977	0.0754107	0.0584401	0.0491427
1	5913941	5914206	0.272865	0.274387	0.207654	0.151263	0.0731257	0.079823
1	5914212	5914437	0.222179	0.250319	0.208439	0.175013	0.0757976	0.103649
1	5914450	5914650	0.250767	0.278372	0.185062	0.112905	0.0883856	0.0936444
1	5914652	5914783	0.224023	0.29144	0.154451	0.0600581	0.090209	0.035452
1	5914954	5915002	0.308824	0.302629	0.187643	0.0941799	0.166029	0.0949367
1	5915021	5915122	0.190983	0.203329	0.197849	0.0993661	0.107423	0.0578026
1	5915128	5915162	0.329545	0.139275	0.27619	0.193683	0.111111	0.0196078
1	5915164	5915345	0.212895	0.21097	0.137683	0.0514338	0.0632616	0.0836774
1	5915348	5915394	0.251215	0.291118	0.196825	0.129213	0.18885	0.0588235
1	5915397	5915472	0.192541	0.339459	0.245109	0.138654	0.0638298	0.060241
1	5915529	5915584	0.315262	0.19955	0.302885	0.0551706	0.176471	0.0654206
1	5915602	5915621	0.401134	0.183951	0.25	0.213212	0.145161	0.0943396
1	5915625	5915658	0.152708	0.199219	0.170388	0.126541	0.136986	0.0429232
1	5915683	5915818	0.289656	0.247922	0.16471	0.161857	0.0925	0.0956439
1	5915835	5915902	0.228664	0.259677	0.116632	0.108314	0.101996	0.0997231
1	5915919	5916061	0.205087	0.305106	0.117144	0.094388	0.123848	0.166634
1	5916067	5916124	0.20196	0.164305	0.121593	0.0425697	0.0685046	0.0540829
1	5916126	5916348	0.253984	0.211698	0.182042	0.0978709	0.141155	0.0884409
1	5916364	5916404	0.533333	0.549495	0.251787	0.104762	0.253212	0.0747475
1	5916405	5916428	0.693336	0.693893	0.473237	0.327957	0.347561	0.308108
1	5916440	5916494	0.834767	0.818886	0.556978	0.572739	0.403955	0.391002
1	5916496	5916563	0.536996	0.578981	0.274337	0.0692811	0.0797368	0.0525308
1	5958619	5958859	0.389653	0.57033	0.276921	0.198833	0.0515723	0.0753557
1	5959038	5959492	0.126226	0.188786	0.0569492	0.0703413	0.0268588	0.0156352
1	5959496	5959661	0.0750039	0.123148	0.0221762	0.00390625	0.0155655	0.0171756
1	5961506	5961527	0.120773	0.09375	0	0.0222222	0	0
1	5965462	5965742	0.740666	0.812487	0.54537	0.428865	0.369719	0.322624
1	5965754	5966063	0.299391	0.284667	0.150873	0.0748539	0.171654	0.0272916
1	5966085	5966202	0.183934	0.191996	0.015625	0.0557872	0.0727487	0.115407
1	5966216	5966271	0.133578	0.232639	0.0865163	0.157051	0	0.0916076
1	5966297	5966454	0.188574	0.166319	0.0852647	0.0846154	0.0149701	0.0123457
1	5966467	5966656	0.194865	0.191131	0.11239	0.0929404	0.0932203	0.0222545
1	5966663	5966762	0.504945	0.404788	0.354478	0.294633	0.104528	0.0787879
1	5966772	5966829	0.294987	0.424067	0.11086	0.220771	0.0888889	0.010989
1	5966836	5966875	0.513945	0.65331	0.219296	0.150496	0.324422	0.0800665
1	5966882	5966907	0.53398	0.655484	0.398621	0.152542	0.286019	0.136145
1	5966908	5966917	0.573232	0.631158	0.423701	0.166667	0.532353	0
1	5966921	5966926	0.406667	0.684601	0.475	0.0921053	0.204023	0.231707
1	5966935	5966947	0.523943	0.621784	0.172727	0.127907	0.297504	0.241667
1	5966952	5966996	0.402037	0.501373	0.36065	0.290196	0.349364	0.453167
1	5970619	5970941	0.266906	0.30406	0.186101	0.0613289	0.095174	0.0487106
1	5970944	5970966	0.317143	0.636818	0.488889	0.0333333	0.03125	0.0384615
1	5970972	5971144	0.169537	0.191511	0.107068	0.0108696	0.0318182	0.0131242
1	5971147	5971257	0.358753	0.352994	0.216645	0.0911198	0.0530328	0.0438014
1	5971264	5971707	0.0934521	0.127224	0.0747179	0.0107475	0.0345421	0.0122194
1	5971710	5971833	0.224111	0.293769	0.0831911	0.0473308	0.0305007	0.0170455
1	5971841	5971850	0.263649	0.412698	0.0588235	0	0	0
1	5971856	5972287	0.148135	0.152958	0.0578251	0.0190561	0.0259812	0.0132619
1	5972309	5972332	0.531926	0.643265	0.285882	0.131092	0	0
1	5974905	5975102	0.795135	0.823542	0.515882	0.329597	0.366282	0.348721
1	5975103	5975140	0.404909	0.566243	0.0965309	0.179131	0.2507	0
1	5975144	5975217	0.382215	0.478235	0.207143	0.22739	0.119898	0.068
1	5975218	5975254	0.255557	0.25557	0.25798	0.0868056	0.16131	0.031746
1	5975259	5975324	0.285539	0.283632	0.171994	0.104542	0.0714286	0.0494956
1	5975325	5975380	0.177507	0.211617	0.162376	0.149298	0.0819129	0.0687721
1	5975386	5975479	0.170686	0.156926	0.133133	0.0748206	0.0732174	0.0284195
1	5975494	5975530	0.315311	0.425837	0.202107	0.0754717	0.134574	0.0319149
1	5975537	5975736	0.58494	0.579358	0.309367	0.0802212	0.140256	0.0189702
1	5975746	5975766	0.225873	0.293722	0.278195	0	0.0645161	0
1	6009354	6009549	0.117706	0.114679	0.0350684	0.0701981	0.0153509	0.020039
1	6009554	6009735	0.250739	0.344991	0.194623	0.0726594	0.0914749	0.0521505
1	6009744	6009792	0.405239	0.352793	0.315564	0.192574	0.218131	0.201799
1	6009797	6009826	0.207094	0.374359	0.213441	0.180845	0.0714286	0.0883424
1	6009828	6009847	0.464753	0.509466	0.325742	0.171192	0.166667	0.381793
1	6009849	6009992	0.189552	0.310849	0.188126	0.0981526	0.124702	0.153361
1	6009995	6010017	0.232767	0.248197	0.140204	0.130952	0.0964912	0
1	6010024	6010049	0.327443	0.302451	0.315115	0.165775	0.311233	0.0928997
1	6010050	6010071	0.25	0.188379	0.168182	0.0526316	0.06	0.0441176
1	6010073	6010345	0.314118	0.344429	0.207157	0.120469	0.168033	0.126095
1	6010349	6010412	0.330867	0.263085	0.176405	0.184592	0.0718599	0.10391
1	6010416	6010452	0.277632	0.313598	0.282197	0.138126	0.123798	0.173593
1	6010461	6010478	0.253861	0.414083	0.265091	0.175544	0.131084	0.211043
1	6010479	6010505	0.179618	0.245953	0.0977113	0.0362319	0.0721649	0.0551619
1	6010519	6010581	0.304054	0.366667	0.21806	0.0951595	0.0408702	0.0746362
1	6010593	6010639	0.141071	0.216021	0.13212	0.0757842	0.0780303	0.0909007
1	6010647	6010682	0.15035	0.144331	0.0675176	0.075	0.047619	0.0484375
1	6010691	6010767	0.285343	0.285483	0.243004	0.176488	0.185501	0.122536
1	6010770	6010938	0.221333	0.238927	0.207428	0.119118	0.124205	0.0965103
1	6010941	6011101	0.183064	0.218125	0.170586	0.0698333	0.0803037	0.0792481
1	6011149	6011193	0.14881	0.253935	0.118486	0.162121	0.0142857	0.0285714
1	6011200	6011513	0.216803	0.216316	0.150204	0.182561	0.102683	0.112113
1	6011514	6011571	0.211735	0.302102	0.107825	0.140901	0.0981665	0.126053
1	6011595	6011753	0.226025	0.245886	0.195858	0.0922088	0.0841991	0.075782
1	6011762	6011791	0.356325	0.405738	0.145998	0.21513	0.235256	0.179118
1	6011796	6011828	0.339103	0.286063	0.102953	0.147492	0.0689655	0.0844161
1	6011832	6011879	0.275872	0.294166	0.167143	0.151759	0.0654545	0.101449
1	6011880	6011914	0.402957	0.368925	0.169492	0.281424	0.178105	0.130409
1	6011922	6011940	0.180952	0.331965	0.230557	0.077569	0.0839161	0.083912
1	6011954	6011981	0.130015	0.177065	0.0953014	0	0	0.0534363
1	6011983	6012048	0.301524	0.289221	0.214992	0.139579	0.0424528	0.0874941
1	6012053	6012107	0.218672	0.337821	0.22088	0.111303	0.0854777	0.126773
1	6012136	6012181	0.258819	0.302484	0.203918	0.104345	0.130747	0.0684414
1	6012183	6012252	0.139075	0.171349	0.10065	0.0594631	0.0518293	0.0308246
1	6012255	6012298	0.206953	0.232476	0.252414	0.0373134	0.0795559	0.0535858
1	6012302	6012384	0.272125	0.304286	0.189355	0.0978226	0.108022	0.150545
1	6012393	6012454	0.39843	0.260072	0.180556	0.162551	0.103787	0.14871
1	6012467	6012583	0.269501	0.296157	0.223208	0.093425	0.0846061	0.123633
1	6012586	6012755	0.23878	0.224881	0.220778	0.0867854	0.109906	0.0790064
1	6012767	6012824	0.321618	0.280267	0.150609	0.129846	0.130515	0.127837
1	6012831	6012916	0.197274	0.2276	0.151565	0.0551494	0.064312	0.123053
1	6012923	6012962	0.223039	0.364618	0.230674	0.115556	0.0978261	0.112917
1	6012965	6013028	0.206964	0.298397	0.203757	0.0906757	0.11215	0.105794
1	6013030	6013099	0.197536	0.194215	0.202316	0.0669154	0.121678	0.101763
1	6013111	6013141	0.244401	0.388204	0.223001	0.182576	0.194401	0.267812
1	6013151	6013220	0.202475	0.189027	0.153186	0.100189	0.0779837	0.0604708
1	6013229	6013239	0.348214	0.307143	0.285191	0.11794	0.253448	0.184615
1	6013264	6013273	0.501648	0.376829	0.432292	0.238095	0.246032	0.214706
1	6013318	6013392	0.407718	0.311582	0.278556	0.154159	0.183403	0.138444
1	6013432	6013465	0.329464	0.378696	0.167987	0.171053	0.175666	0.0547945
1	6013467	6013537	0.274543	0.30535	0.148324	0.142398	0.1889	0.139933
1	6013541	6013565	0.266414	0.216132	0.170686	0.153023	0.156746	0.0977242
1	6013569	6013659	0.161714	0.1947	0.203111	0.0723233	0.127525	0.0614769
1	6013662	6013686	0.243053	0.29688	0.192544	0.15	0.222069	0.142272
1	6013689	6013737	0.190113	0.338541	0.153774	0.166613	0.0280374	0.0849702
1	6013741	6013810	0.310511	0.371423	0.187703	0.140056	0.0714962	0.0634091
1	6013816	6014024	0.374067	0.526364	0.3493	0.175219	0.124741	0.0804569
1	6014035	6014090	0.237397	0.353595	0.217672	0.127699	0.21732	0.0198864
1	6014094	6014117	0.242772	0.370366	0.225	0.183754	0.219783	0.0523227
1	6014130	6014233	0.185184	0.17323	0.167255	0.0860087	0.00793651	0.0230858
1	6014236	6014254	0.29962	0.286683	0.106478	0.0909091	0.054878	0
1	6074747	6074863	0.118663	0.291559	0.166433	0.0155866	0.101565	0
1	6074867	6074916	0.666204	0.762138	0.452621	0.210843	0.349007	0.117582
1	6074925	6075088	0.814818	0.860377	0.540163	0.533494	0.320421	0.198616
1	6075098	6075252	0.649213	0.692913	0.621807	0.368791	0.155464	0.159568
1	6075258	6075370	0.822998	0.834101	0.584894	0.275992	0.34519	0.289113
1	6075401	6075509	0.418835	0.60309	0.379712	0.107367	0.31978	0.112683
1	6075514	6075534	0.0408163	0.144451	0.0487805	0	0	0
1	6102445	6102537	0.493293	0.528409	0.369288	0.269067	0.151556	0.167599
1	6102559	6102724	0.114125	0.190657	0.0540157	0.0388536	0.00645161	0
1	6102734	6102919	0.707265	0.795489	0.468132	0.338025	0.353199	0.347962
1	6140389	6140562	0.181564	0.207365	0.150626	0.0817884	0.0351759	0.0192308
1	6140571	6140592	0.187037	0.238809	0.302778	0.190909	0.0555556	0
1	6140593	6140789	0.149512	0.222474	0.0918059	0.0386563	0.00814332	0.00683371
1	6140806	6140886	0.299542	0.411705	0.376146	0.198856	0.0789474	0.094697
1	6140892	6140937	0.0884354	0.117563	0.0689291	0.0388889	0	0
1	6140941	6140991	0.109375	0.236413	0.076912	0.037974	0.0192308	0
1	6140994	6141044	0.111557	0.251667	0.310526	0.0558176	0.0691803	0.0579885
1	6141047	6141075	0.161555	0.246495	0.260661	0.0762821	0.0754746	0.0212766
1	6141076	6141086	0.415085	0.189477	0.422925	0.3875	0.146978	0.0512821
1	6141094	6141339	0.240629	0.244661	0.218382	0.0488168	0.0687603	0.0288338
1	6141341	6141351	0.313299	0.132675	0	0.104167	0.06	0
1	6141389	6141453	0.374883	0.558108	0.27442	0.242523	0.110492	0.15484
1	6141464	6141542	0.667859	0.679601	0.460687	0.376654	0.10676	0.246778
1	6156352	6156491	0.482188	0.481052	0.339804	0.206926	0.0946729	0.137318
1	6156496	6156520	0.57	0.686414	0.570635	0.125714	0.269013	0.2
1	6156521	6156563	0.771595	0.857772	0.558824	0.459711	0.140977	0.197917
1	6156707	6157023	0.682263	0.71598	0.506248	0.20388	0.211004	0.22262
1	6157037	6157201	0.541667	0.611249	0.495561	0.154753	0.270858	0.14612
1	6157203	6157286	0.678909	0.646504	0.402922	0.254662	0.221826	0.104838
1	6157298	6157331	0.563333	0.739891	0.414732	0.241071	0.237762	0.220977
1	6157335	6157573	0.384283	0.541436	0.366423	0.172359	0.160482	0.0834604
1	6157576	6157692	0.308193	0.316739	0.27038	0.150556	0.182609	0.184365
1	6157694	6157863	0.448822	0.368638	0.237907	0.111425	0.0986092	0.0751685
1	6157866	6157968	0.390509	0.462737	0.188561	0.157842	0.129492	0.103964
1	6157971	6157983	0.14518	0.142857	0.110119	0.119048	0	0.0526316
1	6157991	6158037	0.363474	0.40549	0.187643	0.108333	0.0935705	0.0333333
1	6158045	6158079	0.268771	0.374459	0.193223	0.157596	0.156504	0.100296
1	6158082	6158128	0.655419	0.613798	0.523083	0.129697	0.185714	0.105928
1	6158133	6158171	0.552558	0.491987	0.507821	0.186358	0.143989	0.131682
1	6158182	6158225	0.29493	0.479858	0.490196	0.184469	0.191942	0.119604
1	6158232	6158308	0.406566	0.347136	0.115007	0.0859375	0.153494	0.048913
1	6158312	6158405	0.445612	0.53125	0.292196	0.069697	0.0821463	0.136037
1	6158409	6158545	0.364924	0.495362	0.236536	0.0900156	0.100142	0.0915145
1	6158555	6158626	0.452034	0.616506	0.24552	0.16753	0.132705	0.126984
1	6158628	6158651	0.366541	0.372414	0.235294	0.247519	0.333537	0.0576923
1	6158663	6158752	0.751299	0.81248	0.420313	0.396214	0.394692	0.308679
1	6158755	6158803	0.685226	0.817308	0.53003	0.247554	0.245632	0.177152
1	6158807	6158877	0.681455	0.762486	0.423797	0.269304	0.296736	0.170704
1	6173328	6173410	0.222729	0.174685	0.0833333	0.095407	0.0510204	0.0822388
1	6173415	6173446	0.326695	0.357267	0.2	0.260928	0.199619	0.218498
1	6173449	6173518	0.137551	0.0689036	0.207071	0.0357143	0.21257	0.030303
1	6173523	6173576	0.176176	0.0984351	0.008	0.0409291	0.0967742	0
1	6197215	6197303	0.326369	0.447079	0.276471	0.172565	0	0.0487443
1	6197310	6197383	0.405303	0.280801	0.298267	0.103914	0.0507812	0.0107143
1	6197391	6197433	0.577706	0.366175	0.307939	0.123158	0.00729927	0.0888889
1	6197445	6197516	0.501642	0.363722	0.31835	0.0941708	0	0.0168539
1	6197527	6197548	0.402381	0.48356	0.523238	0.406308	0.193192	0.078125
1	6197559	6197608	0.369637	0.475247	0.357864	0.124537	0.0775106	0.0397727
1	6197614	6197641	0.440476	0.553435	0.318657	0.115764	0.136873	0.0582838
1	6197642	6197702	0.56598	0.623033	0.407108	0.260877	0.177635	0.056036
1	6197703	6197718	0.686933	0.541071	0.4375	0.232143	0	0.125
1	6197719	6197919	0.389894	0.439164	0.218622	0.0941097	0.0304153	0.0492992
1	6197933	6198031	0.302673	0.490654	0.270062	0.251271	0.040401	0.033407
1	6198032	6198153	0.442683	0.401787	0.339528	0.0909849	0.0572289	0.0282602
1	6198166	6198205	0.399802	0.18517	0.242754	0.119182	0.0813953	0
1	6198212	6198264	0.428889	0.340078	0.301424	0.253343	0.0792683	0.0764569
1	6198277	6198358	0.321946	0.316422	0.195453	0.0421687	0.0322581	0
1	6198360	6198430	0.565253	0.438317	0.438097	0.0711709	0.0819549	0.203603
1	6198440	6198506	0.152436	0.135484	0.100101	0.00925926	0.02	0
1	6198512	6198666	0.342585	0.349038	0.147987	0.014218	0.061866	0
1	6198667	6198733	0.20477	0.343028	0.264493	0.0451613	0.0687123	0.0501063
1	6198741	6198807	0.392234	0.298319	0.292331	0.0350877	0.025	0.0797368
1	6210827	6210956	0.465835	0.333177	0.339034	0.140244	0.038532	0.0344828
1	6210960	6210977	0.451515	0.422222	0.0909091	0.112121	0.1	0
1	6210981	6211019	0.415385	0.385366	0.240476	0.0775978	0.097561	0.025641
1	6211026	6211093	0.445833	0.275318	0.105219	0.0135135	0.0331579	0
1	6211094	6211231	0.204844	0.324569	0.232108	0.0477476	0.0826492	0.0162825
1	6211239	6211286	0.160288	0.102734	0.105157	0	0.0102041	0.0347222
1	6211289	6211385	0.276925	0.241433	0.191843	0.0731002	0.0582361	0.0142857
1	6211615	6211760	0.215397	0.162089	0.104708	0.0590054	0.0820751	0.0266441
1	6211766	6211866	0.184395	0.249755	0.0442527	0.012931	0.0952381	0.0287356
1	6211875	6211936	0.231759	0.271531	0.202703	0	0	0
1	6211943	6211979	0.355225	0.422618	0.250894	0.0588697	0.0285714	0
1	6218549	6218595	0.187043	0.201244	0.0793137	0.0589689	0.0407996	0.00847458
1	6218596	6218727	0.865073	0.861528	0.606664	0.387225	0.251016	0.13587
1	6218961	6219162	0.813542	0.809814	0.63483	0.342824	0.374675	0.459046
1	6233910	6233945	0.300182	0.405462	0.145503	0.179144	0.218966	0.0384615
1	6233947	6234072	0.704283	0.79223	0.474041	0.347642	0.372335	0.125
1	6234073	6234121	0.760695	0.748933	0.626894	0.478824	0.317651	0.155229
1	6234128	6234287	0.461319	0.560113	0.530769	0.166268	0.122674	0.019774
1	6234318	6234601	0.136148	0.17191	0.0703299	0.0377788	0.0241935	0.024531
1	6234607	6234705	0.640265	0.592452	0.446056	0.238609	0.148677	0.135417
1	6234718	6234799	0.14386	0.154028	0.0562244	0.0593088	0.0306122	0
1	6234801	6234865	0.268532	0.237637	0.201061	0.04375	0	0
1	6234874	6234932	0.476544	0.579092	0.462474	0.182724	0.0604019	0.0625
1	6234960	6235066	0.828916	0.858702	0.731315	0.553702	0.579344	0.412973
1	6235070	6235102	0.839627	0.775198	0.540323	0.499769	0.446678	0.473232
1	6235110	6235173	0.114403	0.064154	0.038835	0.0278634	0	0.010274
1	6235763	6235847	0.286959	0.346964	0.147714	0.0122951	0.0869042	0.0124224
1	6235872	6236010	0.199476	0.199123	0.0904065	0.0769487	0.0592063	0.027819
1	6236020	6236053	0.157255	0.181159	0.134059	0.0734636	0.111355	0.0914104
1	6236061	6236290	0.148879	0.161231	0.0808693	0.0466558	0.031759	0.0181108
1	6236296	6236465	0.377193	0.368656	0.151932	0.0549803	0.0724437	0.0746842
1	6236474	6236518	0.365398	0.329134	0.126582	0	0.0702435	0.0899621
1	6236523	6236546	0.310217	0.329451	0.0888889	0.122549	0.161538	0
1	6236550	6236615	0.760843	0.789866	0.622957	0.230612	0.157864	0.290181
1	6236616	6236783	0.417983	0.486405	0.258903	0.150214	0.162084	0.178908
1	6236797	6236832	0.230934	0.238221	0.163408	0.0661616	0.0773196	0.0852573
1	6236838	6236914	0.442023	0.508172	0.350329	0.179832	0.0685681	0.108923
1	6236934	6236966	0.337121	0.472576	0.448565	0.157828	0.106029	0.0996612
1	6236967	6237091	0.253835	0.219829	0.192715	0.106589	0.0340346	0.028607
1	6237093	6237186	0.265015	0.384258	0.0278515	0.0190476	0.117133	0.00955414
1	6237192	6237266	0.507608	0.4532	0.184574	0.0726465	0.100925	0.0528487
1	6237269	6237305	0.58824	0.534632	0.390909	0.0560748	0.258207	0.148493
1	6237306	6237416	0.709875	0.689364	0.54483	0.181681	0.263938	0.229962
1	6237432	6237474	0.455592	0.451923	0.373214	0.181395	0	0.0208333
1	6237475	6237525	0.469966	0.428761	0.362604	0.194629	0.0613108	0.0387298
1	6237526	6237771	0.78091	0.762786	0.613855	0.339627	0.185037	0.246717
1	6237773	6237838	0.178306	0.213246	0.210465	0.0625	0	0.0871914
1	6261594	6261724	0.104721	0.097865	0.150046	0.0397196	0.046332	0.0685219
1	6263232	6263391	0.377672	0.534132	0.384519	0.241466	0.291881	0.187173
1	6273436	6273532	0.076253	0.117962	0.019774	0.00619835	0.0257646	0.0290043
1	6273538	6273655	0.684596	0.727071	0.574656	0.222299	0.265699	0.264928
1	6273656	6273690	0.722222	0.848672	0.362436	0.189189	0.210526	0.300258
1	6274072	6274146	0.254133	0.322028	0.180519	0.165619	0.0142857	0.0559618
1	6274248	6274364	0.162584	0.202273	0.129561	0.0403226	0.0921751	0.130554
1	6274533	6274601	0.217579	0.306648	0.116444	0.0642157	0.100125	0.0447389
1	6274607	6274633	0.213235	0.225455	0.0454545	0.025641	0.105786	0
1	6274795	6274892	0.233333	0.244812	0.207547	0.137143	0.227946	0.104478
1	6276093	6276126	0.419891	0.345467	0.308099	0.131579	0.0217391	0.144958
1	6276129	6276174	0.177869	0.171464	0.0988372	0.0570693	0.101	0.104256
1	6276176	6276322	0.247086	0.254864	0.255274	0.0816932	0.0702994	0.0389498
1	6276331	6276380	0.486863	0.732192	0.497354	0.269667	0.0172414	0
1	6276405	6276523	0.248239	0.147873	0.0573861	0.0296296	0.0205479	0.0183486
1	6276525	6276580	0.115189	0.035	0.00649351	0	0.00833333	0
1	6302492	6302662	0.0403423	0.149604	0.06024	0.0273038	0.0128226	0.0153846
1	6302688	6303136	0.155416	0.220806	0.0994073	0.0727317	0.0121928	0.0174223
1	6378779	6378955	0.175188	0.17121	0.0696812	0.0763305	0.00517241	0
1	6378960	6379018	0.421712	0.331571	0.267254	0.0573116	0.0854701	0
1	6379239	6379471	0.227982	0.268851	0.176583	0.0443959	0.00557621	0.0210396
1	6379479	6379518	0.627224	0.602653	0.314935	0.168546	0.273484	0.138095
1	6379531	6379755	0.135854	0.200703	0.117751	0.0132589	0.0541555	0
1	6379765	6379812	0.372796	0.453723	0.216009	0.0498594	0.0457143	0.168463
1	6379816	6379898	0.189715	0.300644	0.12149	0.0380234	0	0.0146465
1	6379907	6380047	0.141954	0.0955947	0.0899925	0.0379061	0.0233797	0
1	6380048	6380162	0.105666	0.170765	0.0914774	0.0651184	0.020362	0.00949367
1	6380199	6380243	0.252778	0.155931	0.0729412	0.0512821	0	0
1	6380377	6380648	0.159946	0.19341	0.0800515	0.0700766	0.00632968	0.00990099
1	6380661	6380723	0.657051	0.695063	0.515126	0.226258	0.237025	0.111595
1	6380737	6380979	0.175313	0.168183	0.118482	0.0468741	0.0105621	0.0192936
1	6402884	6403097	0.401701	0.369252	0.3	0.0837263	0.0558128	0.00479616
1	6403098	6403224	0.542558	0.542914	0.348996	0.182735	0.141712	0.0337476
1	6403241	6403287	0.478181	0.51301	0.212149	0.0544174	0.0554348	0
1	6403288	6403596	0.552729	0.599395	0.344023	0.0900597	0.151244	0.080327
1	6403607	6403646	0.785912	0.817427	0.588202	0.434838	0.206818	0.257001
1	6403652	6403700	0.256226	0.308175	0.226438	0.19088	0.10402	0.137406
1	6403739	6403855	0.142568	0.160834	0.048174	0.0302586	0.0215517	0.0382648
1	6403865	6404062	0.658481	0.558178	0.316799	0.296069	0.223401	0.18457
1	6404069	6404114	0.250168	0.248633	0.229167	0.0999465	0.063389	0.0218978
1	6404146	6404225	0.601601	0.649491	0.476611	0.270185	0.328116	0.137878
1	6404230	6404294	0.498921	0.511192	0.272074	0.187179	0.1	0.0833895
1	6404298	6404369	0.371646	0.24307	0.238398	0.0985033	0	0.00974026
1	6404376	6404431	0.365863	0.276485	0.25848	0.0873016	0.104859	0.169853
1	6404433	6404640	0.567408	0.614489	0.56053	0.248926	0.208215	0.230977
1	6404645	6404664	0.228261	0.364918	0.293672	0.145999	0.116279	0
1	6404674	6404846	0.667942	0.666758	0.497091	0.35645	0.216921	0.195285
1	6404850	6405146	0.531675	0.553984	0.377399	0.248329	0.178368	0.17366
1	6405148	6405187	0.547712	0.563723	0.41519	0.376894	0.121229	0
1	6405202	6405234	0.512395	0.589212	0.440391	0.208059	0.219577	0.0819425
1	6405239	6405270	0.541343	0.714734	0.395122	0.241667	0.296154	0.0833333
1	6405276	6405335	0.502654	0.484446	0.430506	0.179817	0.0700732	0.072327
1	6405337	6405383	0.771782	0.753539	0.567503	0.417192	0.398196	0.525541
1	6425911	6426023	0.334485	0.328392	0.0709443	0.0959604	0.0630252	0.0659304
1	6426027	6426142	0.464061	0.554544	0.270099	0.151914	0.0745769	0.0830653
1	6426146	6426465	0.648081	0.674653	0.433038	0.281675	0.266327	0.168505
1	6426468	6426542	0.338641	0.408644	0.196581	0.131893	0.0671642	0.0487805
1	6426546	6426569	0.157445	0.0880503	0.154205	0.04	0.0514422	0.012987
1	6454665	6454915	0.805611	0.848626	0.467961	0.351609	0.473975	0.39903
1	6454978	6455101	0.442008	0.51679	0.25171	0.101812	0.114092	0.0560998
1	6455106	6455162	0.290105	0.396839	0.0438596	0.0447761	0	0.0531915
1	6455275	6455387	0.394593	0.139098	0.0573892	0.0447761	0.0128205	0.0467391
1	6455500	6455607	0.158676	0.322115	0.116438	0.0221239	0.0377358	0.015625
1	6455608	6455674	0.313591	0.271346	0.171429	0.221665	0.0895522	0.0403139
1	6455679	6455723	0.547276	0.531929	0.243873	0.171429	0.13511	0.0633621
1	6455730	6455819	0.569923	0.698405	0.371134	0.136054	0.106364	0.0988839
1	6455863	6455902	0.822832	0.884428	0.806548	0.336378	0.192553	0.439706
1	6455904	6456027	0.824388	0.839018	0.67457	0.37426	0.319161	0.291833
1	6470337	6470469	0.560926	0.655076	0.47726	0.244934	0.457746	0.35687
1	6470474	6470640	0.222603	0.240725	0.0877317	0.041739	0.0636721	0.0592014
1	6470643	6470734	0.30856	0.410224	0.110434	0.045207	0.0582456	0.0196078
1	6470735	6470819	0.0860034	0.133024	0.0542254	0	0.0743016	0.0153061
1	6470821	6470853	0.451959	0.489177	0.295464	0.0679769	0.158378	0
1	6470858	6470949	0.354475	0.32626	0.197799	0.0227273	0.0664488	0.0245902
1	6470960	6471007	0.124079	0.222861	0.180835	0	0.0164835	0.0804094
1	6471020	6471148	0.197437	0.326282	0.20068	0.0497738	0.0414508	0.0306452
1	6472641	6472999	0.130852	0.138398	0.0860832	0.0200065	0.033295	0.00865801
1	6473004	6473085	0.698808	0.674538	0.325833	0.178323	0.16322	0.270437
1	6473087	6473143	0.461834	0.481263	0.188142	0.0654435	0.0166667	0.0540541
1	6473159	6473253	0.262215	0.269529	0.111051	0.0741668	0.0432692	0.026738
1	6473254	6473382	0.372024	0.465753	0.310352	0.112963	0.105376	0.0988372
1	6484650	6484768	0.286912	0.349818	0.257742	0.0502959	0.15851	0.0664336
1	6514373	6514487	0.198867	0.101677	0.123987	0.133629	0.0784222	0.105586
1	6514494	6514636	0.636954	0.65006	0.642164	0.354563	0.248382	0.288826
1	6514641	6514670	0.36082	0.605579	0.619162	0.258185	0.338346	0.0596914
1	6514684	6514946	0.45507	0.519327	0.351723	0.205639	0.192537	0.131957
1	6514984	6515289	0.710691	0.75377	0.576109	0.321375	0.331154	0.300385
1	6515291	6515329	0.372549	0.201383	0.306929	0.29331	0.0254237	0
1	6520983	6521097	0.0150376	0.126575	0	0	0	0
1	6538424	6538596	0.76076	0.822204	0.680736	0.490904	0.483939	0.663652
1	6538602	6538839	0.746657	0.740719	0.528868	0.201548	0.166335	0.0818182
1	6538846	6538964	0.65038	0.729481	0.5911	0.355069	0.300471	0.295534
1	6538965	6539003	0.648744	0.841492	0.443723	0.491228	0.187821	0.334506
1	6539273	6539412	0.592352	0.588693	0.343525	0.154942	0.150898	0.0603404
1	6539420	6539647	0.542956	0.432559	0.208753	0.198416	0.114626	0.0641212
1	6539651	6539782	0.549065	0.574581	0.418072	0.161662	0.159547	0.159288
1	6539791	6539973	0.492683	0.694696	0.459135	0.208407	0.17131	0.13125
1	6540131	6540218	0.491071	0.388703	0.357323	0.0636364	0.144068	0.0645161
1	6540226	6540295	0.509804	0.632581	0.221649	0.21958	0.156888	0.104238
1	6540301	6540379	0.443305	0.525541	0.158491	0.0942837	0.0540865	0.0389597
1	6540383	6540463	0.677891	0.693236	0.450678	0.434203	0.0847193	0.242402
1	6540787	6540901	0.52397	0.595973	0.174268	0.176448	0.0719981	0.0410053
1	6541154	6541381	0.520831	0.551782	0.271039	0.286398	0.203434	0.108432
1	6541561	6541631	0.69134	0.67914	0.368259	0.23518	0.113136	0.0968966
1	6541634	6541976	0.627151	0.679374	0.51401	0.217996	0.264871	0.185737
1	6542089	6542500	0.582818	0.647649	0.435189	0.226276	0.274502	0.15293
1	6542602	6542921	0.569381	0.591406	0.424225	0.0926471	0.217249	0.13015
1	6542925	6542943	0.438095	0.285714	0.323864	0.197998	0.138996	0.0806452
1	6543499	6543564	0.466599	0.553333	0.256667	0.507761	0.299124	0.412546
1	6556273	6556574	0.088171	0.208615	0.0764131	0.0149282	0.00974026	0.00993465
1	6573871	6573977	0.113924	0.131051	0.0567119	0.0533558	0.0171233	0.0384942
1	6573980	6574022	0.595515	0.506133	0.2488	0.300186	0.0833333	0
1	6574510	6574545	0.277778	0.670677	0.361111	0.147368	0.0490196	0
1	6574549	6574754	0.580774	0.670933	0.490333	0.220113	0.116867	0.14486
1	6574759	6574783	0.685536	0.603659	0.434829	0.146825	0.150909	0.0384615
1	6574788	6574836	0.660156	0.608745	0.510227	0.202963	0.318182	0.11862
1	6574844	6574878	0.494848	0.565512	0.333717	0.169093	0.159339	0.0608108
1	6574885	6574900	0.266792	0.315385	0.206618	0.0744681	0	0
1	6574902	6574989	0.577377	0.560749	0.378278	0.233916	0.136798	0.157692
1	6574990	6575014	0.5867	0.604455	0.541373	0.280144	0.080303	0.0340909
1	6575030	6575199	0.534602	0.614599	0.385157	0.161615	0.106478	0.12427
1	6575216	6575271	0.493022	0.608971	0.472939	0.0377358	0.306043	0.0655738
1	6575276	6575448	0.609759	0.726	0.36278	0.182629	0.14657	0.09867
1	6587703	6588155	0.200797	0.238325	0.197066	0.0124866	0.053794	0.0362826
1	6588160	6588185	0.430202	0.485696	0.384653	0.167651	0.2875	0.0849702
1	6588187	6588205	0.490765	0.523649	0.390303	0.242181	0.327918	0.280528
1	6588219	6588265	0.364944	0.320402	0.377604	0.213612	0.0558442	0.183623
1	6588273	6588308	0.501443	0.468637	0.362906	0.212024	0.179649	0.134997
1	6588311	6588322	0.587302	0.427215	0.464827	0.363757	0.22273	0.0535714
1	6588331	6588346	0.464514	0.417313	0.310837	0.0868056	0.0384615	0.0217391
1	6588352	6588366	0.38969	0.372685	0.247976	0	0.230769	0
1	6588374	6588505	0.457623	0.517223	0.366695	0.175621	0.237709	0.161616
1	6588537	6588593	0.311694	0.292195	0.182797	0.128935	0.0465116	0.081626
1	6588607	6588753	0.215845	0.326642	0.110908	0.102825	0.0970285	0.0803824
1	6588764	6588789	0.192647	0.194951	0.0935504	0.0803571	0.0531915	0.0277778
1	6588790	6588815	0.42735	0.428881	0.325439	0.106667	0.269231	0.15197
1	6588819	6588872	0.323529	0.334606	0.282067	0.162122	0.303221	0.109413
1	6588892	6588911	0.12	0.0692308	0.176357	0	0	0.0283019
1	6588918	6588980	0.308379	0.224874	0.255636	0.137745	0.0870748	0.0884116
1	6589009	6589092	0.26834	0.327974	0.134743	0.0750572	0.184834	0.0813953
1	6589098	6589212	0.30508	0.241731	0.198108	0.0906648	0.1126	0.0850883
1	6589214	6589246	0.173611	0.110294	0.129524	0.0769231	0.126488	0
1	6589257	6589415	0.403357	0.476611	0.342193	0.129808	0.145788	0.163339
1	6589417	6589430	0.214286	0.377054	0.0855263	0.132784	0.163291	0.0757576
1	6589435	6589462	0.319413	0.45971	0.25	0	0.145712	0
1	6589469	6589472	0.287393	0.409722	0.12963	0.0394737	0.159375	0.0795455
1	6589478	6589621	0.67045	0.692404	0.59875	0.229466	0.260382	0.0806977
1	6589626	6589800	0.617124	0.632463	0.407368	0.360835	0.174607	0.165827
1	6589805	6589845	0.315686	0.162273	0.127778	0.0930233	0.110445	0.0551202
1	6589919	6589968	0.363981	0.438374	0.210446	0.180158	0.24194	0.0984848
1	6589972	6590009	0.356278	0.297754	0.181723	0.0588235	0.147122	0.0657895
1	6590020	6590215	0.398214	0.359826	0.272835	0.0905677	0.125568	0.0834044
1	6590217	6590234	0.401069	0.320396	0.254762	0.0886157	0.208134	0
1	6590237	6590308	0.379632	0.407924	0.22802	0.161679	0.22987	0.0679739
1	6590311	6590353	0.209955	0.119309	0.094554	0.0576923	0.0555556	0.025
1	6590360	6590464	0.344407	0.383146	0.264351	0.13772	0.205745	0.182419
1	6590476	6590581	0.200142	0.228812	0.10674	0.137831	0.07463	0.0691773
1	6590582	6590646	0.280082	0.323785	0.242712	0.14556	0.0632372	0.110619
1	6590661	6590776	0.206119	0.240933	0.150109	0.11636	0.0570322	0.0748784
1	6590802	6590878	0.134731	0.284487	0.0954403	0.137329	0.0204918	0.096773
1	6590914	6590932	0.217027	0.38118	0.110786	0.169779	0.203125	0.119755
1	6590938	6590985	0.269332	0.198369	0.142497	0.162958	0.175788	0.161434
1	6590988	6591014	0.157738	0.246357	0.115915	0.0802033	0.0757143	0.100166
1	6591047	6591123	0.22345	0.222645	0.168811	0.120777	0.146219	0.0926364
1	6591126	6591148	0.191679	0.255091	0.189763	0.125101	0.116464	0.0845588
1	6591151	6591333	0.202985	0.267351	0.196652	0.0730046	0.112171	0.0684204
1	6591335	6591570	0.223024	0.255876	0.147791	0.0653393	0.081593	0.105771
1	6591587	6591626	0.380952	0.23823	0.15625	0.315404	0.0820399	0.04
1	6591628	6591642	0.359868	0.305851	0.265315	0.257937	0.246296	0.0285714
1	6591662	6591740	0.263522	0.379588	0.211128	0.170021	0.17836	0.0901786
1	6591743	6591795	0.193327	0.149322	0.153224	0.076295	0.0625	0.07
1	6591800	6591910	0.175356	0.216147	0.121206	0.0832411	0.0524257	0.075109
1	6591911	6591919	0.391441	0.394007	0.203125	0.147913	0.289683	0.219807
1	6591927	6592049	0.243461	0.213389	0.204926	0.107109	0.0774829	0.0860799
1	6592051	6592079	0.34419	0.309524	0.249269	0.20266	0.112727	0.105801
1	6592107	6592148	0.248512	0.366726	0.164394	0.145928	0.17187	0.157854
1	6592152	6592246	0.212	0.227012	0.152445	0.0905852	0.109325	0.135531
1	6592249	6592311	0.247515	0.260904	0.174892	0.0993774	0.0357143	0.0526316
1	6592313	6592398	0.295148	0.291587	0.182468	0.149646	0.164738	0.172465
1	6592407	6592447	0.30518	0.364167	0.235337	0.158172	0.216539	0.188848
1	6592451	6592563	0.459758	0.47036	0.367424	0.335981	0.212051	0.233681
1	6592570	6592598	0.227589	0.272289	0.176224	0.105634	0.210474	0.181277
1	6592600	6592695	0.290473	0.382691	0.194648	0.200467	0.140697	0.150148
1	6592711	6592753	0.277388	0.23542	0.241647	0.134242	0.0959319	0.150894
1	6592757	6592808	0.20869	0.27506	0.207289	0.16751	0.128027	0.0275229
1	6592810	6592829	0.28503	0.421453	0.161327	0.14503	0.175926	0.133929
1	6592832	6592883	0.248291	0.24125	0.160647	0.110097	0.0664156	0.100097
1	6592886	6592961	0.367317	0.436679	0.22854	0.213663	0.101672	0.138297
1	6592963	6592984	0.556818	0.655571	0.525586	0.269658	0.174468	0.230311
1	6592990	6593012	0.5642	0.554348	0.587542	0.229167	0.216667	0.277778
1	6593017	6593200	0.623204	0.598365	0.438735	0.240958	0.235316	0.19366
1	6593204	6593257	0.492515	0.407617	0.20194	0.207692	0.105591	0.0973017
1	6593264	6593353	0.470598	0.532617	0.299239	0.172993	0.137874	0.0846112
1	6593356	6593376	0.595553	0.534314	0.383247	0.388393	0.0999246	0.314945
1	6593377	6593415	0.513204	0.523785	0.397173	0.266532	0.106193	0.214887
1	6593416	6593475	0.577339	0.565831	0.307041	0.230874	0.178333	0.194444
1	6593480	6593523	0.353914	0.447899	0.19868	0.205135	0.165	0.104688
1	6593527	6593637	0.409434	0.45057	0.354864	0.0623932	0.177809	0.139464
1	6593641	6593787	0.499855	0.480428	0.495338	0.13231	0.0826739	0.0660157
1	6593794	6594024	0.0935272	0.142927	0.127019	0.0304728	0.00470588	0.0200556
1	6594028	6594078	0.418005	0.524032	0.223439	0.0822522	0.182769	0.102893
1	6615389	6615585	0.339196	0.366438	0.252483	0.0932297	0.103666	0.0594712
1	6615592	6615656	0.126897	0.158737	0.0540541	0.0237149	0	0.0168539
1	6640283	6640970	0.556478	0.630867	0.333213	0.19017	0.221003	0.128957
1	6640991	6641027	0.800133	0.834096	0.486114	0.571678	0.700908	0.664352
1	6657130	6657358	0.300681	0.423831	0.163732	0.0412075	0.0591045	0.0289634
1	6657360	6657404	0.471721	0.608166	0.183251	0	0.0638298	0
1	6657407	6657464	0.286507	0.495814	0.296419	0.161189	0.143868	0.104882
1	6657468	6657535	0.321693	0.31037	0.168483	0.0733959	0.0817308	0.0878331
1	6657754	6657939	0.254521	0.222201	0.111743	0.0544315	0.0960829	0.0172414
1	6658264	6658330	0.220601	0.188378	0.129825	0.0172414	0.0225225	0.0403226
1	6658336	6658502	0.282343	0.446812	0.266036	0.199324	0.155303	0.0874429
1	6658538	6658666	0.326123	0.306676	0.168414	0.156423	0.0576157	0.160785
1	6658771	6658898	0.238739	0.272399	0.243369	0.0855379	0.0986791	0.0651913
1	6658900	6659148	0.273413	0.388736	0.249994	0.0977812	0.123959	0.0473369
1	6659156	6659237	0.488462	0.520799	0.277926	0.19383	0.180871	0.0338983
1	6659254	6659298	0.651099	0.724916	0.429762	0.0882542	0.16876	0.0657895
1	6659538	6659593	0.474067	0.446593	0.223906	0.230695	0.0802178	0.0661157
1	6659607	6659873	0.365793	0.36228	0.153297	0.0855314	0.0749538	0.0374638
1	6659885	6659994	0.398386	0.492326	0.283927	0.143624	0.0809524	0.0740318
1	6660001	6660041	0.577326	0.64208	0.357794	0.254378	0.056338	0.0725806
1	6660046	6660082	0.347935	0.467014	0.134259	0.0676692	0.0410959	0.0163043
1	6660085	6660119	0.502995	0.420774	0.382438	0.173611	0.128205	0.05
1	6660133	6660188	0.360638	0.340278	0.290752	0.308497	0.195617	0.111735
1	6660204	6660318	0.505416	0.514694	0.449827	0.128799	0.0867626	0.140891
1	6660319	6660342	0.641885	0.613264	0.501073	0.22001	0.0803571	0.25449
1	6660346	6660466	0.119628	0.086785	0.0701729	0.0114943	0.0047619	0.0545625
1	6660473	6660520	0.245074	0.253024	0.227651	0.136973	0.0405405	0
1	6661829	6661957	0.148337	0.122943	0.0583988	0.0319444	0.0188948	0
1	6661965	6662006	0.460602	0.527522	0.482566	0.137923	0.0884956	0.0252101
1	6662036	6662149	0.510462	0.549653	0.38306	0.209001	0.207888	0.198643
1	6662152	6662187	0.154971	0.354167	0.142857	0.0940639	0.06	0
1	6704133	6704313	0.538965	0.560564	0.32319	0.108893	0.116392	0.0892511
1	6704524	6704647	0.186745	0.359783	0.0111111	0.15625	0.0230769	0.0406504
1	6704820	6704980	0.581204	0.532772	0.278343	0.169836	0.0961876	0.125107
1	6704990	6705022	0.643939	0.4375	0.597115	0.115533	0.119799	0.09375
1	6705066	6705147	0.686719	0.593896	0.463084	0.277764	0.171512	0.104982
1	6705151	6705234	0.493778	0.489954	0.3592	0.338472	0.18874	0
1	6705241	6705611	0.38385	0.440128	0.284046	0.0788671	0.118305	0.0489952
1	6705623	6705669	0.228205	0.45073	0.228639	0.0314685	0	0.0387597
1	6705680	6705718	0.482632	0.276027	0.21131	0.129202	0.111818	0.0379747
1	6705724	6705798	0.416387	0.459229	0.281632	0.0842671	0.0841099	0.0318981
1	6705800	6705934	0.553598	0.520273	0.309583	0.228822	0.122443	0.121069
1	6705937	6705966	0.4466	0.508383	0.267196	0.0375	0.0769737	0.0803571
1	6705968	6706050	0.52687	0.584399	0.378571	0.162338	0.148727	0.0620482
1	6706078	6706357	0.390231	0.392982	0.235916	0.0747634	0.078469	0.0719368
1	6706360	6706522	0.43583	0.560849	0.373404	0.171725	0.155261	0.191524
1	6706544	6706683	0.453968	0.358616	0.229825	0.163383	0.138211	0.062069
1	6706686	6706763	0.423656	0.507898	0.366745	0.239177	0.211925	0.131579
1	6707063	6707208	0.314042	0.505519	0.209804	0.143379	0.107143	0.183161
1	6707209	6707265	0.464695	0.517336	0.35974	0.248038	0.17033	0.0787037
1	6707266	6707518	0.433163	0.496523	0.306526	0.161078	0.146318	0.0806565
1	6707536	6707559	0.54646	0.495462	0.425452	0.20255	0.231491	0.0960278
1	6707562	6708396	0.444304	0.499279	0.311158	0.169171	0.137678	0.0901608
1	6708407	6708424	0.336145	0.585811	0.295949	0.211901	0.384033	0.117021
1	6708426	6708539	0.576889	0.684229	0.441484	0.126761	0.261979	0.147113
1	6708543	6708627	0.369189	0.551382	0.395066	0.231314	0.073112	0.086665
1	6708629	6708715	0.479885	0.476374	0.44724	0.274204	0.102874	0.0853124
1	6708718	6708738	0.432401	0.45381	0.539189	0.24359	0.109179	0.0512821
1	6708741	6708900	0.393988	0.531065	0.347541	0.179697	0.192733	0.148492
1	6708903	6709056	0.360502	0.511804	0.272436	0.0927717	0.187689	0.0588914
1	6709057	6709281	0.650564	0.690212	0.438933	0.335731	0.156773	0.196147
1	6709287	6709396	0.392966	0.455178	0.313599	0.155417	0.183968	0.214576
1	6709422	6709494	0.149792	0.15245	0.138177	0.0304572	0.106301	0.0931601
1	6709521	6709599	0.187695	0.268645	0.126677	0.169395	0.0968574	0.0721154
1	6709609	6709671	0.181534	0.225682	0.176789	0.145091	0.128788	0.0488971
1	6709682	6709736	0.261111	0.422391	0.100338	0.173437	0.0467871	0.106061
1	6715116	6715372	0.185495	0.195086	0.077418	0.0898191	0.00738916	0.0250501
1	6715381	6715389	0.447995	0.474524	0.316046	0.0609756	0	0.0333333
1	6715391	6715406	0.506752	0.493452	0.329574	0.138462	0.255544	0.148539
1	6715410	6715518	0.718395	0.695036	0.677402	0.451793	0.512386	0.478481
1	6715530	6715615	0.126797	0.183912	0.13167	0.0662293	0.188726	0.0703349
1	6717977	6718059	0.493504	0.645773	0.373224	0.210132	0.27324	0.339256
1	6718062	6718107	0.429959	0.581685	0.304224	0.275107	0.216811	0.0959578
1	6718111	6718139	0.289216	0.500966	0.22381	0.084596	0.142857	0.046875
1	6718149	6718308	0.137247	0.109998	0.0380205	0	0.00396825	0.00650759
1	6720772	6720844	0.165738	0.15112	0.117722	0.0171175	0.0665285	0.0868928
1	6720852	6720958	0.686337	0.504354	0.343563	0.214201	0.307713	0.239641
1	6720966	6721227	0.123639	0.115916	0.0885927	0.015258	0.0131579	0.00416667
1	6722996	6723117	0.458207	0.524012	0.109594	0.0923798	0.263656	0
1	6723119	6723224	0.126361	0.165162	0.0350877	0.0249094	0.100433	0.0153061
1	6735856	6735866	0.325556	0.421429	0.197613	0.0483871	0.422101	0.271493
1	6735882	6735937	0.553712	0.710076	0.515335	0.526018	0.410641	0.139773
1	6735942	6736133	0.354215	0.582871	0.195383	0.169649	0.144178	0
1	6736134	6736209	0.197703	0.432292	0.2325	0.335551	0.372326	0.0357143
1	6736215	6736495	0.677503	0.460849	0.364164	0.223892	0.142332	0.0782609
1	6736501	6736554	0.558615	0.421679	0.401389	0.159255	0.273469	0.0258621
1	6736664	6736773	0.735123	0.650091	0.463852	0.378414	0.200465	0.130671
1	6736779	6736822	0.506206	0.480462	0.172758	0.216216	0.152542	0.0646456
1	6736917	6736971	0.320387	0.515898	0.418093	0.0617978	0.157361	0.230877
1	6736972	6736990	0.719844	0.61724	0.451776	0.334632	0.148551	0.152458
1	6736997	6737045	0.539528	0.570422	0.204662	0.0789474	0.0691057	0.0482456
1	6737048	6737093	0.532051	0.63717	0.440013	0.207661	0.124083	0.0147059
1	6737094	6737128	0.59132	0.757863	0.526841	0.255455	0.185644	0.104691
1	6737155	6737403	0.685301	0.672583	0.510353	0.295242	0.259473	0.239778
1	6742996	6743138	0.658359	0.775736	0.591682	0.323691	0.319292	0.242737
1	6743139	6743149	0.787267	0.746624	0.490676	0.133333	0.289032	0.025641
1	6743160	6743257	0.667059	0.684101	0.267648	0.358289	0.378472	0.226835
1	6743297	6743481	0.362863	0.349533	0.172146	0.107474	0.104884	0.0582247
1	6743507	6743554	0.247565	0.0811594	0.0479303	0.0853659	0.142222	0.0826255
1	6743559	6743663	0.433991	0.31908	0.370355	0.0764706	0.134483	0.044298
1	6743664	6743737	0.277214	0.267551	0.230419	0.109063	0.113668	0.0571429
1	6743747	6743949	0.379401	0.432205	0.234803	0.191596	0.0989122	0.0787121
1	6743952	6744112	0.789163	0.745035	0.526131	0.277799	0.351354	0.285311
1	6744119	6744219	0.580587	0.480502	0.192744	0.17657	0.108564	0.0291829
1	6759155	6759258	0.590602	0.674916	0.486943	0.214588	0.245256	0.105499
1	6759261	6759354	0.262555	0.323708	0.218868	0.113009	0.033557	0.0441774
1	6759364	6759379	0.181881	0.145898	0.166835	0.0306122	0	0
1	6759414	6759459	0.57221	0.426948	0.239214	0.281937	0.134058	0.134259
1	6759492	6759615	0.693899	0.687067	0.457607	0.34971	0.376747	0.187229
1	6759616	6759665	0.542683	0.563557	0.266571	0.149217	0.0988602	0.115429
1	6759670	6759704	0.291667	0.471475	0.196205	0.110766	0.107778	0.0763889
1	6759723	6759747	0.236096	0.441424	0.364103	0.0652174	0.047619	0.0954495
1	6769945	6770751	0.0621035	0.103195	0.0313037	0.00921619	0.00576193	0.00164114
1	6795233	6795402	0.0862939	0.147163	0.0473136	0.00436681	0.00515464	0.00278552
1	6795608	6795680	0.125429	0.10303	0.0151515	0	0.00680272	0
1	6852727	6852773	0.0145631	0.134925	0.0666667	0.046875	0.075	0
1	6906094	6906117	0.150424	0.19954	0.0227273	0.0189873	0.0189873	0.0817247
1	6906133	6906502	0.850005	0.873734	0.694103	0.548729	0.489071	0.486457
1	6912012	6912270	0.0666499	0.185613	0.0829186	0	0.0541176	0
1	6927204	6927460	0.236131	0.240998	0.158001	0.0143369	0.0415695	0.00369458
1	7023369	7023454	0.280984	0.254412	0.194245	0.123537	0.143677	0.0690596
1	7023457	7023599	0.521617	0.528633	0.347255	0.155614	0.120483	0.151637
1	7023602	7023776	0.6	0.589845	0.577997	0.118519	0.117008	0.151457
1	7024294	7024406	0.34021	0.479128	0.121971	0.167857	0.116733	0.0681818
1	7024414	7024467	0.492289	0.599075	0.264957	0.494359	0.223587	0.112874
1	7024468	7024535	0.681914	0.779412	0.537099	0.412155	0.236891	0.205459
1	7024541	7024559	0.0879022	0.21977	0.047619	0.027027	0.0652174	0.0178571
1	7026300	7026363	0	0.125	0	0	0	0
1	7026907	7026952	0.238372	0.425916	0.173148	0.242761	0.0157895	0.112717
1	7026956	7027044	0.336329	0.358497	0.121383	0.0705128	0.0662651	0.0314512
1	7027054	7027246	0.0664888	0.109901	0.0428606	0.00590551	0.0186133	0.00641026
1	7035186	7035241	0.567649	0.502203	0.335417	0.30347	0.0696412	0
1	7035252	7035268	0.371429	0.181818	0.104167	0	0.191667	0
1	7035389	7035684	0.176893	0.208114	0.154751	0.11092	0.0537349	0.029472
1	7035687	7035973	0.573683	0.622423	0.420748	0.205218	0.183596	0.153972
1	7035979	7036034	0.735319	0.756758	0.470085	0.330754	0.458049	0.293316
1	7036053	7036090	0.540426	0.564917	0.576479	0.140642	0.363671	0.0444282
1	7036103	7036228	0.633742	0.623978	0.416168	0.289957	0.0935057	0.158219
1	7036238	7036375	0.511979	0.36722	0.378336	0.0994715	0.124633	0.103089
1	7036380	7036446	0.51537	0.585997	0.224921	0.0343137	0.195992	0.0473619
1	7036458	7036552	0.592042	0.67436	0.539855	0.167788	0.236999	0.189501
1	7036563	7036586	0.629915	0.655706	0.555	0.366279	0.174419	0.151786
1	7036588	7036695	0.474119	0.608906	0.368327	0.191358	0.0859123	0.0968468
1	7036696	7037032	0.378311	0.477522	0.222986	0.182788	0.0927919	0.0661525
1	7037035	7037337	0.376206	0.532623	0.358607	0.123894	0.168857	0.0956089
1	7066266	7066520	0.14198	0.115492	0.103671	0.0601883	0.0328125	0.0551262
1	7066549	7066815	0.115136	0.133176	0.0937161	0.025832	0.029151	0.0242878
1	7066898	7066981	0.196415	0.218729	0.117624	0.083404	0.0762238	0.0188679
1	7067095	7067214	0.168951	0.121118	0.0805601	0.121906	0.0276515	0.0349462
1	7067400	7067852	0.18256	0.196621	0.0978401	0.0401967	0.103627	0.0671971
1	7067863	7068052	0.144767	0.15646	0.0998663	0.0737179	0.0530427	0.0332373
1	7068054	7068350	0.141232	0.142639	0.0672471	0.0364518	0.0599145	0.0830867
1	7068353	7068409	0.168389	0.152174	0.0617978	0.0305998	0.110446	0.0641299
1	7068412	7068502	0.118401	0.0851969	0.0173044	0.0138889	0.0392839	0.0411737
1	7068503	7068586	0.110175	0.156073	0.0601613	0.0230769	0.0780749	0.0801587
1	7068598	7068696	0.0842697	0.168919	0.0849057	0.0373134	0.0425532	0.0133333
1	7068733	7068845	0.190678	0.146145	0.0810333	0.0510156	0.112017	0.0522388
1	7068872	7068885	0.114134	0.0701754	0.163839	0.046875	0	0.118981
1	7069216	7069273	0.21805	0.235372	0.148476	0.0546535	0.0482558	0.0480769
1	7069276	7069306	0.208317	0.215854	0.188929	0	0.118421	0.0277778
1	7069323	7069597	0.0968507	0.14845	0.0458599	0.027668	0.0562511	0.0430175
1	7069601	7069627	0.339161	0.153226	0.227517	0.0787037	0.188988	0
1	7069631	7069701	0.129064	0.140678	0.143397	0.039797	0.0854167	0.0169492
1	7069807	7070178	0.127986	0.155609	0.0850195	0.0525813	0.0562237	0.0381339
1	7070182	7070421	0.149288	0.121321	0.0736994	0.0486768	0.0418181	0.025151
1	7070427	7070555	0.081826	0.11828	0.0457317	0	0.00892857	0.0129032
1	7070557	7071088	0.117978	0.152207	0.0483927	0.0445234	0.0392113	0.0316359
1	7071089	7071187	0.125551	0.116128	0.056789	0.0277778	0.0562253	0.0120482
1	7071234	7071300	0.161896	0.0996161	0.05	0.12619	0.245192	0.0607769
1	7071309	7071490	0.111841	0.199154	0.0744484	0.0544519	0.0231481	0.0201342
1	7071533	7071639	0.240743	0.162733	0.0494158	0.0375	0.12439	0.0277778
1	7071982	7072072	0.252572	0.319535	0.147569	0.158865	0.181544	0.0511364
1	7072074	7072414	0.116803	0.131824	0.0788194	0.0236726	0.0884308	0.0721249
1	7072429	7072509	0.156605	0.191056	0.103748	0.0696239	0.0273825	0.0297619
1	7072611	7072633	0.251553	0.184311	0.207022	0.139716	0.142315	0.188288
1	7072743	7072876	0.209992	0.212896	0.174277	0.0361011	0.0869731	0.0402515
1	7072879	7072927	0	0.124715	0.0760486	0.0544831	0.0425833	0
1	7072933	7073016	0.126141	0.194669	0.088944	0.0327869	0.0380889	0.080243
1	7073021	7073272	0.157814	0.154971	0.102491	0.0628391	0.0851664	0.0485772
1	7073773	7073891	0.164887	0.123334	0.0878531	0.0963066	0.106741	0.0622236
1	7073913	7074014	0.171844	0.200772	0.108748	0.0633253	0.0441901	0.0544966
1	7074022	7074083	0.190956	0.206326	0.0885226	0.10921	0.13291	0.119048
1	7074613	7074674	0.131774	0.0974536	0.0238095	0.0822357	0	0
1	7074713	7074798	0.132993	0.109965	0.04	0.0662693	0.0454545	0.0328947
1	7074801	7074961	0.151226	0.146194	0.0378599	0.0546875	0.0797318	0.0263158
1	7075244	7075271	0.1407	0.125418	0.102586	0.0900178	0	0.046875
1	7076633	7077041	0.0453659	0.120042	0.0485971	0.00562948	0.00801491	0
1	7077816	7078011	0.696629	0.714089	0.530493	0.345561	0.170906	0.19091
1	7132351	7132507	0.195338	0.269932	0.0793066	0.0412874	0.0197292	0.0110497
1	7132513	7132687	0.458069	0.559935	0.281829	0.0857252	0.11836	0.0443548
1	7132688	7132802	0.431766	0.501052	0.444616	0.298236	0.151811	0.127859
1	7132803	7132895	0.77097	0.763005	0.509239	0.304943	0.268946	0.23968
1	7132898	7132975	0.640896	0.603482	0.382979	0.181353	0.172757	0.102729
1	7132976	7133012	0.50359	0.345655	0.37728	0.0779221	0.05	0.100053
1	7138492	7138712	0.604512	0.684388	0.366666	0.234303	0.179534	0.0898685
1	7138718	7138790	0.434354	0.630419	0.370852	0.176873	0.16284	0.109057
1	7138798	7138863	0.353943	0.469277	0.275045	0.153189	0.095272	0.101718
1	7201671	7201874	0.260345	0.192444	0.032931	0	0.00974796	0.00326087
1	7201880	7201898	0.296252	0.270833	0.342014	0	0.130325	0
1	7201899	7202137	0.262297	0.322434	0.151882	0.0243398	0.0351848	0.0152381
1	7227659	7227894	0.231503	0.258231	0.157748	0.0737477	0.057174	0.0438264
1	7227914	7227933	0.433388	0.387084	0.212733	0	0.14192	0.0689858
1	7227944	7228132	0.665222	0.673764	0.440943	0.283105	0.266771	0.210206
1	7228135	7228241	0.0617706	0.103984	0.0353911	0	0	0
1	7241124	7241187	0.912025	0.910596	0.646982	0.687097	0.569877	0.589559
1	7241193	7241301	0.773632	0.866605	0.67383	0.517242	0.453817	0.472633
1	7241314	7241583	0.72224	0.711138	0.552006	0.393943	0.279346	0.326654
1	7241588	7241633	0.346282	0.279762	0	0.0416667	0.117965	0
1	7251810	7252001	0.120834	0.116402	0.110358	0.0266753	0.0163551	0.0661157
1	7254960	7255153	0.611751	0.572422	0.349663	0.264222	0.119558	0.19027
1	7255164	7255312	0.459469	0.432782	0.428475	0.0862362	0.0344828	0.0842206
1	7255323	7255425	0.303586	0.518342	0.359762	0.0812743	0.193347	0.21588
1	7255432	7255491	0.718963	0.634289	0.572662	0.141903	0.123118	0.149442
1	7255492	7255572	0.386079	0.424181	0.340781	0.0483349	0.0392734	0.141304
1	7255589	7255744	0.552778	0.535855	0.343588	0.145437	0.0956728	0.12766
1	7255750	7256022	0.650835	0.744763	0.381228	0.140036	0.183992	0.130349
1	7256033	7256329	0.456496	0.493649	0.294659	0.0584044	0.0993857	0.0455574
1	7256342	7256506	0.458673	0.426761	0.258018	0.0483847	0.0538935	0.0335917
1	7256507	7256525	0.346541	0.377847	0.0761494	0	0.0357143	0.166667
1	7256527	7256761	0.319399	0.412082	0.330854	0.0710034	0.066297	0.0720842
1	7256765	7256832	0.410488	0.413712	0.434791	0.289384	0	0.0181818
1	7256833	7256977	0.418324	0.521929	0.272876	0.178677	0.193064	0.0631915
1	7257002	7257147	0.3878	0.461676	0.258258	0.180509	0.0630861	0.063981
1	7257148	7257233	0.701366	0.684557	0.627656	0.180538	0.215779	0.144446
1	7281740	7281776	0.646877	0.577574	0.436562	0.143617	0.215972	0.0406977
1	7281777	7281903	0.715008	0.746295	0.5543	0.259757	0.360294	0.34536
1	7282135	7282374	0.730021	0.705234	0.503072	0.291152	0.313255	0.233022
1	7282378	7282487	0.0796973	0.113008	0.0572154	0.0266667	0.0235294	0
1	7282495	7282548	0.336406	0.159231	0.105263	0.0272727	0.016129	0.0170455
1	7282568	7282778	0.411468	0.405078	0.191143	0.0847245	0.0701997	0.0296593
1	7282779	7283057	0.427859	0.390523	0.207261	0.22368	0.0320089	0.0121528
1	7283094	7283265	0.365591	0.5097	0.310606	0.0574786	0.0671642	0.0470588
1	7283282	7283406	0.404233	0.487602	0.364375	0.119742	0.0800073	0.0714801
1	7283415	7283500	0.566588	0.540541	0.330217	0.0365881	0.129118	0.00903614
1	7283505	7283558	0.174242	0.572999	0.433333	0.210954	0.136777	0.0417757
1	7283674	7283753	0.617555	0.662602	0.125	0.2	0.248387	0.194079
1	7283964	7284188	0.31361	0.321681	0.227129	0.0660503	0.0885739	0.0738389
1	7344248	7344560	0.353533	0.348052	0.272059	0.216181	0.21764	0.243155
1	7352923	7352994	0.671749	0.702385	0.427125	0.20609	0.105175	0.23081
1	7356046	7356111	0.209831	0.32862	0.0357143	0.0553161	0.154902	0.0787402
1	7357896	7357924	0.416314	0.300975	0.0869565	0.0714286	0.0884058	0.0151515
1	7357958	7357999	0.578209	0.310095	0.265097	0	0.180445	0.129291
1	7365129	7365241	0.382491	0.264395	0.197742	0.164769	0.0865106	0.0912698
1	7365744	7365786	0.838748	0.841831	0.500023	0.465365	0.575694	0.60777
1	7365790	7365900	0.84712	0.840047	0.563736	0.456771	0.566412	0.592117
1	7365903	7365996	0.817739	0.872732	0.469519	0.49157	0.627382	0.455451
1	7366016	7366032	0.0632184	0.133843	0.0856589	0.0530914	0.0384615	0
1	7392274	7392488	0.777107	0.816997	0.515544	0.273102	0.243357	0.103922
1	7392741	7392868	0.268459	0.222315	0.0267328	0.0509462	0.0112994	0
1	7392873	7393056	0.423899	0.435687	0.348328	0.238736	0.112659	0.150222
1	7393157	7393406	0.625958	0.574132	0.441356	0.196806	0.155556	0.141801
1	7394373	7394670	0.185591	0.218456	0.122486	0.0408746	0.0353659	0.0228158
1	7394677	7394682	0.338235	0.516667	0.35	0.226763	0.243213	0.0667986
1	7430173	7430390	0.0837197	0.11621	0.0436346	0.0132895	0.0241104	0.00438596
1	7430854	7431038	0.091157	0.11882	0.0560574	0.0412181	0.0165752	0.0246914
1	7431270	7431384	0.127311	0.0983323	0.0574611	0.0120878	0.0463292	0.0354332
1	7431399	7431476	0.271678	0.289025	0.132051	0.126359	0.107449	0.114448
1	7431477	7431620	0.166408	0.207896	0.126756	0.0777658	0.0534545	0.0236967
1	7431623	7431687	0.177168	0.135815	0.108554	0.00970874	0.0384615	0.0309278
1	7431696	7431713	0.0833333	0.0778636	0.10763	0	0.139545	0.025974
1	7431828	7431967	0.117054	0.150852	0.0918759	0.0352761	0.0465295	0.00505051
1	7431978	7431994	0.228722	0.241039	0.155897	0.163333	0.0666667	0.0793651
1	7432043	7432150	0.124833	0.176551	0.0464609	0.0461633	0.0569214	0.0740515
1	7475381	7475622	0.0542649	0.102289	0.0221813	0.0163776	0.00795455	0
1	7475623	7475683	0.350877	0.442305	0.229387	0.138158	0	0
1	7505135	7505381	0.147826	0.146949	0.121857	0.0595528	0.0508424	0.0470642
1	7522258	7522270	0.0629433	0.338235	0.181818	0.112913	0.0428571	0
1	7522278	7522341	0.11728	0.142469	0.0472973	0.0284091	0.028	0.0277437
1	7522345	7522371	0.479453	0.554253	0.217914	0	0.0901639	0.0230769
1	7522380	7522450	0.422596	0.425701	0.264049	0.230781	0.0422535	0.0353535
1	7522452	7522629	0.0913829	0.176811	0.0608703	0.028343	0	0.00794871
1	7528091	7528160	0.126124	0.114652	0.0844595	0	0	0.014
1	7540976	7541322	0.0981489	0.124484	0.0466647	0.0203602	0.00515775	0.0176112
1	7541325	7541413	0.592222	0.582439	0.304652	0.208906	0.114532	0.169444
1	7541415	7541468	0.124229	0.146825	0.0987013	0.01875	0	0
1	7604840	7604929	0.314436	0.529201	0.244454	0.198776	0.05	0.091094
1	7604930	7604969	0.476363	0.732456	0.321019	0.385012	0.2125	0.317869
1	7604970	7604983	0.444595	0.633404	0.307238	0.271242	0.387668	0.253521
1	7605002	7605036	0.35529	0.357843	0.101695	0.111244	0.219496	0.141029
1	7665459	7665653	0.270537	0.326491	0.118591	0.0720761	0.0441934	0.0662021
1	7665666	7665752	0.364417	0.426792	0.338018	0.0458034	0.0136054	0.0116959
1	7665756	7665806	0.404319	0.593525	0.362221	0.153267	0.206975	0.0671551
1	7665809	7665865	0.3371	0.511953	0.306295	0.121795	0.272683	0.0174419
1	7710419	7710442	0.148545	0.133333	0.0416667	0.0394737	0.102273	0.0197368
1	7710983	7710997	0.0694444	0.134921	0.180909	0.0975446	0.0869748	0
1	7711302	7711365	0.131083	0.246169	0.0662879	0.0454204	0.0114504	0.057885
1	7711367	7711381	0.13345	0.155492	0.0636364	0.0411765	0.110491	0.176271
1	7711606	7711925	0.113709	0.14777	0.04232	0.0158707	0.0268958	0.00913413
1	7712239	7712587	0.10979	0.119579	0.0233209	0.00961797	0.0226621	0.00224215
1	7714569	7714889	0.226383	0.238523	0.0971868	0.0506849	0.0559143	0.0357754
1	7714904	7715061	0.695025	0.575499	0.492252	0.440783	0.406836	0.154845
1	7715070	7715088	0.780303	0.774955	0.49776	0.1	0.539683	0.0517241
1	7715090	7715148	0.263566	0.392781	0.0736306	0.0534314	0.353227	0
1	7717379	7717749	0.812649	0.84098	0.609878	0.384121	0.387255	0.354189
1	7717751	7717820	0.605333	0.623243	0.238957	0.307887	0.166274	0.24365
1	7717825	7717833	0.265351	0.104167	0.115385	0	0.0925047	0.08
1	7717837	7717919	0.451263	0.517216	0.345435	0.253681	0.19435	0.122487
1	7718113	7718239	0.217123	0.217308	0.0494505	0.0815504	0.0841121	0.0736434
1	7718408	7718668	0.183699	0.303268	0.122148	0.0430016	0.0674681	0.0451526
1	7718671	7718722	0.273674	0.346357	0.182692	0.117716	0.0777616	0.124812
1	7718963	7719053	0.204586	0.336478	0.14613	0.129724	0.104328	0.0617284
1	7719185	7719223	0	0.34545	0	0	0	0.0454545
1	7719358	7719416	0.312587	0.353081	0.141357	0.106462	0.103709	0.0499378
1	7719427	7719513	0.233817	0.283741	0.109226	0.0969828	0.136294	0.0737996
1	7719521	7719625	0.162773	0.23871	0.159985	0.159586	0.028795	0.0598496
1	7719635	7719740	0.269125	0.290516	0.161802	0.0842208	0.072567	0.0415567
1	7719744	7719786	0.399872	0.372174	0.180604	0.287926	0.290928	0.132102
1	7719801	7719903	0.168756	0.280788	0.169671	0.104651	0.0234375	0.0348837
1	7719913	7719999	0.274499	0.396879	0.211419	0.0887835	0.111189	0.140555
1	7720366	7720442	0.182616	0.260921	0.184186	0.0559744	0.0517241	0.0165563
1	7720849	7720969	0.252391	0.326531	0.16427	0.100765	0.0962056	0.0779817
1	7721255	7721355	0.417598	0.455008	0.417289	0.05	0.153769	0.0842697
1	7721609	7721721	0.301056	0.316829	0.0735294	0.0169492	0.170833	0.0319149
1	7721932	7722042	0.417998	0.423262	0.300828	0.144248	0.161444	0.116504
1	7722238	7722523	0.833377	0.86321	0.596307	0.445806	0.383278	0.444667
1	7724667	7724916	0.0524206	0.102577	0.0335439	0.0140779	0.00940439	0
1	7724924	7724978	0.467241	0.593642	0.191734	0.0596591	0.106944	0.0856092
1	7725232	7725358	0.26476	0.357129	0.219273	0.139373	0.201099	0.134509
1	7725361	7725520	0.794406	0.853076	0.624871	0.319055	0.527923	0.206233
1	7725524	7725640	0.642354	0.67584	0.227782	0.315261	0.23327	0.156697
1	7725644	7725900	0.609633	0.60152	0.394014	0.1705	0.132733	0.106845
1	7729901	7730150	0.151035	0.175837	0.0157796	0.00674374	0.00834879	0.00443787
1	7745688	7745762	0.111575	0.157762	0.0965059	0.00931677	0.0462821	0.0296637
1	7745905	7745953	0.342394	0.164251	0.182192	0.0394737	0.0500399	0.0735119
1	7745958	7745967	0.207083	0.338336	0.204605	0.119048	0.0865854	0.122435
1	7745975	7746169	0.108971	0.132538	0.0714133	0.0606171	0.0148414	0.0471603
1	7746171	7746230	0.122329	0.140382	0.0356963	0.048787	0.0840517	0.0415398
1	7746233	7746423	0.163703	0.140236	0.0899833	0.0603673	0.109197	0.0835921
1	7746435	7746542	0.105891	0.160243	0.0717041	0.0591951	0.0337089	0.0364583
1	7746640	7746749	0.149348	0.115226	0.0555016	0.0461306	0.0610577	0.0526116
1	7746766	7746956	0.180022	0.231535	0.0942277	0.0905874	0.109049	0.0978879
1	7746958	7746983	0.158046	0.269503	0.166667	0.0217391	0.0363934	0
1	7746990	7747046	0.205882	0.35229	0.246926	0.112678	0.0900298	0.025
1	7747050	7747082	0.141107	0.182337	0.0694444	0.0833333	0.0597015	0
1	7747085	7747119	0.23981	0.225543	0.117823	0	0.154545	0.0176471
1	7747141	7747328	0.115418	0.139405	0.0842428	0.0353845	0.0279344	0.0251795
1	7747331	7747345	0.288402	0.219909	0.134655	0.102384	0.110606	0
1	7747350	7747464	0.181573	0.264291	0.159061	0.0718309	0.0663589	0.0515862
1	7747467	7747593	0.198013	0.275495	0.163091	0.0475113	0.0501383	0.0717775
1	7747603	7747726	0.18568	0.261871	0.100773	0.0137615	0.05	0.0216208
1	7747729	7747861	0.125485	0.200566	0.0669917	0.0429864	0.0245917	0.00696864
1	7747875	7747906	0.208216	0.303877	0.15262	0.0444444	0.103808	0.118137
1	7747907	7748009	0.154492	0.358337	0.15903	0.0277778	0.0379325	0.0360219
1	7748023	7748144	0.168038	0.156497	0.12619	0.0180412	0.0196466	0
1	7761207	7761447	0.746976	0.732217	0.583176	0.315084	0.322816	0.314685
1	7761455	7761636	0.739497	0.703095	0.566578	0.271337	0.338694	0.197866
1	7761767	7761893	0.626421	0.647527	0.143564	0.132534	0.140083	0.0419072
1	7761899	7761930	0.414871	0.511905	0.333408	0.127864	0.0982143	0.150949
1	7762051	7762130	0.673822	0.648246	0.394426	0.345671	0.16874	0.181602
1	7764820	7764989	0.226015	0.226107	0.0735435	0.0172811	0.0491892	0.0049505
1	7765005	7765114	0.158817	0.214064	0.0828488	0.0247525	0.0264317	0.00881057
1	7766169	7766326	0.105601	0.127707	0.0566491	0.0121951	0.0222222	0.0169903
1	7766338	7766529	0.242232	0.208632	0.225449	0.0163954	0.0448401	0.0101101
1	7766531	7766636	0.113095	0.0744575	0.038715	0	0.0112108	0.0131004
1	7783383	7783800	0.236861	0.29105	0.156438	0.0361432	0.0419802	0.0272489
1	7783809	7783853	0.133567	0.237205	0.251329	0.0105634	0.0140187	0.0496183
1	7783860	7783954	0.250659	0.245016	0.220399	0.077962	0.0174472	0.0668641
1	7783955	7784110	0.494448	0.492524	0.344809	0.14158	0.0620459	0.0812078
1	7787451	7787471	0.5525	0.511665	0.432729	0.172549	0.159091	0.125
1	7787474	7787487	0.69632	0.839603	0.735577	0.327816	0.406339	0.232759
1	7787490	7787543	0.560956	0.797364	0.493558	0.263889	0.39783	0.492484
1	7787544	7787575	0.778898	0.860201	0.586606	0.233094	0.24026	0.275479
1	7787617	7787649	0.251684	0.405918	0.288541	0.0241935	0	0.196923
1	7787650	7788019	0.137265	0.181445	0.0622224	0.00691244	0.030602	0.00348028
1	7811264	7811280	0.216491	0.189516	0.0428571	0.0769231	0.0288462	0.150583
1	7811287	7811560	0.253242	0.346238	0.214769	0.11438	0.0589884	0.0451997
1	7811566	7811618	0.300877	0.330411	0.354545	0.127451	0.0666667	0.0189873
1	7811619	7811880	0.0703755	0.10476	0.0891923	0.0239133	0	0
1	7811923	7812041	0.151392	0.252783	0.159083	0.0408011	0	0.00393701
1	7816167	7816219	0.209996	0.37865	0.156619	0.0316456	0.147424	0.0813953
1	7816222	7816323	0.136659	0.258333	0.00657895	0	0.056338	0
1	7833174	7833299	0.57019	0.715888	0.495348	0.346958	0.266517	0.135475
1	7833302	7833382	0.631226	0.595	0.292141	0.122569	0.0855638	0.123374
1	7833385	7833595	0.663342	0.751398	0.495939	0.436162	0.388364	0.319835
1	7833598	7833627	0.245318	0.469486	0.222558	0.0761035	0.0878933	0
1	7833635	7833670	0.651144	0.653297	0.428322	0.190407	0.290524	0.183554
1	7833673	7833768	0.582957	0.628276	0.404751	0.232053	0.281938	0.179864
1	7833770	7833822	0.525523	0.577847	0.355844	0.148126	0.209373	0.0738636
1	7833826	7833950	0.612731	0.681772	0.444835	0.261441	0.172648	0.19959
1	7833952	7834117	0.703869	0.786446	0.542387	0.424377	0.405465	0.3182
1	7834119	7834132	0.764034	0.797454	0.648311	0.60087	0.548701	0.613529
1	7845956	7846076	0.174703	0.224623	0.111249	0.0960815	0.019774	0.0245366
1	7846077	7846170	0.381891	0.440317	0.263636	0.0946349	0.1441	0.22753
1	7848348	7848561	0.132257	0.142586	0.028757	0.0173383	0.00705882	0.0193653
1	7851737	7852203	0.137772	0.160268	0.13258	0.00771576	0.0290474	0.00860419
1	7852206	7852234	0.513952	0.667054	0.333849	0.125	0.213909	0.1054
1	7852235	7852423	0.122225	0.207024	0.135711	0.0751045	0.01627	0.0332893
1	7908412	7908605	0.0594966	0.197516	0.0680533	0.0614765	0.00238095	0
1	7917689	7917772	0.318239	0.38642	0.269799	0.0980815	0.0776433	0
1	7935607	7935752	0.272252	0.365301	0.204111	0.0448913	0.0348401	0.0836893
1	7935764	7935850	0.231241	0.291251	0.246766	0.0384615	0.0307263	0
1	7935852	7935893	0.0563707	0.126014	0.106372	0	0.0217391	0
1	7936565	7936600	0.122292	0.0935252	0.0982862	0	0.0309735	0.0140187
1	7936604	7936629	0.572851	0.714066	0.471939	0.145455	0.161572	0.197844
1	7936688	7936854	0.667705	0.68941	0.551507	0.287456	0.348503	0.331181
1	7959984	7960035	0.272792	0.23831	0.116453	0.0737705	0.0575865	0.0659116
[truncated: 164,370 more rows]

## Sheet: seed_C_DMR
Table S2F. mC levels within seed-DMRs.
chr	start	end	methylation_level_embryo	methylation_level_endosperm	methylation_level_Col_DrySeed_rep1	methylation_level_Col_DrySeed_rep2	methylation_level_rdd_DrySeed_rep1	methylation_level_rdd_DrySeed_rep2	methylation_level_ddc_DrySeed	methylation_level_ddcc_DrySeed
1	34	1459	0.243255	0.121827	0.200298	0.186053	0.342134	0.298681	0.0632464	0.0581657
1	10452	10775	0	0	0	0	0.102326	0.076087	0	0
1	16829	17086	0.0334928	0.00701754	0.123646	0.114563	0.239091	0.209677	0	0
1	17237	18113	0.17	0.0819672	0.53987	0.536564	0.423522	0.32746	0.0774818	0.0846181
1	18219	18795	0.493056	0.210084	0.589947	0.624878	0.57163	0.496626	0.161932	0.0711622
1	18901	19076	0	0	0	0.00460829	0.257042	0.131455	0	0
1	22463	22984	0	0	0	0	0.463768	0.426554	0	0
1	30470	30700	0.173913	0.139378	0.193548	0.19542	0.219626	0.209979	0.204545	0.207154
1	42165	42719	0.00797448	0.0889488	0.0314136	0.0136218	0.338876	0.321176	0.00734394	0
1	43053	43209	0	0	0	0	0.128253	0.0487805	0	0
1	44580	44865	0.396104	0	0.602446	0.540856	0.578286	0.505837	0	0.0126332
1	54241	54323	0.2407	0.179837	0	0.00657895	0.0860215	0.109635	0	0
1	55654	56755	0.219868	0.20788	0.590576	0.53006	0.573445	0.527365	0.102317	0.0920663
1	62758	62957	0	0	0	0	0.119898	0.112628	0	0
1	70719	70829	0.0543933	0.0327869	0.0631868	0.0671642	0.0909091	0.0987124	0.0502793	0.0885453
1	70837	70936	0.112195	0.0208333	0.131579	0.0483871	0.149682	0.156098	0.106952	0.0957066
1	71862	71899	0.197917	0	0.260664	0.25	0	0	0.174419	0.264865
1	76670	77560	0.207169	0.109105	0.266153	0.2519	0.440557	0.299544	0.0720803	0.064858
1	95241	95276	0.143541	0.203704	0.171717	0.121212	0.45977	0.418478	0.0782609	0.149606
1	110852	111032	0.166176	0.166667	0.243043	0.203857	0.201635	0.216019	0.225543	0.225149
1	132539	132588	0.103896	0.173759	0.15	0.122222	0	0	0.472868	0.427326
1	134702	134851	0.134199	0.160164	0.129225	0.15534	0.135021	0.151515	0.153527	0.151959
1	138568	138749	0	0	0.00728597	0	0.130901	0.156652	0	0
1	193308	193660	0.342995	0.311111	0.500728	0.43971	0.473508	0.384615	0.138441	0.144185
1	193666	193877	0.197802	0.11	0.244147	0.134565	0.28125	0.2251	0.0170455	0.119712
1	197793	197839	0.15493	0.156863	0.125683	0.146853	0.282051	0.28972	0.26	0
1	201287	201437	0.148031	0.146045	0.0671141	0.0320513	0.0208333	0.0151515	0.0226244	0.000665336
1	213190	213862	0.255072	0.0506912	0.205663	0.180174	0.367201	0.31316	0.0554177	0.0790508
1	214929	215121	0	0	0	0	0.39115	0.317784	0	0
1	238247	239481	0.396443	0.301987	0.501914	0.501324	0.534419	0.473096	0.151666	0.0749233
1	255529	256852	0.159931	0.0916031	0.242563	0.169905	0.26533	0.244084	0.0552995	0.0470089
1	257550	258210	0.432515	0.259091	0.626712	0.61	0.654945	0.597778	0.0365079	0.0200483
1	258444	258722	0.559006	0.496552	0.740169	0.686391	0.833333	0.837383	0.0178571	0.0205781
1	276085	276272	0.1606	0.147752	0.183369	0.151134	0.0637394	0.0592734	0.20403	0.211328
1	290588	290794	0.0503778	0.0381818	0.111675	0.0555556	0.0675676	0.0571776	0.139875	0.127025
1	291761	292767	0.38748	0.274968	0.320365	0.32545	0.449259	0.434112	0.115526	0.140527
1	307919	308104	0.0713043	0.0735786	0.0797203	0.0621359	0.0548341	0.0613915	0.0756579	0.106239
1	317375	317516	0.058011	0.0296053	0.0747863	0.0762712	0.135889	0.120393	0.0318471	0.0274725
1	320445	320605	0	0	0.0542857	0.064	0.105769	0.126459	0.0929204	0.116743
1	331274	331405	0.145251	0.147826	0.148551	0.166667	0.20098	0.241259	0.20915	0.213216
1	338868	339058	0.0665434	0.0612245	0.0480132	0.0510638	0.0190476	0.015534	0.037694	0.0476833
1	339171	339429	0.0528541	0.0414938	0.0688836	0.0687575	0.0465368	0.0229167	0.0553306	0.0990734
1	359644	359928	0.0877026	0.0997783	0.0300752	0.0188088	0.172131	0.170833	0.049459	0.0857081
1	368991	369080	0	0	0	0	0.136483	0.175439	0	0
1	372189	373328	0.0738866	0.00472441	0.0884154	0.10423	0.365433	0.363732	0.00645161	0.0075651
1	390934	391197	0.129032	0.0909091	0.099675	0.0993521	0.144872	0.139975	0.0803859	0.120767
1	394888	394992	0.0748899	0.0642398	0.0846906	0.10625	0.0993151	0.09375	0.144781	0.134511
1	422777	424428	0.301299	0.127841	0.488202	0.519156	0.435561	0.40869	0.159574	0.158183
1	428015	428161	0.254642	0.105263	0.241113	0.278723	0.398836	0.341667	0.253205	0.218317
1	431158	433322	0.386604	0.272553	0.459598	0.418391	0.489678	0.493471	0.173406	0.127715
1	433521	434078	0.0989848	0.0373333	0.391282	0.39225	0.484988	0.452964	0.0954479	0.0763736
1	434516	434786	0	0	0	0	0.298144	0.178197	0	0
1	441281	441411	0.203166	0.147982	0.102981	0.117886	0.156334	0.197232	0.115	0.220349
1	441846	441900	0.198758	0.220183	0.168033	0.116438	0.142857	0.163636	0.193548	0.348139
1	446539	446623	0	0.231527	0	0.0129032	0.0174129	0.134715	0	0
1	446743	448037	0.0155297	0.190326	0.0317639	0.0243383	0.305574	0.293072	0	0
1	474141	474195	0	0	0.118812	0	0	0	0	0
1	499268	499475	0.193277	0.129496	0.216165	0.368272	0.434907	0.325359	0.0972973	0.163996
1	499596	500158	0.385093	0.159204	0.66188	0.590331	0.607362	0.50237	0.135897	0.0779619
1	500280	501178	0.473684	0.0925926	0.607373	0.57085	0.555605	0.469577	0.0902394	0.0910294
1	501279	501402	0.574713	0	0.436111	0.378641	0.539535	0.385366	0	0
1	512481	513154	0.253521	0.156371	0.535804	0.437455	0.555698	0.4256	0.125	0.134471
1	526092	526273	0.169884	0.125	0.266667	0.283673	0.275	0.232346	0.261765	0.243166
1	526649	526854	0.0231125	0.0549898	0.021322	0.0211039	0.042654	0.0284698	0.0317073	0.0904605
1	527339	527429	0.16129	0.0857143	0.0809717	0.0528634	0.05	0.0932642	0.0882353	0.0425388
1	527889	528050	0.143322	0.0848806	0.103093	0.103239	0.148966	0.136223	0.145455	0.127875
1	531877	532128	0.0854037	0.0544554	0.0759754	0.0512295	0.168317	0.162021	0.0648968	0.0532877
1	532445	532559	0.0583554	0.0355191	0.17759	0.160326	0.177305	0.150602	0.271318	0.215928
1	533553	533588	0.372093	0.365854	0.122449	0.140351	0.510417	0.5	0.189189	0.0454545
1	540363	541043	0.365497	0.159686	0.621786	0.665091	0.601665	0.564336	0.088916	0.0773047
1	541697	541725	0.0540541	0.0839695	0.208955	0.2	0	0	0.32967	0.308333
1	544197	544275	0.405405	0.241379	0.113636	0.0869565	0.495146	0.445312	0	0
1	549521	550991	0.322464	0.133588	0.483696	0.505163	0.481491	0.391579	0.15625	0.147303
1	559267	559658	0.0761905	0	0.0303239	0.012766	0.234074	0.21673	0	0
1	572419	572735	0.16756	0.135236	0.236603	0.227662	0.244224	0.226682	0.203704	0.231605
1	587368	587459	0	0	0.061828	0.0772947	0.0257143	0.00673401	0.140496	0.131649
1	587497	588144	0.403509	0.101604	0.640758	0.697368	0.678204	0.649698	0.0385051	0.0476303
1	599460	599660	0.0465116	0.0163265	0.0639344	0.0407332	0.209431	0.0823293	0	0
1	612589	612742	0.271028	0.0434783	0.33557	0.383978	0	0	0	0
1	627374	627566	0.00558659	0.00749064	0.003861	0.0262295	0.120567	0.0808511	0.0128205	0.0136488
1	633975	634658	0.280882	0.0948617	0.388861	0.352164	0.524675	0.527675	0	0
1	638908	639947	0.0658784	0.004158	0.198899	0.203074	0.257003	0.246809	0.0338983	0.0285179
1	640232	641367	0.494949	0.152	0.521087	0.500957	0.449441	0.347704	0.144556	0.133727
1	645651	645806	0.141414	0.0976562	0.116883	0.136247	0.111959	0.037037	0.141479	0.153993
1	669995	671123	0.309551	0.107317	0.255228	0.204216	0.249781	0.224768	0.117758	0.0901737
1	696444	696487	0.515152	0.340909	0.219048	0.411765	0.75969	0.586207	0.233333	0.3
1	696492	696855	0.701923	0.681818	0.789976	0.646925	0.680423	0.603261	0.234432	0.21765
1	696961	697788	0.109114	0.0288462	0.256599	0.270366	0.389321	0.330632	0.00955414	0.000889548
1	699923	700055	0	0	0	0	0.305556	0.36	0	0
1	745621	745755	0.136126	0.125373	0.154028	0.154882	0.116981	0.125714	0.176471	0.116067
1	758578	758737	0	0	0.536913	0.478049	0.352505	0.429907	0	0.00554785
1	760200	760549	0.0888889	0.0909091	0.529753	0.490446	0.478469	0.470899	0.095	0.131629
1	772760	772945	0	0	0	0	0.312046	0.354467	0	0
1	781113	782570	0.387173	0.0514019	0.483104	0.490679	0.432554	0.373282	0.0913563	0.0958574
1	784698	785459	0.130233	0.0190931	0.264493	0.258376	0.289638	0.253636	0.0387481	0.0208146
1	789348	789857	0.0324675	0	0.00547445	0.0503876	0.31006	0.282139	0	0
1	791612	792741	0.179283	0.125	0.403221	0.402003	0.472138	0.420373	0.0710744	0.105468
1	801335	801527	0	0.029745	0.00665557	0	0	0	0	0
1	821885	822081	0	0	0.019802	0.0227704	0.177914	0.295218	0.0465116	0.0159439
1	822100	822475	0.545024	0.268817	0.594898	0.673193	0.671329	0.603839	0.117117	0.103846
1	827357	827443	0.145299	0.105634	0.171014	0.156522	0	0	0.213235	0.171803
1	861619	861767	0.168831	0.190083	0.188361	0.217391	0.124722	0.134897	0.163934	0.147404
1	866580	866668	0.163158	0.143939	0.0393701	0	0.192708	0.180157	0	0
1	876579	876780	0.143266	0.148052	0.18272	0.20354	0.196407	0.224626	0.222958	0.201953
1	881352	881658	0.155216	0.122385	0.135359	0.161654	0.212042	0.207634	0.136116	0.158557
1	888548	889477	0.282759	0.07	0.555774	0.510551	0.503091	0.493983	0.105263	0.105013
1	910360	910398	0.159236	0.139344	0.183168	0.230088	0.0792079	0.104762	0.387755	0.302611
1	940180	940249	0.254613	0.170213	0.141914	0.151351	0.196507	0.198198	0.0606061	0.119674
1	944101	944415	0.386628	0.1	0.389542	0.325974	0.424561	0.418569	0.178571	0.140981
1	958441	959494	0.312887	0.186522	0.287689	0.28125	0.35274	0.276973	0.164008	0.169049
1	962495	962984	0.162921	0.144231	0.196711	0.195669	0.208986	0.16606	0.172496	0.171134
1	969882	970087	0	0	0	0	0.090134	0.048913	0	0
1	973506	973646	0	0	0	0	0.101562	0.10596	0	0
1	975273	975343	0.0362319	0.0114943	0	0	0.293737	0.264957	0.23	0.140957
1	995327	995394	0.173633	0.128405	0.0990338	0.09375	0.161765	0.167401	0.210938	0.190612
1	995406	995569	0.0675676	0.0864979	0.0284281	0.0380228	0.074	0.0835913	0.0560166	0.0494641
1	1061766	1061807	0.224638	0.237805	0.251012	0.27381	0.153846	0.136986	0.29878	0.375862
1	1075751	1075920	0.121875	0.118447	0.124839	0.126878	0.165563	0.173275	0.152738	0.152562
1	1116198	1116494	0.109605	0.0875123	0.117556	0.109027	0.0997124	0.0912088	0.129542	0.124799
1	1124048	1124571	0	0	0	0	0.153436	0.0688889	0.0115385	0
1	1132620	1133458	0	0	0	0.00099108	0.278186	0.221281	0	0
1	1144286	1144455	0	0	0.0104167	0	0.0192719	0.0196078	0.0608974	0.112366
1	1160188	1160545	0.554656	0.157895	0.622549	0.550971	0.634907	0.5959	0.0746753	0.0604174
1	1161023	1161268	0.577586	0	0.583004	0.479323	0.661519	0.417323	0.0528455	0.0402145
1	1175289	1175373	0.137809	0.111628	0.160959	0.0578512	0.202797	0.151786	0.241026	0.253534
1	1181768	1181830	0.241573	0.186047	0.2443	0.226415	0.197605	0.222222	0.269231	0.0696409
1	1184522	1185275	0.391928	0.258836	0.479528	0.401075	0.554813	0.484293	0.150794	0.18056
1	1189627	1189883	0.027027	0.0168856	0.0454076	0.0443262	0.108858	0.11399	0.0453649	0.053214
1	1190037	1190167	0.0883621	0.0513447	0.119048	0.141892	0.0515807	0.0678392	0.0992908	0.138949
1	1194298	1195248	0.430052	0.165247	0.676209	0.607512	0.695057	0.582418	0.0242718	0.0300831
1	1196705	1196943	0	0.00484262	0	0	0.311077	0.215655	0.123142	0
1	1199584	1199966	0.163265	0.132495	0.161261	0.181061	0.195024	0.219394	0.201418	0.192294
1	1211624	1211704	0.0120482	0.0108108	0.0594796	0.0915033	0	0	0.121951	0.18255
1	1211728	1211852	0.0506024	0.0360656	0.027088	0.0260586	0.0782609	0.0651341	0.0855457	0.0366282
1	1249673	1250915	0.193069	0.119149	0.619248	0.587307	0.53178	0.493109	0.127946	0.145041
1	1275522	1276707	0.235503	0.0653495	0.396403	0.338364	0.409712	0.409879	0.0307018	0.0122635
1	1286661	1287144	0.315029	0.106383	0.164664	0.251821	0.443645	0.328841	0.0958188	0.0854002
1	1289014	1289514	0.346535	0.16129	0.602157	0.554396	0.522545	0.465753	0.157001	0.173924
1	1293444	1293671	0.0235294	0.0373333	0.0679134	0.0119904	0.434783	0.414264	0	0
1	1295168	1295380	0.146341	0.154622	0.158568	0.134851	0.200803	0.186352	0.20531	0.140707
1	1320288	1320361	0.264865	0.148936	0.216606	0.229358	0.241007	0.221591	0.295597	0.273973
1	1334789	1334804	0	0	0	0	0.388889	0.307692	0	0
1	1341616	1341979	0.0680628	0.0573698	0.144828	0.133735	0.120853	0.109671	0.133106	0.185986
1	1344337	1344541	0.280702	0.192857	0.206019	0.184676	0.214993	0.136095	0.19943	0.18649
1	1344544	1344660	0.128205	0.048951	0.175481	0.157718	0.133745	0.158046	0.0893617	0.0886167
1	1360202	1360322	0.0212202	0.012987	0.0311419	0.0185185	0.122642	0.127937	0	0
1	1369382	1369412	0.406977	0.351648	0	0	0.292683	0.261905	0	0
1	1379538	1380262	0.116766	0.0218069	0.159487	0.222559	0.371115	0.305272	0.10095	0.0872169
1	1429991	1430792	0.182867	0.0949033	0.474621	0.516509	0.573585	0.521258	0.237257	0.148713
1	1430900	1431138	0.270833	0.0689655	0.382166	0.46543	0.630807	0.603133	0.0132743	0.0176277
1	1435717	1435796	0.288344	0.209559	0.265	0.265873	0.225	0.259124	0.340782	0.318807
1	1440475	1440529	0	0	0.203947	0.221429	0	0	0.28125	0.215709
1	1441472	1444674	0.380198	0.287532	0.5621	0.529967	0.538932	0.480871	0.300235	0.115897
1	1445304	1446231	0.406855	0.310421	0.620975	0.6	0.54409	0.539238	0.223388	0.191266
1	1446365	1446489	0.189189	0.084507	0.166124	0.111111	0.238562	0.13369	0.0736842	0.0424901
1	1476365	1476911	0.253709	0.145129	0.341317	0.362177	0.620273	0.636824	0	0
1	1484461	1484491	0.47929	0.34375	0	0	0.0137931	0	0	0
1	1484989	1485274	0.138298	0.117647	0.130316	0.139262	0.155288	0.181658	0.174	0.150318
1	1485619	1485804	0.149289	0.154062	0.0997783	0.11336	0.204819	0.168142	0.0814607	0.110134
1	1500844	1501015	0.0531646	0.044289	0.0692641	0.0533333	0.0754717	0.0792839	0.0891892	0.100531
1	1506278	1506365	0.0869565	0.101818	0.155629	0.212766	0.119318	0.114943	0.20904	0.173854
1	1507925	1508096	0.0992736	0.0931373	0.0343699	0.037037	0.0655957	0.0497018	0.0586081	0.037234
1	1522729	1523531	0.604113	0.476471	0.630775	0.586063	0.63279	0.623646	0.153752	0.153387
1	1530437	1530592	0	0	0	0	0.131455	0.111486	0	0
1	1532492	1532664	0.0425532	0.0269542	0.0939306	0.0986965	0.0795455	0.0904762	0.17847	0.0916955
1	1539673	1539893	0.0437376	0.045614	0.0442857	0.0225989	0.0144928	0.00992063	0.0648855	0.00948592
1	1544197	1544906	0.0205628	0	0.0293243	0.0139241	0.360832	0.33787	0	0
1	1566330	1566668	0.107961	0.0865385	0.112284	0.107107	0.115548	0.106242	0.076779	0.120905
1	1591986	1592484	0.114237	0.0376068	0.0758017	0.0644172	0.290449	0.317365	0.0712531	0.0820148
1	1592486	1592528	0.178218	0	0.123377	0.0620155	0.347107	0.431818	0.255319	0.133652
1	1592532	1593235	0.263598	0.173167	0.208159	0.0902778	0.301495	0.24354	0.0990312	0.0959972
1	1593236	1593400	0.0892019	0.266187	0.0607083	0.0487179	0.28152	0.315972	0.0287356	0.0503927
1	1593402	1593463	0	0	0.126582	0.193798	0.0241546	0.119048	0	0
1	1594587	1594698	0.0401786	0.027027	0.0828571	0.0504202	0	0	0.0632911	0.0656074
1	1598248	1598720	0.452719	0.231861	0.396882	0.392157	0.470722	0.418286	0.178138	0.180925
1	1609145	1609206	0.23913	0.211864	0.096463	0.106838	0.263975	0.233333	0.114504	0.123128
1	1610086	1610294	0.0941176	0.0925481	0.0787402	0.0533808	0.127633	0.116998	0.0745192	0.136956
1	1613130	1613991	0.335106	0.031746	0.494211	0.421326	0.458801	0.464203	0.0561661	0.072027
1	1614223	1614847	0.268041	0.0445633	0.284663	0.311663	0.375455	0.333333	0.114875	0.0788468
1	1617481	1618184	0.239389	0.0844156	0.382968	0.367534	0.533333	0.455541	0.0333681	0.014018
1	1631644	1631774	0.0459519	0.0458333	0.100897	0.0887097	0.116541	0.109827	0.108696	0.10055
1	1638120	1638869	0.133484	0.011236	0.125885	0.121763	0.269878	0.203895	0.0249538	0
1	1644215	1644810	0	0	0.00122249	0.00135501	0.219257	0.119765	0	0
1	1646426	1646544	0	0	0.00675676	0.0190736	0.0952381	0.0483871	0.0540541	0.0271739
1	1676540	1676578	0.378378	0.25	0.246622	0.302521	0.413284	0.378378	0.336634	0.321168
1	1676581	1677287	0.218213	0.0811359	0.333574	0.364362	0.41172	0.37084	0.154018	0.183414
1	1684540	1684726	0.075188	0.0910747	0.153966	0.127404	0.0962801	0.134048	0.110329	0.155343
1	1686265	1686439	0.214118	0.197531	0.138191	0.108163	0.20025	0.185647	0.132308	0.183861
1	1688377	1688629	0.0143084	0.0230643	0.039801	0.0376176	0.0865533	0.0878963	0.0572687	0.0426681
1	1692640	1692813	0	0	0	0	0.216667	0.170833	0.0318182	0
1	1700046	1700188	0.0293333	0.0165746	0.0203252	0.0152672	0.044	0.0487805	0	0.0285471
1	1700218	1700282	0.212121	0.2	0.177885	0.192118	0.395349	0.351111	0.206897	0.125503
1	1705353	1706118	0.472826	0.197452	0.563495	0.520507	0.52973	0.508113	0.135104	0.111367
1	1706227	1706503	0.457627	0.240741	0.497162	0.425182	0.514346	0.405858	0.127536	0.0853081
1	1711206	1711255	0.176471	0.0133333	0.237548	0.237288	0.159664	0.164062	0.328125	0.28586
1	1712798	1712825	0	0	0	0	0.426471	0.406897	0	0
1	1720975	1721076	0.0917647	0.0756014	0	0	0.136483	0.124498	0	0
1	1727058	1727487	0.0820837	0.0529865	0.0458772	0.0394089	0.12191	0.107708	0.0466102	0.0287782
1	1728616	1729300	0.334716	0.13438	0.504178	0.504695	0.507949	0.48011	0.221101	0.187556
1	1736547	1736689	0.248555	0.117048	0.126911	0.156499	0.166168	0.186722	0.0909091	0.124444
1	1738622	1739183	0.0703518	0.0268199	0.000961538	0.00291121	0.386531	0.3416	0	0
1	1740851	1741088	0	0	0	0	0.0540958	0.0487179	0	0
1	1742447	1742482	0	0	0	0	0	0	0	0.332061
1	1759605	1759815	0.186613	0.127072	0.202847	0.163776	0.199226	0.200886	0.168122	0.193884
1	1846835	1846956	0.196203	0.155556	0.234568	0.214912	0.30203	0.356902	0.0833333	0.219089
1	1855310	1855419	0	0	0	0	0.219638	0.280928	0	0
1	1855720	1855851	0	0	0	0	0.236473	0.21147	0	0
1	1875407	1876653	0.295983	0.206767	0.4962	0.473956	0.445451	0.387699	0.173542	0.160111
1	1876659	1876713	0.528302	0.244444	0.600733	0.540698	0.699187	0.735955	0.223529	0.215405
1	1876715	1876868	0.284444	0.0745342	0.399132	0.442478	0.461722	0.589744	0.117647	0.120952
1	1880441	1880535	0	0	0	0	0.0778302	0.106227	0	0
1	1881849	1882512	0.269193	0.127315	0.342608	0.297954	0.3375	0.342089	0.0890288	0.0774185
1	1883648	1884372	0.0927928	0.0339426	0.0263833	0.0350665	0.375044	0.39493	0.0361882	0.00262105
1	1938257	1938650	0	0	0	0.0116279	0.275654	0.252049	0	0
1	1949893	1950186	0.103268	0.0839552	0.0688935	0.0615578	0.0984781	0.104668	0.154412	0.087517
1	1955426	1955636	0.107143	0.114329	0.122222	0.151194	0.133245	0.0976492	0.117871	0.146918
1	1968343	1968521	0.0753769	0.0275862	0.0826446	0.0721003	0.126382	0.0746269	0.0483871	0.0462874
1	1968603	1968907	0.0884848	0.0413625	0.0847458	0.0672926	0.165992	0.151351	0.0219966	0.0277108
1	1974926	1977260	0.236364	0.195618	0.506965	0.50345	0.504363	0.458658	0.111691	0.0822279
1	2006358	2006541	0.0648855	0.0620155	0.0734745	0.0515464	0.0132159	0.0161943	0.0502793	0.0956101
1	2008230	2008261	0	0	0	0	0.553191	0.546512	0	0
1	2011773	2011810	0.203125	0.220339	0.0839695	0.0694444	0.320896	0.337209	0.20202	0.00371747
1	2029153	2029464	0.103947	0.0665434	0.0609319	0.0531401	0.163891	0.163265	0.0228137	0.0454753
1	2029740	2029806	0	0	0	0	0.131098	0.131579	0	0
1	2044884	2045077	0.153315	0.14346	0.141802	0.135802	0.153129	0.153731	0.124825	0.118561
1	2072067	2072157	0.0412148	0.0307263	0.034632	0.0286738	0.135531	0.139442	0.00689655	0
1	2072596	2073037	0.109238	0.110923	0.0671429	0.0453782	0.10363	0.110117	0.0800543	0.058664
1	2075311	2075406	0.0898876	0.115044	0.0567227	0.0420168	0.171498	0.190972	0.112727	0.0445344
1	2127867	2128013	0.0137795	0.0116279	0.00835073	0	0.0776014	0.0325581	0.0231884	0.0352113
1	2128558	2128700	0	0	0	0	0.139254	0.167102	0	0
1	2147787	2148354	0	0	0	0.00158228	0.34924	0.22188	0	0
1	2156265	2156331	0.0528846	0.0404624	0.0764331	0.0318725	0.241993	0.192308	0.0393258	0.0339271
1	2156859	2158025	0.278261	0.258796	0.317935	0.297128	0.349805	0.304228	0.151899	0.135577
1	2158026	2158082	0.182203	0.15859	0.187879	0.122807	0.142077	0.174699	0.192308	0.17527
1	2158086	2158191	0.157277	0.164306	0.103896	0.0465116	0.047486	0.0456621	0.0357143	0.0251497
1	2162222	2162248	0.0520833	0.0267857	0	0	0.256198	0.225806	0.03	0
1	2171726	2171811	0.182156	0.147929	0	0.00754717	0.0935961	0.11811	0.056962	0.0436099
1	2172808	2172875	0	0	0.012987	0	0.153846	0.118421	0	0
1	2188945	2189376	0.0939457	0.0155039	0.0832158	0.0581242	0.150454	0.130383	0.0571956	0.0379367
1	2189378	2189912	0.141809	0.0491453	0.0772317	0.137898	0.317046	0.32253	0.075067	0.0711583
1	2208519	2208673	0.0749354	0.0416667	0.13522	0.0897155	0.262473	0.211796	0.128492	0.0835214
1	2209348	2209591	0.0725594	0.0860077	0.0819672	0.133452	0.13109	0.109843	0.12844	0.139439
1	2209975	2210183	0.136243	0.147222	0.173638	0.16129	0.135171	0.132992	0.162393	0.167837
1	2233709	2234447	0.25	0	0.628073	0.533496	0.562341	0.584582	0.0813953	0.0828025
1	2235001	2235390	0.0386266	0.00263158	0.163386	0.0933661	0.287234	0.327174	0	0
1	2274571	2274610	0	0	0.0508475	0.0672269	0	0	0.4	0.279605
1	2285969	2286165	0	0	0.00243902	0	0.215463	0.241727	0	0
1	2308214	2308395	0.134301	0.128954	0.160738	0.137026	0.167614	0.148681	0.163043	0.147117
1	2309228	2309377	0.205882	0.163303	0.173996	0.181009	0.200535	0.19195	0.217857	0.175216
1	2310085	2310265	0.162121	0.121951	0.104478	0.138973	0.066365	0.0625	0.188811	0.167556
1	2313917	2314015	0.0377358	0.0463215	0.0285714	0.088785	0	0	0	0.118774
1	2314375	2314514	0.264831	0.202532	0.242798	0.260504	0.226446	0.223744	0.24612	0.296103
1	2314532	2314714	0.205392	0.170213	0.191489	0.170554	0.195572	0.206422	0.19322	0.131579
1	2314764	2314867	0.0677618	0.0565111	0.120755	0.0643275	0.0414013	0.0344828	0.109272	0.181927
1	2334822	2335596	0.153548	0.00321027	0.202486	0.145683	0.36587	0.350457	0.0146119	0
1	2339796	2340485	0.278085	0.0253623	0.299508	0.250174	0.4523	0.362069	0.0149477	0.0121586
1	2342314	2342497	0.156891	0.189845	0.163814	0.127424	0.227343	0.14241	0.199052	0.208439
1	2342553	2342727	0.186795	0.189474	0.180751	0.184638	0.243101	0.240275	0.1625	0.143436
1	2353713	2354113	0	0	0.00146413	0	0.177124	0.112299	0	0.00549692
1	2359584	2359669	0.272189	0.24031	0.295082	0.202073	0	0	0.314516	0.281595
1	2386773	2386916	0.188931	0.143172	0.155039	0.129353	0.11639	0.150579	0.16129	0.136834
1	2396737	2396900	0.026936	0.0227273	0.0311804	0.0605327	0.0472973	0.0576923	0.0501567	0.0303704
1	2397544	2397618	0.117188	0.0716981	0.0358209	0.047619	0.165663	0.143564	0.0925926	0.0015186
1	2397648	2397956	0.183742	0.177986	0.154795	0.155932	0.195578	0.18109	0.239843	0.180044
1	2398027	2398453	0.0675307	0.0704329	0.0671488	0.0730634	0.121982	0.0647059	0.0876993	0.0820617
1	2415061	2416026	0.303273	0.232255	0.350456	0.269042	0.394298	0.355381	0.13797	0.107653
1	2423173	2423332	0	0	0.0103986	0.0232975	0.0710227	0.0710173	0	0
1	2427794	2427834	0.20625	0.0943396	0.0153846	0.0291262	0.352564	0.295082	0.134021	0
1	2454060	2454225	0.112409	0.102761	0.140483	0.0824295	0.139059	0.167033	0.180203	0.168342
1	2454239	2454432	0.116829	0.118644	0.0908059	0.105263	0.121637	0.156151	0.0970297	0.102232
1	2472875	2473406	0.449871	0.156028	0.743902	0.731571	0.6783	0.660951	0.0284939	0.0640282
1	2473696	2473734	0.121212	0.109375	0.18543	0.198718	0	0	0.322917	0.322097
1	2483644	2483924	0.0450886	0.0380022	0.0630303	0.0435374	0.0970696	0.0973361	0.0230263	0.0221572
1	2495557	2495611	0.360577	0.228856	0.162698	0.161491	0.117925	0.0851064	0.215909	0.254808
1	2502531	2502731	0.12	0.0893536	0.103048	0.117073	0.0559701	0.0645624	0.119816	0.115489
1	2526540	2526888	0.0115132	0.00473934	0.0169766	0.0350438	0.188093	0.202128	0.0256	0.0107369
1	2526889	2527192	0.103687	0.0548303	0.0855529	0.118143	0.477828	0.452787	0.0540541	0.0224
1	2531261	2532200	0.182104	0.0455531	0.42976	0.347966	0.434908	0.37591	0.0638517	0.0478535
1	2533220	2533345	0.181818	0.125	0.439739	0.442857	0.467442	0.487047	0.0408163	0.048583
1	2534448	2535049	0.206294	0.106618	0.275172	0.305279	0.5439	0.495349	0.144048	0.0797966
1	2540232	2540450	0.190987	0.135011	0.129758	0.113208	0.135616	0.135	0.172093	0.181512
1	2572701	2573137	0.111111	0.0979592	0.08	0.0810811	0.0997178	0.0945017	0.10766	0.155552
1	2586988	2588461	0.556757	0.181122	0.653403	0.650736	0.615448	0.526045	0.157658	0.145184
1	2609264	2609370	0.285714	0.271552	0.176744	0.177358	0.211838	0.162264	0.246269	0.274744
1	2612532	2612714	0	0	0	0	0.135193	0.0740741	0	0
1	2615754	2615854	0.038961	0.0474576	0.0114679	0.00851064	0.100233	0.0804598	0.0185185	0.0179042
1	2620036	2620110	0.216374	0.204969	0.19661	0.152866	0.287582	0.321429	0.0498084	0.24663
1	2634371	2634520	0.109705	0.112094	0.0712468	0.0426136	0.119508	0.146199	0.132616	0.137562
1	2651678	2651749	0.0375587	0.00706714	0.0843882	0.0940171	0.111538	0.104167	0.0823529	0.148438
1	2657230	2658323	0.166573	0.0986376	0.298295	0.2244	0.38144	0.340582	0.0596621	0.0514798
1	2673185	2673469	0.0582307	0.0903226	0.0436047	0.0424028	0.13936	0.147094	0.0569395	0.0795126
1	2675344	2675557	0	0	0	0	0.0576923	0.0719178	0	0
1	2700099	2700331	0.186475	0.174107	0.147488	0.140805	0.143198	0.152866	0.15404	0.198091
1	2720579	2720762	0.0477419	0.0287443	0.0785953	0.0818713	0.0635659	0.0441595	0.0853333	0.0727564
1	2734029	2734295	0.11488	0.123239	0.135827	0.124214	0.0996483	0.102273	0.144558	0.122158
1	2748710	2748785	0.316832	0.326923	0.264516	0.271845	0.374408	0.38141	0.323232	0.337748
1	2763929	2764056	0.182692	0.0746753	0.195423	0.210526	0.159468	0.14922	0.240964	0.229905
1	2788380	2788496	0.0138889	0	0.308271	0.107639	0.364055	0.35545	0.0454545	0.034384
1	2800632	2800987	0.05	0.00299401	0.111607	0.0959097	0.566445	0.467033	0	0
1	2836426	2836772	0.14083	0.065	0.0780488	0.0779874	0.0758893	0.0867179	0.0897227	0.0932238
1	2845863	2845908	0.0885609	0.105263	0.105882	0.105263	0.370892	0.381944	0.251852	0.298283
1	2846045	2846121	0	0	0	0	0.273109	0.258333	0	0
1	2861720	2861793	0	0	0	0	0.233333	0.231156	0	0
1	2862800	2863122	0	0	0	0	0.291525	0.204678	0	0
1	2872464	2872961	0	0	0	0	0.355911	0.215447	0	0
1	2877452	2877923	0.0311688	0.0144509	0.0135039	0.00507614	0.252736	0.252729	0.00954654	0.00310318
1	2905106	2905674	0	0	0	0	0.184826	0.190994	0	0
1	2906983	2907173	0.0165563	0.0153846	0.0228426	0.0287356	0.0552826	0.0519481	0.0136986	0.0328889
1	2907175	2907377	0.162602	0.129121	0.197917	0.143312	0.289231	0.266447	0.151292	0.133721
1	2907541	2907720	0	0	0	0	0.0889968	0.0773694	0	0
1	2916344	2916789	0	0	0	0	0.337148	0.232877	0	0
1	2940017	2940143	0.0684327	0.0801282	0.0720339	0.0849315	0.054321	0.0469613	0.180282	0.12425
1	2945103	2945215	0.0574163	0.0519481	0.0426667	0.0350195	0.0189702	0.0193798	0.151515	0.130392
1	2951080	2951313	0	0	0	0	0.0416667	0.108025	0	0
1	2951588	2951737	0	0	0	0	0.296392	0.218855	0	0
1	2978465	2978507	0.230769	0.217391	0.196154	0.207692	0.286486	0.295302	0.233083	0.396429
1	2986133	2987365	0.116176	0.0547826	0.386441	0.356618	0.408227	0.346391	0.0783046	0.0438564
1	2993184	2993406	0.214689	0.0543478	0.193416	0.246377	0.354885	0.337232	0.0224719	0
1	2993409	2993489	0.271795	0.0743802	0.0753425	0.325926	0.463158	0.295203	0.104294	0.09869
1	2993491	2994124	0.286565	0.0734012	0.213087	0.204413	0.368443	0.291102	0.0556079	0.0781924
1	2998379	2998603	0.158693	0.132877	0.127625	0.142292	0.211132	0.183234	0.105183	0.0789625
1	3023345	3023417	0	0	0.026087	0.0508475	0.168734	0.134185	0	0.0731939
1	3023426	3024559	0.309572	0.237197	0.515672	0.445701	0.487727	0.480076	0.0391677	0.0456699
1	3034023	3034060	0	0	0	0	0.209677	0.286765	0	0
1	3062012	3062164	0.410256	0.290909	0.492711	0.444737	0.693548	0.680387	0.341346	0.277741
1	3063432	3063877	0.38565	0.45993	0.45471	0.451372	0.519547	0.593978	0.100407	0.143079
1	3073000	3074141	0.144272	0.0970149	0.475485	0.458309	0.531417	0.44284	0.0514019	0.0448539
1	3074269	3075004	0.492188	0.1	0.384226	0.408231	0.321448	0.294054	0.0443925	0.0709242
1	3077640	3077785	0.0958904	0.0293638	0.0944625	0.0883281	0.124224	0.163498	0.0759076	0.0837782
1	3082892	3083072	0	0	0	0	0.101902	0.057377	0	0
1	3091067	3091125	0	0	0	0.0324675	0.18543	0.211679	0	0
1	3116894	3116970	0	0	0	0	0.139738	0.2	0	0
1	3159944	3160015	0.141667	0.09375	0.135531	0.142105	0.063253	0.0568182	0.20438	0.195032
1	3185188	3185233	0	0	0	0	0.113208	0	0	0
1	3218525	3218568	0.184358	0.152866	0	0	0.222222	0.157895	0	0
1	3231141	3231611	0	0	0	0	0.310007	0.288	0	0
1	3235125	3235146	0	0	0.031746	0.144444	0	0	0.490196	0.445438
1	3247541	3247585	0	0	0	0	0.104235	0.0559006	0	0
1	3250075	3250352	0	0	0	0	0.165076	0.185921	0	0
1	3250474	3251759	0.153153	0.104536	0.366928	0.358681	0.390571	0.328436	0.0216655	0.039987
1	3267337	3267389	0.375	0.271523	0.120332	0.0886525	0.173913	0.198157	0.227273	0.0792997
1	3268624	3268661	0.185185	0.143678	0	0	0.392523	0.424528	0	0
1	3282919	3283152	0.131265	0.145138	0.103759	0.140426	0.218884	0.177536	0.0973783	0.15082
1	3287096	3287167	0	0	0	0	0.122388	0.175573	0	0
1	3339337	3339547	0.146758	0.137371	0.166405	0.159844	0.173077	0.174772	0.178849	0.176836
1	3342422	3342678	0.448276	0.0701754	0.585324	0.663484	0.671406	0.643705	0.173077	0.188034
1	3342814	3345933	0.382563	0.114058	0.323246	0.340892	0.336519	0.305652	0.124123	0.104137
1	3360376	3360722	0.2	0.0880503	0.30366	0.232221	0.254916	0.224852	0.0033389	0
1	3361185	3361339	0.0424242	0.0104712	0.062635	0.025974	0.164384	0.171367	0.00784314	0.00520833
1	3361909	3362356	0.0813464	0.0126183	0.112075	0.0721649	0.465492	0.362021	0.0107015	0.0136929
1	3369610	3369814	0	0	0	0	0.29559	0.310345	0	0
1	3376916	3377093	0.11746	0.0964083	0.139896	0.129808	0.166	0.156904	0.175637	0.183304
1	3384828	3385090	0.12851	0.0764331	0.119072	0.110092	0.142436	0.128713	0.148352	0.13704
1	3387655	3387749	0.0995851	0.0703364	0	0	0.140078	0.154472	0	0.0244073
1	3399991	3400152	0.178138	0.0815217	0.232416	0.0788288	0.32844	0.297297	0.0652174	0.134965
1	3400280	3400467	0	0	0	0	0.141234	0.135632	0	0
1	3412874	3414924	0.296367	0.185185	0.511496	0.51787	0.578337	0.475842	0.056107	0.0473963
1	3418011	3418122	0.0961969	0.0868486	0.162791	0.124161	0.122845	0.115727	0.162437	0.182261
1	3427775	3428150	0.377415	0.170732	0.412908	0.411946	0.508568	0.443038	0.0617111	0.0745242
1	3428169	3428414	0.157419	0.137615	0.104668	0.15678	0.247748	0.203187	0.103896	0.0881247
1	3429503	3429673	0.0791045	0.0927022	0.0393258	0.0360825	0	0	0.0179487	0.0481325
1	3451905	3452035	0	0	0	0	0.0719424	0.0926724	0	0
1	3482246	3482307	0	0	0	0	0.24055	0.19084	0	0
1	3487258	3487598	0	0	0	0.00357143	0.326683	0.298718	0	0
1	3497535	3498692	0.282209	0.145105	0.39813	0.40287	0.382892	0.320538	0.143922	0.109976
1	3498693	3499165	0.111475	0.0660981	0.252016	0.287018	0.262313	0.189938	0.00482509	0.0423418
1	3539280	3539371	0.234339	0.208791	0.257919	0.247934	0.307377	0.304762	0.2749	0.222031
1	3543042	3543131	0	0	0	0	0.329949	0.313559	0	0
1	3545761	3546098	0	0	0.0017316	0	0.400351	0.380841	0	0
1	3546649	3547897	0.307071	0.316302	0.603407	0.591268	0.657663	0.605921	0.14858	0.128283
1	3550843	3552650	0.194545	0.0357569	0.277308	0.275946	0.309434	0.252656	0.0475645	0.0309249
1	3569103	3569240	0.219577	0.080292	0.126437	0.0976431	0.183133	0.177358	0.117117	0.0686029
1	3572993	3573505	0.159046	0.0912779	0.111365	0.153042	0.422313	0.350211	0.0221566	0.0014022
1	3581881	3581974	0.26699	0.155063	0.25641	0.14652	0.0381356	0.037037	0.194553	0.225017
1	3591475	3591765	0	0	0	0	0.488064	0.43908	0	0
1	3595563	3596107	0.236842	0.0578512	0.164776	0.201368	0.281841	0.234568	0.0846485	0.109919
1	3616994	3617024	0.276923	0.171171	0.311258	0.221311	0.406667	0.374101	0.5	0.475661
1	3628087	3628156	0	0	0	0	0.273585	0.249158	0	0
1	3631240	3631559	0.0706371	0.0602679	0.005	0.00584795	0	0.00213447	0.0310219	0.0479096
1	3651027	3651340	0.113424	0.0938722	0.0979499	0.100823	0.126253	0.125691	0.12013	0.0944225
1	3652370	3652670	0.103896	0.0852273	0.104167	0.107392	0.128297	0.133765	0.0970266	0.0834809
1	3683139	3683181	0.243243	0.235849	0.015625	0	0.394118	0.38	0	0
1	3683658	3683701	0.339286	0.291845	0.324444	0.303371	0.485623	0.421687	0.482353	0.408676
1	3683706	3683825	0.0956284	0.133929	0.138085	0.155556	0.207619	0.156923	0.140741	0.209033
1	3761917	3763012	0.302469	0.141176	0.370289	0.406054	0.427679	0.345455	0.0873894	0.0875
1	3770109	3770206	0	0	0.148867	0.0463918	0	0	0	0.0468187
1	3770922	3771547	0.204819	0.234615	0.394704	0.276113	0.356275	0.321547	0.0912548	0.0801364
1	3771548	3771847	0.453125	0	0.393425	0.342806	0.408946	0.453532	0.0103806	0.02781
1	3775091	3775245	0.3	0.0825688	0.0879713	0.0347395	0.0683919	0.0771704	0	0
1	3780697	3780844	0.201717	0	0.239631	0.195804	0.195652	0.0614035	0.0903614	0
1	3785655	3785759	0.0520833	0.0506329	0.301105	0.279762	0.366771	0.386555	0.0921053	0.0358875
1	3801111	3801274	0.224537	0.154639	0.114603	0.116719	0.204473	0.180516	0.182143	0.198096
1	3825691	3828715	0.0938425	0.111985	0.363726	0.385406	0.353763	0.310108	0.0517669	0.0342619
1	3830404	3830517	0	0	0	0	0.351485	0.233766	0	0
1	3851875	3852112	0	0	0	0	0.217993	0.212871	0	0
1	3855592	3855875	0	0	0.0116369	0.011976	0.287192	0.236395	0	0
1	3864285	3864549	0.0921705	0.0847458	0.0658199	0.0635995	0.0528256	0.0433213	0.0985915	0.0651842
1	3864697	3864813	0.110345	0.0868263	0.167832	0.139918	0.211694	0.239748	0.200658	0.190087
1	3873738	3874274	0	0	0.00320856	0.0449882	0.225638	0.122257	0	0
[truncated: 42,313 more rows]

## Sheet: endo_DMR
Table S2G. mC levels within endo-DMRs.
[truncated: 195 more rows]
