# Supplementary material for: Dynamic DNA methylation reconfiguration during seed development and germination
Source: Genome Biol. 2017 Sep 15;18:171. doi: 10.1186/s13059-017-1251-x (PMC5599895; doi:10.1186/s13059-017-1251-x)
Supplement: Supplementary file 4 — Lists of Wilcoxon rank sum test p values. (XLSX 40 kb) [file 13059_2017_1251_MOESM4_ESM.xlsx]

## Sheet: Legends
Table S3. Lists of Wilcoxon rank sum test p values.
A. Wilcoxon rank sum test p-values for sdev-DMRs time-series.
B. Wilcoxon rank sum test p-values for germin-DMRs time-series.
C. Wilcoxon rank sum test p-values between Col-0 and rdd.
D. Wilcoxon rank sum test p-values for Col-0 time-series.
E. Wilcoxon rank sum test p-values for rdd time-series.

## Sheet: sdev-DMRs
Table S3A. Wilcoxon rank sum test p-values for sdev-DMRs time-series.
	Globular vs Linear	Linear vs Mature	Mature vs Postmature	Postmature vs Dry
mCG within sdev-CG-DMRs	0.0144424	3.23574e-12	1.65806e-19	0.228879
mCHG within sdev-CHG-DMRs	0.0271406	1.23222e-10	2.32476e-14	6.97105e-06
mCHH within sdev-CHH-DMRs	7.07196e-10	0	0	0

## Sheet: germin-DMRs
Table S3B. Wilcoxon rank sum test p-values for germin-DMRs time-series.
	Dry seed vs 0DAI	0DAI vs 1DAI	1DAI vs 2DAI	2DAI vs 3DAI	3DAI vs 4DAI
mCHG within germin-CHG-DMRs	0.122107	5.68251e-11	2.07492e-12	0.0149144	0.393531
mCHH within germin-CHH-DMRs	0	0	0	0	0

## Sheet: Col0 vs rdd
Table S3C. Wilcoxon rank sum test p-values between Col-0 and rdd.
	Dry seed	0 DAI	1 DAI	2 DAI	3 DAI	4 DAI
mCG within RdDM targeted TEs	1.92672e-201	6.72619e-278	3.24561e-253	7.98284e-239	1.86189e-235	8.09456e-210
mCHG within RdDM targeted TEs	4.65813e-07	2.17037e-10	5.66073e-13	2.50485e-11	0.000881325	0.00297268
mCHH within RdDM targeted TEs	3.87093e-23	1.81178e-11	2.25347e-08	6.47293e-35	3.04641e-70	2.76148e-58
mCG within CMT2 targeted TEs	1.44075e-145	2.32185e-35	1.11516e-05	1.02358e-05	2.26081e-07	0.00464033
mCHG within CMT2 targeted TEs	1.46071e-10	9.61363e-26	6.92612e-19	1.12903e-14	9.92466e-41	1.71127e-26
mCHH within CMT2 targeted TEs	2.46224e-148	3.5607e-198	1.26383e-88	7.82716e-127	8.56608e-177	4.26634e-134

## Sheet: Col0 time-series
Table S3D. Wilcoxon rank sum test p-values for Col-0 time-series.
	Dry seed vs 0DAI	0DAI vs 1DAI	1DAI vs 2DAI	2DAI vs 3DAI	3DAI vs 4DAI
mCG within RdDM targeted TEs	0.0409841	2.68361e-18	0.000351269	0.0018911	0.0772181
mCHG within RdDM targeted TEs	5.12906e-06	1.52897e-59	5.29466e-23	0.236319	0.00365613
mCHH within RdDM targeted TEs	3.57481e-23	2.90184e-259	0	1.42176e-32	1.9773e-29
mCG within CMT2 targeted TEs	2.81082e-66	0	1.42425e-88	1.2966e-05	0.00341192
mCHG within CMT2 targeted TEs	6.28429e-20	3.62129e-111	2.34942e-42	8.33461e-05	4.05105e-20
mCHH within CMT2 targeted TEs	1.35938e-94	0	0	1.45609e-24	2.11238e-64

## Sheet: rdd time-series
Table S3E. Wilcoxon rank sum test p-values for rdd time-series.
	Dry seed vs 0DAI	0DAI vs 1DAI	1DAI vs 2DAI	2DAI vs 3DAI	3DAI vs 4DAI
mCG within RdDM targeted TEs	2.08739e-26	2.18783e-66	0.00100842	0.000492232	0.709283
mCHG within RdDM targeted TEs	5.13159e-09	1.8267e-54	1.77105e-26	5.92217e-06	0.000678161
mCHH within RdDM targeted TEs	3.36838e-36	1.45233e-218	0	7.20902e-72	3.26388e-24
mCG within CMT2 targeted TEs	2.17827e-191	0	2.36618e-88	1.66422e-07	0.674695
mCHG within CMT2 targeted TEs	2.71975e-06	1.78871e-82	7.8015e-33	6.32146e-23	1.56884e-10
mCHH within CMT2 targeted TEs	4.90698e-53	3.69432e-256	0	5.61462e-51	2.12339e-32
