# Supplementary material for: Dynamic DNA methylation reconfiguration during seed development and germination
Source: Genome Biol. 2017 Sep 15;18:171. doi: 10.1186/s13059-017-1251-x (PMC5599895; doi:10.1186/s13059-017-1251-x)
Supplement: Supplementary file 5 — Gene expression levels for expressed genes. (XLSX 1180 kb) [file 13059_2017_1251_MOESM5_ESM.xlsx]

## Sheet: FPKM
Table S4. Gene expression levels for expressed genes.
Gene expression levels were shown as FPKM.
ID	Dry seed	0 DAI	1 DAI	2 DAI	cluster
AT1G01010	2.64037	7.50076	3.89359	4.55876	6
AT1G01020	4.18882	7.28419	7.08708	4.1874	6
AT1G01030	0.961061	2.61523	2.49345	6.1885	6
AT1G01040	1.51781	19.118	7.09068	6.2233	10
AT1G01046	0	1.70158	1.65239	0	1
AT1G01050	26.4395	18.7859	68.9743	82.2695	3
AT1G01060	0.599102	18.7265	54.101	55.4735	4
AT1G01070	0.0389883	0.0366511	9.96566	4.8456	5
AT1G01080	1.66437	26.4144	57.1692	74.3723	4
AT1G01090	4.81258	56.5934	123.205	183.883	8
AT1G01100	186.359	722.747	1103.44	487.614	7
AT1G01110	0.491095	14.1528	8.20931	4.91771	6
AT1G01120	0.203049	9.56765	10.1483	27.6533	6
AT1G01130	0.530982	7.23765	14.0568	12.5368	6
AT1G01140	0.521916	11.3116	19.7194	25.0686	4
AT1G01160	157.197	128.817	117.093	68.201	8
AT1G01170	740.352	80.6967	149.08	135.394	7
AT1G01180	21.6527	4.76472	3.85582	5.15336	10
AT1G01200	2.39493	3.50792	3.35566	5.06879	6
AT1G01210	18.094	61.8334	47.9979	19.1901	3
AT1G01220	0.915087	5.34309	9.25952	10.4681	6
AT1G01225	1.16033	1.2395	1.29996	3.03393	1
AT1G01230	59.7368	25.8328	27.8031	24.1879	3
AT1G01240	151.404	7.39005	5.01939	3.72968	2
AT1G01250	5.26179	0.770857	0.249524	1.29074	1
AT1G01260	3.57636	7.57041	8.09606	6.99567	10
AT1G01290	6.41898	24.2793	29.8284	18.8195	3
AT1G01300	37.6876	301.614	246.752	126.849	8
AT1G01310	1.0091	0.263501	0.204707	0.0962644	1
AT1G01320	10.4034	66.5981	116.136	129.347	8
AT1G01340	0.489757	4.2909	2.19967	2.10245	6
AT1G01350	67.166	53.664	37.8089	22.4163	3
AT1G01355	4.97477	1.10536	0.0825696	0.232973	1
AT1G01360	11.8092	3.3764	3.87494	6.40109	6
AT1G01370	0.450263	1.6201	20.47	14.3808	9
AT1G01380	0	45.3384	64.7726	29.0586	4
AT1G01390	0	0.054588	1.6168	10.4449	5
AT1G01420	1.89939	0.277063	0.119579	3.4302	5
AT1G01430	0.748746	8.47443	14.8732	43.405	4
AT1G01440	2.96189	9.81521	7.66408	10.6659	10
AT1G01448	11.0468	7.30143	5.59161	5.21693	10
AT1G01450	7.52662	9.69092	6.0242	6.03333	10
AT1G01453	0	0.044775	1.00006	10.8779	5
AT1G01470	1258.59	31.0443	67.2214	49.9765	8
AT1G01480	31.9891	1.13627	0.539036	1.27949	1
AT1G01490	4.9831	33.1647	48.6952	42.1391	3
AT1G01500	20.4072	11.9939	6.41846	5.24155	10
AT1G01510	1.36606	22.5349	21.441	17.8008	4
AT1G01520	34.7481	4.82549	33.0423	5.8198	10
AT1G01540	2.10577	30.7823	34.0224	41.1926	4
AT1G01550	71.7884	44.4136	47.0621	65.2459	8
AT1G01570	0.174855	0.0328744	0.766178	1.5613	5
AT1G01580	7.50106	0.293043	2.49	0.652379	1
AT1G01600	2.63313	3.87792	22.5548	3.20268	6
AT1G01610	0	16.4045	55.0666	46.0212	4
AT1G01620	3.17285	23.7131	64.8288	305.702	4
AT1G01630	2.03262	7.39912	22.3453	77.4916	4
AT1G01640	6.13835	56.0502	13.415	7.24434	10
AT1G01650	56.5779	7.49361	12.5675	10.9693	2
AT1G01660	0	0	0.156899	2.77915	5
AT1G01690	0.636602	0.979259	6.26042	8.64566	9
AT1G01700	0.103142	0.0646387	1.19263	0.856021	5
AT1G01710	19.3741	12.2299	16.1779	19.1967	10
AT1G01720	1383.64	160.205	56.4756	27.9242	8
AT1G01725	41.0136	10.1017	8.99217	8.76476	2
AT1G01730	56.543	26.1143	22.5542	17.5715	3
AT1G01740	0.805261	7.17805	4.88307	2.98471	6
AT1G01750	0.231242	0.362297	11.1176	70.8775	9
AT1G01760	0.350578	4.02796	3.44924	3.84604	6
AT1G01770	4.16112	4.0988	12.5589	12.4784	6
AT1G01780	16.9922	4.43706	30.8079	56.9878	4
AT1G01790	0.104643	2.86363	4.74442	16.8005	9
AT1G01800	22.6502	13.2048	36.6058	41.2303	3
AT1G01810	14.8994	21.4824	8.36294	2.76587	10
AT1G01820	93.8556	69.0401	40.6854	33.9498	8
AT1G01830	1.44512	1.97398	4.56818	6.66653	6
AT1G01840	2.67364	6.94476	5.26674	2.95997	6
AT1G01860	4.25443	12.706	16.841	15.0957	10
AT1G01880	1.37026	2.10166	1.35832	1.07326	1
AT1G01900	0.0380817	0.0715971	1.07767	3.54747	5
AT1G01910	12.4767	87.0626	44.1321	34.0545	3
AT1G01920	5.39455	8.15487	21.5161	11.2449	10
AT1G01930	16.0526	19.0541	14.5664	11.5811	10
AT1G01940	33.52	207.321	92.322	44.2593	8
AT1G01950	0.89321	8.94096	10.4717	7.64002	6
AT1G01960	6.06505	12.9101	19.4853	16.3169	10
AT1G01970	35.675	17.5666	15.9433	23.4902	3
AT1G01990	36.1916	29.5078	33.0789	22.0258	3
AT1G02000	1.17359	5.10563	10.514	13.7081	6
AT1G02010	1.08533	6.66013	4.86692	6.89874	6
AT1G02020	11.8123	9.99024	9.53246	8.43343	10
AT1G02050	13.7115	16.5512	13.0147	6.08677	10
AT1G02060	0.762518	9.52324	4.73335	2.41293	6
AT1G02080	7.32345	42.5577	23.2632	18.2588	3
AT1G02090	89.8773	219.339	125.003	73.5029	8
AT1G02100	27.3608	56.0956	41.9672	27.1851	3
AT1G02110	12.3003	25.7293	36.5674	22.7648	3
AT1G02120	27.2882	26.5203	18.5887	18.2339	3
AT1G02130	38.5337	70.9521	76.8363	61.025	8
AT1G02140	178.984	322.421	244.229	155.277	7
AT1G02145	5.63913	11.6204	13.8088	9.13881	10
AT1G02150	51.0634	66.8473	88.9011	88.462	8
AT1G02160	75.6662	23.1866	47.7483	27.2598	3
AT1G02170	13.9137	16.3763	28.4999	32.8919	3
AT1G02180	1.45827	5.08353	15.9191	13.1983	6
AT1G02205	0.0923185	11.2493	165.413	92.9759	4
AT1G02220	0.0751013	4.51832	6.44444	10.5101	6
AT1G02260	1.68232	5.11895	4.40517	4.40918	6
AT1G02270	6.57515	7.92285	9.76732	13.7537	10
AT1G02280	45.6712	90.4262	152.612	124.838	8
AT1G02290	2.51237	2.49748	10.492	6.84301	6
AT1G02300	0.126667	0.238146	3.54602	8.62767	5
AT1G02305	45.8888	39.9023	51.2178	43.246	3
AT1G02310	23.0579	0.512828	0.0332002	0.0936754	1
AT1G02320	0	0	0	0	1
AT1G02330	32.9923	163.647	80.684	46.5138	8
AT1G02335	0	2.27745	1.20059	27.3377	9
AT1G02340	0	0.425674	6.05021	6.50318	5
AT1G02350	0.409653	0.192546	1.49584	0.879284	5
AT1G02360	0	5.9028	3.72346	13.6392	6
AT1G02370	5.29058	44.6564	10.8983	3.92398	10
AT1G02380	61.8245	6.56098	2.62602	5.9518	2
AT1G02390	0.0271196	7.85207	3.51546	1.51346	6
AT1G02400	3.38361	0.28591	0.86764	3.52523	1
AT1G02405	33.6338	21.0783	2.62102	1.05647	2
AT1G02410	17.0287	22.6951	23.2567	17.1015	3
AT1G02420	1.11837	5.98936	3.83623	2.64781	6
AT1G02430	4.06611	7.1461	5.89052	4.02226	10
AT1G02450	0.130865	0.123019	1.79194	0.449424	5
AT1G02460	0	0.0505387	1.49687	3.36954	5
AT1G02470	0	0.250933	5.33863	1.69248	5
AT1G02475	5.38434	2.13709	15.401	34.4656	6
AT1G02500	6.17485	15.6726	122.082	326.294	4
AT1G02520	0.187099	20.133	3.34123	3.09226	10
AT1G02560	47.4003	122.794	187.84	217.981	8
AT1G02570	0	0.116218	0.169288	3.4497	5
AT1G02610	35.5575	3.22577	2.97049	1.47308	2
AT1G02620	0	0.595193	19.7341	0.155315	5
AT1G02630	0	0.0329281	1.17546	0.500123	5
AT1G02640	0.469157	60.1666	145.665	39.0098	4
AT1G02650	1.1594	0.787142	0.881985	1.65903	5
AT1G02660	13.4635	0.637853	3.27637	1.85501	1
AT1G02670	0.234596	0.0441062	1.56334	1.00708	5
AT1G02680	57.5903	34.6991	28.1176	16.0577	3
AT1G02690	6.70175	19.506	19.1466	20.6927	10
AT1G02700	1186.55	35.9716	113.169	8.911	2
AT1G02710	93.3055	12.2502	45.2052	71.1582	3
AT1G02720	0.904142	5.04273	18.8449	15.9003	9
AT1G02730	0.0117483	0.022088	5.22294	26.3868	9
AT1G02740	8.67021	15.0273	10.9182	6.74607	10
AT1G02750	23.8736	58.0919	16.8892	16.1635	3
AT1G02770	12.3969	10.7726	2.45002	1.53618	10
AT1G02780	315.018	1891.61	3123.26	1396.68	7
AT1G02790	3.19873	0	0	0	1
AT1G02800	0	0.0259379	0.176316	3.435	5
AT1G02810	1.99681	13.1397	15.2057	9.22301	6
AT1G02816	80.7059	13.7573	17.9765	14.9669	2
AT1G02820	0.320102	4.61397	0.292212	2.74829	6
AT1G02830	0	2.12864	0	0.43203	1
AT1G02840	61.9619	215.325	111.305	80.2818	8
AT1G02850	125.314	124.293	42.6361	13.5359	8
AT1G02860	4.98918	14.317	10.727	7.12983	10
AT1G02870	99.497	342.226	149.124	54.1276	7
AT1G02880	53.0258	29.8381	33.9706	25.764	3
AT1G02890	47.0457	35.1557	22.7187	22.6198	3
AT1G02900	0	58.1873	20.7614	53.9489	4
AT1G02910	10.7957	22.9014	27.1815	39.4813	3
AT1G02920	24.2456	493.873	69.9417	17.6655	8
AT1G02930	39.3258	581.207	148.507	237.822	7
AT1G02940	0	0.360996	0.0701121	6.98976	5
AT1G02950	0	0	8.44459	2.23871	5
AT1G02952	0.205811	0	1.50303	0.706808	5
AT1G02960	6.33414	5.06212	10.4024	7.83783	6
AT1G02970	0	0.244844	3.80425	3.55558	5
AT1G02990	2.76723	6.6909	3.38358	2.7468	6
AT1G03000	2.75614	23.9868	17.6526	13.1675	10
AT1G03030	107.134	16.8147	29.723	22.3378	2
AT1G03040	19.4127	33.2927	22.8706	25.5918	3
AT1G03055	0	0	0.526228	4.26232	5
AT1G03060	1.18376	4.97676	4.78361	4.49572	6
AT1G03070	3.87888	0	0.604295	1.82481	1
AT1G03080	2.30774	8.03693	16.9665	14.4412	10
AT1G03090	14.7856	1.92648	6.54464	10.1463	6
AT1G03100	1.27524	4.05223	3.73834	1.52666	6
AT1G03103	4.31872	0.377656	0.275054	0	1
AT1G03106	502.865	35.0658	49.0958	7.55965	2
AT1G03110	1.86915	30.9427	30.4242	16.9727	4
AT1G03120	291.114	3.96262	24.7209	4.60618	2
AT1G03130	41.9562	1.8979	27.012	545.207	4
AT1G03140	45.2751	52.7021	37.3912	30.4161	3
AT1G03150	16.4168	73.4377	60.5363	40.6877	8
AT1G03160	4.71956	11.9668	27.7112	31.9037	4
AT1G03180	3.93258	5.26766	10.1213	8.37254	6
AT1G03190	4.32358	14.5399	8.33964	6.0263	10
AT1G03200	9.47059	24.9278	11.9307	11.5462	3
AT1G03210	11.2397	4.22635	5.91484	7.15239	10
AT1G03220	121.872	567.405	131.161	115.392	7
AT1G03230	66.2125	367.355	245.927	103.902	7
AT1G03240	0	6.67997	3.168	0.425648	6
AT1G03250	14.8009	51.2674	38.6987	25.2688	3
AT1G03260	4.89679	11.0045	9.77843	9.22956	10
AT1G03270	20.4534	3.90795	5.13081	3.39789	6
AT1G03280	7.98558	22.2107	22.934	17.5866	3
AT1G03290	0	2.20921	3.14142	4.81682	6
AT1G03300	0.0475451	5.49744	4.73089	2.9799	6
AT1G03310	0.346142	3.13219	11.1186	15.7552	9
AT1G03320	0.285863	0.53745	3.56641	8.99919	5
AT1G03330	36.0968	117.743	67.8867	35.7262	8
AT1G03340	1.06532	3.70908	2.1251	1.52441	6
AT1G03350	15.8368	17.625	30.3319	26.8367	3
AT1G03360	4.72517	59.5442	23.2407	10.4569	3
AT1G03365	5.23554	7.72745	9.45453	7.32371	10
AT1G03370	1.29916	2.47647	4.27168	6.37231	6
AT1G03380	17.164	13.7581	7.11297	8.70407	10
AT1G03400	2.17623	0.157366	0.840492	1.54505	1
AT1G03410	0.0350823	0.0824476	0.592475	1.00904	5
AT1G03420	0.59545	8.86272	22.0146	25.093	4
AT1G03430	12.2362	2.18152	11.5552	14.9433	10
AT1G03440	5.4748	47.4536	6.6906	12.7873	10
AT1G03445	0.0170176	0.0159973	0.108744	1.59257	5
AT1G03457	0.0866902	1.72273	5.11724	14.0404	9
AT1G03470	125.912	5.60647	7.11022	11.2039	2
AT1G03475	27.0689	43.6915	149.117	234.338	8
AT1G03495	1.69625	16.4945	1.72615	27.2647	10
AT1G03502	0	0	0	89.6779	6
AT1G03510	2.10674	6.1655	3.59236	1.33098	6
AT1G03520	3.1701	3.76634	5.06948	5.07525	6
AT1G03530	10.7675	130.575	29.2427	11.2289	3
AT1G03540	0.185255	2.61223	1.59451	1.29515	1
AT1G03545	0.296729	2.19167	1.97352	1.12823	1
AT1G03550	8.5624	15.8285	13.2392	13.4717	10
AT1G03560	2.6611	9.57289	7.84244	5.05518	10
AT1G03580	4.09607	1.98604	0.472318	0.185092	1
AT1G03590	4.94843	12.3373	14.7957	15.9475	10
AT1G03600	152.676	36.0227	100.666	300.256	8
AT1G03610	42.2998	5.06335	7.72286	8.29388	10
AT1G03620	2.78118	2.11645	0.785837	0.795941	1
AT1G03630	0.917808	9.40694	63.4222	171.533	4
AT1G03650	6.94513	8.95966	6.13767	3.23516	10
AT1G03660	1.1473	1.07852	1.04734	9.85033	5
AT1G03680	46.4021	53.5575	113.332	226.582	8
AT1G03687	3.10852	21.4557	23.8349	16.9526	10
AT1G03730	3.60617	8.89868	5.34946	6.19227	6
AT1G03740	3.33861	7.88165	4.64744	7.19866	10
AT1G03750	3.13508	3.53329	3.95294	2.64706	6
AT1G03760	62.2508	28.6053	19.8226	8.33135	2
AT1G03770	44.2934	22.0212	20.2764	8.88717	2
AT1G03780	0.239119	0.034582	5.59216	22.9716	9
AT1G03790	623.351	151.943	70.96	3.78275	8
AT1G03800	0.244929	0.0767482	0.149059	1.47201	5
AT1G03820	0	0.622485	2.90155	8.52794	5
AT1G03830	1.54174	14.967	12.1282	5.85449	10
AT1G03840	0.348658	1.2573	2.20147	4.21573	1
AT1G03850	0.955167	9.5923	15.861	16.521	10
AT1G03860	24.4749	99.1707	136.639	91.7345	8
AT1G03870	0.260498	0.685664	111.006	358.384	9
AT1G03880	4023.67	308.148	5.99801	1.99253	7
AT1G03890	289.657	5.29498	0.687581	0.140582	2
AT1G03900	45.8578	25.7425	129.356	107.107	8
AT1G03905	21.6399	11.6243	3.07479	5.42721	2
AT1G03910	50.8513	129.975	60.0684	36.8614	8
AT1G03920	0.0238788	0	0.217983	2.7472	5
AT1G03930	6.30214	17.2051	11.0098	14.9532	10
AT1G03940	2.99153	27.3801	3.75122	32.8533	10
AT1G03950	12.9191	10.7668	6.7887	9.78698	10
AT1G03960	3.05304	21.6322	9.62284	7.10082	10
AT1G03970	12.5019	9.42776	5.93626	5.54379	10
AT1G03980	14.5843	7.44201	5.47992	3.66655	10
AT1G03990	71.2907	8.51592	3.84155	1.77981	2
AT1G04000	46.2495	11.1079	14.6915	14.5061	2
AT1G04010	2.17254	2.37348	3.89504	5.22612	6
AT1G04020	0	0.442388	13.6532	9.99761	9
AT1G04030	3.06605	4.04005	4.54524	5.10731	6
AT1G04040	3.07323	2.13122	54.0397	221.034	9
AT1G04050	0.295412	1.25783	1.6815	1.38751	1
AT1G04070	20.1705	53.3403	29.5725	10.9329	3
AT1G04080	22.3589	110.717	90.5641	48.9107	8
AT1G04100	3.0022	1.27579	1.38908	1.94202	1
AT1G04110	0	0.817733	3.45339	3.38689	5
AT1G04120	15.4198	7.68391	16.1685	14.5522	10
AT1G04130	11.8872	29.47	21.6675	11.0064	3
AT1G04140	15.7178	30.9635	34.5832	30.4155	3
AT1G04160	0.159528	1.83706	2.98539	4.87939	5
AT1G04170	40.9529	279.643	178.443	110.04	8
AT1G04171	0	10.1592	0	0	1
AT1G04180	0	0	0.148458	1.01229	5
AT1G04190	14.8169	81.6687	63.6903	29.5081	8
AT1G04200	3.79585	6.00271	12.6299	12.2593	6
AT1G04210	6.46219	29.4679	18.0286	12.1574	10
AT1G04220	0.0544811	28.5267	33.2474	19.7861	4
AT1G04230	13.8763	16.5737	10.9201	6.00427	10
AT1G04240	0.399322	0.166836	2.75423	11.6948	5
AT1G04250	0	0.23029	7.87187	58.3452	9
AT1G04260	63.5496	50.3952	30.915	22.1895	3
AT1G04270	106.947	1302.64	1326.63	585.274	7
AT1G04280	1.74968	6.48513	5.20242	26.0312	6
AT1G04290	4.05474	5.52689	19.0008	23.4405	10
AT1G04295	1.26603	1.78519	7.39663	10.4349	6
AT1G04300	42.6668	68.6063	35.722	29.773	8
AT1G04310	4.4358	1.31867	3.09756	4.00373	1
AT1G04330	1.77487	0.878139	0.596927	1.76445	1
AT1G04340	7.42478	61.0879	46.3258	30.2942	3
AT1G04350	8.79731	2.38617	7.11029	19.0767	6
AT1G04360	11.967	2.66262	3.94311	3.46535	6
AT1G04390	2.73133	4.72435	3.40521	1.91622	6
AT1G04400	41.2844	25.1808	28.6592	37.344	3
AT1G04410	44.3184	353.077	678.731	586.974	7
AT1G04420	2.2146	14.5403	47.8562	90.9394	4
AT1G04425	0	0	2.5728	9.98145	5
AT1G04430	0.520522	4.20744	43.2484	52.9212	9
AT1G04440	15.348	14.5979	23.8534	30.2554	10
AT1G04445	2.52561	0.1319	0.128087	0.481868	1
AT1G04480	39.9261	342.147	386.073	216.932	7
AT1G04490	0.10604	1.22942	1.05548	0.394518	1
AT1G04510	28.947	148.685	84.2679	50.433	8
AT1G04520	0.0696005	44.0983	50.0349	37.8857	4
AT1G04530	55.8493	27.8404	33.2112	25.4272	3
AT1G04540	0.349233	0.0757605	1.79021	2.72162	5
AT1G04550	3.38327	20.9987	16.665	13.4501	10
AT1G04555	10.3841	8.59681	7.10951	6.12935	10
AT1G04560	12981.4	294.537	217.792	22.1165	7
AT1G04570	1.14311	4.15814	1.22499	0.405374	1
AT1G04590	32.5428	51.3428	49.0575	24.2424	3
AT1G04610	0.112325	0.105591	2.02514	4.14686	5
AT1G04620	5.15062	11.3552	18.2477	28.9808	10
AT1G04630	14.4213	30.976	77.5917	65.9894	3
AT1G04635	8.86747	24.0622	14.1034	7.53482	10
AT1G04640	16.1898	22.0337	27.9765	37.0532	3
AT1G04650	0.623868	0.795918	2.495	1.64515	1
AT1G04660	20.5889	39.7198	26.9383	2.15405	3
AT1G04680	0	1.7408	15.6484	58.2896	9
AT1G04690	21.6163	43.1515	76.3961	63.7795	3
AT1G04700	0.116459	1.11667	1.00997	2.5197	5
AT1G04710	4.11892	11.0919	36.6958	31.9602	4
AT1G04730	0.0473937	1.76724	7.47032	5.65599	5
AT1G04750	31.9353	46.1275	60.5239	54.7831	8
AT1G04760	0	0.089575	2.08765	6.38124	5
AT1G04770	1.58251	27.9345	39.0451	19.9274	3
AT1G04778	9.87472	0.421941	1.22923	1.54147	1
AT1G04780	7.32323	38.2386	24.4329	18.8204	3
AT1G04790	12.9144	38.3404	22.8816	15.5513	3
AT1G04800	5.23529	6.28128	1.32055	129.286	10
AT1G04810	15.493	280.716	58.5892	37.4511	8
AT1G04820	1.93878	23.2071	567.976	583.413	4
AT1G04830	57.4307	21.191	18.4365	12.5968	2
AT1G04840	0.719174	3.01972	2.01331	1.21433	1
AT1G04850	37.0725	158.422	145.885	100.243	8
AT1G04860	5.36556	29.1717	13.1955	8.67478	10
AT1G04870	12.7009	197.012	59.0562	30.8138	8
AT1G04880	0.0934493	3.54315	2.3033	0.855812	1
AT1G04900	2.1384	14.2829	26.61	11.0157	10
AT1G04910	18.0792	23.6125	33.9557	26.7182	3
AT1G04920	15.897	12.9679	16.0471	1.5679	10
AT1G04930	6.39812	10.0607	8.99109	4.79407	10
AT1G04940	15.137	47.537	112.586	131.965	8
AT1G04945	10.5801	67.0423	21.4549	6.49342	3
AT1G04950	17.7516	14.6524	16.4321	13.3427	10
AT1G04960	17.5524	19.9832	15.1604	16.9878	3
AT1G04970	26.2377	10.8835	22.0665	26.8781	10
AT1G04980	2.23302	9.88349	29.6427	22.6336	4
AT1G04985	56.8312	26.3765	44.812	34.556	3
AT1G04990	3.28659	7.60558	20.5124	43.0095	4
AT1G05000	0.144177	10.3239	13.8803	17.0887	10
AT1G05010	1.00417	2.30747	4.85499	59.5518	9
AT1G05020	0.213829	0.164462	0.230689	1.06814	5
AT1G05030	4.1538	2.33772	3.41769	4.10594	6
AT1G05055	7.03923	17.3427	11.7859	9.16571	10
AT1G05060	43.3178	20.2837	9.07965	8.11952	2
AT1G05061	0.102945	3.5806	1.64457	0.795464	1
AT1G05065	1.67706	7.8826	6.12378	2.87974	6
AT1G05070	13.8718	11.0993	31.0984	31.7965	10
AT1G05080	0	2.03576	0.035302	0	1
AT1G05090	3.00509	4.59578	6.67392	5.68963	6
AT1G05120	14.0342	25.619	10.9657	8.35863	10
AT1G05135	0.0386015	12.8457	13.8486	11.0694	6
AT1G05140	15.9187	11.3629	29.2142	43.4686	3
AT1G05150	16.4837	16.0054	18.1356	15.673	10
AT1G05160	4.40515	27.3482	15.0591	5.67316	10
AT1G05170	9.93833	6.60458	13.4979	7.68537	10
AT1G05180	11.9432	35.1189	38.14	24.2415	3
AT1G05190	16.3745	169.377	523.066	840.358	8
AT1G05200	0.0562127	0.64318	1.15461	4.74113	5
AT1G05205	10.9785	28.381	107.964	74.8708	3
AT1G05210	0.076942	0.361646	12.6429	23.4512	9
AT1G05220	0	0.0724595	1.35806	1.72123	5
AT1G05230	0.642119	5.14575	8.61041	10.1564	6
AT1G05240	0.040236	0.0378237	5.23407	114.051	9
AT1G05250	0.0371268	0.034901	4.82961	105.397	9
AT1G05260	0	0.0404093	3.10005	108.764	9
AT1G05270	43.3538	36.3979	37.0114	27.9166	3
AT1G05280	0.0333353	0.0940102	3.2561	3.57756	5
AT1G05300	1.10517	4.35883	3.38101	3.17955	6
AT1G05310	0.190429	0	0.243372	3.13912	5
AT1G05320	0.035256	0.696262	8.25059	11.0347	9
AT1G05330	5.77897	33.8022	1.17232	0.183764	10
AT1G05340	644.915	17.6405	3.92902	12.8596	2
AT1G05350	0.69616	4.86549	22.6019	18.9704	6
AT1G05360	1.6609	12.0724	10.8299	8.86154	10
AT1G05370	0.033783	0.158788	0.616791	2.00134	5
AT1G05380	11.2692	15.6879	11.3877	10.2542	10
AT1G05385	8.84561	11.1123	12.4794	18.0888	10
AT1G05400	8.68889	1.90252	2.45092	1.54976	1
AT1G05410	8.65365	10.051	12.7312	7.61854	10
AT1G05420	2.74839	0	0.585417	2.59564	5
AT1G05430	11.2825	35.5893	46.5079	44.9466	3
AT1G05440	0	0	1.48677	4.5026	5
AT1G05460	1.52875	10.0978	9.28721	5.25012	6
AT1G05470	0.103381	1.55493	2.81548	3.4912	5
AT1G05490	0	0.962372	1.21047	1.4733	5
AT1G05500	14.4134	12.0014	18.4289	19.9469	10
AT1G05510	4954.77	24.0421	6.57593	2.30129	2
AT1G05520	9.37523	28.9817	36.2415	29.4571	3
AT1G05530	0	0.0348405	0.236833	2.3229	5
AT1G05540	0	0	0	1.66916	5
AT1G05560	37.8839	27.0735	2.17504	6.62279	2
AT1G05562	40.8592	75.0222	6.76185	23.8655	3
AT1G05570	0.0362762	19.4215	9.88841	6.85165	6
AT1G05575	3.62949	0.568649	1.10442	0.908879	1
AT1G05590	0.580036	2.39076	9.67353	13.1587	9
AT1G05600	2.1119	3.21638	4.03174	3.2917	6
AT1G05620	2.68723	8.53231	76.5476	78.0289	4
AT1G05630	0	0.46459	2.9022	5.69506	5
AT1G05640	0.179264	1.29999	4.60544	3.29807	5
AT1G05650	0	0	0	1.55058	5
AT1G05660	0	0	0.201056	11.497	5
AT1G05670	1.50102	5.66728	4.23164	2.59196	6
AT1G05675	0.401275	0.565826	0.213682	0.02871	1
AT1G05680	77.1745	677.841	33.5036	13.066	7
AT1G05690	4.58443	1.86285	0.593999	0.685631	1
AT1G05710	17.4942	17.46	20.1836	16.2241	10
AT1G05720	16.6448	28.6742	30.7329	24.5721	3
AT1G05730	5.41537	25.1515	8.33698	3.42798	10
AT1G05740	0.382209	0.179647	0	0.164076	1
AT1G05750	1.51919	2.74945	2.38482	1.23119	1
AT1G05760	1.12058	0.287291	15.6232	3.58598	5
AT1G05770	0	0	1.75849	0.344558	5
AT1G05780	12.8171	7.56157	16.2191	7.66507	10
AT1G05785	20.5678	4.51271	8.36742	5.10596	10
AT1G05790	12.5337	13.2471	9.44072	9.67183	10
AT1G05805	0	4.21643	2.96612	13.4632	6
AT1G05810	5.20591	7.72396	12.3675	24.8791	10
AT1G05820	0.490137	0.544546	0.715346	1.42332	5
AT1G05830	1.83291	15.7981	11.3865	10.7603	10
AT1G05835	4.19559	0.788811	12.7668	29.7781	9
AT1G05840	11.5854	5.98725	6.02464	5.56726	10
AT1G05850	29.4716	69.4366	159.415	368.161	8
AT1G05860	17.5178	12.4552	25.8949	16.758	10
AT1G05870	2.23026	7.56528	30.7779	47.3235	4
AT1G05890	48.9078	51.5753	36.023	26.9137	3
AT1G05894	5.56402	1.22884	0.397772	0.431663	1
AT1G05900	4.12596	6.63262	7.49932	8.41667	10
AT1G05910	2.85628	44.0928	15.3408	8.54858	3
AT1G05940	10.9804	14.2708	18.2759	18.8759	10
AT1G05950	0.0464351	0.0436512	4.00579	4.32563	5
AT1G05960	13.1409	19.9178	20.5187	26.7444	3
AT1G05970	3.0105	3.2595	5.94387	4.65222	6
AT1G05990	0	0.10585	0.205581	8.50743	5
AT1G06000	4.11177	2.1376	29.2604	86.2765	9
AT1G06002	10.9876	7.23574	100.839	375.477	4
AT1G06010	35.3315	8.73529	32.3464	17.4467	2
AT1G06020	1.34966	0.195191	0.047387	0.356544	1
AT1G06040	7.68448	36.0855	92.996	125.156	8
AT1G06050	1.22768	5.21195	2.56679	3.12812	6
AT1G06060	36.4588	12.3168	29.642	26.6966	3
AT1G06070	23.0775	63.0226	43.4823	20.404	3
AT1G06080	0	19.0244	22.4333	7.95766	6
AT1G06090	0.0466438	0	0.574828	22.9268	5
AT1G06100	0	1.11373	1.42308	0.107073	1
AT1G06110	165.879	26.6244	18.7404	13.8447	2
AT1G06120	0	0	0.021501	4.10505	5
AT1G06130	31.9164	26.8342	17.5509	15.2839	3
AT1G06140	0.760063	2.14349	1.36099	0.527071	1
AT1G06149	1.02551	16.4077	6.5787	12.2261	10
AT1G06150	0.807558	3.63265	4.19349	2.18931	6
AT1G06180	0.245134	2.13155	12.979	20.0993	9
AT1G06190	33.6094	187.112	208.779	175.398	8
AT1G06200	83.5745	71.933	72.9444	45.349	8
AT1G06210	37.3582	39.4034	46.3363	27.653	3
AT1G06220	11.4202	87.4168	41.2405	29.6114	3
AT1G06230	29.513	83.0963	29.2156	18.9665	3
AT1G06240	1.62992	3.64663	13.9565	12.9583	6
AT1G06250	3.02923	1.76281	4.04919	2.56983	1
AT1G06265	4.41899	3.90744	3.66684	4.1942	6
AT1G06270	5.56718	23.3041	13.9908	4.6392	10
AT1G06290	95.6642	45.876	151.769	105.131	8
AT1G06320	1.79447	0.887836	1.72434	2.59482	1
AT1G06330	0	0.151256	1.46884	8.56502	5
AT1G06350	0.0456968	1.54646	29.4093	21.5	9
AT1G06360	0.0455993	32.8778	54.2391	63.6579	4
AT1G06370	4.82827	7.21466	4.86809	3.61948	6
AT1G06380	10.9977	53.2152	35.1381	14.4615	3
AT1G06390	8.38864	35.8554	42.329	41.9863	3
AT1G06400	188.404	71.8218	93.5441	75.142	8
AT1G06410	12.6231	30.014	30.9896	35.8681	3
AT1G06420	0.172944	0.162576	3.41816	2.39998	5
AT1G06430	19.5287	5.51525	14.0207	26.5712	10
AT1G06440	1.056	3.9432	7.06931	2.4681	6
AT1G06450	6.23576	25.5165	7.46716	2.80288	10
AT1G06460	6.72	5.20467	6.21167	22.8968	10
AT1G06470	1.84759	12.7595	14.9325	13.5172	10
AT1G06475	0.126229	8.3063	7.95095	8.1282	6
AT1G06490	0.0370113	0.988104	2.08801	0.77535	1
AT1G06500	35.6375	19.1603	37.0716	25.4277	3
AT1G06510	4.67606	4.48191	16.4468	21.0969	6
AT1G06515	19.1685	15.5799	47.5227	41.401	3
AT1G06520	7.54004	27.1782	3.06889	0.268016	10
AT1G06530	71.8325	240.596	178.608	74.5195	7
AT1G06540	0.439027	0.412706	2.20426	4.5232	5
AT1G06550	0.0634552	8.35112	30.0928	71.0697	4
AT1G06560	1.9343	20.8664	24.0962	12.5162	10
AT1G06570	67.5401	15.2433	11.1883	17.5652	2
AT1G06580	0.325753	0.743685	1.18948	0.878995	1
AT1G06590	0.902645	8.83305	5.51134	3.68433	6
AT1G06620	0.039676	0.0372973	17.3852	30.0789	9
AT1G06630	25.0749	10.5492	10.0129	6.41138	10
AT1G06640	3.7749	3.26503	5.84033	44.0095	9
AT1G06645	36.357	6.58394	8.72835	9.86444	2
AT1G06650	24.0947	9.89165	22.4443	33.8841	3
AT1G06660	0.288974	0	4.19436	8.13777	5
AT1G06670	3.79057	65.0774	25.299	14.012	3
AT1G06680	14.4733	5.56393	111.649	1242.16	4
AT1G06690	11.7208	4.20877	16.8136	44.0024	10
AT1G06700	19.2406	89.7991	59.7569	60.1537	8
AT1G06710	0.360373	7.11413	4.34978	2.05123	6
AT1G06720	6.25998	139.749	37.7796	12.8606	3
AT1G06730	4.24256	13.3857	19.5872	17.7939	10
AT1G06740	0.848262	11.3484	3.47684	1.36164	6
AT1G06760	31.3961	13.7242	127.658	123.795	3
AT1G06770	2.4045	7.26906	7.22814	5.30835	6
AT1G06780	1.64405	13.7196	9.4008	13.1515	10
AT1G06790	7.43368	37.5134	33.6696	15.0946	3
AT1G06800	4.60919	1.18384	9.31818	7.73732	6
AT1G06820	2.3959	16.8244	20.6686	24.6845	4
AT1G06830	0	0	0.134254	17.8037	5
AT1G06840	1.3991	8.82129	4.54116	6.20024	6
AT1G06850	0	2.07113	11.596	17.9925	9
AT1G06870	1.10332	14.6296	16.7511	16.8016	10
AT1G06890	36.7481	40.8355	48.4252	43.8343	3
AT1G06900	2.70034	35.7268	22.8446	15.9764	3
AT1G06910	2.76664	8.81202	6.15055	3.57698	6
AT1G06920	0.0582769	0.712179	0	0.200138	1
AT1G06923	1.94032	0.674083	0.462068	5.75818	5
AT1G06925	12.1749	2.95353	1.97185	2.19174	6
AT1G06930	0	0	2.21911	3.24166	5
AT1G06950	26.2656	106.142	170.17	137.887	8
AT1G06960	9.1587	21.3307	17.5653	8.90854	10
AT1G06980	0	0.696956	1.28594	3.05541	5
AT1G07000	0.330793	0.510865	1.87654	4.97013	5
AT1G07010	0.58365	1.06667	15.6585	40.868	9
AT1G07020	10.8819	11.3661	67.4141	42.1626	4
AT1G07030	34.0664	46.1579	37.8064	24.1313	3
AT1G07040	42.1246	4.12491	8.86587	11.0007	2
AT1G07050	0.414648	0.0649648	1.32482	11.0954	5
AT1G07070	4.97832	169.589	137.636	65.6397	8
AT1G07080	672.798	177.408	406.665	146.084	7
AT1G07090	2.93384	8.32899	3.58881	10.932	6
AT1G07110	14.0164	42.7879	34.9647	32.9671	3
AT1G07119	2.41994	1.18293	3.09274	0.914178	1
AT1G07120	0.95046	0.521195	1.33762	1.15605	1
AT1G07130	26.2745	5.62083	15.8502	11.9455	10
AT1G07135	6.7723	2.25149	5.65449	3.89994	6
AT1G07140	54.2453	120.186	281.368	162.205	8
AT1G07150	83.3734	4.68646	6.2576	8.89841	2
AT1G07160	2.0252	2.25872	2.03675	1.20829	1
AT1G07170	59.4633	33.8887	46.2105	21.9979	3
AT1G07175	0	1.27523	0	3.49407	5
AT1G07180	14.9171	17.9307	3.24932	7.90831	10
AT1G07200	0.60958	1.31999	2.88616	6.40722	5
AT1G07210	13.619	96.7349	140.65	60.5189	8
AT1G07220	4.98452	18.7428	15.335	8.41721	10
AT1G07230	13.9779	6.02606	9.86576	9.45767	10
AT1G07240	10.3328	6.57077	6.27993	8.15976	10
AT1G07250	20.6041	5.86599	12.4407	22.2135	10
AT1G07260	1.86685	11.2741	8.21114	4.5656	6
AT1G07270	0	0.061664	2.54496	1.37982	5
AT1G07280	0.756934	8.20768	12.7372	8.9646	6
AT1G07290	0.318177	1.02549	5.10371	3.82446	5
AT1G07300	16.7511	2.93323	5.54696	4.86447	6
AT1G07310	100.624	27.3876	24.8628	32.9565	3
AT1G07320	17.8756	67.0894	315.822	475.8	8
AT1G07350	25.4105	13.1633	55.3021	59.6183	3
AT1G07360	74.808	269.681	86.9508	67.0904	8
AT1G07370	0.158226	13.5849	88.1569	54.1127	4
AT1G07380	1.72995	16.6027	11.7707	8.54896	10
AT1G07390	1.14815	3.30195	2.36839	1.52326	1
AT1G07400	49.7422	6.88041	16.6713	8.11432	2
AT1G07410	1.50245	1.78405	11.3333	10.4554	9
AT1G07420	17.4596	9.51148	14.4937	20.5457	10
AT1G07430	30.4149	17.6815	2.92262	0.54975	2
AT1G07440	2.97419	0.629756	13.6473	41.2521	9
AT1G07450	0	0	0	3.37811	5
AT1G07470	55.5931	50.5445	26.7164	26.4167	3
AT1G07473	60.9704	1.13271	0.274991	0.103453	1
AT1G07480	44.3049	31.6003	18.202	18.9079	3
AT1G07490	0	0	0.547536	3.00395	5
AT1G07500	343.971	16.8914	2.34329	1.10195	2
AT1G07510	27.9087	32.497	24.8561	17.1289	3
AT1G07520	1.47615	5.57043	7.18045	4.74359	6
AT1G07530	84.8155	19.6709	10.4994	8.7903	2
AT1G07570	8.03166	15.0788	15.0407	14.9397	10
AT1G07590	7.97295	27.3302	131.955	118.133	3
AT1G07600	144.209	984.846	4238.88	4656.47	7
AT1G07610	16.2056	13.4125	66.732	92.404	3
AT1G07615	13.8439	16.0193	16.5199	7.17298	10
AT1G07620	0	4.76574	3.58774	1.49747	6
AT1G07630	1.16891	10.6473	9.08845	8.23632	10
AT1G07640	0.142092	3.94993	11.165	13.7493	6
AT1G07645	2058.64	27.2056	20.432	2.77076	2
AT1G07650	1.41723	7.17955	4.33386	11.6954	6
AT1G07660	44.6104	16.5105	49.3732	29.9032	3
AT1G07670	5.94376	53.2921	31.0462	25.4934	3
AT1G07680	0	0.164826	0.640243	1.35485	5
AT1G07690	0	5.86135	1.91728	3.94454	6
AT1G07700	9.58034	3.82891	7.14729	17.0727	10
AT1G07705	2.99077	22.0908	19.9745	15.2057	10
AT1G07710	1.56838	1.30423	0.908596	1.0876	1
AT1G07720	0	3.39892	6.72448	13.1585	9
AT1G07728	19.2359	8.35221	8.25335	6.46973	10
AT1G07730	9.85085	4.80934e-07	5.75729e-06	5.00728	5
AT1G07740	1.46674	9.11276	5.54281	2.48853	6
AT1G07745	6.51838	7.55821	6.34431	5.69119	6
AT1G07750	8.946	13.2678	11.9733	17.2893	10
AT1G07770	59.7768	510.065	710.308	389.373	7
AT1G07780	3.73539	25.2712	37.8761	22.8773	4
AT1G07790	14.7865	162.193	245.47	190.571	8
AT1G07795	0	0	0.333809	2.11917	5
AT1G07810	3.84032	45.9582	27.0416	18.3635	3
AT1G07820	54.5465	33.3938	209.105	129.832	8
AT1G07830	25.0207	49.8234	58.6368	21.0777	3
AT1G07840	27.6912	144.008	53.8447	25.7723	8
AT1G07860	1.33178	0	0	0.163342	1
AT1G07870	4.90261	5.09667	3.08017	4.87773	6
AT1G07880	0	0.0384754	0.163089	3.35094	5
AT1G07890	0.937653	68.3204	426.407	1053.39	8
AT1G07901	141.779	78.3995	137.04	50.1227	8
AT1G07910	5.4218	9.23482	9.36173	5.84914	10
AT1G07920	149.562	1210.86	991.969	595.349	7
AT1G07930	100.788	1047.43	877.16	494.003	7
AT1G07940	107.84	1002.03	816.107	501.174	7
AT1G07950	29.1073	13.2665	57.8394	29.408	3
AT1G07960	23.8166	37.8221	67.142	31.2095	3
AT1G07970	7.12763	21.8032	16.5127	9.74163	10
AT1G07980	73.3783	18.9223	35.5023	20.9452	3
AT1G07985	5852.15	239.047	301.952	66.6881	7
AT1G07990	23.4564	22.8419	18.2356	17.7647	3
AT1G08000	11.6612	28.441	24.8949	20.6785	3
AT1G08005	0	0	13.4263	67.3468	9
AT1G08010	17.8035	40.9436	55.7687	54.1098	3
AT1G08030	5.61487	13.2943	13.2213	12.5699	10
AT1G08035	0.117554	0.110506	1.18043	0.201855	5
AT1G08040	19.9268	17.1911	17.1246	12.3604	10
AT1G08050	28.7026	5.95301	2.10215	2.41841	2
AT1G08060	6.00026	8.44065	5.18141	4.04508	10
AT1G08070	1.594	2.9055	1.73904	0.917931	1
AT1G08080	0.132642	0.623451	1.63465	0.0569411	1
AT1G08110	61.9985	43.8005	122.62	104.029	8
AT1G08115	1004.67	432.869	114.642	82.1503	7
AT1G08125	24.0481	46.048	42.1012	24.5293	3
AT1G08130	3.83023	28.0172	28.534	15.5617	3
AT1G08160	0	0	26.1622	9.09004	9
AT1G08165	40.2321	0.186306	0.18092	0.850786	1
AT1G08170	510.483	5.04644	1.28168	0.212724	2
AT1G08180	43.9382	44.7759	42.4352	35.0996	3
AT1G08190	9.30603	19.7373	33.5604	35.8786	3
AT1G08200	42.9715	20.7029	191.522	190.057	8
AT1G08210	27.982	22.1234	15.407	9.86263	3
AT1G08220	3.23826	21.8747	20.1268	6.36326	10
AT1G08230	38.4822	9.3823	8.23441	8.56906	2
AT1G08250	4.23873	0.42459	2.18844	8.76995	5
AT1G08260	0.0409082	2.86495	6.15553	4.14444	6
AT1G08270	5.3728	4.00309	29.0237	10.6405	6
AT1G08280	0.243009	3.10025	9.88753	9.12049	6
AT1G08300	1.2237	3.82784	1.0593	1.59405	1
AT1G08310	1.25592	0.382902	0.246133	1.92129	5
AT1G08315	9.60964	11.0499	8.92902	12.7073	10
AT1G08320	6.93573	34.5767	10.241	6.14552	3
AT1G08340	2.5508	17.1793	1.97768	10.3801	10
AT1G08350	0.237725	0.804504	9.5742	9.09014	9
AT1G08360	81.2438	753.39	844.984	493.618	7
AT1G08370	67.8635	73.0186	73.3421	62.5507	8
AT1G08380	0.262468	0.98693	26.4359	823.79	9
AT1G08390	9.81474	2.38433	5.53683	9.18404	6
AT1G08400	2.14874	3.30695	2.58644	1.86116	6
AT1G08410	22.0971	109.994	28.834	11.8432	3
AT1G08420	15.5118	20.2846	19.2206	16.192	3
AT1G08430	0	0.0594743	0.490918	1.33082	5
AT1G08450	12.7794	18.4439	46.8748	42.881	3
AT1G08460	42.0665	15.1773	21.8374	18.5035	2
AT1G08465	6.68311	15.8736	11.0628	15.454	10
AT1G08470	0.597439	13.2807	13.6667	12.1597	10
AT1G08480	74.2199	75.2842	186.768	147.724	8
AT1G08490	16.3109	29.9384	33.3884	25.3733	3
AT1G08500	0.234064	32.2346	64.1547	22.407	4
AT1G08510	12.9998	36.1366	34.7947	49.177	3
AT1G08520	4.74359	38.9448	71.4915	133.887	4
AT1G08530	6.72606	8.15311	22.1364	19.1479	10
AT1G08540	2.98094	20.3387	60.9202	92.7552	4
AT1G08550	14.974	12.123	15.846	26.1227	10
AT1G08560	1.09447	0.0823079	15.0665	58.9737	9
AT1G08570	403.404	20.448	10.9629	25.0653	2
AT1G08580	32.5888	552.167	212.079	100.418	7
AT1G08590	0.47663	7.29333	5.95848	6.71799	6
AT1G08592	1.4969	7.38038	6.41407	6.5046	6
AT1G08600	5.72526	18.7012	11.8772	8.93014	10
AT1G08610	4.60176	16.9807	10.3662	4.48163	10
AT1G08620	3.79451	12.3326	11.051	8.87575	10
AT1G08630	8.66913	1.00768	5.66896	1.96195	1
AT1G08640	18.8338	75.0829	97.463	68.3662	8
AT1G08650	25.5442	50.1708	28.0819	17.6696	3
AT1G08660	3.17029	7.84128	28.1722	25.1544	4
AT1G08670	0	0.0696956	0	2.99176	5
AT1G08680	12.769	40.5328	30.4459	32.0848	3
AT1G08700	23.0513	35.7872	29.2456	18.1554	3
AT1G08710	16.8641	18.5883	17.8459	14.1662	10
AT1G08720	2.84899	10.1799	5.41939	5.891	6
AT1G08750	5.96291	16.4118	12.35	9.16724	10
AT1G08760	4.45474	14.8876	10.4902	9.78807	10
AT1G08770	18.9244	9.32731	10.3773	12.0166	10
AT1G08780	45.7654	107.917	102.381	48.0032	8
AT1G08800	1.36862	1.67685	3.95283	7.04986	6
AT1G08810	0	0	0.386592	21.7489	5
AT1G08820	10.8113	10.2102	28.9167	28.0422	10
AT1G08830	24.0539	113.059	267.117	299.898	8
AT1G08840	1.41767	16.2032	4.69676	2.27171	6
AT1G08845	21.402	36.009	21.7066	10.7509	3
AT1G08880	43.2612	69.8127	132.225	93.9569	8
AT1G08890	0.146366	23.418	4.67647	6.48431	6
AT1G08900	0	0.030243	0.176256	1.8306	5
AT1G08910	29.6103	134.238	103.312	36.0046	8
AT1G08920	0.203409	5.30625	2.87817	13.4888	6
AT1G08930	0.290755	30.9429	19.3822	14.6375	4
AT1G08940	1.16272	2.24355	2.34629	6.35742	6
AT1G08960	0.256088	5.95272	12.2626	10.5337	6
AT1G08970	48.3205	84.2901	77.4163	64.6504	8
AT1G08980	1.41685	2.23017	6.22638	22.8864	9
AT1G08990	0.0252612	0	0.230602	5.35703	5
AT1G09000	0.416013	0.527947	1.67097	3.10742	5
AT1G09010	7.33284	15.7743	19.9291	22.4269	10
AT1G09020	9.38068	27.8026	36.4223	31.8992	3
AT1G09040	0.237499	1.08142	1.86318	1.65676	5
AT1G09050	0.0666123	0.602705	1.87746	1.44407	5
AT1G09060	4.03302	10.946	8.99731	11.1623	10
AT1G09070	223.653	80.7574	52.8881	63.111	8
AT1G09080	0.0456894	30.1949	1.41814	0.156913	6
AT1G09100	15.5219	357.977	87.5627	40.3835	8
AT1G09130	86.2912	148.486	196.055	185.839	8
AT1G09140	99.3554	40.1704	56.7697	49.7841	8
AT1G09150	26.1991	62.1741	78.9242	48.6138	8
AT1G09155	2.72347	0.167882	0	1.68663	1
AT1G09160	0.361997	17.0036	20.1328	22.1198	4
AT1G09170	0	0.0285214	0.207727	2.74819	5
AT1G09176	0	7.57625	0	0.461303	1
AT1G09180	0.0817991	55.1337	3.36025	1.33437	10
AT1G09190	3.3659	32.0184	12.9389	4.98432	10
AT1G09195	0.829683	3.88069	3.26806	2.89152	6
AT1G09200	2.39523	6.85723	540.274	359.133	4
AT1G09210	3.38009	180.51	379.578	264.54	8
AT1G09220	0.322006	3.52233	2.91278	1.03045	1
AT1G09230	8.66629	27.7672	21.4992	15.9887	3
AT1G09240	0	0.776194	11.6078	7.58539	9
AT1G09250	24.9053	13.2809	17.077	33.992	10
AT1G09260	0.843506	1.1894	0	0.181051	1
AT1G09270	17.1041	19.1243	27.2655	28.2793	3
AT1G09280	12.0039	22.6866	16.0932	10.3493	10
AT1G09290	17.2721	28.7411	17.4486	8.6094	3
AT1G09300	9.41424	31.7767	22.1332	9.3146	3
AT1G09310	6.78018	30.5543	430.389	3747.01	4
AT1G09320	5.71331	12.4575	6.27594	2.70705	10
AT1G09330	12.1819	42.5418	60.8609	52.8154	3
AT1G09340	2.29543	9.61496	37.0091	404.154	4
AT1G09350	0	0	0	1.21616	5
AT1G09380	0.568565	18.3504	27.5661	1.46445	6
AT1G09390	0.227703	18.6939	28.9624	24.2092	4
AT1G09410	0.179691	0.929051	1.49682	0.867807	1
AT1G09415	7.56735	24.077	25.5065	35.7338	4
AT1G09420	8.88888	9.7304	28.4227	16.6276	10
AT1G09421	13.6626	14.7822	22.9442	10.845	10
AT1G09430	40.5554	21.9089	31.1561	30.2296	3
AT1G09440	0.0310142	0	1.75534	2.90242	5
AT1G09450	0.022724	0.12817	4.00361	4.58486	5
AT1G09460	0.0407731	21.5407	51.1411	21.739	4
AT1G09470	0	0.170366	6.1509	10.0779	5
AT1G09480	1.47986	0.807757	2.65826	1.51647	1
AT1G09486	0.393112	1.82924	1.13041	0.759403	1
AT1G09490	4.11539	8.86448	19.6679	18.4624	10
AT1G09500	22.3843	0.992248	3.21751	3.36339	6
AT1G09520	25.2028	35.1541	24.1901	13.5187	3
AT1G09530	8.2993	16.2267	27.7671	30.2774	4
AT1G09540	0	0	0.0912214	4.17534	5
AT1G09560	45.4782	47.0599	93.5982	147.961	8
AT1G09570	10.3512	72.788	56.5602	56.9372	8
AT1G09575	0.0911986	0.385789	1.91481	2.5839	5
AT1G09580	2.48063	6.3701	36.3424	27.7911	4
AT1G09590	50.8795	1192.19	1519.53	716.073	7
AT1G09600	0.0442946	0.249834	1.98133	2.70012	5
AT1G09610	1.81537	0.0416227	0.121258	1.14045	1
AT1G09620	15.5029	82.3955	53.7804	37.5116	8
AT1G09630	0.768067	11.2746	44.4419	42.2546	4
AT1G09640	63.3264	252.196	311.185	168.707	7
AT1G09645	24.8557	14.4537	19.9265	17.6467	3
AT1G09650	1.08277	0.89062	0.803097	0.464813	1
AT1G09660	3.20866	69.8223	63.1545	46.6183	3
AT1G09665	5.42506	0	0	0	1
AT1G09680	2.17822	7.0918	3.54039	0.980686	6
AT1G09690	78.6919	894.699	1350.4	723.909	7
AT1G09700	5.25172	37.8311	27.3875	14.6229	3
AT1G09710	2.53398	7.5418	6.45181	4.67348	6
AT1G09730	12.5524	15.6328	11.7255	8.45915	10
AT1G09740	9.58925	4.34735	11.6096	28.6111	10
AT1G09750	0.972016	7.48678	72.589	157.378	4
AT1G09760	29.6247	122.97	97.2127	51.7724	8
AT1G09770	32.7655	97.724	71.4469	47.0295	8
AT1G09780	0.0756049	21.606	108.335	129.239	4
AT1G09794	24.0799	22.2493	14.4667	12.7225	3
AT1G09795	53.3135	65.3716	53.5862	59.7335	8
AT1G09800	2.50766	8.21787	10.7146	5.92072	6
AT1G09810	20.8222	72.3975	21.0839	11.7613	3
AT1G09812	0	2.32452	1.35439	4.24607	6
AT1G09815	58.395	71.5616	68.4373	43.3519	8
AT1G09820	0.715383	2.77404	4.02036	2.95585	6
AT1G09830	2.95792	65.7901	55.8867	38.5361	3
AT1G09840	6.18328	10.5737	23.7321	26.8929	10
AT1G09850	0.120136	0.1694	11.9539	25.7861	9
AT1G09870	9.42054	47.3484	34.4517	21.8578	3
AT1G09890	0	0.0238595	0.208528	1.54719	5
AT1G09900	5.1332	24.9399	25.97	16.2138	3
AT1G09910	14.947	5.35367	6.5711	4.88962	10
AT1G09920	50.8873	23.9982	29.4672	35.7022	3
AT1G09932	0.0466433	0	0.766437	6.38505	5
AT1G09940	9.22857	8.27327	9.53407	10.6675	10
AT1G09950	5.15601	9.24867	6.29171	0.813081	10
AT1G09960	2.55144	30.1751	22.6481	7.53141	10
AT1G09970	98.6516	88.1524	31.3089	27.1539	8
AT1G09980	1.91678	14.2968	10.4746	9.95159	10
AT1G09995	0.335541	2.20797	7.8108	4.17721	6
AT1G10000	3.3706	12.9621	10.3497	2.52557	10
AT1G10020	0.121359	6.68528	6.11535	5.87658	6
AT1G10030	3.07309	8.89463	27.9796	25.5513	4
AT1G10040	0.753879	6.75973	7.25251	4.03289	6
AT1G10050	0.496273	1.86608	5.51406	6.19646	6
AT1G10060	0	4.82045	0.993479	2.21093	1
AT1G10070	27.8868	1.1047	0.49384	0.245891	1
AT1G10090	2.20487	4.7269	3.48975	6.55068	6
AT1G10095	6.58241	4.25992	3.23091	1.87434	6
AT1G10110	0.902801	4.59699	0.961499	0.581335	1
AT1G10120	1.8303	8.53989	27.2427	29.5122	4
AT1G10130	1.33638	12.8582	19.0467	15.1971	4
AT1G10140	15.0093	13.5813	5.64183	10.5435	10
AT1G10150	0.976307	3.13573	2.84703	3.25976	6
AT1G10160	0.618604	2.36359	2.55029	2.17585	1
AT1G10170	37.5389	41.9028	17.5634	12.4313	3
AT1G10180	4.31768	13.1956	18.7349	11.6346	10
AT1G10200	0.27848	4.92155	66.3506	100.324	4
AT1G10210	2.08258	3.18838	2.7541	2.83452	6
AT1G10220	0	3.02596	2.55565	2.03285	1
AT1G10230	5.72868	27.3458	45.9793	23.4425	3
AT1G10240	2.7127	5.67968	7.6354	5.73435	6
AT1G10270	4.84596	81.8527	24.6828	10.6929	3
AT1G10280	0.889396	1.62437	3.98993	3.6653	1
AT1G10290	4.30412	15.2216	40.6682	41.8729	4
AT1G10300	0.462343	0.325968	1.75155	0.555732	1
AT1G10310	203.919	71.8776	69.8566	38.3834	8
AT1G10320	4.13129	36.0649	15.3128	8.6803	3
AT1G10330	0.215646	1.28388	1.87014	0.771443	1
AT1G10350	0.806974	0.626664	6.05345	8.82617	9
AT1G10360	0.246904	0.696303	1.80313	24.272	9
AT1G10370	5.60421	23.1694	69.1694	70.3079	3
AT1G10380	0	0	3.37518	13.4912	5
AT1G10390	18.7603	67.3377	43.0685	31.9304	3
AT1G10400	0	0.0666206	4.10811	3.16399	5
AT1G10410	13.6873	15.4852	13.9635	20.4517	10
AT1G10417	0	1.01426	0.711348	0.463174	1
AT1G10430	10.5222	19.3558	23.6336	22.91	3
AT1G10450	3.05295	21.7302	8.89879	6.09034	10
AT1G10460	0	0	1.59174	4.49115	5
AT1G10470	0.846549	2.23581	19.4302	56.1034	9
AT1G10490	3.32307	56.7499	20.514	6.54588	3
AT1G10500	107.011	65.5837	42.438	44.2001	8
AT1G10510	7.599	26.6217	38.4757	34.7453	3
AT1G10520	1.58517	4.49963	3.54672	1.84132	6
AT1G10522	15.7473	119.213	236.377	140.427	8
AT1G10530	1.25807	0.565613	4.44403	4.93105	5
AT1G10540	0.0492424	0.0925804	1.46094	0.422778	5
AT1G10550	0	20.8107	3.24625	5.41824	6
AT1G10570	1.98685	22.6819	8.30872	7.38304	10
AT1G10580	29.6767	94.073	45.4037	25.9929	8
AT1G10590	91.2371	88.3729	121.557	82.1395	8
AT1G10600	19.5936	7.7345	12.2706	11.3763	10
AT1G10610	4.89365	1.27241	2.18611	1.49735	1
AT1G10630	1.4963	6.30542	86.4306	78.8966	4
AT1G10640	0	0.17823	1.28572	14.7433	5
AT1G10650	2.49076	1.1091	12.1765	20.2593	9
AT1G10652	0	0	0	0	1
AT1G10657	0	0.0620563	0.629911	15.4851	5
AT1G10660	16.0749	11.288	20.4151	22.3156	10
AT1G10670	2.63235	12.6229	111.06	158.998	4
AT1G10682	0	0.150689	9.21898	75.8328	9
AT1G10690	12.525	3.29675	3.84173	4.98964	6
AT1G10700	3.50942	2.89821	12.096	15.1498	6
AT1G10720	3.05271	4.47672	11.5371	10.012	6
AT1G10730	2.47138	4.53401	7.05925	6.0575	6
AT1G10740	0.4895	29.4534	50.5685	46.1301	4
AT1G10750	0.0278981	9.2314	5.19536	3.32938	6
AT1G10760	0.470244	17.3663	41.6132	28.4427	4
AT1G10770	2.95292	0.498235	0.414713	0.390042	1
AT1G10780	0.749145	4.19338	8.11322	11.5189	6
AT1G10790	0	1.26128	0.538921	0.460782	1
AT1G10800	0	0	0.710515	1.16943	5
AT1G10810	0.864478	0.15479	0.638842	2.79213	5
AT1G10820	2.85163	19.3089	27.0571	20.0291	4
AT1G10830	20.2134	13.7065	26.2699	42.2743	3
AT1G10840	92.5157	319.875	199.042	114.599	7
AT1G10850	0.896226	5.03907	19.2494	20.3691	9
AT1G10865	105.621	46.8636	63.1443	32.4686	8
AT1G10870	6.3269	9.8025	15.799	13.6664	10
AT1G10890	12.5434	31.7788	43.7937	39.4229	3
AT1G10900	5.24448	8.78476	20.4996	16.6963	10
AT1G10910	8.70729	11.4031	19.4322	22.758	10
AT1G10930	1.44395	9.30617	13.3606	11.4649	6
AT1G10940	13.8448	24.9698	32.8106	36.4856	3
AT1G10950	8.59114	44.1215	72.9478	58.5926	3
AT1G10960	14.7802	124.407	1575.5	2948.11	7
AT1G10970	10.0425	4.07175	17.2513	5.28898	10
AT1G10990	0.138439	6.67123	8.90524	3.83162	6
AT1G11000	0.365114	3.86699	4.88843	5.64253	6
AT1G11020	24.1046	9.82579	7.69182	6.16588	10
AT1G11050	6.74166	5.85147	2.96387	1.9353	6
AT1G11055	101.022	17.5862	23.9089	0	2
AT1G11060	4.47038	9.64318	5.20245	4.13042	10
AT1G11090	2.14306	9.65319	7.66233	7.12983	10
AT1G11100	0.908925	0.643189	0.53069	0.57399	1
AT1G11112	0	0.076895	1.04541	1.05345	5
AT1G11120	0.134996	18.9085	21.9357	12.7054	4
AT1G11125	0.29913	0.224957	8.19202	2.56823	5
AT1G11130	0.0485414	3.90908	13.1312	10.4051	9
AT1G11150	1.64752	1.91122	3.35994	4.30369	6
AT1G11160	0	0.178767	0.759495	2.03069	5
AT1G11170	14.8318	12.7612	3.62488	2.3942	10
AT1G11175	292.786	7.23028	12.5045	7.54694	2
AT1G11180	14.4718	2.46171	11.2797	9.97944	6
AT1G11185	0.548646	0	0.125211	4.3572	5
AT1G11190	0.1614	0	0.147337	3.84537	5
AT1G11200	5.42054	6.93681	11.934	9.85529	10
AT1G11210	0.385329	14.4488	0.273588	1.94822	6
AT1G11220	0	0.0457435	2.48758	8.68993	5
AT1G11240	125.514	224.34	140.532	73.2287	8
AT1G11260	24.7347	58.7	12.3518	16.1987	3
AT1G11270	4.00862	0.806222	3.93649	2.41535	1
AT1G11280	1.2577	36.5259	17.1236	12.6618	10
AT1G11290	0.521063	2.99337	3.3825	3.18127	6
AT1G11300	4.63487	5.72164	2.68232	1.77193	6
AT1G11310	8.16957	31.8521	41.5625	33.7497	3
AT1G11320	3.43188	7.54791	7.00461	4.14176	6
AT1G11330	0.580739	12.9431	4.96561	4.47286	6
AT1G11350	1.95964	2.55946	3.03955	3.3054	1
AT1G11360	32.6718	4.98436	19.2162	13.6237	10
AT1G11370	2.81686	1.41636	0.239203	0	1
AT1G11380	4.3587	6.7089	9.7943	8.75928	10
AT1G11390	3.77564	11.5615	14.1962	9.94956	10
AT1G11400	41.5186	75.6004	57.231	30.9265	8
AT1G11410	2.21438	2.81345	2.08462	2.42105	6
AT1G11420	0.133565	3.31472	5.55991	2.56871	6
AT1G11430	101.526	217.486	363.746	343.647	7
AT1G11440	3.65259	1.77218	3.3702	4.61968	6
AT1G11450	0.104199	0.440784	0.998765	10.8159	5
AT1G11460	1.01588	0.050262	0.341663	0.229527	1
AT1G11475	64.1864	186.332	80.0335	28.5042	8
AT1G11480	60.4673	49.9192	50.0321	38.5189	8
AT1G11500	0	0	1.14555	0.21548	5
AT1G11530	71.348	14.6907	2.06611	9.80851	2
AT1G11540	0.116014	0	0.882549	1.19527	5
AT1G11545	0.046593	6.65754	23.8613	50.924	9
AT1G11570	0	0	5.7019	0.794474	5
AT1G11580	0.437452	19.1824	152.007	78.7173	4
AT1G11592	18.6628	18.0887	28.8979	19.7821	3
AT1G11600	0	0.361498	18.43	44.1947	9
AT1G11630	2.25101	7.095	9.85134	6.33791	6
AT1G11650	165.602	275.016	262.875	202.849	7
AT1G11655	0	0	0.135184	9.78993	5
AT1G11660	1.99323	17.0141	27.7646	26.8463	4
AT1G11670	0.659834	23.2718	17.5572	33.1094	4
AT1G11680	9.14558	61.7712	112.322	89.255	8
AT1G11684	0	0	0	7.55286	5
AT1G11700	17.614	0.606518	2.94492	17.5601	9
AT1G11710	4.09717	5.60374	2.50416	1.1776	6
AT1G11720	4.63848	4.42095	16.3845	13.4217	6
AT1G11730	0	0.0854576	0.705391	1.13173	5
AT1G11735	0	0	68.4228	64.3523	4
AT1G11740	0.0431112	2.95844	0.511615	0.980865	1
AT1G11750	67.7956	101.656	172.514	189.503	8
AT1G11755	3.75246	14.9378	13.7021	7.52833	10
AT1G11760	20.2737	13.1502	11.1044	6.78845	10
AT1G11780	4.31113	12.531	11.0098	7.7434	10
AT1G11785	5.61049	0	0.438999	0	1
AT1G11790	1.44927	2.72476	17.685	23.6827	9
AT1G11800	5.24911	24.3356	9.22959	5.63338	10
AT1G11820	4.20169	20.8422	24.9086	24.844	10
AT1G11840	150.681	67.2548	202.198	314.476	8
AT1G11850	0	0	2.00524	11.733	5
AT1G11860	47.1837	25.5437	165.93	536.479	8
AT1G11870	4.84918	22.4708	35.6531	36.1762	4
AT1G11880	0.464273	1.48902	2.518	2.25097	1
AT1G11890	10.7418	32.2125	59.1017	45.9041	3
AT1G11900	1.6484	3.01759	2.93036	1.93667	6
AT1G11905	3.10722	9.17357	9.97206	8.04494	10
AT1G11910	253.923	399.557	274.197	239.421	7
AT1G11915	0	0.650472	1.57917	0.928266	5
AT1G11920	0	0	0.124481	2.34151	5
AT1G11930	69.9399	24.6603	39.2553	44.7783	3
AT1G11940	2.5039	1.49497	7.72209	5.81016	6
AT1G11950	2.24668	3.18264	2.59215	2.2504	6
AT1G11960	1.66096	1.21623	6.38418	4.09799	6
AT1G12000	0.552422	27.523	85.9185	79.8191	4
AT1G12013	0	24.7441	0	22.5993	6
AT1G12020	12.0835	103.75	42.235	28.1275	8
AT1G12040	0.0383549	0.0180277	4.74428	125.991	9
AT1G12050	6.5572	18.9876	26.0012	32.5221	4
AT1G12060	53.1362	7.87718	9.98929	13.3731	2
AT1G12064	31.7568	44.5175	39.5687	21.4296	3
AT1G12070	0	1.58065	3.24046	4.73193	5
AT1G12080	0.0878489	0	13.0718	91.9789	9
AT1G12090	0.385955	38.7004	645.171	1231.42	4
AT1G12100	0	0	2.74536	5.75993	5
AT1G12110	3.20415	26.6692	27.3404	48.4476	3
AT1G12120	6.09203	14.5941	29.2862	23.6845	10
AT1G12130	60.427	2.58201	15.1419	4.37952	2
AT1G12140	7.33013	5.90954	8.62361	16.79	10
AT1G12150	0.304496	0.0260218	0.328505	3.44611	5
AT1G12160	0.816076	0.369368	3.11785	3.45137	5
AT1G12200	0.523335	13.2283	9.10357	11.857	10
AT1G12210	1.06738	4.88536	2.73147	1.65256	6
AT1G12211	1.75041	0	0	0	1
AT1G12220	0.513289	1.25754	1.75508	1.03175	1
AT1G12230	4.95454	3.27527	19.2003	57.9065	9
AT1G12240	0.127344	0	29.4109	73.8361	9
AT1G12244	2.33619	3.45106	15.4871	15.5209	6
AT1G12250	5.16993	2.11809	7.33759	25.0747	9
AT1G12260	0	0.0242627	0.871769	3.21315	5
AT1G12270	17.0575	83.6038	79.9494	52.0405	8
AT1G12280	0.623047	0.309116	0.742551	1.3076	5
AT1G12290	0.127895	0.82629	0.963104	0.507604	1
AT1G12294	0	0	0	0	1
AT1G12300	0.225473	2.74129	2.14061	1.25184	1
AT1G12310	26.2463	81.1354	151.532	150.535	8
AT1G12320	46.1207	26.8087	7.22466	3.74889	2
AT1G12330	95.3605	43.3569	34.9779	30.6547	3
AT1G12340	3.76951	4.78375	8.30161	5.82547	6
AT1G12350	12.6505	8.19233	8.83538	8.30976	10
AT1G12360	15.6789	12.0622	20.5111	25.8414	10
AT1G12370	3.98828	0.691337	16.651	11.5486	9
AT1G12380	0	0.0907816	0.617101	1.11932	5
AT1G12390	15.0869	17.6057	25.2494	18.6604	10
AT1G12400	18.3997	13.3051	44.7246	24.1167	3
AT1G12410	43.1687	91.899	112.715	129.742	8
AT1G12420	2.10715	2.34764	6.22189	5.96342	6
AT1G12430	1.03957	7.57892	7.93185	6.95846	6
AT1G12440	151.63	211.625	88.7981	70.4043	8
AT1G12450	1.39774	1.68935	2.88001	5.72595	1
AT1G12460	0.0556286	0.235321	2.53909	3.46265	5
AT1G12470	7.16044	11.2541	13.732	14.6767	10
AT1G12500	0.0633142	10.8919	24.015	38.4865	4
AT1G12520	80.6779	83.874	101.271	48.1168	8
AT1G12530	16.4543	30.3942	49.7183	49.1621	3
AT1G12550	1.33246	2.58865	2.95982	3.50827	6
AT1G12560	0	0	4.10017	72.7755	9
AT1G12580	8.66044	30.2551	20.2088	20.594	3
AT1G12600	0.281123	8.90963	1.53977	0.930969	6
AT1G12620	0.721539	2.40148	4.09445	3.58299	6
AT1G12640	13.5526	6.40816	15.0634	20.1361	10
AT1G12650	43.4431	112.031	65.4261	29.3246	8
AT1G12680	12.2903	8.11546	8.49407	10.2957	10
AT1G12700	0.0566183	2.34185	1.86067	1.16665	1
AT1G12710	14.2032	4.58963	4.30961	3.01394	10
AT1G12730	1.30633	1.76193	3.07468	2.85828	1
AT1G12740	0.0255608	0.144182	6.09069	16.0218	9
AT1G12750	5.49027	5.48422	5.43752	8.89714	6
AT1G12760	30.4833	13.158	14.3466	19.22	2
AT1G12770	21.856	71.9531	63.2856	67.28	8
AT1G12775	2.31555	1.3549	2.54519	2.27206	1
AT1G12780	43.1806	188.398	135.774	54.8451	8
AT1G12790	3.75036	1.38502	8.59974	5.48154	6
AT1G12800	1.44348	47.7872	103.163	107.224	4
AT1G12805	0.138494	26.6892	174.47	8.08563	4
AT1G12810	145.405	106.728	110.433	59.6022	8
AT1G12820	5.07252	11.5519	21.971	24.5999	10
AT1G12830	34.8498	117.164	74.1762	28.4144	8
AT1G12840	14.0666	19.7405	71.4511	96.3293	3
AT1G12845	1.05799	6.29885	16.6333	17.8642	6
AT1G12850	6.03311	17.3705	37.4853	34.3875	4
AT1G12860	6.77184	24.4595	33.3021	39.3648	3
AT1G12880	0	0.306166	3.07226	3.07591	5
AT1G12890	0	0.541067	2.1017	0.741252	5
AT1G12900	1.23715	0.723429	23.8383	326.857	9
AT1G12910	13.3633	16.0687	14.7777	11.9086	10
AT1G12920	46.446	153.596	129.932	62.9729	8
AT1G12930	1.77786	10.6319	9.93751	7.39722	6
AT1G12940	4.86249	0.5454	0.0252206	0.0237202	1
AT1G12950	0.0531274	0.149827	2.61892	19.0664	5
AT1G12970	31.9937	6.12234	10.5482	9.37956	10
AT1G12980	0	1.71093	0.679693	0.213086	1
AT1G12990	0.516677	3.3116	4.67372	5.3837	6
AT1G13000	1.55148	9.42081	12.0143	12.5765	10
AT1G13020	6.55621	22.3009	35.2405	26.2005	3
AT1G13030	1.51041	38.0928	17.6094	6.6692	10
AT1G13040	0.159585	10.1412	5.39019	3.09652	6
AT1G13050	4.7553	20.6935	19.1416	10.0219	10
AT1G13060	88.2492	563.455	286.235	164.878	7
AT1G13080	0.0610534	217.327	86.7811	38.1217	8
AT1G13090	45.4969	10.762	10.5321	15.5841	2
AT1G13100	0	0.610089	0.651697	3.2318	5
AT1G13110	0.0279711	3.20789	2.22146	14.289	6
AT1G13120	6.8603	27.0767	18.3114	11.9791	3
AT1G13130	0	0	0	1.68178	5
AT1G13140	1.41857	0.765717	1.92868	1.03654	1
AT1G13145	1.3119	0.154157	2.6946	4.64622	5
AT1G13150	0.265967	1.60014	0.631265	0.685051	1
AT1G13160	3.71568	119.089	35.6473	16.4323	3
AT1G13170	0.0780093	0.894659	16.8632	15.3108	9
AT1G13180	1.43312	3.52162	9.15776	6.47591	6
AT1G13190	17.4983	25.7991	20.0665	19.3772	3
AT1G13195	12.9585	6.26898	4.11572	4.03745	10
AT1G13210	0.133255	6.15891	7.94746	7.36979	6
AT1G13220	2.38191	16.9375	8.73424	8.42799	10
AT1G13230	0	3.14623	1.31859	0.453713	1
AT1G13245	15.709	18.1835	7.27719	22.2439	3
AT1G13250	0.034857	0.983017	7.19132	30.2562	9
AT1G13260	0	0.0886215	2.78259	14.7041	5
AT1G13270	5.40956	73.6007	133.852	124.933	8
AT1G13280	1.63874	8.31864	44.8413	71.8606	4
AT1G13300	0	0	0	5.67161	5
AT1G13320	11.982	29.5927	45.4572	39.8855	3
AT1G13330	0.95525	12.0728	11.4816	6.15108	6
AT1G13340	43.6145	7.78677	4.29009	0.841807	2
AT1G13350	6.88261	23.473	11.7991	11.4923	10
AT1G13360	298.537	13.1219	28.4062	53.4933	2
AT1G13370	0	0.185345	1.07992	0.592479	5
AT1G13380	6.02422	58.4943	63.138	47.5317	3
AT1G13390	58.0191	30.0904	25.0605	20.1352	3
AT1G13410	1.84435	6.10591	4.29454	1.56055	6
AT1G13420	0	0	1.13343	44.0004	9
AT1G13430	0	0	0.453128	11.116	5
AT1G13440	110.911	219.84	737.273	941.22	7
AT1G13450	43.1868	20.3169	21.7211	22.1441	3
AT1G13460	6.67518	1.96618	4.72166	4.86684	6
AT1G13480	0	0.607019	0.346748	0.587016	1
AT1G13530	0.634332	0.085186	1.15813	1.20593	5
AT1G13560	24.7714	122.994	64.4514	49.7178	8
AT1G13570	8.5537	4.02044	8.81237	6.60952	6
AT1G13580	0.60895	4.10811	6.20575	6.88811	6
AT1G13590	65.0362	231.586	75.3395	17.3168	8
AT1G13600	0	0.171506	0.666194	2.03633	5
AT1G13609	0	1.7091	0.969438	0.683824	1
AT1G13610	0	0.0743188	0.252596	2.10245	5
AT1G13620	0	0	3.59375	1.33419	5
AT1G13630	0.750566	2.35724	2.27352	1.43528	1
AT1G13635	0	0	0.0988541	1.62703	5
AT1G13640	74.4122	16.9289	30.6997	19.4318	2
AT1G13650	0	0.0418809	0.569408	10.7328	5
AT1G13670	0	0	4.90594	20.1789	9
AT1G13690	33.9819	50.6729	43.6121	18.0203	3
AT1G13700	1.38324	2.70064	0.437095	2.74062	1
AT1G13710	0.106123	1.09737	5.03758	5.35291	5
AT1G13730	6.55644	69.2669	74.0511	37.1428	3
AT1G13740	48.9649	10.1314	25.1776	11.1466	2
AT1G13750	0.389204	0.0860871	3.44844	4.2261	5
AT1G13770	2.77207	8.44931	8.34525	5.70375	6
AT1G13780	12.6038	6.50657	6.29088	3.73682	10
AT1G13790	0.0780042	0.659949	3.50699	3.16441	5
AT1G13800	0.0350823	2.06119	1.28103	0.69277	1
AT1G13810	5.87837	16.1655	12.7347	4.44434	10
AT1G13820	33.8336	4.42572	10.5988	33.9811	10
AT1G13830	0.0692199	0.780839	4.10728	18.2449	9
AT1G13860	0.318189	1.64864	5.2933	5.62825	5
AT1G13870	21.8898	34.6976	18.6031	14.3116	3
AT1G13880	20.1363	15.4776	15.58	18.4704	10
AT1G13900	2.16638	2.28163	6.42729	7.95658	6
AT1G13910	0.265654	1.96214	2.49437	2.47631	1
AT1G13920	0.207639	0.243988	8.62444	2.27297	5
AT1G13930	3.9142	4.70638	63.403	338.142	4
AT1G13940	1.05558	5.15228	5.48514	5.22854	6
AT1G13950	0.165498	0.466727	9.36685	21.953	9
AT1G13960	87.8185	16.4632	13.3492	15.0389	2
AT1G13970	0.279521	1.05105	1.97754	5.05973	5
AT1G13980	0.848737	4.04527	8.08011	6.40534	6
AT1G13990	129.99	21.7097	13.8507	9.96565	2
AT1G14000	25.752	28.428	41.3725	38.3343	3
AT1G14010	14.8892	25.928	78.2092	67.7936	3
AT1G14020	2.13835	10.1878	10.9802	12.9557	10
AT1G14030	2.05423	11.9083	30.6552	28.9295	4
AT1G14040	0.479867	1.62395	4.90624	4.16941	6
AT1G14060	40.9057	187.717	133.7	38.2777	8
AT1G14070	0.227495	1.22203	1.86906	4.54814	5
AT1G14080	0.0536607	0.201774	1.88594	4.26159	5
AT1G14090	1.65541	2.26941	1.90297	1.19756	1
AT1G14120	0.13147	0	27.8436	97.6001	9
AT1G14130	7.42882	3.39002	6.81449	6.13044	6
AT1G14140	2.91525	1.92689	10.7282	8.56471	6
AT1G14150	1.42942	0.39428	11.2859	64.927	9
AT1G14160	0	0	0.0553884	4.11538	5
AT1G14170	14.7534	1.57984	4.30738	10.6194	6
AT1G14180	0	2.24477	7.3611	8.99297	9
AT1G14190	0.860679	0	0.181313	1.59158	5
AT1G14200	309.309	17.2725	7.12375	8.77086	2
AT1G14205	5.21538	10.2511	12.4435	8.85373	10
AT1G14210	5.74986	17.1064	52.6619	52.4585	4
AT1G14220	0	0	0.495418	9.08594	5
AT1G14230	3.24949	7.19326	13.1573	12.4645	6
AT1G14240	0	0	0.105445	5.75646	5
AT1G14260	0	0.310868	0.764751	1.17557	5
AT1G14270	2.08747	13.889	36.5684	51.0057	4
AT1G14280	0.196038	0.0614284	0.268437	3.89922	5
AT1G14290	1.45133	1.36432	20.2628	35.2195	9
AT1G14300	16.8345	74.5497	39.0438	12.559	3
AT1G14310	1.39008	8.49379	13.2087	16.2204	6
AT1G14320	280.561	1629.63	1848.05	1039.07	7
AT1G14330	0.801872	1.65417	4.16837	4.2455	6
AT1G14340	4.51068	4.4352	6.10551	7.74542	10
AT1G14345	0.206656	0.194266	28.4862	169.148	9
AT1G14350	0.0238916	3.00651	11.1652	9.10163	9
AT1G14360	3.60666	23.4248	35.3187	35.9701	4
AT1G14370	0.25174	6.94167	8.0177	7.73285	6
AT1G14380	2.64084	6.58335	9.62469	13.6252	6
AT1G14390	0.905885	1.4457	1.32698	2.53225	1
AT1G14400	109.45	117.625	100.062	107.909	8
AT1G14410	16.4729	80.1934	82.1654	56.4908	8
AT1G14430	0.580875	0.159265	2.49666	11.9277	5
AT1G14440	0.0779772	9.74247	58.1786	52.1865	4
AT1G14450	46.2596	126.323	248.385	256.5	8
AT1G14455	3.25571	2.514	0.212289	0.29949	1
AT1G14460	0.0242426	0.467179	3.7843	5.18266	5
AT1G14470	0.303538	3.45261	1.69026	1.01637	1
AT1G14480	3.05387	4.10431	4.36576	1.61436	6
AT1G14490	17.1686	11.432	8.88122	4.60637	10
AT1G14510	36.9205	63.9877	66.3818	41.6773	8
AT1G14518	0.109431	1.85167	0.0998968	0.0939539	1
AT1G14520	46.5932	15.1407	14.3777	3.51256	2
AT1G14530	105.329	7.46096	7.72832	3.7068	2
AT1G14540	0.0425586	0.160028	9.79034	5.40782	5
AT1G14560	3.95308	16.1363	14.2893	9.58969	10
AT1G14570	51.0026	48.8645	50.0075	42.1999	8
AT1G14580	8.94393	94.9053	29.4262	29.1389	3
AT1G14590	8.60015	4.18664	9.28782	5.43895	6
AT1G14600	2.05651	5.46823	5.7929	5.70051	6
AT1G14610	6.71865	116.673	74.49	49.7242	8
AT1G14620	11.2106	54.5349	85.7454	37.4263	3
AT1G14630	0.142833	2.95393	1.23869	3.00447	1
AT1G14640	0.214475	4.69766	1.34115	1.12326	1
AT1G14642	23.2173	21.8253	0	0	1
AT1G14650	15.0351	94.9879	52.1454	36.9713	8
AT1G14660	6.11566	3.92136	3.07889	2.16995	6
AT1G14670	3.96756	28.9309	105.435	104.074	4
AT1G14680	0.843853	3.41713	2.37024	2.17351	6
AT1G14685	13.0483	32.7242	29.0689	29.5686	3
AT1G14687	0.645984	5.53277	6.7488	4.49858	6
AT1G14690	0.202394	12.9223	11.8912	10.8295	6
AT1G14700	0.0415582	0.0781406	1.62214	62.7675	9
AT1G14710	4.84614	41.5288	105.737	70.5933	4
AT1G14720	19.1599	44.567	37.46	36.8182	3
AT1G14730	0.0527422	0.991602	1.01108	2.26413	5
AT1G14740	43.964	21.6322	25.8099	21.6862	3
AT1G14750	0	1.56785	6.76564	5.50052	5
AT1G14760	13.9086	24.0276	1.7034	1.35377	10
AT1G14770	2.73856	3.58769	7.97761	3.57688	6
AT1G14780	0	1.84862	1.085	2.98714	5
AT1G14790	0	0.134262	0.717092	1.03209	5
AT1G14810	14.7063	107.312	125.532	80.868	8
AT1G14820	0.412773	3.72929	10.9487	14.3527	6
AT1G14830	6.38753	15.0591	57.4214	57.6963	4
AT1G14840	0.601755	3.0486	11.1364	16.7691	9
AT1G14850	8.28869	41.0025	19.4833	10.3496	3
AT1G14860	1.26352	10.382	13.9266	8.07583	6
AT1G14870	11.3052	21.0255	26.2089	46.5062	3
AT1G14890	2.10947	8.42774	8.2376	17.3062	6
AT1G14900	3.32276	31.285	131.152	93.6897	4
AT1G14910	11.6298	34.1688	17.5581	17.5321	3
AT1G14920	5.4491	55.0239	24.4435	8.16804	3
AT1G14930	1685.51	130.047	15.003	1.81836	2
AT1G14940	1909.24	205.254	8.70239	0.541136	2
AT1G14950	3254.21	59.9051	3.46565	0.814869	2
AT1G14960	24.2798	6.02422	0.0823953	18.1335	6
AT1G14970	0.212378	3.16936	10.5419	8.02296	9
AT1G14980	122.956	644.079	1148.36	441.94	7
AT1G14990	25.2376	50.7178	53.12	31.9583	3
AT1G15000	0.442324	41.2607	30.5013	26.1161	4
AT1G15002	7.43652	8.84535	8.86673	2.99692	10
AT1G15010	23.6559	6.8712	0.849236	1.25512	6
AT1G15020	7.78054	8.22928	12.8755	11.3717	10
AT1G15030	24.5372	6.74285	17.1065	24.069	10
AT1G15040	5.25672	0.335326	0.513357	1.44561	1
AT1G15050	4.35376	0.584678	0.45422	17.622	5
AT1G15060	23.0941	3.9682	9.25959	13.7405	10
AT1G15080	0.0806237	6.55584	4.82074	4.49935	6
AT1G15100	144.115	19.1091	28.8737	53.0747	2
AT1G15110	41.9953	23.8568	15.6311	13.8317	3
AT1G15120	64.9045	163.503	489.823	372.611	7
AT1G15125	42.3162	3.10402	3.29253	2.66051	2
AT1G15130	47.6333	46.981	33.1286	37.7721	3
AT1G15140	20.9707	34.289	62.0344	124.303	3
AT1G15160	2.25822	1.38306	3.31084	2.32072	1
AT1G15165	1.04072	1.51641	1.04505	2.76994	1
AT1G15170	19.7424	13.2179	24.7985	12.5012	10
AT1G15175	10.5728	0.850037	0.825464	1.97075	1
AT1G15180	139.818	104.847	44.6626	33.6958	8
AT1G15190	20.9291	0.945057	2.83664	1.45165	1
AT1G15200	27.2774	163.975	107.625	63.0004	8
AT1G15210	0.00990125	13.3751	48.745	28.4269	4
AT1G15215	3.66625	8.42266	16.0227	9.28487	10
AT1G15220	5.64442	9.43605	8.37807	4.20001	10
AT1G15230	165.958	60.117	46.3683	18.137	8
AT1G15240	10.2297	11.8574	13.2253	11.0041	10
AT1G15250	30.0071	172.437	118.503	47.3816	8
AT1G15260	0.0712973	18.0291	43.2817	53.2557	4
AT1G15270	92.384	232.6	367.417	314.913	7
AT1G15280	35.2425	96.2946	49.0062	28.8549	8
AT1G15290	0.164774	59.4716	29.1177	48.6431	4
AT1G15300	5.03634	12.1882	4.82025	2.60339	10
AT1G15310	5.88025	6.20182	9.68843	6.03366	10
AT1G15330	355.182	6.05185	59.252	6.47374	2
AT1G15340	145.091	162.952	127.387	101.33	8
AT1G15350	34.474	18.3831	35.9561	46.1535	3
AT1G15370	45.0024	54.0599	91.4756	74.8027	8
AT1G15380	5.19906	20.0897	0.253889	1.29831	10
AT1G15385	0.144582	0.135914	1.31985	1.86199	5
AT1G15390	22.1432	31.6296	47.6259	30.14	3
AT1G15400	105.287	35.0178	44.0102	49.1111	8
AT1G15405	151.138	42.6715	11.3013	7.08597	2
AT1G15410	1.22656	10.2619	8.9762	7.96832	6
AT1G15415	6.43611	11.193	3.23144	2.21033	10
AT1G15420	41.3437	260.503	80.2659	27.849	8
AT1G15430	169.748	11.5129	15.643	9.92273	2
AT1G15440	15.4343	144.923	49.5404	18.4711	8
AT1G15460	0	0.0940178	0.16434	1.04759	5
AT1G15470	3.59379	6.22149	22.5749	17.6271	10
AT1G15480	5.58921	20.392	20.2835	6.45072	10
AT1G15490	0.663299	5.77588	7.69631	6.62401	6
AT1G15500	39.0229	362.742	655.995	267.787	7
AT1G15510	1.50494	15.9661	14.7195	6.9373	10
AT1G15530	12.1218	8.64925	7.84371	6.37397	10
AT1G15550	0.0410471	104.491	24.1311	66.3951	3
AT1G15570	0	0.721351	14.8972	23.0808	9
AT1G15580	0	0	0.566062	1.95209	5
AT1G15660	1.7613	11.5713	17.2527	15.9374	10
AT1G15670	47.0297	23.425	16.943	8.50793	2
AT1G15690	128.776	630.874	612.783	409.171	7
AT1G15700	10.7753	8.57694	10.2511	5.67132	10
AT1G15710	9.12946	21.6717	41.1449	35.9966	3
AT1G15720	4.14671	5.54111	4.41111	2.94233	6
AT1G15730	6.20264	36.3889	37.0564	39.1178	3
AT1G15740	80.6616	1.89323	5.36541	9.61606	2
AT1G15750	14.5969	41.5149	37.1838	33.518	3
AT1G15760	0	1.93474	4.35092	4.8361	5
AT1G15780	6.02465	34.3414	15.8082	17.2359	3
AT1G15790	7.21956	1.51123	6.3352	4.02241	6
AT1G15800	11.4329	5.60944	4.98953	7.14668	10
AT1G15810	8.11906	48.4608	90.2073	37.6264	3
AT1G15820	0.397261	0.373444	30.664	933.597	9
AT1G15825	9.73074	53.1991	68.2582	20.2266	3
AT1G15830	1.2437	19.0309	18.0393	8.86865	6
AT1G15840	185.281	195.101	93.7391	22.1183	8
AT1G15860	24.8641	51.4691	42.5729	38.2418	3
AT1G15870	4.73417	40.9955	29.1841	7.98573	3
AT1G15880	27.017	14.3115	19.7657	17.2205	10
AT1G15885	6.58375	4.25496	14.7749	7.7723	6
AT1G15900	2.98583	14.0341	12.7199	9.68446	10
AT1G15910	0.496609	4.78507	11.4294	10.6839	6
AT1G15920	22.3627	33.5133	17.6117	10.7217	3
AT1G15930	98.827	806.589	1027.05	490.054	7
AT1G15940	11.9462	43.7304	23.4485	10.579	3
AT1G15950	29.1007	35.0229	51.6624	77.6174	3
AT1G15960	26.0869	13.1709	20.6875	28.9084	3
AT1G15970	0	0.640371	4.73154	7.2981	5
AT1G15980	0.0632674	0.237897	7.33489	75.1506	9
AT1G16000	39.0867	102.586	287.533	127.743	8
AT1G16010	16.7404	21.5696	27.3799	20.2155	3
AT1G16020	1.76596	1.64979	9.7842	9.49502	6
AT1G16022	0.829484	0	4.69472	0.997032	5
AT1G16025	2.32232	0	1.51427	0.284837	1
AT1G16030	470.527	6.76367	3.63462	2.22109	2
AT1G16040	28.2709	18.6476	19.6484	8.51562	3
AT1G16060	0.34013	0.59951	2.2899	5.40245	5
AT1G16070	0	0	1.04302	4.21819	5
AT1G16080	4.75231	5.63117	21.509	53.625	4
AT1G16090	4.09754	2.42118	1.88808	3.51801	1
AT1G16170	5.84607	48.9606	40.6722	41.5227	3
AT1G16180	89.6493	68.3741	68.435	72.4191	8
AT1G16190	27.5424	146.672	92.9477	54.7946	8
AT1G16210	221.224	263.273	114.427	87.1077	7
AT1G16220	0.372791	3.50441	3.09373	2.73511	6
AT1G16240	68.0457	24.8394	32.2566	37.9625	3
AT1G16250	2.97513	5.06914	5.79557	4.60694	6
AT1G16260	0.986148	0.246289	1.80297	3.75479	5
AT1G16270	13.3587	40.4968	24.1397	16.153	3
AT1G16280	11.6582	122.463	40.7754	19.2621	3
AT1G16300	10.1991	27.083	32.3195	16.6402	3
AT1G16310	0	0.0678577	1.68035	3.19176	5
AT1G16320	23.2794	17.7531	18.008	18.3013	3
AT1G16330	0.0987122	1.29912	3.60447	7.66995	5
AT1G16340	3.03996	5.09151	27.3322	21.6259	6
AT1G16350	20.6664	73.6891	124.225	66.5828	8
AT1G16360	0	0.284582	1.46073	0.445568	5
AT1G16370	0.0833139	0.0261063	1.11547	3.48115	5
AT1G16390	0	0.560862	15.2006	28.616	9
AT1G16400	0	0.0241606	0	2.20664	5
AT1G16420	0.0761038	0	0.069473	1.01277	5
AT1G16430	10.7853	10.9101	14.0193	6.64297	10
AT1G16440	0.727575	0.535269	0.288775	5.59488	5
AT1G16445	1.13273	4.88565	10.462	6.86487	6
AT1G16460	12.8825	16.837	25.8642	29.3699	10
AT1G16470	46.9748	523.431	147.652	75.9906	7
AT1G16480	0.542787	2.84501	2.55255	0.889671	1
AT1G16489	0.648583	4.47112	5.32866	6.31097	6
AT1G16490	0.708436	1.04057	2.46559	2.12884	1
AT1G16500	0.324457	6.76094	12.4399	4.64279	6
AT1G16510	46.8725	0.794467	0.652808	1.56284	2
AT1G16515	23.2455	7.94613	7.71642	8.46693	10
AT1G16520	1.07225	35.2413	95.1997	54.9287	4
AT1G16530	0	0	0.273768	1.54489	5
AT1G16540	8.15295	11.8044	5.57044	4.45969	10
AT1G16550	1.04407	6.30263	3.60685	1.84554	6
AT1G16560	12.0096	9.66448	46.4476	43.1722	4
AT1G16570	1.95495	2.60112	10.543	9.34771	6
AT1G16590	8.93465	12.651	11.3677	4.02726	10
AT1G16610	51.3122	226.849	133.14	77.8657	8
AT1G16630	0	0.0951134	3.03261	6.18219	5
AT1G16635	0.524871	22.0181	3.83312	0.619625	6
AT1G16640	0	0.45271	2.93082	3.03211	5
AT1G16650	13.3436	30.7158	9.37001	4.25942	10
AT1G16670	9.62705	7.76849	8.78827	7.09512	10
AT1G16680	14.455	18.1734	16.1099	8.52751	10
AT1G16690	2.40796	9.1774	10.0112	6.47183	6
AT1G16700	16.5639	30.0974	61.866	69.2417	3
AT1G16710	2.45443	7.82557	4.01104	3.8199	6
AT1G16720	5.32882	3.43193	16.1668	52.2539	9
AT1G16730	814.76	14.1743	32.6832	4.56236	2
AT1G16740	197.953	271.294	235.801	87.2979	7
AT1G16750	1.55193	0.813153	5.5972	10.0697	9
AT1G16770	168.232	1.18705	1.11555	0.279782	2
AT1G16780	0.195497	0.888254	10.7078	7.73496	9
AT1G16790	24.0482	55.2904	58.4529	32.5873	3
AT1G16800	0.533668	8.78254	3.38489	1.68399	6
AT1G16810	117.053	170.993	144.135	90.3985	8
AT1G16820	3.55845	0.46551	3.93714	2.32806	1
AT1G16825	2.44765	3.77348	11.2613	8.74209	6
AT1G16830	1.43954	6.42172	3.87067	1.30335	6
AT1G16840	236.6	18.2385	38.9587	31.293	2
AT1G16850	891.65	83.4496	59.5689	10.4746	8
AT1G16858	5.29346	7.67068	13.1598	19.2749	10
AT1G16870	5.39066	37.67	60.2319	33.5075	3
AT1G16880	0.12267	9.57202	48.5139	218.087	4
AT1G16890	77.7986	85.0098	109.679	78.2983	8
AT1G16900	2.33273	59.9385	22.798	13.6661	3
AT1G16905	0	0.0343053	0.366449	3.66581	5
AT1G16916	5.96847	7.6946	10.2742	6.00278	10
AT1G16920	3.7383	11.6947	87.8882	83.028	4
AT1G16930	6.09927	1.13256	3.2651	3.42643	1
AT1G16960	0	0	0.50722	3.81636	5
AT1G16970	3.14842	11.9525	10.0778	5.64883	10
AT1G17010	372.974	2.819	7.97299	0.289648	2
AT1G17020	25.2583	40.0702	87.5598	10.3016	3
AT1G17040	3.56051	4.16979	3.21397	2.47628	6
AT1G17050	2.76428	5.63506	12.4187	26.1598	10
AT1G17060	6.26973	10.7594	7.1117	6.11597	10
AT1G17070	2.53649	9.21975	7.48675	4.79103	6
AT1G17080	128.512	34.4601	28.2567	32.7695	3
AT1G17090	63.5517	2.13081	2.30283	4.7031	2
AT1G17100	228.241	16.7307	45.0436	100.641	8
AT1G17110	11.326	30.3179	32.2942	22.2198	3
AT1G17120	0.597637	1.32586	5.67388	6.91672	5
AT1G17130	111.955	162.139	85.3358	55.593	8
AT1G17140	2.42188	1.03452	6.74145	34.7136	9
AT1G17145	73.3599	26.1269	14.9321	10.7912	2
AT1G17147	19.226	12.5632	2.35438	0.805208	2
AT1G17160	10.2615	9.77162	26.4162	21.0403	10
AT1G17170	7.07393	891.36	40.2686	28.8202	7
AT1G17180	0	285.553	88.3031	73.8539	8
AT1G17190	4.33094	7.08293	41.8648	70.7514	4
AT1G17200	2.42753	70.6491	97.0549	91.6922	4
AT1G17210	11.7213	26.655	23.3309	19.6936	3
AT1G17220	3.42408	27.3598	46.8862	95.4059	4
AT1G17230	0.216173	0.179306	1.78766	2.28177	5
AT1G17232	0.168557	0.158451	2.96201	3.97972	5
AT1G17235	0	0	1.33374	0.501759	5
AT1G17240	0.409637	0.173285	1.10314	0.52755	1
AT1G17255	0.793048	1.74419	1.33863	1.36177	1
AT1G17270	1.643	2.46658	5.39498	3.43181	6
AT1G17280	58.608	33.1234	46.4667	37.7758	3
AT1G17285	0	4.35904	8.46605	5.00494	6
AT1G17290	21.7271	147.087	92.8519	65.8995	8
AT1G17300	0.0889453	0	0.0811956	2.82552	5
AT1G17310	0	0	0	1.75319	5
AT1G17330	12.1234	18.9226	24.4833	14.7293	3
AT1G17340	1.72725	2.43554	5.12446	8.99042	6
AT1G17345	0.223585	42.8067	7.27971	6.07879	10
AT1G17350	6.30249	6.63779	25.7303	16.3335	6
AT1G17360	0.0902743	1.43053	5.75685	12.7885	9
AT1G17370	29.2347	65.789	53.7062	38.8164	8
AT1G17410	4.87339	3.69006	4.84948	3.06469	6
AT1G17420	0.124724	0.60089	0.298876	1.69996	5
AT1G17430	16.5151	0.218048	7.7075	10.1565	9
AT1G17440	13.4143	63.4829	26.7205	27.021	3
AT1G17450	5.21809	5.61875	4.58576	2.89244	6
AT1G17455	4.45011	3.57606	9.30417	12.0168	6
AT1G17460	2.48712	8.38918	10.2381	3.05357	10
AT1G17470	30.5333	112.371	105.416	67.9874	8
AT1G17480	0.547448	0.0643284	1.34308	3.64265	5
AT1G17490	69.7904	39.0918	61.9492	36.3243	8
AT1G17500	0.514676	0.677348	8.20642	9.67233	9
AT1G17510	31.6394	25.1258	27.7619	14.1093	3
AT1G17520	37.7599	25.765	14.5278	11.5128	2
AT1G17530	188.295	71.4343	65.1812	27.9056	8
AT1G17550	14.8634	17.005	16.8465	11.8708	10
AT1G17560	0.128458	7.84921	18.5867	13.5657	6
AT1G17580	8.21747	15.8054	10.2241	9.36056	10
AT1G17590	7.41815	6.32898	5.51791	3.77295	6
AT1G17600	0.0137153	0.0386792	0.663578	1.16578	5
AT1G17620	44.0136	39.6024	40.7677	73.1914	8
AT1G17630	0.32366	2.3732	2.83642	1.70435	1
AT1G17640	46.8781	19.2964	18.0413	8.77093	2
AT1G17650	2.87083	15.2927	101.049	90.9116	4
AT1G17665	11.5858	40.9853	14.1151	10.5081	3
AT1G17680	14.8474	25.0954	10.9197	7.96887	10
AT1G17690	9.90664	61.3513	22.5425	13.1788	3
AT1G17700	0	0	3.88538	10.3434	5
AT1G17710	0	0	4.60931	3.10609	5
AT1G17720	9.82085	42.4886	56.3474	34.8296	3
AT1G17730	4.71105	27.2212	26.6636	30.1468	3
AT1G17745	0.0399604	12.3987	8.26404	23.5918	4
AT1G17760	29.2236	20.48	21.6814	14.3524	3
AT1G17780	12.1747	6.02121	6.52226	7.4279	10
AT1G17790	4.81619	5.69165	5.04977	3.63881	6
AT1G17810	4176.1	31.4869	4.03074	1.41682	2
AT1G17820	4.93691	4.16923	5.6741	5.28096	6
AT1G17830	4.168	1.81286	2.27155	3.97908	1
AT1G17840	0.800612	109.967	42.4586	46.7806	3
AT1G17850	0.660416	11.2308	32.3927	28.3406	4
AT1G17860	10.7769	17.8056	90.1062	107.737	3
AT1G17870	11.4602	5.14172	4.99308	3.28723	6
AT1G17880	337.078	1545.24	1544.43	733.994	7
AT1G17890	6.04566	12.488	45.278	47.5059	4
AT1G17920	0.10098	1.99345	5.91502	5.10074	5
AT1G17930	6.27152	7.48278	6.16549	3.72774	10
AT1G17940	2.33535	6.03058	7.16619	7.56122	6
AT1G17960	0	1.42844	4.76832	15.9273	9
AT1G17970	0.331287	2.30455	3.75004	8.41917	5
AT1G17980	8.15906	8.73516	15.7876	12.4235	10
AT1G17990	46.5339	0.876695	4.98325	27.1085	6
AT1G18000	1.36463	0.382116	5.65881	12.8131	9
AT1G18010	1.46404	0.409952	5.92886	13.2116	9
AT1G18020	53.6532	1.02081	5.09813	31.9656	2
AT1G18030	7.78274	12.8332	9.88191	8.80807	10
AT1G18040	0.21083	5.83246	14.957	13.4724	6
AT1G18060	4.01178	2.24237	25.3387	57.9027	9
AT1G18070	36.6028	151.397	119.263	69.0596	8
AT1G18075	0	5.51873	5.35919	7.56056	6
AT1G18080	95.0739	716.819	1001.52	516.148	7
AT1G18090	0.180112	17.3611	13.2716	9.72545	6
AT1G18100	59.3437	52.551	12.8221	6.36127	2
AT1G18140	0	0	0.181903	4.27704	5
AT1G18150	3.5601	22.9698	17.7921	24.4821	3
AT1G18160	4.24793	13.2337	10.7113	10.6634	10
AT1G18170	6.45757	1.55652	21.2621	36.2034	9
AT1G18180	0.40952	0	0.37384	3.90667	5
AT1G18190	6.59233	12.8481	18.7247	12.7259	10
AT1G18210	112.378	49.4635	100.246	74.8821	8
AT1G18250	0.807371	5.97575	173.107	132.356	4
AT1G18260	23.2516	23.6427	24.4161	23.5186	3
AT1G18265	1.54977	1.35973	2.64085	3.23774	1
AT1G18270	2.13358	3.46009	4.87393	6.77179	6
AT1G18290	0.227829	0.749595	0.77992	3.56981	5
AT1G18300	6.38332	6.85111	3.71653	3.45228	6
AT1G18320	1.36728	26.4524	19.1248	6.13455	10
AT1G18330	18.5712	3.45487	7.82129	10.8345	10
AT1G18335	14.8609	4.65664	10.392	7.36098	6
AT1G18340	1.93269	12.0463	19.5607	15.403	10
AT1G18360	4.48494	3.72005	6.20817	6.24152	6
AT1G18370	0.0147261	0.0138432	5.74019	20.5834	9
AT1G18382	0	0.716081	0	0	1
AT1G18390	0.988801	11.1217	2.19029	2.14857	6
AT1G18400	0	0.0501367	0.146062	5.99861	5
AT1G18415	0	0.0407113	1.443	2.00785	5
AT1G18420	0	0.104971	3.13454	12.5113	5
AT1G18440	6.10357	17.0784	19.0659	20.3062	10
AT1G18450	17.5251	40.6596	42.4407	24.0899	3
AT1G18460	11.7292	30.1603	17.4687	13.8466	3
AT1G18470	13.8641	10.7477	6.65726	9.383	10
AT1G18480	6.35125	37.3759	23.3926	13.0808	3
AT1G18485	0.150052	1.02971	3.82169	3.89064	5
AT1G18490	6.74195	4.80217	9.35381	6.93588	6
AT1G18500	84.236	54.9684	93.2235	69.6369	8
AT1G18510	1.61601	0	0	0	1
AT1G18540	159.34	1968.14	1811.39	855.846	7
AT1G18550	0	0.379802	3.68823	5.86229	5
AT1G18560	1.79182	3.53115	3.232	2.96559	6
AT1G18570	0.0594004	4.24378	3.60596	6.34939	6
AT1G18580	1.43002	6.84745	12.6871	12.3352	6
AT1G18590	0	0.0699842	4.04368	8.08564	5
AT1G18600	1.85655	7.0133	23.3505	20.0722	4
AT1G18610	6.18523	9.98832	7.44105	5.78457	10
AT1G18620	0.815075	0.625739	2.15462	10.6681	5
AT1G18630	8.76321	19.1717	44.2892	27.154	3
AT1G18640	2.17336	6.70123	27.2998	30.9004	4
AT1G18650	0.19356	12.2517	57.4849	73.1209	4
AT1G18660	3.35917	18.5566	15.0217	24.9929	10
AT1G18670	0.26492	2.36586	5.97686	7.60337	9
AT1G18680	2.31846	2.95281	7.37345	6.03585	6
AT1G18690	0.561072	2.55903	3.98367	3.22929	6
AT1G18700	18.0069	29.4827	28.9883	21.5759	3
AT1G18710	0	0	0	3.69259	5
AT1G18720	172.266	90.375	79.3828	87.4277	8
AT1G18730	0.644354	0.175628	13.7696	59.6614	9
AT1G18735	0	0.176492	1.54251	2.7403	5
AT1G18740	1.62655	2.45845	4.33805	7.96828	6
AT1G18745	0.737497	3.03978	8.64855	3.26336	6
AT1G18750	7.23261	10.0522	2.5332	2.54961	10
AT1G18773	0.807121	0.0632276	0.798198	1.55917	5
AT1G18800	27.2291	245.635	118.088	40.7882	8
AT1G18810	0	0	0.0319764	5.9246	5
AT1G18830	0.0158624	13.8825	0.92674	0.0680944	1
AT1G18835	0	0	0	3.2993	5
AT1G18840	4.43798	1.99114	31.1449	17.3703	9
AT1G18850	8.71229	60.4698	23.8911	8.84009	3
AT1G18860	0	0.19314	0.0312594	1.49939	5
AT1G18870	0.0278977	0.0524508	0.814587	9.59405	5
AT1G18880	0	0.0697566	0.451601	5.30919	5
AT1G18890	4.99597	12.706	10.8793	11.4331	10
AT1G18900	3.75821	52.5898	11.3676	6.45333	3
AT1G18910	0.0444299	0.448987	1.69333	2.78466	5
AT1G18940	6.38245	0.35293	0.371288	1.53111	1
AT1G18950	4.4855	30.2668	20.2718	14.2374	3
AT1G18980	0.0740122	2.01767	0.878328	11.8192	6
AT1G19000	258.9	20.8796	69.7068	114.698	8
AT1G19010	4.45814	10.4484	8.20038	7.91358	10
AT1G19020	10.1826	10.7363	4.89894	7.32474	10
AT1G19025	0.859515	4.30925	2.16367	1.69952	6
AT1G19050	0	0.135629	2.89757	9.60012	5
AT1G19070	1.67706	8.96872	5.39282	2.87974	6
AT1G19080	5.57812	17.9405	14.6632	11.3132	10
AT1G19100	1.47219	9.02931	5.35931	3.46822	6
AT1G19110	9.75354	9.34081	6.94926	15.2555	10
AT1G19115	0.0741402	3.48024	1.95926	1.14235	1
AT1G19120	9.12843	19.6349	27.4003	18.265	3
AT1G19130	16.0997	11.5072	40.9935	36.4415	3
AT1G19140	38.1864	31.8016	38.2138	35.3876	3
AT1G19150	0	0.0485033	8.19559	83.6366	9
AT1G19170	2.0943	4.97366	8.32651	7.61823	6
AT1G19180	11.2009	95.4666	39.9992	43.906	8
AT1G19190	0.722513	0.316958	0.879416	1.24065	5
AT1G19200	0.330356	2.32913	2.1864	3.82904	1
AT1G19220	0.987217	12.5994	4.26216	6.21233	6
AT1G19230	3.69818	4.88343	1.17353	5.3994	6
AT1G19240	10.8836	32.7219	25.6092	14.5803	3
AT1G19270	0.822422	2.22506	3.3876	4.18495	6
AT1G19290	1.09435	5.72238	5.27599	2.31957	6
AT1G19300	1.64118	1.17252	3.80539	10.5397	5
AT1G19310	30.3687	7.25797	6.95418	6.80563	10
AT1G19330	0	0.0792231	0.500078	3.02305	5
AT1G19340	0.428911	6.88314	3.77557	2.18318	6
AT1G19350	0.706303	7.86723	32.2858	96.2509	4
AT1G19360	1.56769	4.13672	16.9473	20.1659	6
AT1G19370	5.09176	12.0587	10.3336	9.70009	10
AT1G19380	10.257	6.77547	14.5932	10.7103	10
AT1G19394	2.2485	2.64211	4.61832	3.37834	6
AT1G19396	41.3396	6.60848	6.50279	10.9198	2
AT1G19397	7.30627	4.36168	5.93726	3.4765	6
AT1G19400	17.5928	14.9813	11.7124	9.92605	10
AT1G19430	2.0682	7.96499	9.08983	8.2054	6
AT1G19440	6.85654	12.0331	11.9554	10.1642	10
AT1G19450	0.713194	26.54	14.6375	18.5386	4
AT1G19480	6.19927	5.36931	7.16996	6.04827	6
AT1G19485	5.67922	11.7171	9.0852	7.84818	10
AT1G19490	72.4413	66.5133	38.1182	5.18699	3
AT1G19520	3.91571	59.5624	42.8595	20.6312	3
AT1G19530	871.494	6.70292	7.55383	2.49412	2
AT1G19540	482.206	10.2043	4.4092	2.30858	2
AT1G19550	72.4026	9.89696	34.6621	77.1288	3
AT1G19570	201.725	26.3315	121.988	273.071	8
AT1G19580	8.20503	20.3822	36.2306	26.5207	3
AT1G19600	27.8386	62.1118	59.8385	41.0934	3
AT1G19610	10.281	1.58149	5.28987	1.76539	1
AT1G19630	1.23002	1.05717	0.834119	0.81467	1
AT1G19650	3.66744	7.27212	4.91314	4.76758	10
AT1G19660	291.07	6.07446	10.8526	26.1234	2
AT1G19670	0	0.150728	4.64726	28.8059	9
AT1G19680	14.0587	16.046	13.9872	9.76244	10
AT1G19690	2.93999	6.13321	25.5148	21.8531	6
AT1G19700	0.567701	7.15838	7.36087	19.8476	6
AT1G19710	0	0.478301	7.76704	8.27575	5
AT1G19715	1.29593	8.52358	14.467	28.402	4
AT1G19720	0.119831	7.64591	9.12043	16.5384	6
AT1G19730	64.518	29.6763	18.0312	10.0714	2
AT1G19740	49.3918	34.2899	48.2155	62.7944	3
AT1G19750	1.27448	6.09609	0.958128	0.418381	1
AT1G19770	53.3719	17.8579	12.9484	26.5619	2
AT1G19800	5.44855	21.3793	37.5676	38.4703	4
AT1G19830	0	0.638362	23.7115	6.04893	9
AT1G19835	0.79946	1.46468	11.4535	15.2163	9
AT1G19840	0.172593	0.486736	0.94533	3.70455	5
AT1G19850	0.148816	11.2678	11.5349	8.75794	6
AT1G19860	9.15103	30.6903	20.8352	18.1399	3
AT1G19870	5.24033	13.8841	33.1446	34.5204	4
AT1G19880	3.96616	43.9736	37.9439	26.8136	3
AT1G19900	0	0	0.0718991	8.97116	5
AT1G19910	116.774	62.6292	109.874	135.445	8
AT1G19920	3.2069	26.6251	37.5161	58.9074	4
AT1G19950	0.713462	3.52994	12.3061	12.4445	6
AT1G19960	0	0	0	1.39352	5
AT1G19970	0	0.503179	5.19727	5.72366	5
AT1G19980	3.40208	4.6601	2.92819	3.44945	6
AT1G19990	2.07897	48.0291	30.4228	16.0103	3
AT1G20010	0	26.4938	80.0159	148.122	4
AT1G20020	0.0761708	0.107407	40.1684	276.748	9
AT1G20030	5.99689	0.206813	0.830079	6.86058	5
AT1G20050	11.2713	59.4413	130.211	93.4332	8
AT1G20060	0.123642	2.70234	2.28561	3.78178	1
AT1G20065	0.107505	1.11166	2.15905	1.10761	1
AT1G20070	124.041	21.221	43.2108	31.1738	2
AT1G20090	5.40494	14.8426	32.2848	69.7171	4
AT1G20100	121.264	323.012	125.912	58.752	7
AT1G20110	30.5698	49.7606	43.8644	51.6883	8
AT1G20120	2.18629	0.160564	0.062369	0.117317	1
AT1G20140	72.9874	126.593	56.6664	21.6576	8
AT1G20160	0	0.111207	0.305981	5.16153	5
AT1G20180	0.0493914	2.71595	0.491677	0.381653	1
AT1G20190	0	1.39098	3.58798	17.7064	9
AT1G20200	28.6193	276.697	103.398	54.5932	8
AT1G20220	14.0014	335.699	220.747	113.105	8
AT1G20225	46.7352	24.3635	37.7891	43.2158	3
AT1G20230	1.07484	4.85768	3.83041	2.05859	6
AT1G20260	2.55851	26.2676	58.2523	112.675	4
AT1G20270	5.01838	12.2227	23.2181	12.4362	10
AT1G20280	0	2.84577	1.38175	0	1
AT1G20300	2.72821	42.7678	16.0269	6.41976	3
AT1G20330	9.5534	49.825	52.7917	80.3584	3
AT1G20340	3.08506	1.00388	140.326	2035.34	4
AT1G20370	4.1356	34.8746	21.186	9.52419	3
AT1G20380	0.688142	3.25346	2.93769	4.01406	6
AT1G20390	1.22722	10.7742	15.0307	22.1517	6
AT1G20400	0.0326326	0.24541	0.655367	1.07866	5
AT1G20410	0.600755	19.7927	12.6657	9.11224	10
AT1G20430	10.9475	30.0236	89.1175	34.4059	3
AT1G20440	0.680938	34.8462	135.627	347.16	4
AT1G20450	0.296764	2.62878	31.8648	99.1448	9
AT1G20460	18.2465	22.6029	29.4216	17.7155	3
AT1G20470	0.216098	0.914138	2.16996	4.54558	5
AT1G20480	0	0.770362	1.33254	2.55051	5
AT1G20490	6.19893	0.146906	1.61681	5.03148	1
AT1G20510	0.702812	2.15331	9.13667	9.9843	6
AT1G20520	0.0887606	1.25159	1.53951	1.29552	5
AT1G20530	0	1.84872	1.84315	0.630363	1
AT1G20540	3.20579	4.46317	14.1508	16.2356	6
AT1G20550	5.72412	9.21564	8.28855	2.8621	10
AT1G20560	2.71611	6.09202	13.2748	19.7603	10
AT1G20575	27.5654	24.3739	33.407	21.6718	3
AT1G20580	100.51	314.971	261.895	155.463	7
AT1G20590	0.332549	0.104204	3.03575	7.61374	5
AT1G20610	0.237744	0.248323	4.5094	10.0925	5
AT1G20620	2247.41	31.4897	61.0226	615.266	7
AT1G20630	81.9875	13.312	44.0907	41.6098	3
AT1G20640	2.92134	1.9861	8.00033	7.89145	6
AT1G20650	13.5934	4.83239	2.39472	8.3038	6
AT1G20670	14.6738	49.2934	19.8959	14.7206	3
AT1G20691	1.0072	4.41848	2.64046	1.41907	6
AT1G20693	252.935	192.269	274.87	183.337	7
AT1G20696	133.205	114.593	215.175	144.399	8
AT1G20720	0	0.467023	3.76365	2.53156	5
AT1G20760	5.56522	12.9037	17.2221	18.1408	10
AT1G20770	15.0729	26.4149	66.2468	39.3804	3
AT1G20780	4.48045	4.80058	4.91102	6.67322	6
AT1G20810	8.51866	11.2111	16.3861	31.136	10
AT1G20816	7.52552	10.4577	15.3825	11.1666	10
AT1G20823	20.5407	1.96158	2.6192	6.3824	6
AT1G20830	11.4814	14.5884	16.1247	12.8184	10
AT1G20840	3.63087	9.69415	20.8268	32.716	4
AT1G20850	0	0	8.63649	35.2322	9
AT1G20870	16.0343	1.44536	3.72377	4.39128	1
AT1G20880	14.134	19.0918	9.3998	7.35208	10
AT1G20890	16.8523	6.47363	15.4862	12.1615	10
AT1G20900	11.0944	47.672	49.47	26.3775	3
AT1G20910	10.0914	47.6579	22.4821	15.6006	3
AT1G20920	3.75297	26.8588	13.99	9.75324	10
AT1G20930	0.0427715	0.120622	6.05196	17.2594	9
AT1G20950	0.90476	10.0195	54.8538	52.3105	4
AT1G20960	17.2816	79.2562	40.8776	26.3748	3
AT1G20970	22.8251	13.1174	16.1263	19.9262	10
AT1G20980	7.07854	16.2069	13.0674	13.7297	10
AT1G21000	679.034	106.09	62.3913	19.277	8
AT1G21010	1.91227	5.79236	4.6551	6.2024	6
AT1G21050	2.04581	59.5598	44.8782	33.6922	3
AT1G21060	2.32756	24.5537	11.2645	15.2194	10
AT1G21065	91.7734	42.5514	40.7872	38.1097	8
AT1G21070	0.236126	0.0554923	5.81992	7.62769	5
AT1G21080	60.7688	9.59339	26.1222	28.5222	2
AT1G21090	0.350259	18.0361	59.0812	23.2557	4
AT1G21100	0.89561	1.44328	0.250279	0.800325	1
AT1G21110	0.182621	5.11585	1.71711	14.1113	6
AT1G21120	0.467331	4.00654	0.972679	4.41358	6
AT1G21130	4.94216	3.44006	1.64519	12.007	6
AT1G21150	0.613425	0.929045	3.23543	2.69185	5
AT1G21160	6.70092	40.08	7.98557	5.75317	10
AT1G21170	1.31242	6.05877	10.0709	10.2082	6
AT1G21190	61.5398	42.1481	46.2799	25.5793	3
AT1G21200	0.927294	1.76981	3.25774	3.4017	6
AT1G21250	0.0521316	0.081677	0.0634527	0.171574	1
AT1G21260	6.55752	31.5558	14.039	6.30031	10
AT1G21280	7.31673	12.7509	11.0978	7.97317	10
AT1G21310	0.41322	6.27063	775.935	3768.89	4
AT1G21326	0.253646	2.10621	2.35405	1.27033	1
AT1G21340	0.150367	0.212028	2.67668	2.00104	5
AT1G21350	5.28166	3.25389	27.7384	59.8956	9
AT1G21360	0.0508602	0	0.41786	1.70301	5
AT1G21370	3.07951	1.31238	11.9528	10.4013	6
AT1G21380	21.2853	22.2017	35.0516	36.9923	3
AT1G21390	2.25116	11.1735	4.43884	3.47898	10
AT1G21400	17.3918	1.24696	0.336366	1.81377	1
AT1G21410	67.2711	3.33363	5.91863	7.96537	2
AT1G21440	0.909144	6.95365	22.5213	30.8321	9
AT1G21450	19.7003	16.6673	8.44866	8.77413	10
AT1G21460	54.9568	42.4493	31.5839	13.3882	3
AT1G21480	0.991818	1.88912	7.84056	8.47354	6
AT1G21500	0	0.0998056	7.26903	282.397	9
AT1G21520	0.202776	7.24351	0.277663	0.522289	1
AT1G21540	0	0.0247102	1.53573	1.8506	5
AT1G21560	0.174143	4.44864	14.2728	11.5022	9
AT1G21580	2.67763	14.413	10.4414	8.60782	10
AT1G21590	4.20215	16.0744	18.8556	14.1815	10
AT1G21600	48.5745	78.8986	121.18	98.3841	8
AT1G21610	17.702	25.6369	18.4179	14.6807	3
AT1G21630	9.56788	30.1723	35.0692	32.9927	3
AT1G21640	6.9938	9.42605	12.1558	14.5768	10
AT1G21650	4.8309	16.1642	15.61	10.969	10
AT1G21651	3.13039	1.12328	2.90373	2.74544	1
AT1G21660	28.6842	14.4801	18.1099	28.9411	3
AT1G21670	15.2397	6.44477	0.754031	5.93933	10
AT1G21680	126.06	5.93269	1.21482	2.71788	2
AT1G21690	9.42712	47.6362	57.8235	33.2312	3
AT1G21695	1.45188	1.57481	1.01952	1.00682	1
AT1G21700	12.1702	32.6008	25.8714	20.272	3
AT1G21710	2.04013	11.233	12.7041	10.2906	10
AT1G21720	44.4771	384.692	159.523	99.6919	7
AT1G21730	0.153528	4.57899	5.17285	6.05144	6
AT1G21740	0.726747	9.47338	16.4235	6.35052	6
AT1G21750	7.6352	122.947	300.226	207.487	8
AT1G21760	48.5325	18.5763	15.2151	11.3882	2
AT1G21770	81.1578	20.5618	26.0776	23.0896	2
AT1G21780	95.7957	30.1303	26.7703	37.4222	3
AT1G21790	41.0066	6.55635	10.4324	6.99809	2
AT1G21810	0	0	0.611325	2.49809	5
AT1G21830	2.86931	6.84312	5.38414	29.0144	6
AT1G21840	0.3942	0.555849	1.4754	1.55685	5
AT1G21880	2.95607	52.2633	58.9367	55.2956	3
AT1G21900	15.9634	38.3986	32.1024	23.0577	3
AT1G21910	0	11.1735	15.2893	21.1058	9
AT1G21920	8.87583	13.4722	13.7536	13.8819	10
AT1G21930	17.7634	9.48777	78.3761	108.375	4
AT1G21980	0.268168	33.2166	24.4947	14.7218	4
AT1G22020	5.10815	20.0824	13.6097	11.2872	10
AT1G22030	0.0388117	1.02158	4.0036	3.99869	5
AT1G22040	5.26693	4.38178	5.36096	5.24552	6
AT1G22050	10.7566	12.4045	11.3608	11.0608	10
AT1G22060	0.434309	1.97854	5.10224	5.70797	6
AT1G22070	14.8588	22.8876	21.0321	13.259	3
AT1G22100	0	0.467895	1.07101	0.122097	5
AT1G22110	1.53236	12.0041	4.28132	0.89702	6
AT1G22140	13.046	23.2269	31.8269	20.0689	3
AT1G22160	1.16073	2.80579	17.1049	13.0265	9
AT1G22170	0.108922	7.71349	10.2083	7.57482	6
AT1G22180	25.3339	22.2778	8.00432	6.51985	2
AT1G22190	189.765	43.4388	23.4619	25.332	2
AT1G22200	30.5708	62.8787	38.7073	25.9583	3
AT1G22220	0.17334	0.65179	3.12518	4.72515	5
AT1G22230	0.040812	0.0767304	2.30988	7.46347	5
AT1G22250	12.1111	4.3942	8.46969	8.75633	6
AT1G22260	0.0624533	0.0733863	2.50852	1.20645	5
AT1G22270	33.2661	113.066	81.9752	36.8983	8
AT1G22275	0.289387	1.3753	1.64375	1.2975	1
AT1G22280	37.3811	27.2404	16.376	14.7319	3
AT1G22300	35.1701	128.397	240.551	192.899	8
AT1G22310	6.38866	9.28905	9.38111	7.02548	10
AT1G22330	0.0386713	1.16329	6.00133	32.1726	9
AT1G22340	0.718526	2.54097	0.593453	0.0881287	1
AT1G22350	8.52633	1.62875	1.47067	2.3227	1
AT1G22360	9.74065	37.6144	87.0272	60.8815	3
AT1G22370	64.4147	1.95062	3.88525	2.85382	2
AT1G22380	13.7426	0.318623	1.06888	1.13757	1
AT1G22400	51.5024	17.2986	46.6539	54.9694	3
AT1G22403	14.3584	12.1973	12.854	9.46614	10
AT1G22410	21.7975	17.2131	59.7865	140.693	4
AT1G22430	9.14099	1.91303	15.6537	36.3246	9
AT1G22440	0.101509	0.699773	5.99234	13.8572	9
AT1G22450	25.4667	81.9097	132.706	98.8122	8
AT1G22460	0	0.148741	2.22852	1.86306	5
AT1G22470	0.927408	1.24544	2.7817	4.32245	1
AT1G22500	11.5135	50.0328	3.28853	6.67095	3
AT1G22510	8.07404	11.7179	18.0792	9.3036	10
AT1G22520	23.2406	41.6186	81.7336	49.1238	3
AT1G22530	6.50866	141.93	56.043	64.1482	8
AT1G22540	1.28254	2.08248	5.51336	6.30653	6
AT1G22550	0.0259984	0.146638	4.50931	9.21871	5
AT1G22570	3.2566	16.5259	6.55081	5.34457	10
AT1G22590	4.01861	14.7293	17.3169	27.8893	10
AT1G22600	137.419	44.7516	30.2837	2.4781	2
AT1G22610	40.9895	22.3293	14.228	15.8341	2
AT1G22620	6.6769	4.37418	7.61895	8.29445	6
AT1G22630	0.399863	0.0939725	5.20159	41.1112	9
AT1G22640	8.82226	6.70922	9.00374	11.0213	10
AT1G22650	0	0.0971682	2.80719	5.10288	5
AT1G22660	6.56666	14.6805	17.8092	10.6199	10
AT1G22680	0	0	0.132801	2.74781	5
AT1G22690	0	0	0	11.9178	5
AT1G22700	17.042	20.9051	52.9167	92.6817	3
AT1G22710	2.2341	5.16962	28.2833	35.011	4
AT1G22730	6.17925	29.7083	16.2609	10.2683	10
AT1G22740	4.67761	4.60908	9.92917	11.6852	6
AT1G22750	5.21779	4.31865	11.1104	18.1993	10
AT1G22770	10.5328	4.91993	4.05109	7.45168	6
AT1G22780	85.0155	682.196	731.491	379.782	7
AT1G22790	13.1003	6.76538	23.9816	16.7882	10
AT1G22800	18.6457	13.1459	25.7491	17.1186	10
AT1G22810	0.216418	0.339072	0.32927	0.371618	1
AT1G22830	2.81173	7.28226	4.84631	1.99217	6
AT1G22840	57.0416	395.617	495.059	361.61	7
AT1G22850	5.88148	9.32762	25.0921	73.8552	4
AT1G22860	3.65629	5.52577	5.0451	5.83159	6
AT1G22870	3.72165	8.88945	7.75223	6.60843	10
AT1G22880	6.94963	6.73857	7.29921	18.7628	10
AT1G22882	1.72854	20.665	20.6245	16.9532	4
AT1G22885	0	5.64414	2.95129	14.143	6
AT1G22890	4.71323	10.8435	5.20838	3.51417	10
AT1G22900	0.067579	11.1173	2.0358	2.55292	6
AT1G22910	0.82764	17.0699	16.7239	28.4717	4
AT1G22920	21.0237	48.101	43.7919	28.95	3
AT1G22930	32.9853	11.8809	15.1005	16.5708	2
AT1G22940	8.25198	8.73657	10.7364	8.66189	10
AT1G22950	4.08922	42.5367	22.673	12.2592	3
AT1G22960	0.682326	5.08997	3.83772	2.2677	6
AT1G22970	16.4539	22.1484	22.7664	11.2792	3
AT1G22980	0.544832	1.69656	3.1396	1.31561	1
AT1G22985	74.6522	12.2931	4.82253	2.08193	2
AT1G23000	1.30516	2.8628	20.3768	8.47609	9
AT1G23010	4.26744	3.98991	7.98077	3.86192	6
AT1G23020	2.18353	21.47	28.0301	38.128	4
AT1G23030	0.0218307	1.62123	9.44618	22.5667	9
AT1G23040	14.3827	26.8077	62.1391	49.8198	3
AT1G23052	75.5443	5.39689	10.2261	6.25154	2
AT1G23060	0.112949	0.0353922	0.315379	4.24155	5
AT1G23070	211.412	2.22467	17.6899	1.41345	2
AT1G23080	0.0429991	9.80035	15.1367	61.7908	4
AT1G23090	3.08706	11.2597	10.5397	19.9313	10
AT1G23100	10.7677	78.9006	110.267	31.1714	3
AT1G23120	20.9194	0.16119	0.626123	2.72354	1
AT1G23130	0	0	0.0699863	21.5899	5
AT1G23140	0.199932	1.31562	2.09889	2.57481	5
AT1G23149	0.612657	3.0367	5.44024	4.25587	6
AT1G23170	0.0613001	0.919482	5.94493	6.82489	5
AT1G23180	8.80362	11.8392	23.46	22.2371	10
AT1G23190	5.7007	15.3566	87.3575	109.244	4
AT1G23201	7.75805	0.569761	2.87711	2.28965	1
AT1G23205	0	0.235501	2.00106	45.4911	9
AT1G23210	0	0	0.279766	2.89435	5
AT1G23220	14.574	22.5801	25.9309	16.0464	3
AT1G23230	5.02555	17.1563	12.8927	10.1456	10
AT1G23260	12.6698	21.88	49.1876	54.817	3
AT1G23280	20.3958	173.93	102.427	41.3817	8
AT1G23290	111.797	812.184	997.725	406.357	7
AT1G23310	21.3833	9.72852	37.3336	279.239	4
AT1G23330	0.0862259	3.08014	5.48369	6.41598	6
AT1G23340	0	0.112204	4.05646	5.07934	5
AT1G23360	2.0002	7.05848	14.65	18.5039	6
AT1G23380	4.74663	27.3782	11.8903	10.2775	10
AT1G23390	1.64744	6.40726	0.914138	14.4772	6
AT1G23400	16.7027	13.0761	30.5921	43.0897	3
AT1G23410	0.325793	68.2961	91.8988	36.7358	4
AT1G23440	58.9633	27.5752	18.2499	23.2277	3
AT1G23460	10.2177	4.05623	5.79816	6.19415	6
AT1G23465	0.842559	1.42568	1.5383	1.88082	5
AT1G23470	0.478345	0.0642381	1.31	0.52803	5
AT1G23480	0.0237442	0.0892882	0.953795	8.79673	5
AT1G23490	61.5442	157.28	233.931	254.635	8
AT1G23530	0	0.0476975	3.19599	1.82965	5
AT1G23540	0	0.0584334	0.170232	1.15632	5
AT1G23550	25.9555	28.2892	8.1384	3.39112	2
AT1G23560	2.70998	1.2553	1.18315	3.40575	1
AT1G23710	50.8194	12.5805	7.10283	6.26038	2
AT1G23720	0.144044	0.25577	43.2906	557.666	9
AT1G23730	0	0	0	1.40887	5
AT1G23740	3.69211	2.9553	35.3727	97.9535	9
AT1G23750	0.0680089	1.59829	31.8488	33.4575	9
AT1G23760	0	0	0.286911	4.18256	5
AT1G23770	1.07061	0.623025	0.0930791	0	1
AT1G23780	61.4421	40.8957	23.6985	17.5238	3
AT1G23790	0.0266797	0	1.48566	9.27704	5
AT1G23800	1.08665	0.802607	1.55881	6.90833	5
AT1G23820	40.0899	156.321	148.443	79.8829	8
AT1G23830	0.794679	7.8219	1.1095	1.92645	6
AT1G23840	0.296349	1.02147	0.0450882	0.0424059	1
AT1G23850	0.666706	0.250694	1.2781	3.52032	5
AT1G23860	34.1511	16.672	38.3186	15.8226	3
[truncated: 18,839 more rows]
