# Supplementary material for: Dynamic DNA methylation reconfiguration during seed development and germination
Source: Genome Biol. 2017 Sep 15;18:171. doi: 10.1186/s13059-017-1251-x (PMC5599895; doi:10.1186/s13059-017-1251-x)
Supplement: Supplementary file 6 — Genes associated with germin DMRs. (XLSX 4448 kb) [file 13059_2017_1251_MOESM6_ESM.xlsx]

## Sheet: Embryogenesis CG-DMR
Table S5. Genes associated with germin-DMRs.
Association was determined whether DMR located within gene body and 5'- or 3'- flanking 2kb regions.
First three columns indicate DMR coordinates, following four columns indicate associated gene coordinates and gene id. The last column indicates distance between DMR and genes. If distance is 0, it means DMR overlap with gene body.
chr	start	end	chr	start	end	ID	distance
1	95241	95276	1	91376	95651	AT1G01220	0
1	1592483	1592588	1	1594057	1595818	AT1G05430	1470
1	3828042	3828181	1	3828098	3830945	AT1G11370	0
1	4734490	4734563	1	4734036	4735389	AT1G13810	0
1	8649755	8649882	1	8648201	8648995	AT1G24390	-761
1	9353816	9353915	1	9351454	9352761	AT1G26945	-1056
1	11940981	11941010	1	11937596	11940978	AT1G32940	-4
1	12083824	12084010	1	12081009	12083462	AT1G33320	-363
1	12581709	12581975	1	12577722	12580824	AT1G34410	-886
1	12664305	12664387	1	12660551	12663870	AT1G34580	-436
1	13024899	13025042	1	13024161	13024941	AT1G35410	0
1	19973212	19973328	1	19970664	19974393	AT1G53510	0
1	20397777	20397849	1	20393762	20397195	AT1G54610	-583
1	20433094	20433354	1	20433912	20434397	AT1G54760	559
1	20799134	20799261	1	20796340	20798481	AT1G55650	-654
1	21534857	21534894	1	21533757	21534598	AT1G58160	-260
1	22331814	22331855	1	22331106	22333524	AT1G60620	0
1	23355332	23355359	1	23354685	23362564	AT1G63020	0
1	23355460	23355521	1	23354685	23362564	AT1G63020	0
1	23463741	23463901	1	23463069	23466451	AT1G63250	0
1	25261026	25261201	1	25255232	25260430	AT1G67420	-597
1	26812954	26813027	1	26812212	26814130	AT1G71090	0
1	27413084	27413117	1	27409237	27413851	AT1G72840	0
1	30367619	30367670	1	30365287	30368898	AT1G80810	0
2	2263268	2263364	2	2263816	2264265	AT2G05915	453
2	7167650	7167786	2	7166107	7166440	AT2G16535	-1211
2	7627848	7627913	2	7626358	7629149	AT2G17530	0
2	7968413	7968458	2	7965635	7969105	AT2G18330	0
2	8383126	8383355	2	8378664	8383374	AT2G19360	0
2	8499649	8499670	2	8499086	8501181	AT2G19670	0
2	9712933	9713014	2	9712291	9713001	AT2G22805	0
2	9885370	9885526	2	9884550	9886752	AT2G23220	0
2	9887214	9887325	2	9884550	9886752	AT2G23220	-463
2	10233667	10233754	2	10231682	10235476	AT2G24070	0
2	11713733	11714120	2	11713411	11715696	AT2G27380	0
2	12485339	12485366	2	12484843	12486983	AT2G29065	0
2	13001499	13001557	2	13000973	13002563	AT2G30505	0
2	14009871	14010107	2	14010013	14010201	AT2G33006	0
2	14462811	14462990	2	14462059	14464868	AT2G34250	0
2	15381762	15381968	2	15379694	15381987	AT2G36690	0
2	15675735	15675794	2	15673442	15675920	AT2G37360	0
2	15850727	15850850	2	15851803	15856301	AT2G37840	954
2	17230323	17230351	2	17229008	17230482	AT2G41340	0
2	18150658	18150726	2	18149311	18151295	AT2G43810	0
2	18662471	18662503	2	18661464	18663029	AT2G45250	0
3	357718	357977	3	354360	358833	AT3G02060	0
3	1210760	1210875	3	1211762	1213855	AT3G04500	888
3	2934877	2934934	3	2934617	2939456	AT3G09560	0
3	3234336	3234372	3	3233715	3235289	AT3G10405	0
3	3669623	3669678	3	3669319	3672034	AT3G11620	0
3	4022762	4023024	3	4020120	4024268	AT3G12670	0
3	4030632	4031343	3	4030447	4033332	AT3G12690	0
3	4302823	4302852	3	4297381	4303508	AT3G13290	0
3	4316428	4316570	3	4314529	4318351	AT3G13320	0
3	5028398	5028626	3	5025238	5029710	AT3G14940	0
3	5028763	5028794	3	5025238	5029710	AT3G14940	0
3	5868270	5868397	3	5867392	5868181	AT3G17190	-90
3	7839826	7839895	3	7839555	7842874	AT3G22220	0
3	9354240	9354291	3	9353010	9357953	AT3G25690	0
3	9595624	9595759	3	9596077	9597833	AT3G26220	319
3	10472556	10472663	3	10471842	10473754	AT3G28150	0
3	11164948	11165064	3	11164393	11166416	AT3G29200	0
3	17060515	17060562	3	17059218	17059896	AT3G46380	-620
3	17493103	17493148	3	17486765	17493395	AT3G47460	0
3	18076770	18076993	3	18075794	18078291	AT3G48760	0
3	18319321	18319411	3	18319213	18324624	AT3G49400	0
3	19635495	19636005	3	19634410	19636819	AT3G52950	0
3	20731175	20731263	3	20730858	20733903	AT3G55870	0
3	21322242	21322284	3	21320491	21322379	AT3G57580	0
3	21509670	21509789	3	21510306	21510562	AT3G58080	518
3	22284003	22284070	3	22282627	22284556	AT3G60290	0
3	22317220	22317248	3	22316913	22319266	AT3G60380	0
4	2442937	2443029	4	2441327	2442567	AT4G04810	-371
4	2569585	2569643	4	2567474	2568162	AT4G05010	-1424
4	5746997	5747026	4	5746289	5748285	AT4G08960	0
4	6457086	6457134	4	6454703	6458089	AT4G10430	0
4	6551662	6551915	4	6550978	6551834	AT4G10603	0
4	6657676	6657816	4	6656516	6659265	AT4G10840	0
4	8576159	8576329	4	8575386	8578688	AT4G15020	0
4	10156184	10156294	4	10152486	10155293	AT4G18375	-892
4	12434211	12434294	4	12431277	12433864	AT4G23920	-348
4	12434424	12434558	4	12431277	12433864	AT4G23920	-561
4	13572571	13572767	4	13571921	13573070	AT4G27030	0
4	13744292	13744399	4	13743110	13746211	AT4G27500	0
4	18222579	18222646	4	18220589	18227988	AT4G39120	0
4	18222579	18222646	4	18222483	18225119	AT4G39110	0
4	18222770	18222838	4	18220589	18227988	AT4G39120	0
4	18222770	18222838	4	18222483	18225119	AT4G39110	0
4	18222956	18223244	4	18220589	18227988	AT4G39120	0
4	18222956	18223244	4	18222483	18225119	AT4G39110	0
4	18255968	18256166	4	18257336	18258680	AT4G39200	1171
5	1181913	1182085	5	1182163	1182294	AT5G04267	79
5	1815392	1815529	5	1815128	1816037	AT5G06040	0
5	2528089	2528332	5	2524778	2529330	AT5G07920	0
5	5455746	5455788	5	5454801	5459617	AT5G16630	0
5	5706930	5707075	5	5703380	5707637	AT5G17320	0
5	8325609	8325685	5	8323895	8326705	AT5G24380	0
5	13361772	13361906	5	13360283	13361390	AT5G35100	-383
5	15229214	15229282	5	15229810	15230243	AT5G38180	529
5	15975440	15975495	5	15974393	15976270	AT5G39890	0
5	17826771	17826877	5	17823745	17825762	AT5G44250	-1010
5	19313902	19313954	5	19313008	19314636	AT5G47660	0
5	19330980	19331050	5	19329675	19331329	AT5G47710	0
5	20129827	20130019	5	20128736	20129554	AT5G49590	-274
5	20248214	20248270	5	20246500	20249545	AT5G49820	0
5	20433425	20433516	5	20430596	20433100	AT5G50180	-326
5	20771767	20771903	5	20772237	20773194	AT5G51090	335
5	21273849	21274313	5	21272949	21275509	AT5G52400	0
5	21911161	21911388	5	21910533	21912777	AT5G53970	0
5	22508429	22508528	5	22506302	22507879	AT5G55560	-551
5	23625116	23625151	5	23623858	23626787	AT5G58440	0
5	23625748	23625815	5	23623858	23626787	AT5G58440	0
5	24828398	24828541	5	24827102	24829791	AT5G61790	0
5	26652168	26652464	5	26648951	26653073	AT5G66750	0

## Sheet: Embryogenesis CHG-DMR
Table S5. Genes associated with germin-DMRs.
Association was determined whether DMR located within gene body and 5'- or 3'- flanking 2kb regions.
First three columns indicate DMR coordinates, following four columns indicate associated gene coordinates and gene id. The last column indicates distance between DMR and genes. If distance is 0, it means DMR overlap with gene body.
chr	start	end	chr	start	end	ID	distance
1	447778	447876	1	448463	450426	AT1G02280	588
1	512853	512977	1	511765	513624	AT1G02470	0
1	549719	549744	1	544783	549202	AT1G02580	-518
1	781714	781739	1	780602	781285	AT1G03200	-430
1	791754	791779	1	790091	791592	AT1G03230	-163
1	792148	792173	1	792222	792986	AT1G03240	50
1	822182	822402	1	822638	824393	AT1G03350	237
1	846836	846900	1	844436	847683	AT1G03410	0
1	847599	847668	1	844436	847683	AT1G03410	0
1	888868	888893	1	885623	887956	AT1G03550	-913
1	1379591	1379649	1	1375961	1379185	AT1G04880	-407
1	1508269	1508301	1	1504960	1509152	AT1G05200	0
1	1729221	1729263	1	1726608	1728404	AT1G05780	-818
1	1968334	1968422	1	1967087	1969561	AT1G06460	0
1	2411429	2411544	1	2410056	2412677	AT1G07780	0
1	2411712	2411846	1	2410056	2412677	AT1G07780	0
1	2545416	2545459	1	2542702	2547946	AT1G08130	0
1	2602307	2602312	1	2590944	2606892	AT1G08260	0
1	3063459	3063530	1	3064124	3065937	AT1G09490	595
1	3176200	3176210	1	3173534	3176910	AT1G09795	0
1	3311794	3311810	1	3310930	3322213	AT1G10130	0
1	3652154	3652190	1	3647894	3655590	AT1G10930	0
1	3675099	3675125	1	3671756	3675979	AT1G11000	0
1	3828030	3828234	1	3828098	3830945	AT1G11370	0
1	4068003	4068214	1	4064667	4066341	AT1G12030	-1663
1	4069012	4069221	1	4070124	4072567	AT1G12040	904
1	4093886	4093969	1	4095246	4095845	AT1G12100	1278
1	4471006	4471012	1	4469181	4473213	AT1G13120	0
1	4505954	4506066	1	4507221	4508528	AT1G13200	1156
1	4506550	4506635	1	4507221	4508528	AT1G13200	587
1	4506761	4506787	1	4507221	4508528	AT1G13200	435
1	4603954	4604018	1	4601261	4603298	AT1G13410	-657
1	4619290	4619393	1	4620228	4621580	AT1G13470	836
1	4619706	4619724	1	4620228	4621580	AT1G13470	505
1	4620156	4620267	1	4620228	4621580	AT1G13470	0
1	4720199	4720520	1	4720243	4721342	AT1G13760	0
1	4720787	4721206	1	4720243	4721342	AT1G13760	0
1	4966297	4966472	1	4968142	4970311	AT1G14520	1671
1	5044407	5044494	1	5042323	5044294	AT1G14685	-114
1	5056051	5056171	1	5051760	5055252	AT1G14690	-800
1	5245936	5245949	1	5243450	5248604	AT1G15240	0
1	5701125	5701258	1	5697324	5699769	AT1G16670	-1357
1	5754235	5754310	1	5745523	5755263	AT1G16800	0
1	5811360	5811442	1	5807311	5811488	AT1G16980	0
1	5961345	5961381	1	5960481	5962481	AT1G17400	0
1	5961496	5961530	1	5960481	5962481	AT1G17400	0
1	5961661	5961705	1	5960481	5962481	AT1G17400	0
1	5971921	5972243	1	5968534	5969995	AT1G17410	-1927
1	6123620	6123715	1	6123701	6125269	AT1G17780	0
1	6123972	6124155	1	6123701	6125269	AT1G17780	0
1	6124267	6124415	1	6123701	6125269	AT1G17780	0
1	6124851	6125147	1	6123701	6125269	AT1G17780	0
1	6237443	6237626	1	6235895	6238799	AT1G18130	0
1	6403103	6403139	1	6400404	6402791	AT1G18600	-313
1	6405317	6405329	1	6405645	6409297	AT1G18610	317
1	6926824	6926846	1	6924184	6926724	AT1G19950	-101
1	6927214	6927283	1	6924184	6926724	AT1G19950	-491
1	7036551	7036701	1	7033657	7034874	AT1G20320	-1678
1	7037189	7037277	1	7038688	7040159	AT1G20330	1412
1	7077344	7077435	1	7077167	7077606	AT1G20405	0
1	7260103	7260113	1	7259102	7260775	AT1G20870	0
1	7436875	7436898	1	7436842	7437342	AT1G21245	0
1	7505183	7505218	1	7502159	7504175	AT1G21440	-1009
1	7563123	7563165	1	7557262	7565803	AT1G21580	0
1	7774362	7774457	1	7773063	7781499	AT1G22060	0
1	7808621	7808733	1	7806309	7809632	AT1G22120	0
1	8283002	8283131	1	8283644	8286832	AT1G23340	514
1	8283244	8283341	1	8283644	8286832	AT1G23340	304
1	8409221	8409237	1	8406686	8408525	AT1G23780	-697
1	8643800	8643892	1	8640582	8643478	AT1G24360	-323
1	8644030	8644196	1	8640582	8643478	AT1G24360	-553
1	9036999	9037010	1	9033218	9038577	AT1G26130	0
1	9062484	9062502	1	9063471	9064914	AT1G26200	970
1	9137006	9137115	1	9138675	9140439	AT1G26410	1561
1	9204056	9204112	1	9205836	9207383	AT1G26630	1725
1	9215016	9215145	1	9214174	9215552	AT1G26665	0
1	9470549	9470557	1	9469948	9470967	AT1G27260	0
1	9480180	9480304	1	9481532	9482912	AT1G27290	1229
1	9564738	9564940	1	9562591	9563963	AT1G27530	-776
1	9572437	9572579	1	9574550	9575189	AT1G27565	1972
1	9583079	9583204	1	9575538	9582376	AT1G27570	-704
1	9907775	9907976	1	9907202	9907615	AT1G28306	-161
1	9918565	9918625	1	9920507	9924488	AT1G28320	1883
1	10064495	10064600	1	10058456	10063460	AT1G28630	-1036
1	10161807	10161851	1	10162983	10164452	AT1G29090	1133
1	10297945	10298010	1	10297877	10300005	AT1G29410	0
1	10383524	10383607	1	10384981	10387441	AT1G29700	1375
1	10433703	10433790	1	10432601	10435441	AT1G29800	0
1	10554490	10554542	1	10550947	10553215	AT1G30080	-1276
1	10840037	10840164	1	10835794	10840005	AT1G30590	-33
1	10852608	10852614	1	10854549	10858244	AT1G30620	1936
1	11241644	11241728	1	11240451	11241099	AT1G31380	-546
1	11279973	11280041	1	11278983	11279639	AT1G31520	-335
1	11319390	11319488	1	11318528	11319547	AT1G31630	0
1	11324034	11324075	1	11322692	11324176	AT1G31640	0
1	11407772	11407878	1	11399607	11406259	AT1G31810	-1514
1	11602926	11602986	1	11601781	11605060	AT1G32200	0
1	11603097	11603153	1	11601781	11605060	AT1G32200	0
1	11611522	11611594	1	11612118	11616218	AT1G32230	525
1	11617505	11617580	1	11612118	11616218	AT1G32230	-1288
1	11649638	11649710	1	11650222	11650567	AT1G32290	513
1	11656748	11656853	1	11656986	11660376	AT1G32330	134
1	11658081	11658092	1	11656986	11660376	AT1G32330	0
1	11666884	11667017	1	11666977	11668690	AT1G32350	0
1	11669370	11669385	1	11666977	11668690	AT1G32350	-681
1	11713327	11713426	1	11712162	11715112	AT1G32440	0
1	11713544	11714101	1	11712162	11715112	AT1G32440	0
1	11714211	11714580	1	11712162	11715112	AT1G32440	0
1	11714717	11714761	1	11712162	11715112	AT1G32440	0
1	11752324	11752507	1	11749823	11752106	AT1G32500	-219
1	11817712	11817802	1	11815664	11815976	AT1G32670	-1737
1	11822294	11822490	1	11820908	11821710	AT1G32690	-585
1	11839712	11839742	1	11840910	11843257	AT1G32730	1169
1	11859592	11859701	1	11858211	11859292	AT1G32760	-301
1	11859882	11860030	1	11860486	11860891	AT1G32763	457
1	11930642	11930829	1	11931203	11931801	AT1G32928	375
1	11939287	11939433	1	11937596	11940978	AT1G32940	0
1	11957996	11958043	1	11955785	11957284	AT1G32990	-713
1	12009245	12009358	1	12004927	12008833	AT1G33110	-413
1	12021864	12021890	1	12023275	12024783	AT1G33140	1386
1	12077624	12077885	1	12074099	12076104	AT1G33290	-1521
1	12083856	12084146	1	12081009	12083462	AT1G33320	-395
1	12087696	12087784	1	12087580	12088958	AT1G33340	0
1	12087915	12087988	1	12087580	12088958	AT1G33340	0
1	12088106	12088247	1	12087580	12088958	AT1G33340	0
1	12088414	12088489	1	12087580	12088958	AT1G33340	0
1	12088593	12088660	1	12087580	12088958	AT1G33340	0
1	12097475	12097525	1	12091877	12096025	AT1G33360	-1451
1	12305702	12305807	1	12303862	12304911	AT1G33880	-792
1	12327804	12327836	1	12323888	12327084	AT1G33930	-721
1	12352475	12352550	1	12351593	12355023	AT1G33980	0
1	12595714	12595828	1	12595110	12599628	AT1G34460	0
1	12649329	12649337	1	12646696	12652646	AT1G34550	0
1	12742956	12742983	1	12743821	12745648	AT1G34760	839
1	12866159	12866294	1	12864158	12866238	AT1G35150	0
1	12889994	12890135	1	12890423	12892874	AT1G35190	289
1	12993009	12993048	1	12991392	12992145	AT1G35365	-865
1	12993526	12993621	1	12991392	12992145	AT1G35365	-1382
1	13024754	13024914	1	13024161	13024941	AT1G35410	0
1	13039416	13039462	1	13039916	13042102	AT1G35460	455
1	13081929	13081977	1	13082819	13085830	AT1G35520	843
1	13192390	13192470	1	13192743	13197976	AT1G35660	274
1	13223404	13223440	1	13220940	13224681	AT1G35710	0
1	13324006	13324155	1	13321214	13322122	AT1G35830	-1885
1	13671197	13671295	1	13669441	13671156	AT1G36310	-42
1	13674215	13674289	1	13671814	13674098	AT1G36320	-118
1	13837876	13837975	1	13836131	13836954	AT1G36622	-923
1	13869914	13869948	1	13867568	13869490	AT1G36675	-425
1	14006044	14006065	1	14006147	14006341	AT1G36942	83
1	14030973	14031227	1	14027292	14030500	AT1G36990	-474
1	14035394	14035511	1	14036038	14037145	AT1G37000	528
1	14288064	14288317	1	14289578	14292060	AT1G38065	1262
1	15980822	15980905	1	15980135	15983328	AT1G42560	0
1	16707103	16707168	1	16708068	16709713	AT1G44000	901
1	16759143	16759255	1	16758110	16758508	AT1G44085	-636
1	16768732	16768864	1	16764405	16767685	AT1G44100	-1048
1	16773515	16773689	1	16774865	16777247	AT1G44110	1177
1	16818921	16819017	1	16820946	16821808	AT1G44224	1930
1	16847023	16847055	1	16847781	16848086	AT1G44414	727
1	16870798	16870958	1	16871696	16873383	AT1G44575	739
1	16899705	16899735	1	16896686	16898612	AT1G44760	-1094
1	17015846	17015895	1	17013400	17015497	AT1G45010	-350
1	17024737	17024761	1	17021610	17022781	AT1G45015	-1957
1	17136085	17136136	1	17137703	17138231	AT1G45215	1568
1	17352631	17352704	1	17351050	17353875	AT1G47330	0
1	17369391	17369495	1	17365898	17368703	AT1G47370	-689
1	17381538	17381565	1	17379544	17380656	AT1G47390	-883
1	17381962	17382109	1	17383034	17383408	AT1G47395	926
1	17384389	17384462	1	17383034	17383408	AT1G47395	-982
1	17605569	17605593	1	17606558	17606818	AT1G47813	966
1	17605711	17605832	1	17606558	17606818	AT1G47813	727
1	17605991	17606122	1	17606558	17606818	AT1G47813	437
1	17611839	17611901	1	17611963	17612548	AT1G47820	63
1	17642417	17642510	1	17642397	17642805	AT1G47885	0
1	17761029	17761187	1	17760142	17761998	AT1G48095	0
1	17837905	17838098	1	17835088	17837717	AT1G48280	-189
1	17944813	17944890	1	17945376	17950521	AT1G48540	487
1	18130421	18130684	1	18128686	18131522	AT1G49005	0
1	18130896	18131037	1	18128686	18131522	AT1G49005	0
1	18144218	18144281	1	18139234	18148981	AT1G49040	0
1	18165829	18165870	1	18166147	18170105	AT1G49100	278
1	18211733	18211797	1	18209261	18210128	AT1G49230	-1606
1	18225995	18226063	1	18225870	18226967	AT1G49260	0
1	18415295	18415355	1	18416474	18420083	AT1G49760	1120
1	18515514	18515598	1	18515059	18517249	AT1G50000	0
1	18906264	18906417	1	18902930	18905204	AT1G50990	-1061
1	19072960	19073026	1	19070913	19072694	AT1G51440	-267
1	19073150	19073245	1	19070913	19072694	AT1G51440	-457
1	19526703	19526950	1	19526166	19526888	AT1G52415	0
1	19576309	19576785	1	19574760	19575866	AT1G52560	-444
1	19593078	19593173	1	19590487	19592695	AT1G52600	-384
1	19604985	19605067	1	19603811	19606287	AT1G52620	0
1	19605230	19605277	1	19603811	19606287	AT1G52620	0
1	19654596	19654738	1	19655839	19657734	AT1G52770	1102
1	19705993	19706019	1	19706085	19706706	AT1G52905	67
1	19706673	19706830	1	19706085	19706706	AT1G52905	0
1	19886209	19886220	1	19884027	19888369	AT1G53310	0
1	19993708	19993844	1	19991275	19993334	AT1G53580	-375
1	20024478	20024520	1	20020885	20025461	AT1G53640	0
1	20080104	20080163	1	20079081	20081455	AT1G53790	0
1	20177623	20177756	1	20179422	20180281	AT1G54050	1667
1	20177895	20178053	1	20179422	20180281	AT1G54050	1370
1	20226616	20226690	1	20227277	20230237	AT1G54180	588
1	20397696	20397776	1	20393762	20397195	AT1G54610	-502
1	20397878	20397959	1	20393762	20397195	AT1G54610	-684
1	20540955	20541021	1	20540693	20540890	AT1G55045	-66
1	20683707	20683765	1	20680876	20683043	AT1G55390	-665
1	20703964	20703987	1	20701499	20703460	AT1G55440	-505
1	20791513	20791575	1	20791675	20793564	AT1G55630	101
1	20859982	20860112	1	20860609	20864266	AT1G55810	498
1	20884552	20884591	1	20879466	20895393	AT1G55860	0
1	20926133	20926334	1	20926839	20927450	AT1G55950	506
1	20988778	20988807	1	20987288	20993072	AT1G56120	0
1	21034243	21034345	1	21035618	21037211	AT1G56210	1274
1	21042651	21042747	1	21043348	21044738	AT1G56220	602
1	21228883	21228971	1	21223593	21226943	AT1G56630	-1941
1	21336320	21336395	1	21337209	21338756	AT1G57610	815
1	21336498	21336513	1	21337209	21338756	AT1G57610	697
1	21342387	21342529	1	21342721	21344804	AT1G57620	193
1	21374327	21374408	1	21370683	21374080	AT1G57700	-248
1	21391502	21391554	1	21390003	21390565	AT1G57760	-938
1	21505041	21505070	1	21504314	21507540	AT1G58080	0
1	22350600	22350624	1	22349892	22351668	AT1G60690	0
1	22408856	22409073	1	22409472	22410654	AT1G60870	400
1	22779716	22779825	1	22780733	22781388	AT1G61688	909
1	22984624	22984713	1	22982036	22984359	AT1G62200	-266
1	22991945	22991960	1	22989550	22990341	AT1G62225	-1605
1	23194254	23194286	1	23192228	23195103	AT1G62640	0
1	23648278	23648309	1	23645429	23648973	AT1G63740	0
1	24064145	24064247	1	24064937	24083428	AT1G64790	691
1	24224498	24224565	1	24224812	24225815	AT1G65210	248
1	24258963	24259301	1	24257216	24258473	AT1G65310	-491
1	24426548	24426663	1	24427266	24428399	AT1G65680	604
1	24426816	24426875	1	24427266	24428399	AT1G65680	392
1	24481890	24481962	1	24477043	24480728	AT1G65810	-1163
1	24483467	24483565	1	24485101	24486892	AT1G65820	1537
1	24565244	24565353	1	24562553	24568530	AT1G65985	0
1	24623865	24624190	1	24619837	24622004	AT1G66140	-1862
1	24871534	24871569	1	24869554	24870850	AT1G66690	-685
1	25274898	25274948	1	25272182	25273576	AT1G67470	-1323
1	25452912	25453126	1	25452699	25452893	AT1G67875	-20
1	25708814	25709118	1	25709114	25710907	AT1G68520	0
1	25929264	25929416	1	25929896	25931257	AT1G68960	481
1	25971833	25971885	1	25971915	25973271	AT1G69080	31
1	26035099	26035228	1	26032827	26035504	AT1G69250	0
1	26425886	26425917	1	26426341	26429361	AT1G70180	425
1	26699750	26699850	1	26700412	26702346	AT1G70790	563
1	26994405	26994505	1	26990525	26994259	AT1G71770	-147
1	27033919	27033991	1	27032456	27034895	AT1G71870	0
1	27034132	27034283	1	27032456	27034895	AT1G71870	0
1	27428609	27428655	1	27429916	27431960	AT1G72890	1262
1	27675282	27675410	1	27674288	27674953	AT1G73603	-330
1	28167558	28167613	1	28164840	28170054	AT1G75010	0
1	28332860	28332916	1	28330072	28331300	AT1G75470	-1561
1	28522275	28522375	1	28522554	28524337	AT1G75980	180
1	28660735	28660774	1	28658554	28661710	AT1G76400	0
1	28964492	28964682	1	28965772	28967066	AT1G77100	1091
1	28964882	28964974	1	28965772	28967066	AT1G77100	799
1	28965139	28965160	1	28965772	28967066	AT1G77100	613
1	28965785	28966095	1	28965772	28967066	AT1G77100	0
1	29125808	29125846	1	29121489	29125191	AT1G77500	-618
1	29249829	29249856	1	29248300	29249528	AT1G77780	-302
1	29342282	29342483	1	29342157	29343824	AT1G78030	0
1	29343096	29343119	1	29342157	29343824	AT1G78030	0
1	29480956	29481012	1	29482070	29482966	AT1G78360	1059
1	29481174	29481230	1	29482070	29482966	AT1G78360	841
1	29496507	29496551	1	29498281	29499682	AT1G78400	1731
1	29769943	29770001	1	29764089	29768789	AT1G79120	-1155
1	29909773	29909838	1	29908013	29909988	AT1G79510	0
2	127393	127429	2	123276	126466	AT2G01220	-928
2	134683	134888	2	132697	134455	AT2G01250	-229
2	153009	153146	2	152481	152642	AT2G01310	-368
2	161172	161602	2	158277	160901	AT2G01330	-272
2	171645	171736	2	172256	174137	AT2G01390	521
2	171893	172039	2	172256	174137	AT2G01390	218
2	184023	184255	2	180105	183328	AT2G01420	-696
2	266167	266378	2	266630	267798	AT2G01590	253
2	268472	268627	2	268818	272610	AT2G01600	192
2	366186	366237	2	362983	369707	AT2G01830	0
2	366379	366477	2	362983	369707	AT2G01830	0
2	637893	637923	2	638012	639305	AT2G02440	90
2	638405	638605	2	638012	639305	AT2G02440	0
2	709884	710055	2	710712	712819	AT2G02610	658
2	787249	787311	2	787915	790946	AT2G02790	605
2	825485	825513	2	826404	827812	AT2G02850	892
2	899418	899523	2	899690	900946	AT2G03050	168
2	905536	905586	2	905619	909070	AT2G03070	34
2	987455	987738	2	987934	992332	AT2G03260	197
2	998672	998758	2	996088	998295	AT2G03280	-378
2	1037760	1037987	2	1036008	1037632	AT2G03430	-129
2	1059404	1059431	2	1059710	1062410	AT2G03500	280
2	1075491	1075593	2	1077036	1078083	AT2G03550	1444
2	1112493	1112636	2	1114127	1117439	AT2G03667	1492
2	1134167	1134280	2	1132170	1133379	AT2G03720	-789
2	1174218	1174273	2	1173170	1174115	AT2G03840	-104
2	1260353	1260410	2	1259199	1262552	AT2G03980	0
2	1426099	1426175	2	1427481	1430342	AT2G04190	1307
2	1429210	1429332	2	1427481	1430342	AT2G04190	0
2	1474237	1474353	2	1474679	1480586	AT2G04270	327
2	1567876	1568004	2	1568284	1570271	AT2G04500	281
2	1584961	1585122	2	1581416	1584688	AT2G04540	-274
2	1587386	1587528	2	1588360	1590166	AT2G04550	833
2	1628068	1628716	2	1624741	1629162	AT2G04660	0
2	1660976	1661041	2	1659762	1662748	AT2G04750	0
2	1663466	1663574	2	1659762	1662748	AT2G04750	-719
2	1702107	1702152	2	1702221	1704003	AT2G04845	70
2	1731684	1731899	2	1729689	1730190	AT2G04925	-1495
2	1740832	1740998	2	1736485	1740388	AT2G04940	-445
2	1892587	1892603	2	1890936	1894367	AT2G05210	0
2	1928277	1928430	2	1928530	1928622	AT2G05294	101
2	1929262	1929301	2	1928530	1928622	AT2G05294	-641
2	1982748	1983083	2	1983901	1985341	AT2G05420	819
2	2031903	2031993	2	2033156	2034217	AT2G05540	1164
2	2034263	2034324	2	2033156	2034217	AT2G05540	-47
2	2054038	2054197	2	2055549	2056700	AT2G05580	1353
2	2232281	2232361	2	2229602	2232106	AT2G05830	-176
2	2259644	2259654	2	2258293	2259391	AT2G05910	-254
2	2331988	2332372	2	2332547	2336156	AT2G06005	176
2	2336208	2336363	2	2332547	2336156	AT2G06005	-53
2	2336501	2336545	2	2336814	2338902	AT2G06010	270
2	2410492	2410616	2	2411005	2411656	AT2G06166	390
2	2428817	2428886	2	2428903	2436687	AT2G06210	18
2	2980101	2980150	2	2980899	2983602	AT2G07180	750
2	2980622	2980638	2	2980899	2983602	AT2G07180	262
2	3519032	3519154	2	3514745	3522491	AT2G07680	0
2	3519276	3519359	2	3514745	3522491	AT2G07680	0
2	3519623	3519650	2	3514745	3522491	AT2G07680	0
2	3519835	3519885	2	3514745	3522491	AT2G07680	0
2	3520340	3520466	2	3514745	3522491	AT2G07680	0
2	3520586	3520660	2	3514745	3522491	AT2G07680	0
2	3985718	3985766	2	3984031	3984288	AT2G10340	-1431
2	3985874	3985945	2	3984031	3984288	AT2G10340	-1587
2	4144595	4144682	2	4145498	4146239	AT2G10608	817
2	4348382	4348488	2	4348511	4349577	AT2G11005	24
2	4745043	4745054	2	4743322	4746780	AT2G11810	0
2	4894468	4894504	2	4891642	4893345	AT2G12190	-1124
2	5512626	5512691	2	5511562	5513265	AT2G13290	0
2	5908699	5908890	2	5909178	5913817	AT2G14050	289
2	6035545	6035598	2	6034348	6034835	AT2G14247	-711
2	6089553	6089607	2	6088339	6088813	AT2G14365	-741
2	6180688	6180756	2	6182193	6184648	AT2G14520	1438
2	6187265	6187280	2	6187421	6190380	AT2G14530	142
2	6398139	6398267	2	6399621	6401059	AT2G14890	1355
2	6637270	6637323	2	6637878	6639419	AT2G15270	556
2	6693062	6693087	2	6694787	6695180	AT2G15360	1701
2	6736729	6736877	2	6733566	6735675	AT2G15430	-1055
2	6799526	6799810	2	6797560	6798939	AT2G15580	-588
2	6945924	6945937	2	6947309	6947688	AT2G15960	1373
2	6946556	6946579	2	6947309	6947688	AT2G15960	731
2	6969090	6969212	2	6970352	6970851	AT2G16015	1141
2	7081383	7081517	2	7081783	7084557	AT2G16370	267
2	7090938	7091048	2	7085784	7089157	AT2G16380	-1782
2	7093407	7093470	2	7094799	7095759	AT2G16385	1330
2	7093839	7093866	2	7094799	7095759	AT2G16385	934
2	7167144	7167304	2	7166107	7166440	AT2G16535	-705
2	7178987	7179002	2	7180145	7182193	AT2G16570	1144
2	7182729	7182794	2	7180145	7182193	AT2G16570	-537
2	7183663	7183709	2	7184422	7186968	AT2G16580	714
2	7184541	7184761	2	7184422	7186968	AT2G16580	0
2	7184541	7184761	2	7184652	7185245	AT2G16575	0
2	7185102	7185228	2	7184422	7186968	AT2G16580	0
2	7185102	7185228	2	7184652	7185245	AT2G16575	0
2	7230046	7230173	2	7230346	7232223	AT2G16676	174
2	7269470	7269513	2	7267722	7268942	AT2G16740	-529
2	7289706	7289789	2	7287412	7288945	AT2G16810	-762
2	7429174	7429262	2	7430863	7431654	AT2G17070	1602
2	7650946	7650968	2	7651130	7653180	AT2G17590	163
2	7729521	7729680	2	7728186	7728927	AT2G17785	-595
2	7844480	7844709	2	7842164	7843870	AT2G18040	-611
2	7885138	7885234	2	7879308	7883935	AT2G18130	-1204
2	7977405	7977492	2	7976712	7979377	AT2G18360	0
2	7987836	7987948	2	7988165	7989525	AT2G18390	218
2	8028379	8028394	2	8027034	8028251	AT2G18500	-129
2	8036920	8036947	2	8033882	8035363	AT2G18520	-1558
2	8041430	8041450	2	8039670	8040780	AT2G18530	-651
2	8041670	8041766	2	8042382	8045008	AT2G18540	617
2	8075991	8076015	2	8076348	8077314	AT2G18610	334
2	8090344	8090488	2	8090658	8091656	AT2G18660	171
2	8090868	8090917	2	8090658	8091656	AT2G18660	0
2	8100455	8100554	2	8097420	8098827	AT2G18690	-1629
2	8198263	8198284	2	8197753	8198160	AT2G18920	-104
2	8202958	8202992	2	8202216	8202690	AT2G18938	-269
2	8209422	8209434	2	8207342	8210463	AT2G18950	0
2	8383271	8383351	2	8378664	8383374	AT2G19360	0
2	8403530	8403654	2	8399157	8402601	AT2G19400	-930
2	8413496	8413578	2	8411701	8413883	AT2G19420	0
2	8575680	8575723	2	8575878	8577947	AT2G19870	156
2	8642186	8642347	2	8637747	8641556	AT2G20010	-631
2	8643747	8643804	2	8644386	8647191	AT2G20020	583
2	8688027	8688085	2	8687354	8689476	AT2G20120	0
2	8697020	8697055	2	8697300	8699299	AT2G20150	246
2	8822274	8822297	2	8823733	8824122	AT2G20463	1437
2	8845372	8845449	2	8844160	8845764	AT2G20540	0
2	9091905	9091962	2	9093624	9096347	AT2G21230	1663
2	9096786	9096852	2	9096592	9098767	AT2G21235	0
2	9229323	9229501	2	9227209	9230189	AT2G21550	0
2	9348243	9348487	2	9347641	9349128	AT2G21930	0
2	9424878	9425016	2	9425143	9425460	AT2G22160	128
2	9433541	9433556	2	9433765	9436544	AT2G22190	210
2	9445257	9445297	2	9444537	9444719	AT2G22201	-539
2	9783502	9783550	2	9778877	9783251	AT2G22980	-252
2	9797302	9797438	2	9798843	9802674	AT2G23010	1406
2	9852126	9852241	2	9853618	9854156	AT2G23148	1378
2	10139684	10139715	2	10140527	10142899	AT2G23820	813
2	10145300	10145394	2	10143646	10144511	AT2G23830	-790
2	10186130	10186150	2	10185229	10186605	AT2G23945	0
2	10318450	10318579	2	10319334	10322222	AT2G24260	756
2	10336474	10336555	2	10333284	10337128	AT2G24280	0
2	10570288	10570415	2	10571255	10572570	AT2G24800	841
2	10609037	10609077	2	10609394	10612232	AT2G24940	318
2	10658933	10659126	2	10653709	10660226	AT2G25050	0
2	10825448	10825551	2	10822370	10824916	AT2G25430	-533
2	11043256	11043397	2	11041331	11043209	AT2G25900	-48
2	11044697	11044816	2	11041331	11043209	AT2G25900	-1489
2	11045062	11045312	2	11041331	11043209	AT2G25900	-1854
2	11047085	11047233	2	11049055	11052066	AT2G25910	1823
2	11047880	11047967	2	11049055	11052066	AT2G25910	1089
2	11129775	11129906	2	11130119	11131514	AT2G26135	214
2	11198528	11198611	2	11196996	11201102	AT2G26300	0
2	11217682	11217734	2	11217439	11220507	AT2G26350	0
2	11298391	11298485	2	11299144	11302191	AT2G26570	660
2	11327360	11327414	2	11325163	11326835	AT2G26620	-526
2	11428727	11428745	2	11429022	11432732	AT2G26800	278
2	11483944	11483959	2	11481623	11488186	AT2G26910	0
2	11669243	11669528	2	11669655	11670644	AT2G27260	128
2	11694318	11694354	2	11692884	11694916	AT2G27320	0
2	11713858	11714000	2	11713411	11715696	AT2G27380	0
2	11714210	11714263	2	11713411	11715696	AT2G27380	0
2	11736453	11736681	2	11737432	11739690	AT2G27450	752
2	11908889	11909082	2	11910723	11911685	AT2G27960	1642
2	11964778	11964805	2	11960571	11963293	AT2G28080	-1486
2	12105478	12105546	2	12103672	12106172	AT2G28340	0
2	12106186	12106268	2	12103672	12106172	AT2G28340	-15
2	12174843	12175035	2	12168840	12173679	AT2G28470	-1165
2	12475719	12475900	2	12476372	12477107	AT2G29045	473
2	12742795	12742869	2	12742536	12743749	AT2G29880	0
2	12754363	12754491	2	12754494	12755384	AT2G29920	4
2	12801931	12801982	2	12803853	12804977	AT2G30000	1872
2	12802359	12802555	2	12803853	12804977	AT2G30000	1299
2	13113302	13113333	2	13109794	13112011	AT2G30770	-1292
2	13268816	13268903	2	13269926	13271811	AT2G31140	1024
2	13374562	13374663	2	13371658	13373606	AT2G31360	-957
2	13481386	13481510	2	13480510	13481568	AT2G31700	0
2	14009921	14010104	2	14010013	14010201	AT2G33006	0
2	14063522	14063560	2	14062754	14063275	AT2G33175	-248
2	14415331	14415419	2	14413758	14414765	AT2G34140	-567
2	14418647	14418663	2	14419295	14423478	AT2G34150	633
2	14675778	14675946	2	14673840	14677270	AT2G34790	0
2	14704793	14704831	2	14704632	14706191	AT2G34850	0
2	14924881	14924977	2	14922962	14926591	AT2G35530	0
2	15266758	15266848	2	15264237	15270092	AT2G36390	0
2	15274042	15274109	2	15270088	15272823	AT2G36400	-1220
2	15434693	15434710	2	15425479	15439462	AT2G36810	0
2	15707731	15707895	2	15706357	15707224	AT2G37430	-508
2	15708340	15708511	2	15706357	15707224	AT2G37430	-1117
2	15767373	15767482	2	15765784	15767878	AT2G37585	0
2	15813313	15813346	2	15810581	15814208	AT2G37700	0
2	15850680	15850797	2	15851803	15856301	AT2G37840	1007
2	15880097	15880282	2	15876750	15879655	AT2G37940	-443
2	15880393	15880532	2	15876750	15879655	AT2G37940	-739
2	15880618	15880787	2	15876750	15879655	AT2G37940	-964
2	15881410	15881826	2	15882488	15883979	AT2G37950	663
2	15884427	15884720	2	15882488	15883979	AT2G37950	-449
2	15884984	15885066	2	15882488	15883979	AT2G37950	-1006
2	16003413	16003611	2	16002263	16006654	AT2G38195	0
2	16021797	16021850	2	16021750	16024854	AT2G38255	0
2	16030151	16030284	2	16031262	16033076	AT2G38270	979
2	16031220	16031260	2	16031262	16033076	AT2G38270	3
2	16031434	16031871	2	16031262	16033076	AT2G38270	0
2	16032112	16032293	2	16031262	16033076	AT2G38270	0
2	16347359	16347464	2	16344151	16346665	AT2G39180	-695
2	16467164	16467346	2	16464414	16466941	AT2G39435	-224
2	16664987	16665035	2	16663017	16664539	AT2G39920	-449
2	16920915	16920945	2	16918433	16919888	AT2G40510	-1028
2	17253259	17253344	2	17251941	17253057	AT2G41380	-203
2	17255843	17255978	2	17257380	17258196	AT2G41390	1403
2	17300974	17301208	2	17301695	17304211	AT2G41490	488
2	17553810	17553831	2	17553240	17555504	AT2G42080	0
2	17740048	17740134	2	17734324	17739085	AT2G42600	-964
2	17845067	17845188	2	17840388	17844380	AT2G42880	-688
2	17846934	17847119	2	17845967	17846603	AT2G42885	-332
2	17847416	17847522	2	17845967	17846603	AT2G42885	-814
2	17848209	17848642	2	17849819	17854553	AT2G42890	1178
2	17992677	17992708	2	17991052	17992047	AT2G43290	-631
2	18497802	18498039	2	18498672	18500879	AT2G44850	634
2	18498618	18498656	2	18498672	18500879	AT2G44850	17
2	18528064	18528105	2	18527921	18528295	AT2G44925	0
2	18593195	18593373	2	18591665	18592455	AT2G45080	-741
2	18845851	18845877	2	18842539	18845467	AT2G45750	-385
2	18854579	18854586	2	18851216	18853709	AT2G45770	-871
2	19163041	19163066	2	19164414	19165233	AT2G46670	1349
2	19220441	19220561	2	19220727	19222916	AT2G46770	167
2	19268611	19268634	2	19266733	19268170	AT2G46890	-442
2	19414103	19414316	2	19411560	19412151	AT2G47270	-1953
2	19528774	19528837	2	19529744	19531659	AT2G47610	908
3	28807	29024	3	27991	30718	AT3G01085	0
3	848642	848761	3	846350	848297	AT3G03540	-346
3	1209940	1210101	3	1200642	1209869	AT3G04490	-72
3	1210852	1210877	3	1211762	1213855	AT3G04500	886
3	1211049	1211281	3	1211762	1213855	AT3G04500	482
3	1336622	1336646	3	1337267	1337377	AT3G04854	622
3	1675250	1675488	3	1673780	1674908	AT3G05685	-343
3	1969295	1969396	3	1969121	1970784	AT3G06435	0
3	1970221	1970402	3	1969121	1970784	AT3G06435	0
3	2048959	2048984	3	2048905	2052025	AT3G06580	0
3	2258688	2258739	3	2255710	2258005	AT3G07130	-684
3	2953137	2953198	3	2953737	2955748	AT3G09630	540
3	3478633	3478740	3	3476187	3477405	AT3G11100	-1229
3	3665160	3665347	3	3663544	3663986	AT3G11591	-1175
3	3813147	3813162	3	3814236	3817117	AT3G11980	1075
3	3966044	3966129	3	3967095	3967822	AT3G12510	967
3	4752145	4752265	3	4753925	4761456	AT3G14270	1661
3	5104276	5104352	3	5104367	5108473	AT3G15160	16
3	5137817	5138027	3	5137205	5137318	AT3G15251	-500
3	5285975	5286058	3	5287323	5290971	AT3G15605	1266
3	5404868	5404897	3	5404000	5406461	AT3G15960	0
3	5452275	5452483	3	5451864	5452316	AT3G16070	0
3	5453256	5453493	3	5451864	5452316	AT3G16070	-941
3	5779358	5779385	3	5778876	5779363	AT3G16930	0
3	5779769	5779778	3	5778876	5779363	AT3G16930	-407
3	5780094	5780452	3	5778876	5779363	AT3G16930	-732
3	5780996	5781146	3	5781775	5786280	AT3G16940	630
3	5815488	5815525	3	5816672	5818498	AT3G17060	1148
3	5867826	5867919	3	5867392	5868181	AT3G17190	0
3	5868051	5868081	3	5867392	5868181	AT3G17190	0
3	6296458	6296537	3	6296850	6300673	AT3G18350	314
3	6432063	6432147	3	6431722	6432905	AT3G18700	0
3	6576332	6576399	3	6567157	6575282	AT3G19040	-1051
3	6705822	6705899	3	6705493	6706127	AT3G19350	0
3	6718037	6718146	3	6714392	6716099	AT3G19380	-1939
3	6728938	6728953	3	6729585	6730706	AT3G19410	633
3	6729430	6729480	3	6729585	6730706	AT3G19410	106
3	6771219	6771370	3	6766668	6771169	AT3G19515	-51
3	6772287	6772441	3	6772687	6775445	AT3G19520	247
3	6827661	6827700	3	6828062	6836582	AT3G19670	363
3	7254326	7254368	3	7254739	7256140	AT3G20750	372
3	7280109	7280158	3	7280878	7282177	AT3G20820	721
3	7420632	7420910	3	7419976	7421160	AT3G21170	0
3	7982072	7982087	3	7984076	7984627	AT3G22540	1990
3	8185951	8185994	3	8186080	8186890	AT3G23040	87
3	8414934	8415033	3	8414710	8418165	AT3G23470	0
3	8509682	8509790	3	8501810	8509584	AT3G23640	-99
3	8511578	8511687	3	8510689	8511196	AT3G23650	-383
3	8511809	8512105	3	8510689	8511196	AT3G23650	-614
3	8564885	8564992	3	8562829	8564670	AT3G23760	-216
3	8752818	8752963	3	8753474	8756065	AT3G24210	512
3	8944902	8945053	3	8945425	8947938	AT3G24530	373
3	9055143	9055242	3	9055509	9057998	AT3G24800	268
3	9085593	9085707	3	9086242	9095537	AT3G24880	536
3	9141781	9141976	3	9140039	9141094	AT3G25090	-688
3	9575987	9576024	3	9573360	9575148	AT3G26170	-840
3	9643744	9643913	3	9644383	9646064	AT3G26320	471
3	9644100	9644156	3	9644383	9646064	AT3G26320	228
3	9703323	9703431	3	9704142	9706161	AT3G26490	712
3	9706977	9706995	3	9704142	9706161	AT3G26490	-817
3	9707225	9707323	3	9708109	9709964	AT3G26500	787
3	9707438	9707612	3	9708109	9709964	AT3G26500	498
3	9975451	9975503	3	9974912	9977927	AT3G27040	0
3	10449659	10449972	3	10447922	10451034	AT3G28070	0
3	10525546	10525703	3	10524404	10526728	AT3G28220	0
3	10628577	10628744	3	10623742	10628201	AT3G28380	-377
3	10678706	10678739	3	10679049	10680654	AT3G28490	311
3	10683839	10683911	3	10682097	10682731	AT3G28500	-1109
3	10781411	10781640	3	10782276	10784447	AT3G28720	637
3	10850509	10850534	3	10848669	10850122	AT3G28850	-388
3	10901618	10901633	3	10902327	10902515	AT3G28899	695
3	10902142	10902348	3	10902327	10902515	AT3G28899	0
3	10906220	10906308	3	10902647	10904458	AT3G28900	-1763
3	11000561	11000661	3	11002351	11003072	AT3G28990	1691
3	11010239	11010345	3	11008117	11009456	AT3G29020	-784
3	11187725	11187778	3	11188803	11190605	AT3G29230	1026
3	11187889	11187920	3	11188803	11190605	AT3G29230	884
3	11252314	11252390	3	11252807	11257814	AT3G29320	418
3	11265931	11266071	3	11264147	11265532	AT3G29350	-400
3	11288848	11289023	3	11289613	11294774	AT3G29390	591
3	11400824	11400851	3	11398917	11400266	AT3G29590	-559
3	12105730	12105796	3	12104373	12105039	AT3G30460	-692
3	12169099	12169236	3	12167767	12168153	AT3G30580	-947
3	12351669	12351732	3	12352509	12352844	AT3G30725	778
3	12357830	12357894	3	12357396	12357599	AT3G30730	-232
3	12457563	12457595	3	12459185	12459304	AT3G30778	1591
3	12458030	12458093	3	12459185	12459304	AT3G30778	1093
3	14234618	14234633	3	14228495	14233245	AT3G42050	-1374
3	14315106	14315190	3	14314583	14315634	AT3G42160	0
3	14315732	14315806	3	14314583	14315634	AT3G42160	-99
3	14316487	14316544	3	14314583	14315634	AT3G42160	-854
3	14726490	14726553	3	14724309	14728210	AT3G42640	0
3	14726658	14727114	3	14724309	14728210	AT3G42640	0
3	14727702	14727848	3	14724309	14728210	AT3G42640	0
3	14727967	14728057	3	14724309	14728210	AT3G42640	0
3	14844792	14844977	3	14842900	14843707	AT3G42725	-1086
3	15196487	15196627	3	15196863	15203062	AT3G43220	237
3	15783556	15783579	3	15782538	15785178	AT3G43990	0
3	15794677	15794738	3	15796238	15796417	AT3G44006	1501
3	15844581	15844719	3	15843163	15843282	AT3G44091	-1300
3	15867733	15867859	3	15866039	15867310	AT3G44100	-424
3	15875246	15875331	3	15874991	15875442	AT3G44115	0
3	15886835	15886913	3	15887587	15888848	AT3G44150	675
3	15918106	15918121	3	15916270	15917332	AT3G44210	-775
3	15918500	15918672	3	15916270	15917332	AT3G44210	-1169
3	15931156	15931256	3	15932134	15932748	AT3G44230	879
3	15967914	15967952	3	15968593	15971167	AT3G44280	642
3	15989208	15989323	3	15986864	15989103	AT3G44310	-106
3	16413004	16413055	3	16413334	16415266	AT3G44940	280
3	16535648	16535723	3	16533451	16534082	AT3G45160	-1567
3	16745400	16745546	3	16745882	16748156	AT3G45620	337
3	16851418	16851441	3	16847904	16849887	AT3G45840	-1532
3	16951401	16951453	3	16950955	16952136	AT3G46160	0
3	16954136	16954235	3	16954365	16956833	AT3G46180	131
3	17051079	17051195	3	17051955	17055514	AT3G46370	761
3	17059740	17059762	3	17059218	17059896	AT3G46380	0
3	17061399	17061414	3	17059218	17059896	AT3G46380	-1504
3	17141443	17141483	3	17138587	17139512	AT3G46560	-1932
3	17332394	17332505	3	17332985	17336966	AT3G47060	481
3	17532063	17532191	3	17532648	17536059	AT3G47580	458
3	17842964	17843057	3	17840654	17841257	AT3G48205	-1708
3	18389849	18389899	3	18387302	18389564	AT3G49601	-286
3	18477841	18477891	3	18474537	18476834	AT3G49810	-1008
3	18545986	18546028	3	18546490	18548132	AT3G50030	463
3	18629958	18630007	3	18630032	18630478	AT3G50250	26
3	18813447	18813516	3	18814140	18817244	AT3G50660	625
3	18884306	18884358	3	18882304	18882999	AT3G50800	-1308
3	19301516	19301676	3	19301778	19304253	AT3G52030	103
3	19482762	19482920	3	19484867	19485922	AT3G52530	1948
3	19537730	19537797	3	19532195	19538403	AT3G52700	0
3	19648156	19648179	3	19648861	19652508	AT3G52990	683
3	19667894	19668140	3	19669084	19669774	AT3G53050	945
3	19753954	19753978	3	19750047	19753199	AT3G53270	-756
3	20030313	20030424	3	20028124	20029986	AT3G54090	-328
3	20031835	20031916	3	20028124	20029986	AT3G54090	-1850
3	20056131	20056291	3	20056705	20059522	AT3G54170	415
3	20266919	20266952	3	20264634	20268881	AT3G54750	0
3	20362460	20362502	3	20363310	20366840	AT3G54960	809
3	20660196	20660292	3	20660960	20661460	AT3G55672	669
3	20731361	20731404	3	20730858	20733903	AT3G55870	0
3	20731530	20731643	3	20730858	20733903	AT3G55870	0
3	20989401	20989563	3	20989035	20989995	AT3G56670	0
3	21363940	21364001	3	21353746	21362814	AT3G57660	-1127
3	21472136	21472158	3	21470002	21471486	AT3G57990	-651
3	21509689	21509749	3	21510306	21510562	AT3G58080	558
3	21609104	21609153	3	21609307	21612409	AT3G58420	155
3	21616799	21616877	3	21613163	21616183	AT3G58430	-617
3	22173890	22174093	3	22175937	22179728	AT3G60040	1845
3	22538724	22538827	3	22535706	22538635	AT3G60960	-90
3	22562690	22562900	3	22557535	22561716	AT3G60970	-975
3	22762615	22762745	3	22760541	22762388	AT3G61500	-228
3	22763578	22763758	3	22763495	22765730	AT3G61510	0
4	2184	2250	4	2895	10455	AT4G00020	646
4	46956	47019	4	48266	49068	AT4G00130	1248
4	47659	47759	4	48266	49068	AT4G00130	508
4	89387	89472	4	90036	92237	AT4G00220	565
4	105659	105791	4	103823	105217	AT4G00238	-443
4	106049	106166	4	106380	110718	AT4G00240	215
4	144803	144866	4	142601	144523	AT4G00330	-281
4	154412	154627	4	154705	156376	AT4G00355	79
4	185279	185329	4	185450	187627	AT4G00430	122
4	238615	238647	4	237967	240500	AT4G00550	0
4	273819	274058	4	274257	278737	AT4G00660	200
4	297950	298000	4	293641	297314	AT4G00720	-637
4	310729	310836	4	307431	310482	AT4G00740	-248
4	310945	311008	4	307431	310482	AT4G00740	-464
4	410115	410263	4	412118	413327	AT4G00955	1856
4	464669	464746	4	461592	463556	AT4G01070	-1114
4	474366	474382	4	470515	473792	AT4G01090	-575
4	486350	486542	4	485833	488007	AT4G01130	0
4	489541	489677	4	490749	492199	AT4G01140	1073
4	520607	520841	4	517795	521972	AT4G01240	0
4	524431	524669	4	522604	524216	AT4G01250	-216
4	676737	676779	4	677054	679237	AT4G01560	276
4	738492	738638	4	735753	736604	AT4G01710	-1889
4	823631	823649	4	821685	823523	AT4G01900	-109
4	823896	824034	4	821685	823523	AT4G01900	-374
4	832167	832205	4	828890	831200	AT4G01920	-968
4	875909	875950	4	874880	875903	AT4G02000	-7
4	918435	918477	4	913419	916476	AT4G02075	-1960
4	929617	929715	4	930065	932330	AT4G02100	351
4	993373	993501	4	992175	993038	AT4G02270	-336
4	1167276	1167299	4	1159667	1174321	AT4G02660	0
4	1199564	1199613	4	1193516	1197630	AT4G02710	-1935
4	1223947	1224160	4	1223959	1228941	AT4G02760	0
4	1231697	1231731	4	1229111	1229945	AT4G02770	-1753
4	1270691	1270827	4	1268713	1270525	AT4G02860	-167
4	1283333	1283481	4	1284066	1287747	AT4G02900	586
4	1287823	1287971	4	1284066	1287747	AT4G02900	-77
4	1299137	1299209	4	1295409	1298404	AT4G02930	-734
4	1393480	1393498	4	1392121	1393842	AT4G03140	0
4	1407604	1407767	4	1408159	1412756	AT4G03200	393
4	1463227	1463352	4	1464467	1466165	AT4G03320	1116
4	1507023	1507210	4	1503573	1506500	AT4G03415	-524
4	1507990	1508018	4	1503573	1506500	AT4G03415	-1491
4	1515225	1515499	4	1511839	1514030	AT4G03420	-1196
4	1541387	1541544	4	1542059	1544283	AT4G03470	516
4	1565146	1565204	4	1562359	1564192	AT4G03520	-955
4	1594755	1594832	4	1590413	1594105	AT4G03570	-651
4	1596113	1596200	4	1596985	1599091	AT4G03580	786
4	1873153	1873479	4	1873624	1875233	AT4G03940	146
4	1875639	1875688	4	1873624	1875233	AT4G03940	-407
4	1882266	1882372	4	1879518	1881111	AT4G03950	-1156
4	1887188	1887259	4	1887528	1889211	AT4G03960	270
4	1938239	1938377	4	1936653	1937972	AT4G04030	-268
4	1943306	1943423	4	1939250	1942954	AT4G04040	-353
4	1962980	1962987	4	1963358	1964423	AT4G04080	372
4	2023842	2023955	4	2020436	2023992	AT4G04180	0
4	2024204	2024333	4	2020436	2023992	AT4G04180	-213
4	2029805	2029894	4	2030319	2031853	AT4G04210	426
4	2117387	2117408	4	2116553	2118597	AT4G04330	0
4	2117561	2117685	4	2116553	2118597	AT4G04330	0
4	2119051	2119136	4	2116553	2118597	AT4G04330	-455
4	2121324	2121339	4	2122685	2126844	AT4G04340	1347
4	2122351	2122450	4	2122685	2126844	AT4G04340	236
4	2231682	2231825	4	2231957	2234638	AT4G04490	133
4	2235167	2235233	4	2231957	2234638	AT4G04490	-530
4	2235580	2235637	4	2231957	2234638	AT4G04490	-943
4	2237593	2237851	4	2238411	2240865	AT4G04500	561
4	2241270	2241299	4	2238411	2240865	AT4G04500	-406
4	2244883	2244987	4	2242122	2244930	AT4G04510	0
4	2258388	2258589	4	2259580	2262138	AT4G04540	992
4	2323714	2323775	4	2325003	2327013	AT4G04610	1229
4	2330620	2330808	4	2328449	2330200	AT4G04620	-421
4	2332888	2333010	4	2331677	2332800	AT4G04630	-89
4	2333196	2333329	4	2331677	2332800	AT4G04630	-397
4	2384272	2384443	4	2381634	2383996	AT4G04695	-277
4	2384562	2384625	4	2381634	2383996	AT4G04695	-567
4	2388610	2388717	4	2385276	2387986	AT4G04700	-625
4	2401648	2401827	4	2401927	2402349	AT4G04730	101
4	2423282	2423531	4	2424164	2427769	AT4G04760	634
4	2432030	2432077	4	2432309	2433550	AT4G04780	233
4	2443442	2443631	4	2441327	2442567	AT4G04810	-876
4	2445224	2445319	4	2445794	2447086	AT4G04830	476
4	2447403	2447727	4	2445794	2447086	AT4G04830	-318
4	2464328	2464469	4	2461674	2464143	AT4G04870	-186
4	2464693	2464840	4	2464859	2467166	AT4G04880	20
4	2467451	2467514	4	2464859	2467166	AT4G04880	-286
4	2468026	2468071	4	2464859	2467166	AT4G04880	-861
4	2532135	2532393	4	2533056	2535386	AT4G04960	664
4	2543042	2543128	4	2537039	2543131	AT4G04970	0
4	2568644	2568705	4	2567474	2568162	AT4G05010	-483
4	2582368	2582537	4	2578646	2581798	AT4G05040	-571
4	2621076	2621223	4	2618454	2619887	AT4G05100	-1190
4	2650749	2650815	4	2651015	2653208	AT4G05140	201
4	2667327	2667412	4	2667990	2669364	AT4G05170	579
4	2670153	2670228	4	2667990	2669364	AT4G05170	-790
4	2674596	2674618	4	2675101	2680214	AT4G05190	484
4	2686129	2686225	4	2685104	2685784	AT4G05220	-346
4	2686385	2686581	4	2687003	2687623	AT4G05230	423
4	2689591	2689624	4	2688200	2689018	AT4G05240	-574
4	2690400	2690525	4	2691460	2692416	AT4G05250	936
4	2735633	2735747	4	2736135	2736584	AT4G05370	389
4	2762613	2763046	4	2760881	2762445	AT4G05460	-169
4	2779284	2779317	4	2777903	2778801	AT4G05497	-484
4	2987165	2987222	4	2988448	2988822	AT4G05630	1227
4	2988110	2988148	4	2988448	2988822	AT4G05630	301
4	4805578	4805609	4	4802341	4805647	AT4G07960	0
4	5158953	5159017	4	5159034	5162774	AT4G08160	18
4	5539281	5539340	4	5536699	5538210	AT4G08670	-1072
4	5557749	5557816	4	5555316	5556616	AT4G08691	-1134
4	5575984	5576109	4	5577390	5578779	AT4G08730	1282
4	5587499	5587526	4	5584739	5591133	AT4G08760	0
4	5642480	5642549	4	5636489	5640636	AT4G08850	-1845
4	5676636	5676784	4	5677395	5677728	AT4G08876	612
4	5794105	5794341	4	5794529	5797375	AT4G09040	189
4	5964457	5964548	4	5962181	5963791	AT4G09420	-667
4	5976584	5976792	4	5970932	5975375	AT4G09430	-1210
4	5977097	5977224	4	5970932	5975375	AT4G09430	-1723
4	6030056	6030085	4	6029413	6029724	AT4G09530	-333
4	6054513	6054662	4	6052352	6054397	AT4G09580	-117
4	6065213	6065372	4	6066128	6066763	AT4G09590	757
4	6067429	6067490	4	6066128	6066763	AT4G09590	-667
4	6072499	6072587	4	6072804	6073612	AT4G09600	218
4	6076739	6076776	4	6076992	6079102	AT4G09620	217
4	6125954	6126014	4	6124897	6126120	AT4G09690	0
4	6132683	6132775	4	6132837	6135200	AT4G09720	63
4	6152452	6152510	4	6148758	6151399	AT4G09760	-1054
4	6283735	6283796	4	6284450	6287293	AT4G10050	655
4	6427056	6427197	4	6423577	6425661	AT4G10370	-1396
4	6474086	6474113	4	6473547	6475434	AT4G10465	0
4	6490242	6490421	4	6491017	6492476	AT4G10500	597
4	6537804	6537926	4	6538541	6543448	AT4G10590	616
4	6538256	6538310	4	6538541	6543448	AT4G10590	232
4	6548989	6549063	4	6547786	6548864	AT4G10600	-126
4	6562792	6562842	4	6560363	6561726	AT4G10613	-1067
4	6626098	6626190	4	6627036	6627522	AT4G10767	847
4	6639091	6639359	4	6640599	6643062	AT4G10790	1241
4	6681044	6681140	4	6678900	6679436	AT4G10860	-1609
4	6768238	6768376	4	6768614	6770184	AT4G11100	239
4	6835085	6835102	4	6836106	6836588	AT4G11211	1005
4	7115178	7115248	4	7115736	7121245	AT4G11830	489
4	7245184	7245223	4	7246422	7248127	AT4G12100	1200
4	8306209	8306239	4	8304600	8305705	AT4G14430	-505
4	8670306	8670375	4	8666338	8669470	AT4G15210	-837
4	9191067	9191145	4	9192336	9192568	AT4G16240	1192
4	9513001	9513223	4	9511859	9516541	AT4G16900	0
4	10156290	10156376	4	10152486	10155293	AT4G18375	-998
4	10683337	10683472	4	10683936	10684683	AT4G19630	465
4	10770630	10770721	4	10772133	10772270	AT4G19829	1413
4	10792765	10792827	4	10789096	10791433	AT4G19900	-1333
4	11027742	11027861	4	11024054	11029008	AT4G20450	0
4	11216639	11216717	4	11216881	11219638	AT4G20980	165
4	11844552	11844670	4	11844506	11846476	AT4G22485	0
4	12334588	12334637	4	12332560	12333804	AT4G23670	-785
4	12334906	12335088	4	12336186	12337482	AT4G23680	1099
4	12335438	12335510	4	12336186	12337482	AT4G23680	677
4	12434417	12434556	4	12431277	12433864	AT4G23920	-554
4	12485040	12485219	4	12486247	12486633	AT4G24030	1029
4	12598987	12599283	4	12598980	12600213	AT4G24300	0
4	12699468	12699549	4	12699986	12700478	AT4G24600	438
4	12841109	12841295	4	12840970	12841374	AT4G24973	0
4	12841583	12841678	4	12840970	12841374	AT4G24973	-210
4	12842723	12842818	4	12842850	12843363	AT4G24974	33
4	12843026	12843184	4	12842850	12843363	AT4G24974	0
4	12843870	12844201	4	12843802	12844209	AT4G24975	0
4	12847185	12847458	4	12846797	12848376	AT4G24980	0
4	12862539	12862677	4	12860634	12861975	AT4G25020	-565
4	13292982	13293033	4	13289641	13291084	AT4G26250	-1899
4	13316919	13317027	4	13317100	13317470	AT4G26320	74
4	13326414	13326540	4	13326853	13328315	AT4G26350	314
4	13336702	13336845	4	13333724	13336230	AT4G26370	-473
4	13369750	13369862	4	13369533	13370011	AT4G26460	0
4	13580377	13580455	4	13581401	13585155	AT4G27060	947
4	14122312	14122366	4	14119425	14122616	AT4G28570	0
4	14249970	14250017	4	14250421	14250720	AT4G28870	405
4	14280012	14280043	4	14277994	14279984	AT4G28950	-29
4	14335094	14335163	4	14333528	14335255	AT4G29090	0
4	14390275	14390546	4	14385593	14389689	AT4G29180	-587
4	14531164	14531207	4	14531601	14532454	AT4G29654	395
4	14532005	14532098	4	14531601	14532454	AT4G29654	0
4	15160932	15160943	4	15161173	15161415	AT4G31196	231
4	15235065	15235078	4	15233074	15237109	AT4G31390	0
4	15441664	15441679	4	15441082	15443900	AT4G31910	0
4	15695624	15695889	4	15693114	15695100	AT4G32530	-525
4	15696735	15696869	4	15693114	15695100	AT4G32530	-1636
4	15923826	15923923	4	15924349	15926628	AT4G33000	427
4	16025281	16025344	4	16022439	16026360	AT4G33220	0
4	16521140	16521202	4	16521861	16523230	AT4G34588	660
4	16521140	16521202	4	16521861	16523230	AT4G34590	660
4	16572599	16572621	4	16569396	16573680	AT4G34730	0
4	16572952	16572968	4	16569396	16573680	AT4G34730	0
4	16785949	16786098	4	16787429	16788283	AT4G35280	1332
4	16794107	16794123	4	16789549	16793685	AT4G35290	-423
4	16794804	16794826	4	16795333	16796223	AT4G35295	508
4	16794985	16795001	4	16795333	16796223	AT4G35295	333
4	17339463	17339479	4	17338871	17339077	AT4G36791	-387
4	17448778	17448952	4	17447713	17448244	AT4G37022	-535
4	17449863	17450003	4	17447713	17448244	AT4G37022	-1620
4	17637966	17637974	4	17639533	17640665	AT4G37540	1560
4	17712067	17712084	4	17710272	17710873	AT4G37700	-1195
4	18132936	18133082	4	18132583	18133863	AT4G38870	0
4	18201502	18201574	4	18193135	18200697	AT4G39050	-806
4	18201726	18201824	4	18202607	18204634	AT4G39060	784
4	18248079	18248269	4	18243726	18248805	AT4G39180	0
4	18250546	18250654	4	18251811	18253073	AT4G39190	1158
4	18255001	18255029	4	18251811	18253073	AT4G39190	-1929
4	18255166	18255393	4	18257336	18258680	AT4G39200	1944
4	18255625	18255660	4	18257336	18258680	AT4G39200	1677
4	18255851	18256037	4	18257336	18258680	AT4G39200	1300
4	18256317	18256445	4	18257336	18258680	AT4G39200	892
5	123164	123345	5	121483	122525	AT5G01300	-640
5	179526	179575	5	179822	181321	AT5G01440	248
5	596609	596755	5	597504	599786	AT5G02650	750
5	1026941	1026967	5	1024641	1025812	AT5G03840	-1130
5	1182024	1182174	5	1182163	1182294	AT5G04267	0
5	1229677	1229762	5	1221566	1228678	AT5G04360	-1000
5	1229918	1229991	5	1221566	1228678	AT5G04360	-1241
5	1323181	1323316	5	1323636	1325627	AT5G04600	321
5	1655033	1655133	5	1641452	1654756	AT5G05560	-278
5	1819442	1819455	5	1820132	1823771	AT5G06050	678
5	2374268	2374276	5	2372619	2373655	AT5G07500	-614
5	3005897	3006126	5	3003720	3005587	AT5G09700	-311
5	3007311	3007458	5	3007909	3010988	AT5G09710	452
5	3751244	3751303	5	3748880	3750317	AT5G11660	-928
5	3751918	3752309	5	3748880	3750317	AT5G11660	-1602
5	3753079	3753128	5	3754249	3758242	AT5G11670	1122
5	3822850	3822948	5	3821803	3824275	AT5G11860	0
5	3910621	3910733	5	3909703	3910877	AT5G12090	0
5	4125519	4125634	5	4122410	4128861	AT5G13010	0
5	4364240	4364254	5	4360631	4366448	AT5G13560	0
5	4390386	4390414	5	4387334	4392227	AT5G13630	0
5	4390537	4390585	5	4387334	4392227	AT5G13630	0
5	4524609	4524636	5	4523520	4525863	AT5G14020	0
5	4530156	4530207	5	4530643	4533070	AT5G14040	437
5	4855962	4856186	5	4856975	4857139	AT5G15008	790
5	4970997	4971012	5	4968163	4970034	AT5G15300	-964
5	5062384	5062447	5	5058749	5062087	AT5G15550	-298
5	5114556	5114762	5	5113823	5114477	AT5G15690	-80
5	5117233	5117242	5	5115300	5121840	AT5G15700	0
5	5117431	5117648	5	5115300	5121840	AT5G15700	0
5	5308412	5308470	5	5306807	5309932	AT5G16240	0
5	5427969	5427984	5	5425889	5427472	AT5G16580	-498
5	5450275	5450300	5	5450696	5454535	AT5G16620	397
5	5471922	5471933	5	5467373	5473506	AT5G16680	0
5	5528748	5528834	5	5526742	5529930	AT5G16810	0
5	5685488	5685646	5	5679991	5685597	AT5G17270	0
5	5685824	5685837	5	5679991	5685597	AT5G17270	-228
5	5855554	5855718	5	5856235	5857934	AT5G17740	518
5	5969268	5969463	5	5968435	5968938	AT5G18030	-331
5	6251197	6251425	5	6249727	6252042	AT5G18740	0
5	6252516	6252771	5	6249727	6252042	AT5G18740	-475
5	6252881	6252943	5	6249727	6252042	AT5G18740	-840
5	6443941	6444066	5	6445245	6447419	AT5G19170	1180
5	6648687	6648999	5	6646719	6649498	AT5G19670	0
5	6672110	6672164	5	6670458	6673282	AT5G19730	0
5	6765275	6765290	5	6764727	6766669	AT5G20030	0
5	6844224	6844237	5	6844714	6850154	AT5G20280	478
5	7153197	7153212	5	7148978	7152876	AT5G21060	-322
5	7328721	7328806	5	7328961	7330930	AT5G22100	156
5	7488104	7488119	5	7489422	7490503	AT5G22555	1304
5	7501823	7501912	5	7502674	7503449	AT5G22580	763
5	7639911	7640069	5	7639318	7642984	AT5G22860	0
5	7640850	7641121	5	7639318	7642984	AT5G22860	0
5	7644802	7644874	5	7639318	7642984	AT5G22860	-1819
5	7780807	7780916	5	7778121	7780628	AT5G23120	-180
5	7893023	7893091	5	7893671	7900387	AT5G23430	581
5	8082269	8082296	5	8082744	8083604	AT5G23950	449
5	8092215	8092328	5	8092969	8095285	AT5G23960	642
5	8270282	8270299	5	8266790	8271205	AT5G24300	0
5	8320154	8320313	5	8316440	8319981	AT5G24360	-174
5	8322269	8322407	5	8320969	8321544	AT5G24370	-726
5	8363320	8363360	5	8363831	8365036	AT5G24480	472
5	8439290	8439347	5	8437085	8439104	AT5G24650	-187
5	8445213	8445255	5	8443279	8443834	AT5G24660	-1380
5	8452825	8452852	5	8453602	8455518	AT5G24680	751
5	8504007	8504284	5	8500476	8502224	AT5G24770	-1784
5	8663488	8663538	5	8662099	8664533	AT5G25120	0
5	8850223	8850288	5	8851251	8854259	AT5G25430	964
5	8862941	8862994	5	8863363	8865677	AT5G25460	370
5	8896168	8896225	5	8894179	8895480	AT5G25550	-689
5	8897718	8897736	5	8897871	8901709	AT5G25560	136
5	8964760	8964914	5	8965245	8967504	AT5G25757	332
5	8968599	8968743	5	8967655	8969369	AT5G25760	0
5	8968863	8968897	5	8967655	8969369	AT5G25760	0
5	9113501	9113606	5	9109026	9113235	AT5G26090	-267
5	9114768	9115077	5	9109026	9113235	AT5G26090	-1534
5	9238899	9239038	5	9238310	9241236	AT5G26320	0
5	9248868	9249093	5	9243511	9247066	AT5G26340	-1803
5	9284241	9284366	5	9284558	9284997	AT5G26717	193
5	9298680	9298886	5	9300416	9301990	AT5G26730	1531
5	9422506	9422611	5	9418195	9422156	AT5G26780	-351
5	9583649	9583794	5	9584092	9588049	AT5G27230	299
5	9647917	9647980	5	9648667	9654426	AT5G27350	688
5	9768505	9768548	5	9764135	9769903	AT5G27610	0
5	9832177	9832380	5	9830343	9831790	AT5G27760	-388
5	10049876	10049903	5	10050222	10050317	AT5G28052	320
5	10378698	10378773	5	10379446	10380973	AT5G28463	674
5	10613625	10613635	5	10612529	10613004	AT5G28620	-622
5	10653887	10654031	5	10654592	10654741	AT5G28642	562
5	10718869	10719022	5	10719437	10722013	AT5G28680	416
5	10930035	10930949	5	10925635	10930338	AT5G28900	0
5	10930035	10930949	5	10930569	10932999	AT5G28910	0
5	10931091	10931246	5	10930569	10932999	AT5G28910	0
5	10931402	10931519	5	10930569	10932999	AT5G28910	0
5	12262781	12262899	5	12263255	12265041	AT5G32613	357
5	12263072	12263119	5	12263255	12265041	AT5G32613	137
5	13232672	13232837	5	13233374	13235567	AT5G34930	538
5	13239413	13239625	5	13235829	13238839	AT5G34940	-575
5	13313793	13313882	5	13311036	13311854	AT5G35050	-1940
5	13353494	13353635	5	13354273	13356817	AT5G35080	639
5	13361836	13361907	5	13360283	13361390	AT5G35100	-447
5	13385847	13385975	5	13386852	13387175	AT5G35120	878
5	13413938	13413959	5	13414751	13417265	AT5G35160	793
5	13712597	13712671	5	13710111	13712288	AT5G35530	-310
5	13721351	13721435	5	13722137	13722993	AT5G35540	703
5	13764474	13764564	5	13761965	13763944	AT5G35580	-531
5	13835154	13835255	5	13834633	13835606	AT5G35640	0
5	13855121	13855391	5	13856103	13858059	AT5G35670	713
5	13859140	13859352	5	13857921	13859013	AT5G35680	-128
5	13892611	13892667	5	13893707	13896974	AT5G35730	1041
5	13903259	13903353	5	13900752	13902997	AT5G35735	-263
5	14012278	14012432	5	14007826	14011764	AT5G35840	-515
5	14013287	14013477	5	14007826	14011764	AT5G35840	-1524
5	14063424	14063515	5	14062676	14065706	AT5G35926	0
5	14066374	14066486	5	14066992	14074751	AT5G35930	507
5	14094906	14094926	5	14093675	14094277	AT5G35945	-630
5	14103680	14103695	5	14104943	14106764	AT5G35950	1249
5	14104133	14104189	5	14104943	14106764	AT5G35950	755
5	14107828	14108001	5	14108524	14110536	AT5G35960	524
5	14123763	14123856	5	14118876	14123340	AT5G35970	-424
5	14190649	14190669	5	14191711	14194176	AT5G36100	1043
5	14219860	14220005	5	14220737	14225422	AT5G36150	733
5	14232002	14232127	5	14233110	14235151	AT5G36160	984
5	14238436	14238619	5	14239028	14242135	AT5G36180	410
5	14300980	14301166	5	14299235	14299462	AT5G36280	-1519
5	14609029	14609082	5	14606980	14607754	AT5G36980	-1276
5	14618751	14618775	5	14618107	14620282	AT5G37000	0
5	14795356	14795536	5	14792984	14796027	AT5G37350	0
5	14884061	14884191	5	14881560	14883989	AT5G37478	-73
5	14938343	14938409	5	14938121	14938612	AT5G37610	0
5	15265819	15265985	5	15261005	15265630	AT5G38210	-190
5	15266148	15266253	5	15261005	15265630	AT5G38210	-519
5	15511997	15512089	5	15510901	15512691	AT5G38730	0
5	15755180	15755446	5	15752992	15754677	AT5G39360	-504
5	15982229	15982308	5	15982173	15983136	AT5G39920	0
5	15982412	15982539	5	15982173	15983136	AT5G39920	0
5	15983397	15983525	5	15982173	15983136	AT5G39920	-262
5	15983648	15983759	5	15982173	15983136	AT5G39920	-513
5	16393712	16393810	5	16391836	16393375	AT5G40900	-338
5	16423570	16423609	5	16420780	16423830	AT5G41000	0
5	16479739	16479770	5	16478486	16480584	AT5G41170	0
5	16556790	16556857	5	16551119	16556003	AT5G41370	-788
5	17174708	17174779	5	17176384	17178018	AT5G42830	1606
5	17254918	17254960	5	17255291	17257742	AT5G43020	332
5	17583199	17583223	5	17582977	17583772	AT5G43755	0
5	17583460	17583565	5	17582977	17583772	AT5G43755	0
5	17819125	17819161	5	17817028	17823708	AT5G44240	0
5	17828035	17828218	5	17829626	17831225	AT5G44260	1409
5	17850405	17850501	5	17847781	17849536	AT5G44310	-870
5	17926581	17926677	5	17926351	17926710	AT5G44495	0
5	18113967	18113985	5	18114666	18118608	AT5G44870	682
5	18147871	18147894	5	18149369	18150892	AT5G44940	1476
5	18251751	18251765	5	18247228	18258138	AT5G45140	0
5	18421065	18421161	5	18421744	18421962	AT5G45469	584
5	18499775	18499829	5	18496311	18499673	AT5G45610	-103
5	18499941	18500064	5	18496311	18499673	AT5G45610	-269
5	18520091	18520171	5	18513431	18518868	AT5G45650	-1224
5	18520729	18521038	5	18513431	18518868	AT5G45650	-1862
5	18534126	18534152	5	18534999	18536316	AT5G45690	848
5	18538699	18538928	5	18537349	18538196	AT5G45700	-504
5	18579571	18579637	5	18575536	18579107	AT5G45800	-465
5	18636974	18637054	5	18637023	18640361	AT5G45960	0
5	18637175	18637425	5	18637023	18640361	AT5G45960	0
5	19048561	19048569	5	19046858	19050880	AT5G46910	0
5	19323883	19323897	5	19317716	19327334	AT5G47690	0
5	19437772	19437811	5	19434827	19436689	AT5G47990	-1084
5	19675612	19675699	5	19674392	19675292	AT5G48543	-321
5	19685334	19685354	5	19684006	19687151	AT5G48560	0
5	20059851	20060016	5	20054523	20058464	AT5G49460	-1388
5	20214917	20215008	5	20210878	20213734	AT5G49750	-1184
5	20313060	20313161	5	20308033	20312808	AT5G49930	-253
5	20314625	20314693	5	20315398	20317401	AT5G49940	706
5	20426749	20426810	5	20421073	20425586	AT5G50170	-1164
5	20669882	20670052	5	20668113	20668268	AT5G50801	-1615
5	20701568	20701600	5	20701366	20701644	AT5G50880	0
5	20771264	20771369	5	20768804	20771032	AT5G51080	-233
5	20771775	20771930	5	20772237	20773194	AT5G51090	308
5	20802699	20802792	5	20803106	20804268	AT5G51195	315
5	21100315	21100438	5	21101123	21103568	AT5G51930	686
5	21224587	21224709	5	21221643	21222600	AT5G52270	-1988
5	21469386	21469494	5	21470299	21471861	AT5G52930	806
5	21488316	21488332	5	21488490	21496537	AT5G53010	159
5	21534339	21534422	5	21534473	21537816	AT5G53120	52
5	21837765	21837895	5	21839818	21841977	AT5G53780	1924
5	21838090	21838390	5	21839818	21841977	AT5G53780	1429
5	21846481	21846526	5	21843501	21845261	AT5G53790	-1221
5	21942495	21942588	5	21941602	21942146	AT5G54067	-350
5	22095073	22095182	5	22094247	22094906	AT5G54410	-168
5	22230965	22231127	5	22227574	22230500	AT5G54710	-466
5	22440834	22441101	5	22439851	22441005	AT5G55340	0
5	22441698	22442013	5	22442356	22443393	AT5G55350	344
5	22442535	22442591	5	22442356	22443393	AT5G55350	0
5	22491524	22491623	5	22488074	22491266	AT5G55520	-259
5	22491869	22491916	5	22488074	22491266	AT5G55520	-604
5	22581345	22581385	5	22580670	22581335	AT5G55790	-11
5	22621097	22621206	5	22619104	22620204	AT5G55880	-894
5	22701160	22701366	5	22700962	22702116	AT5G56050	0
5	22701539	22701619	5	22700962	22702116	AT5G56050	0
5	22705197	22705538	5	22704008	22704892	AT5G56060	-306
5	22707439	22707606	5	22708679	22709204	AT5G56070	1074
5	22804879	22805036	5	22802316	22804377	AT5G56310	-503
5	23129482	23129575	5	23126922	23127654	AT5G57123	-1829
5	23721081	23721102	5	23719702	23723137	AT5G58720	0
5	23914893	23914971	5	23914141	23915139	AT5G59280	0
5	23915929	23915953	5	23915530	23918192	AT5G59290	0
5	24110980	24111150	5	24111324	24112020	AT5G59845	175
5	24136885	24136940	5	24134526	24136496	AT5G59930	-390
5	24475309	24475394	5	24473319	24474491	AT5G60840	-819
5	24722905	24722999	5	24722870	24723983	AT5G61470	0
5	25264893	25264954	5	25262179	25263901	AT5G62950	-993
5	25905427	25905602	5	25906083	25906403	AT5G64800	482
5	26346966	26347053	5	26346314	26347610	AT5G65850	0
5	26607078	26607153	5	26608316	26608866	AT5G66658	1164
5	26607843	26607901	5	26608316	26608866	AT5G66658	416

## Sheet: Embryogenesis CHH-DMR
Table S5. Genes associated with germin-DMRs.
Association was determined whether DMR located within gene body and 5'- or 3'- flanking 2kb regions.
First three columns indicate DMR coordinates, following four columns indicate associated gene coordinates and gene id. The last column indicates distance between DMR and genes. If distance is 0, it means DMR overlap with gene body.
chr	start	end	chr	start	end	ID	distance
1	44594	44878	1	44677	44787	AT1G01073	0
1	55693	56150	1	56624	56740	AT1G01115	475
1	56257	56517	1	56624	56740	AT1G01115	108
1	193288	193688	1	192640	193670	AT1G01530	0
1	213591	213948	1	214229	217304	AT1G01590	282
1	238425	238591	1	232841	237817	AT1G01650	-609
1	238876	239324	1	240057	242608	AT1G01660	734
1	256209	256441	1	252947	254495	AT1G01695	-1715
1	258411	258643	1	259495	261474	AT1G01700	853
1	291958	291988	1	284610	291094	AT1G01790	-865
1	292132	292182	1	284610	291094	AT1G01790	-1039
1	292288	292579	1	293342	295040	AT1G01800	764
1	422915	423171	1	418748	422438	AT1G02205	-478
1	423293	423374	1	418748	422438	AT1G02205	-856
1	423515	423678	1	418748	422438	AT1G02205	-1078
1	424266	424360	1	418748	422438	AT1G02205	-1829
1	431951	432008	1	428814	430647	AT1G02220	-1305
1	433488	433727	1	435174	436776	AT1G02230	1448
1	446799	446941	1	443149	446235	AT1G02270	-565
1	447687	447962	1	448463	450426	AT1G02280	502
1	474097	474206	1	474500	476511	AT1G02370	295
1	499600	499747	1	497976	498516	AT1G02450	-1085
1	499936	500142	1	497976	498516	AT1G02450	-1421
1	500291	501011	1	497976	498516	AT1G02450	-1776
1	512694	513146	1	511765	513624	AT1G02470	0
1	540434	541041	1	541335	542240	AT1G02570	295
1	549589	550880	1	544783	549202	AT1G02580	-388
1	559296	559555	1	560610	562424	AT1G02630	1056
1	587478	588051	1	584260	587219	AT1G02690	-260
1	599477	599629	1	599416	602038	AT1G02740	0
1	612612	612764	1	610391	612324	AT1G02790	-289
1	634124	634606	1	635144	637262	AT1G02860	539
1	639236	641346	1	637214	638677	AT1G02870	-560
1	670390	670424	1	666872	669837	AT1G02960	-554
1	670533	671006	1	671661	672814	AT1G02965	656
1	696478	697506	1	693480	696382	AT1G03010	-97
1	758585	758754	1	756414	758612	AT1G03150	0
1	758914	759236	1	756414	758612	AT1G03150	-303
1	759398	759513	1	756414	758612	AT1G03150	-787
1	759617	759975	1	756414	758612	AT1G03150	-1006
1	760200	760510	1	761282	766158	AT1G03160	773
1	781128	782580	1	780602	781285	AT1G03200	0
1	784902	785439	1	782948	784240	AT1G03210	-663
1	791670	792498	1	792222	792986	AT1G03240	0
1	822020	822444	1	822638	824393	AT1G03350	195
1	846815	846977	1	844436	847683	AT1G03410	0
1	847086	847674	1	844436	847683	AT1G03410	0
1	888674	889481	1	890156	892410	AT1G03560	676
1	912427	912486	1	911436	911759	AT1G03660	-669
1	912794	912821	1	911436	911759	AT1G03660	-1036
1	943986	944254	1	944572	947483	AT1G03770	319
1	944256	944425	1	944572	947483	AT1G03770	148
1	1161007	1161197	1	1161311	1161982	AT1G04330	115
1	1184437	1185267	1	1185550	1188517	AT1G04400	284
1	1250354	1250513	1	1246728	1248775	AT1G04570	-1580
1	1250804	1250902	1	1252122	1257510	AT1G04580	1221
1	1286698	1287041	1	1282741	1286584	AT1G04620	-115
1	1287360	1287634	1	1287831	1289820	AT1G04625	198
1	1289014	1289535	1	1287831	1289820	AT1G04625	0
1	1293504	1293597	1	1292080	1293357	AT1G04640	-148
1	1344407	1344626	1	1345036	1348451	AT1G04790	411
1	1379549	1379676	1	1375961	1379185	AT1G04880	-365
1	1379803	1379933	1	1380382	1382599	AT1G04890	450
1	1387467	1387516	1	1383841	1387895	AT1G04900	0
1	1445316	1445556	1	1447369	1448448	AT1G05040	1814
1	1445663	1446237	1	1447369	1448448	AT1G05040	1133
1	1476430	1476752	1	1471406	1476078	AT1G05120	-353
1	1522770	1523478	1	1521137	1522681	AT1G05240	-90
1	1592209	1592408	1	1590073	1590753	AT1G05420	-1457
1	1593094	1593191	1	1594057	1595818	AT1G05430	867
1	1676535	1676581	1	1673861	1675934	AT1G05610	-602
1	1676828	1676840	1	1677507	1678270	AT1G05615	668
1	1677006	1677095	1	1677507	1678270	AT1G05615	413
1	1705377	1706101	1	1703092	1704691	AT1G05680	-687
1	1706242	1706454	1	1707011	1709347	AT1G05690	558
1	1728623	1729267	1	1726608	1728404	AT1G05780	-220
1	1875473	1876168	1	1874885	1877528	AT1G06148	0
1	1876329	1876770	1	1874885	1877528	AT1G06148	0
1	1881879	1882331	1	1883004	1883934	AT1G06160	674
1	1938153	1938326	1	1938963	1940459	AT1G06360	638
1	1938496	1938537	1	1938963	1940459	AT1G06360	427
1	1975058	1975248	1	1973834	1974386	AT1G06475	-673
1	1975405	1975531	1	1973834	1974386	AT1G06475	-1020
1	1975846	1976831	1	1973834	1974386	AT1G06475	-1461
1	1976853	1976901	1	1978762	1989409	AT1G06490	1862
1	1977039	1977149	1	1978762	1989409	AT1G06490	1614
1	2157085	2157714	1	2157658	2158158	AT1G07025	0
1	2172559	2172574	1	2169982	2172194	AT1G07080	-366
1	2177914	2177954	1	2178104	2184148	AT1G07110	151
1	2189035	2189712	1	2189928	2190659	AT1G07135	217
1	2212905	2213292	1	2208719	2212546	AT1G07200	-360
1	2233791	2234455	1	2229757	2232897	AT1G07270	-895
1	2340154	2340229	1	2336523	2339391	AT1G07590	-764
1	2358330	2358389	1	2359549	2366561	AT1G07650	1161
1	2410680	2410708	1	2410056	2412677	AT1G07780	0
1	2411590	2411676	1	2410056	2412677	AT1G07780	0
1	2411777	2411815	1	2410056	2412677	AT1G07780	0
1	2412109	2412185	1	2410056	2412677	AT1G07780	0
1	2415073	2415230	1	2414286	2414967	AT1G07795	-107
1	2415772	2416026	1	2416265	2420757	AT1G07810	240
1	2472880	2473111	1	2473165	2474927	AT1G07980	55
1	2473223	2473334	1	2473165	2474927	AT1G07980	0
1	2526932	2526966	1	2527170	2529120	AT1G08100	205
1	2533249	2533333	1	2535328	2537931	AT1G08110	1996
1	2534684	2534787	1	2535328	2537931	AT1G08110	542
1	2587147	2588389	1	2583654	2586744	AT1G08230	-404
1	2887249	2887709	1	2887285	2887706	AT1G08985	0
1	2986345	2986803	1	2986939	2987393	AT1G09245	137
1	2987007	2987374	1	2986939	2987393	AT1G09245	0
1	2993352	2993769	1	2993404	2993820	AT1G09260	0
1	3023463	3023797	1	3021802	3022368	AT1G09360	-1096
1	3023941	3024305	1	3024896	3025435	AT1G09370	592
1	3063451	3063741	1	3064124	3065937	AT1G09490	384
1	3073213	3073463	1	3070946	3072050	AT1G09520	-1164
1	3073710	3073917	1	3070946	3072050	AT1G09520	-1661
1	3074048	3074169	1	3070946	3072050	AT1G09520	-1999
1	3247516	3247582	1	3244213	3247200	AT1G09960	-317
1	3250675	3251017	1	3252240	3255693	AT1G09970	1224
1	3251156	3251364	1	3252240	3255693	AT1G09970	877
1	3342440	3342701	1	3338303	3341608	AT1G10180	-833
1	3342830	3343974	1	3343686	3345632	AT1G10190	0
1	3344127	3344537	1	3343686	3345632	AT1G10190	0
1	3344690	3345516	1	3343686	3345632	AT1G10190	0
1	3413164	3413287	1	3407024	3412843	AT1G10390	-322
1	3413592	3414853	1	3414852	3416358	AT1G10400	0
1	3427858	3428254	1	3428478	3430633	AT1G10430	225
1	3431439	3431475	1	3431780	3438370	AT1G10450	306
1	3442032	3442055	1	3442327	3443957	AT1G10470	273
1	3487425	3487541	1	3487584	3491277	AT1G10570	44
1	3498097	3498388	1	3496928	3499439	AT1G10586	0
1	3498850	3498939	1	3496928	3499439	AT1G10586	0
1	3551566	3551665	1	3549992	3550632	AT1G10690	-935
1	3551955	3552123	1	3549992	3550632	AT1G10690	-1324
1	3552262	3552580	1	3554104	3556503	AT1G10700	1525
1	3595972	3596052	1	3596360	3597847	AT1G10790	309
1	3771024	3771079	1	3768724	3769706	AT1G11250	-1319
1	3771319	3771419	1	3768724	3769706	AT1G11250	-1614
1	3782152	3782206	1	3780429	3786990	AT1G11270	0
1	3818446	3818487	1	3817591	3820805	AT1G11350	0
1	3828050	3828232	1	3828098	3830945	AT1G11370	0
1	3889999	3890046	1	3888690	3890811	AT1G11580	0
1	3892184	3892230	1	3892580	3894677	AT1G11590	351
1	3892355	3892589	1	3892580	3894677	AT1G11590	0
1	3892709	3892840	1	3892580	3894677	AT1G11590	0
1	3897619	3898077	1	3898002	3898609	AT1G11593	0
1	3898186	3898316	1	3898002	3898609	AT1G11593	0
1	3898435	3898802	1	3898002	3898609	AT1G11593	0
1	3899730	3899880	1	3898002	3898609	AT1G11593	-1122
1	3910595	3910626	1	3910833	3911924	AT1G11620	208
1	3919896	3920151	1	3919272	3919774	AT1G11655	-123
1	3925652	3925876	1	3920543	3924555	AT1G11660	-1098
1	3926133	3926185	1	3920543	3924555	AT1G11660	-1579
1	3926310	3926866	1	3928162	3931576	AT1G11670	1297
1	3932219	3932296	1	3928162	3931576	AT1G11670	-644
1	3980417	3980660	1	3979862	3980956	AT1G11785	0
1	3980791	3981141	1	3979862	3980956	AT1G11785	0
1	4061745	4061882	1	4062462	4063337	AT1G12020	581
1	4067937	4068542	1	4070124	4072567	AT1G12040	1583
1	4068685	4069441	1	4070124	4072567	AT1G12040	684
1	4093251	4094469	1	4095246	4095845	AT1G12100	778
1	4110312	4110466	1	4105233	4109545	AT1G12110	-768
1	4110809	4110943	1	4105233	4109545	AT1G12110	-1265
1	4111088	4111335	1	4105233	4109545	AT1G12110	-1544
1	4111493	4112067	1	4105233	4109545	AT1G12110	-1949
1	4112583	4112831	1	4114771	4117594	AT1G12120	1941
1	4180674	4180794	1	4178359	4182593	AT1G12290	0
1	4293733	4293918	1	4294594	4297084	AT1G12620	677
1	4382948	4383106	1	4382160	4383611	AT1G12855	0
1	4388353	4388443	1	4387129	4389110	AT1G12870	0
1	4388446	4388491	1	4387129	4389110	AT1G12870	0
1	4405894	4406330	1	4398375	4405605	AT1G12930	-290
1	4406491	4407801	1	4398375	4405605	AT1G12930	-887
1	4410879	4411168	1	4412887	4413057	AT1G12938	1720
1	4414053	4414182	1	4412887	4413057	AT1G12938	-997
1	4415375	4416093	1	4416405	4418590	AT1G12940	313
1	4425258	4425359	1	4423640	4425789	AT1G12970	0
1	4439942	4440012	1	4436105	4439476	AT1G13000	-467
1	4493389	4493645	1	4488533	4492587	AT1G13170	-803
1	4493760	4494146	1	4495028	4498469	AT1G13180	883
1	4504978	4505091	1	4501581	4503591	AT1G13195	-1388
1	4505092	4506917	1	4507221	4508528	AT1G13200	305
1	4507770	4507797	1	4507221	4508528	AT1G13200	0
1	4595202	4595403	1	4592481	4594391	AT1G13390	-812
1	4603935	4604032	1	4601261	4603298	AT1G13410	-638
1	4618713	4620400	1	4620228	4621580	AT1G13470	0
1	4658233	4658438	1	4658538	4659106	AT1G13605	101
1	4682698	4682789	1	4680432	4682196	AT1G13650	-503
1	4683002	4683050	1	4680432	4682196	AT1G13650	-807
1	4686477	4686545	1	4688156	4688966	AT1G13670	1612
1	4708042	4708334	1	4709824	4712550	AT1G13730	1491
1	4719965	4720431	1	4720243	4721342	AT1G13760	0
1	4720447	4721639	1	4720243	4721342	AT1G13760	0
1	4739167	4739240	1	4739873	4741038	AT1G13830	634
1	4739389	4739531	1	4739873	4741038	AT1G13830	343
1	4773082	4773361	1	4773576	4774867	AT1G13950	216
1	4786960	4787102	1	4788463	4794654	AT1G13980	1362
1	4860290	4860559	1	4860515	4860649	AT1G14225	0
1	4896615	4896633	1	4897346	4898961	AT1G14340	714
1	4966568	4967231	1	4968142	4970311	AT1G14520	912
1	4967430	4967455	1	4968142	4970311	AT1G14520	688
1	4992745	4993408	1	4989562	4992732	AT1G14580	-14
1	5044215	5045113	1	5042323	5044294	AT1G14685	0
1	5055852	5056337	1	5051760	5055252	AT1G14690	-601
1	5098413	5098811	1	5093961	5098032	AT1G14790	-382
1	5099093	5099603	1	5099572	5102558	AT1G14800	0
1	5099728	5099834	1	5099572	5102558	AT1G14800	0
1	5100252	5100439	1	5099572	5102558	AT1G14800	0
1	5100628	5101013	1	5099572	5102558	AT1G14800	0
1	5101014	5102285	1	5099572	5102558	AT1G14800	0
1	5171727	5172162	1	5171207	5171742	AT1G15010	0
1	5171727	5172162	1	5172081	5172923	AT1G15015	0
1	5198505	5198879	1	5199018	5202175	AT1G15110	140
1	5285066	5285415	1	5283538	5284673	AT1G15360	-394
1	5365672	5365751	1	5365665	5366497	AT1G15580	0
1	5389719	5389930	1	5389952	5391490	AT1G15670	23
1	5436999	5437535	1	5430183	5436412	AT1G15780	-588
1	5437719	5437806	1	5438253	5440087	AT1G15790	448
1	5530819	5530837	1	5532415	5534877	AT1G16150	1579
1	5531318	5531779	1	5532415	5534877	AT1G16150	637
1	5657329	5657540	1	5659415	5665449	AT1G16540	1876
1	5691807	5692367	1	5687943	5691198	AT1G16650	-610
1	5692485	5692691	1	5687943	5691198	AT1G16650	-1288
1	5692804	5692902	1	5687943	5691198	AT1G16650	-1607
1	5695426	5696100	1	5697324	5699769	AT1G16670	1225
1	5696266	5696625	1	5697324	5699769	AT1G16670	700
1	5700033	5700182	1	5697324	5699769	AT1G16670	-265
1	5700283	5700444	1	5697324	5699769	AT1G16670	-515
1	5700853	5700893	1	5697324	5699769	AT1G16670	-1085
1	5701111	5702075	1	5702753	5705838	AT1G16680	679
1	5798988	5799526	1	5799888	5800845	AT1G16960	363
1	5807069	5807187	1	5807311	5811488	AT1G16980	125
1	5807326	5807707	1	5807311	5811488	AT1G16980	0
1	5808022	5808426	1	5807311	5811488	AT1G16980	0
1	5811197	5811390	1	5807311	5811488	AT1G16980	0
1	5811971	5812035	1	5807311	5811488	AT1G16980	-484
1	5812150	5812222	1	5812728	5816662	AT1G17000	507
1	5813214	5813530	1	5812728	5816662	AT1G17000	0
1	5863196	5863317	1	5863431	5864009	AT1G17147	115
1	5899499	5899559	1	5896416	5898717	AT1G17240	-783
1	5911745	5912107	1	5909249	5911693	AT1G17270	-53
1	5912218	5912315	1	5909249	5911693	AT1G17270	-526
1	5913072	5913175	1	5909249	5911693	AT1G17270	-1380
1	5913562	5913832	1	5909249	5911693	AT1G17270	-1870
1	5915144	5915808	1	5916871	5920089	AT1G17280	1064
1	5916030	5916563	1	5916871	5920089	AT1G17280	309
1	5958732	5958878	1	5955488	5957212	AT1G17380	-1521
1	5966527	5966692	1	5968534	5969995	AT1G17410	1843
1	5966851	5967071	1	5968534	5969995	AT1G17410	1464
1	5970781	5971103	1	5968534	5969995	AT1G17410	-787
1	5971194	5971257	1	5968534	5969995	AT1G17410	-1200
1	5971594	5971646	1	5968534	5969995	AT1G17410	-1600
1	5971755	5972085	1	5968534	5969995	AT1G17410	-1761
1	5975394	5975630	1	5977411	5981480	AT1G17420	1782
1	6074948	6075006	1	6072253	6074484	AT1G17665	-465
1	6075182	6075509	1	6076077	6082337	AT1G17680	569
1	6102440	6102891	1	6100964	6105265	AT1G17745	0
1	6117875	6117953	1	6110107	6116617	AT1G17760	-1259
1	6123027	6123452	1	6120741	6122822	AT1G17770	-206
1	6123637	6123734	1	6123701	6125269	AT1G17780	0
1	6123933	6125244	1	6123701	6125269	AT1G17780	0
1	6140432	6141549	1	6142564	6146521	AT1G17840	1016
1	6156755	6156824	1	6154268	6155752	AT1G17890	-1004
1	6198105	6198807	1	6199898	6201484	AT1G18010	1092
1	6210901	6211409	1	6209771	6211588	AT1G18050	0
1	6211750	6211978	1	6211873	6213444	AT1G18060	0
1	6218505	6218731	1	6213725	6218340	AT1G18070	-166
1	6218973	6219196	1	6213725	6218340	AT1G18070	-634
1	6231237	6231277	1	6227217	6230188	AT1G18100	-1050
1	6234449	6235137	1	6235895	6238799	AT1G18130	759
1	6235762	6236175	1	6235895	6238799	AT1G18130	0
1	6236312	6237082	1	6235895	6238799	AT1G18130	0
1	6237217	6237775	1	6235895	6238799	AT1G18130	0
1	6276066	6276104	1	6276788	6278150	AT1G18250	685
1	6276210	6276581	1	6276788	6278150	AT1G18250	208
1	6302586	6302870	1	6301200	6303956	AT1G18310	0
1	6302960	6303126	1	6301200	6303956	AT1G18310	0
1	6378685	6379334	1	6377321	6378580	AT1G18540	-106
1	6379455	6381075	1	6381503	6384340	AT1G18550	429
1	6402918	6405078	1	6400404	6402791	AT1G18600	-128
1	6405085	6405391	1	6405645	6409297	AT1G18610	255
1	6425911	6426569	1	6421117	6425880	AT1G18660	-32
1	6450188	6450371	1	6450594	6453114	AT1G18710	224
1	6454680	6454748	1	6450594	6453114	AT1G18710	-1567
1	6454871	6455162	1	6450594	6453114	AT1G18710	-1758
1	6455523	6456027	1	6457821	6459751	AT1G18720	1795
1	6470452	6470710	1	6471150	6471824	AT1G18760	441
1	6471007	6471108	1	6471150	6471824	AT1G18760	43
1	6473004	6473177	1	6473370	6474048	AT1G18770	194
1	6487234	6487551	1	6485596	6487030	AT1G18810	-205
1	6538579	6538742	1	6532559	6538145	AT1G18910	-435
1	6539212	6539976	1	6532559	6538145	AT1G18910	-1068
1	6540131	6540283	1	6532559	6538145	AT1G18910	-1987
1	6541613	6541991	1	6543852	6545592	AT1G18940	1862
1	6542223	6542976	1	6543852	6545592	AT1G18940	877
1	6543373	6543463	1	6543852	6545592	AT1G18940	390
1	6573890	6575491	1	6576895	6577413	AT1G19040	1405
1	6587996	6588516	1	6588542	6589338	AT1G19086	27
1	6588665	6589502	1	6588542	6589338	AT1G19086	0
1	6589614	6590145	1	6590245	6592816	AT1G19090	101
1	6590314	6590483	1	6590245	6592816	AT1G19090	0
1	6590919	6591130	1	6590245	6592816	AT1G19090	0
1	6591242	6591333	1	6590245	6592816	AT1G19090	0
1	6591642	6592068	1	6590245	6592816	AT1G19090	0
1	6592191	6592990	1	6590245	6592816	AT1G19090	0
1	6593868	6593927	1	6594930	6601355	AT1G19100	1004
1	6594037	6594134	1	6594930	6601355	AT1G19100	797
1	6604555	6604673	1	6602126	6605908	AT1G19110	0
1	6615397	6615648	1	6614162	6615214	AT1G19160	-184
1	6657182	6657527	1	6657260	6659569	AT1G19260	0
1	6657849	6658010	1	6657260	6659569	AT1G19260	0
1	6658236	6658647	1	6657260	6659569	AT1G19260	0
1	6658984	6659298	1	6657260	6659569	AT1G19260	0
1	6659544	6659642	1	6657260	6659569	AT1G19260	0
1	6659764	6660541	1	6657260	6659569	AT1G19260	-196
1	6661834	6661905	1	6662501	6666028	AT1G19270	597
1	6662124	6662178	1	6662501	6666028	AT1G19270	324
1	6704255	6704313	1	6700772	6703368	AT1G19390	-888
1	6704540	6704647	1	6700772	6703368	AT1G19390	-1173
1	6704882	6705151	1	6700772	6703368	AT1G19390	-1515
1	6707786	6707889	1	6709773	6710670	AT1G19394	1885
1	6717969	6718452	1	6714492	6716439	AT1G19410	-1531
1	6723029	6723048	1	6724573	6728040	AT1G19430	1526
1	6723938	6724076	1	6724573	6728040	AT1G19430	498
1	6724270	6724283	1	6724573	6728040	AT1G19430	291
1	6744015	6744101	1	6744353	6746408	AT1G19480	253
1	6756730	6756803	1	6756284	6757377	AT1G19510	0
1	6758834	6759368	1	6759965	6762778	AT1G19520	598
1	6778362	6778507	1	6778988	6781173	AT1G19600	482
1	6778627	6778747	1	6778988	6781173	AT1G19600	242
1	6906133	6906329	1	6905034	6906018	AT1G19890	-116
1	6906447	6906609	1	6906899	6908741	AT1G19900	291
1	6926789	6926870	1	6924184	6926724	AT1G19950	-66
1	6927194	6927478	1	6924184	6926724	AT1G19950	-471
1	6959947	6960213	1	6958010	6959123	AT1G20070	-825
1	7027058	7027155	1	7025548	7029698	AT1G20290	0
1	7027484	7027584	1	7025548	7029698	AT1G20290	0
1	7035552	7036771	1	7033657	7034874	AT1G20320	-679
1	7036895	7037293	1	7038688	7040159	AT1G20330	1396
1	7076258	7076460	1	7072192	7075838	AT1G20400	-421
1	7077163	7077601	1	7077167	7077606	AT1G20405	0
1	7132351	7132500	1	7131166	7132183	AT1G20590	-169
1	7132603	7132751	1	7133111	7134416	AT1G20600	361
1	7132956	7133032	1	7133111	7134416	AT1G20600	80
1	7138343	7138806	1	7134790	7137781	AT1G20610	-563
1	7161902	7161955	1	7158244	7160526	AT1G20650	-1377
1	7162162	7162482	1	7158244	7160526	AT1G20650	-1637
1	7170893	7170961	1	7169382	7170796	AT1G20680	-98
1	7201680	7202138	1	7200394	7201538	AT1G20740	-143
1	7227663	7228066	1	7226310	7227566	AT1G20795	-98
1	7241088	7241258	1	7238800	7239669	AT1G20823	-1420
1	7249245	7249689	1	7244939	7248143	AT1G20840	-1103
1	7255276	7255371	1	7254007	7258677	AT1G20860	0
1	7255663	7255925	1	7254007	7258677	AT1G20860	0
1	7256696	7256876	1	7254007	7258677	AT1G20860	0
1	7256977	7257061	1	7254007	7258677	AT1G20860	0
1	7281704	7281896	1	7276943	7281138	AT1G20910	-567
1	7282181	7282406	1	7276943	7281138	AT1G20910	-1044
1	7283444	7283674	1	7285059	7289778	AT1G20920	1386
1	7284052	7284086	1	7285059	7289778	AT1G20920	974
1	7284274	7284729	1	7285059	7289778	AT1G20920	331
1	7313046	7313590	1	7313081	7313227	AT1G20967	0
1	7365663	7365938	1	7366775	7367678	AT1G21050	838
1	7392373	7392488	1	7389981	7391553	AT1G21110	-821
1	7392995	7393056	1	7389981	7391553	AT1G21110	-1443
1	7393157	7393319	1	7389981	7391553	AT1G21110	-1605
1	7431911	7431945	1	7429980	7432346	AT1G21230	0
1	7433573	7433622	1	7434303	7436830	AT1G21240	682
1	7436840	7436916	1	7436842	7437342	AT1G21245	0
1	7443987	7444106	1	7444931	7447549	AT1G21270	826
1	7475481	7475570	1	7476087	7476869	AT1G21340	518
1	7505104	7505223	1	7502159	7504175	AT1G21440	-930
1	7526237	7526286	1	7524086	7524631	AT1G21475	-1607
1	7541090	7541442	1	7542830	7543077	AT1G21528	1389
1	7665433	7665903	1	7665664	7665936	AT1G21835	0
1	7666041	7666156	1	7665664	7665936	AT1G21835	-106
1	7683183	7683201	1	7682584	7685662	AT1G21890	0
1	7711540	7712409	1	7712211	7712513	AT1G21928	0
1	7724758	7725024	1	7723259	7723954	AT1G21950	-805
1	7725524	7725725	1	7725972	7726586	AT1G21960	248
1	7729984	7730150	1	7727577	7729617	AT1G21970	-368
1	7744265	7744317	1	7744189	7747785	AT1G22000	0
1	7744456	7744488	1	7744189	7747785	AT1G22000	0
1	7744629	7744858	1	7744189	7747785	AT1G22000	0
1	7745012	7745112	1	7744189	7747785	AT1G22000	0
1	7745816	7745975	1	7744189	7747785	AT1G22000	0
1	7761339	7761648	1	7759164	7760556	AT1G22030	-784
1	7762061	7762126	1	7759164	7760556	AT1G22030	-1506
1	7766081	7766486	1	7767924	7770055	AT1G22040	1439
1	7783405	7783593	1	7773063	7781499	AT1G22060	-1907
1	7783743	7783779	1	7785776	7786391	AT1G22065	1998
1	7783948	7784103	1	7785776	7786391	AT1G22065	1674
1	7808481	7809329	1	7806309	7809632	AT1G22120	0
1	7810106	7810302	1	7806309	7809632	AT1G22120	-475
1	7810474	7810579	1	7806309	7809632	AT1G22120	-843
1	7811134	7811365	1	7812387	7814264	AT1G22130	1023
1	7811538	7811873	1	7812387	7814264	AT1G22130	515
1	7816103	7816326	1	7814763	7815631	AT1G22140	-473
1	7833826	7833938	1	7835782	7837288	AT1G22190	1845
1	7848367	7848611	1	7846602	7847802	AT1G22220	-566
1	7908462	7908584	1	7903660	7906673	AT1G22400	-1790
1	7935610	7935807	1	7934162	7935382	AT1G22480	-229
1	7935920	7936124	1	7934162	7935382	AT1G22480	-539
1	7936719	7936764	1	7934162	7935382	AT1G22480	-1338
1	7959429	7959478	1	7955493	7958442	AT1G22530	-988
1	7959750	7959817	1	7955493	7958442	AT1G22530	-1309
1	7959943	7960605	1	7955493	7958442	AT1G22530	-1502
1	7975909	7976420	1	7976620	7978573	AT1G22570	201
1	7981095	7981340	1	7981740	7984334	AT1G22590	401
1	7985106	7985244	1	7981740	7984334	AT1G22590	-773
1	7985389	7985526	1	7981740	7984334	AT1G22590	-1056
1	7985661	7986166	1	7987141	7989217	AT1G22600	976
1	7986271	7986337	1	7987141	7989217	AT1G22600	805
1	8043883	8044222	1	8044232	8045665	AT1G22720	11
1	8053035	8053142	1	8050860	8052930	AT1G22750	-106
1	8053598	8053895	1	8050860	8052930	AT1G22750	-669
1	8113511	8113886	1	8109714	8112051	AT1G22920	-1461
1	8115200	8116489	1	8117339	8122127	AT1G22930	851
1	8116710	8116838	1	8117339	8122127	AT1G22930	502
1	8160133	8160235	1	8156646	8159077	AT1G23030	-1057
1	8160430	8160549	1	8156646	8159077	AT1G23030	-1354
1	8160848	8160939	1	8162414	8163149	AT1G23037	1476
1	8161763	8161869	1	8162414	8163149	AT1G23037	546
1	8169852	8169920	1	8168443	8169267	AT1G23050	-586
1	8190210	8190311	1	8184952	8189064	AT1G23090	-1147
1	8201362	8201397	1	8200383	8201235	AT1G23130	-128
1	8239489	8239524	1	8240174	8242129	AT1G23210	651
1	8266577	8266898	1	8263827	8266048	AT1G23300	-530
1	8267094	8267315	1	8263827	8266048	AT1G23300	-1047
1	8267461	8267518	1	8268404	8271933	AT1G23310	887
1	8272325	8272666	1	8268404	8271933	AT1G23310	-393
1	8272928	8273104	1	8273423	8275350	AT1G23320	320
1	8276005	8276061	1	8273423	8275350	AT1G23320	-656
1	8276506	8276559	1	8273423	8275350	AT1G23320	-1157
1	8276741	8276878	1	8273423	8275350	AT1G23320	-1392
1	8277123	8278173	1	8279588	8281891	AT1G23330	1416
1	8278570	8278958	1	8279588	8281891	AT1G23330	631
1	8282791	8283029	1	8283644	8286832	AT1G23340	616
1	8288196	8288922	1	8283644	8286832	AT1G23340	-1365
1	8291477	8291734	1	8293595	8294264	AT1G23350	1862
1	8320165	8320294	1	8317396	8319483	AT1G23420	-683
1	8374582	8374664	1	8373282	8375897	AT1G23670	0
1	8392164	8392427	1	8388655	8391540	AT1G23720	-625
1	8409158	8409580	1	8409963	8412041	AT1G23790	384
1	8419676	8419713	1	8420265	8422985	AT1G23820	553
1	8461380	8461453	1	8461909	8465943	AT1G23935	457
1	8512022	8512039	1	8510401	8510967	AT1G24062	-1056
1	8512497	8512550	1	8510401	8510967	AT1G24062	-1531
1	8538833	8538858	1	8536045	8537387	AT1G24140	-1447
1	8539188	8539383	1	8541027	8541739	AT1G24145	1645
1	8539550	8539618	1	8541027	8541739	AT1G24145	1410
1	8539789	8539849	1	8541027	8541739	AT1G24145	1179
1	8543851	8543962	1	8544250	8545551	AT1G24148	289
1	8573151	8573496	1	8573549	8575156	AT1G24210	54
1	8576960	8578238	1	8578658	8582413	AT1G24220	421
1	8621388	8621697	1	8614365	8620420	AT1G24300	-969
1	8621839	8622084	1	8614365	8620420	AT1G24300	-1420
1	8622824	8623114	1	8624061	8626405	AT1G24310	948
1	8623266	8623539	1	8624061	8626405	AT1G24310	523
1	8644716	8644767	1	8640582	8643478	AT1G24360	-1239
1	8644964	8645539	1	8646056	8647609	AT1G24380	518
1	8645647	8646580	1	8646056	8647609	AT1G24380	0
1	8647963	8648000	1	8648099	8648694	AT1G24388	100
1	8649324	8649563	1	8648201	8648995	AT1G24390	-330
1	8656109	8656179	1	8655246	8655650	AT1G24405	-460
1	8681922	8681954	1	8678858	8681894	AT1G24485	-29
1	8690500	8690763	1	8688629	8689268	AT1G24520	-1233
1	8708178	8708240	1	8707197	8709589	AT1G24570	0
1	8708540	8708556	1	8707197	8709589	AT1G24570	0
1	8723126	8723547	1	8723712	8724459	AT1G24620	166
1	8729055	8729177	1	8725883	8727212	AT1G24625	-1844
1	8737881	8738520	1	8734570	8737315	AT1G24650	-567
1	8740585	8740974	1	8741940	8755558	AT1G24706	967
1	8869582	8870916	1	8867108	8869092	AT1G25290	-491
1	8871042	8871111	1	8871568	8872386	AT1G25300	458
1	8915514	8915591	1	8914191	8915219	AT1G25410	-296
1	9005227	9005308	1	9002285	9004646	AT1G25682	-582
1	9018578	9018823	1	9016252	9017450	AT1G25988	-1129
1	9019235	9019303	1	9020380	9022769	AT1G26090	1078
1	9062198	9062538	1	9063471	9064914	AT1G26200	934
1	9077748	9077832	1	9078140	9079576	AT1G26240	309
1	9082790	9082858	1	9083838	9085464	AT1G26250	981
1	9126116	9126468	1	9126737	9128528	AT1G26380	270
1	9135707	9135833	1	9133291	9134874	AT1G26400	-834
1	9135956	9136394	1	9133291	9134874	AT1G26400	-1083
1	9136517	9138307	1	9138675	9140439	AT1G26410	369
1	9146592	9146646	1	9143967	9146050	AT1G26440	-543
1	9146758	9146812	1	9143967	9146050	AT1G26440	-709
1	9147866	9148095	1	9148710	9150250	AT1G26450	616
1	9174218	9174261	1	9171130	9172940	AT1G26550	-1279
1	9175988	9176395	1	9178378	9181835	AT1G26560	1984
1	9176508	9176986	1	9178378	9181835	AT1G26560	1393
1	9177164	9177847	1	9178378	9181835	AT1G26560	532
1	9187642	9188632	1	9184606	9187505	AT1G26580	-138
1	9201476	9201808	1	9195838	9199669	AT1G26620	-1808
1	9204050	9204824	1	9205836	9207383	AT1G26630	1013
1	9204999	9205554	1	9205836	9207383	AT1G26630	283
1	9236124	9236227	1	9234303	9234812	AT1G26720	-1313
1	9251842	9252027	1	9250224	9251644	AT1G26761	-199
1	9304762	9304834	1	9300873	9304328	AT1G26850	-435
1	9304971	9305032	1	9300873	9304328	AT1G26850	-644
1	9305137	9305187	1	9300873	9304328	AT1G26850	-810
1	9305353	9306214	1	9300873	9304328	AT1G26850	-1026
1	9330901	9331038	1	9330956	9331105	AT1G26921	0
1	9331182	9331291	1	9330956	9331105	AT1G26921	-78
1	9331530	9331682	1	9330956	9331105	AT1G26921	-426
1	9332668	9332731	1	9330956	9331105	AT1G26921	-1564
1	9335286	9335682	1	9336057	9337786	AT1G26930	376
1	9353926	9354102	1	9351454	9352761	AT1G26945	-1166
1	9357877	9358131	1	9355920	9357460	AT1G26960	-418
1	9367412	9368009	1	9364996	9365610	AT1G26976	-1803
1	9384243	9384372	1	9381803	9383984	AT1G27030	-260
1	9384637	9385022	1	9381803	9383984	AT1G27030	-654
1	9418132	9418351	1	9412820	9417504	AT1G27110	-629
1	9432284	9432380	1	9429047	9432274	AT1G27150	-11
1	9465397	9465402	1	9463806	9465444	AT1G27220	0
1	9547109	9547498	1	9546373	9547073	AT1G27490	-37
1	9547844	9548000	1	9546373	9547073	AT1G27490	-772
1	9548236	9548392	1	9546373	9547073	AT1G27490	-1164
1	9548587	9548720	1	9546373	9547073	AT1G27490	-1515
1	9549676	9549853	1	9551451	9554139	AT1G27500	1599
1	9550435	9550709	1	9551451	9554139	AT1G27500	743
1	9564806	9565155	1	9562591	9563963	AT1G27530	-844
1	9572301	9572854	1	9574550	9575189	AT1G27565	1697
1	9572969	9573703	1	9574550	9575189	AT1G27565	848
1	9573842	9573932	1	9574550	9575189	AT1G27565	619
1	9574113	9574655	1	9574550	9575189	AT1G27565	0
1	9574904	9575187	1	9574550	9575189	AT1G27565	0
1	9575289	9575320	1	9574550	9575189	AT1G27565	-101
1	9582682	9583225	1	9575538	9582376	AT1G27570	-307
1	9583333	9583657	1	9575538	9582376	AT1G27570	-958
1	9583762	9583953	1	9575538	9582376	AT1G27570	-1387
1	9584361	9584437	1	9575538	9582376	AT1G27570	-1986
1	9626276	9627211	1	9621570	9626004	AT1G27660	-273
1	9629655	9629818	1	9627572	9628496	AT1G27670	-1160
1	9629940	9630484	1	9631285	9634597	AT1G27680	802
1	9630673	9630798	1	9631285	9634597	AT1G27680	488
1	9706677	9706913	1	9706657	9707298	AT1G27870	0
1	9707018	9707154	1	9706657	9707298	AT1G27870	0
1	9707324	9708096	1	9706657	9707298	AT1G27870	-27
1	9746279	9746380	1	9746811	9748467	AT1G27970	432
1	9746555	9746586	1	9746811	9748467	AT1G27970	226
1	9754876	9755326	1	9752799	9753952	AT1G27990	-925
1	9755598	9755762	1	9756674	9757963	AT1G28000	913
1	9755911	9756196	1	9756674	9757963	AT1G28000	479
1	9756337	9756643	1	9756674	9757963	AT1G28000	32
1	9757589	9757687	1	9756674	9757963	AT1G28000	0
1	9811767	9811988	1	9812959	9815544	AT1G28120	972
1	9816695	9817167	1	9812959	9815544	AT1G28120	-1152
1	9817323	9817700	1	9812959	9815544	AT1G28120	-1780
1	9836471	9836579	1	9834943	9835904	AT1G28150	-568
1	9837195	9837278	1	9834943	9835904	AT1G28150	-1292
1	9837560	9837600	1	9834943	9835904	AT1G28150	-1657
1	9837761	9837826	1	9839387	9840124	AT1G28160	1562
1	9843077	9843454	1	9843075	9845002	AT1G28180	0
1	9843611	9843663	1	9843075	9845002	AT1G28180	0
1	9853234	9853689	1	9854546	9860158	AT1G28210	858
1	9854033	9854103	1	9854546	9860158	AT1G28210	444
1	9862692	9863321	1	9862073	9864606	AT1G28230	0
1	9865386	9865716	1	9862073	9864606	AT1G28230	-781
1	9865884	9866100	1	9862073	9864606	AT1G28230	-1279
1	9866542	9866623	1	9868316	9872211	AT1G28240	1694
1	9883837	9884138	1	9883038	9883870	AT1G28270	0
1	9900380	9900799	1	9896867	9899876	AT1G28300	-505
1	9905708	9905727	1	9904734	9905516	AT1G28305	-193
1	9905829	9905845	1	9904734	9905516	AT1G28305	-314
1	9907257	9907282	1	9907202	9907615	AT1G28306	0
1	9908662	9908784	1	9909020	9909127	AT1G28307	237
1	9909251	9909270	1	9909020	9909127	AT1G28307	-125
1	9909398	9909755	1	9909020	9909127	AT1G28307	-272
1	9915740	9915810	1	9911898	9913837	AT1G28310	-1904
1	9918535	9919119	1	9920507	9924488	AT1G28320	1389
1	9919310	9919413	1	9920507	9924488	AT1G28320	1095
1	9924827	9924985	1	9920507	9924488	AT1G28320	-340
1	9925101	9925784	1	9920507	9924488	AT1G28320	-614
1	9926035	9926125	1	9920507	9924488	AT1G28320	-1548
1	9926235	9926311	1	9920507	9924488	AT1G28320	-1748
1	9926423	9926629	1	9920507	9924488	AT1G28320	-1936
1	9937236	9937522	1	9937001	9937733	AT1G28335	0
1	9955669	9955749	1	9955969	9956940	AT1G28370	221
1	9956816	9956852	1	9955969	9956940	AT1G28370	0
1	9957250	9957389	1	9955969	9956940	AT1G28370	-311
1	9958477	9958627	1	9955969	9956940	AT1G28370	-1538
1	10007658	10007730	1	10006230	10006778	AT1G28460	-881
1	10007994	10008104	1	10006230	10006778	AT1G28460	-1217
1	10008310	10008594	1	10006230	10006778	AT1G28460	-1533
1	10015480	10015703	1	10015919	10018047	AT1G28490	217
1	10021413	10021705	1	10018691	10020350	AT1G28500	-1064
1	10021846	10021960	1	10018691	10020350	AT1G28500	-1497
1	10023546	10023574	1	10023876	10026295	AT1G28510	303
1	10026993	10027139	1	10023876	10026295	AT1G28510	-699
1	10050703	10050738	1	10051001	10053117	AT1G28600	264
1	10060688	10060798	1	10058456	10063460	AT1G28630	0
1	10064427	10064742	1	10058456	10063460	AT1G28630	-968
1	10114827	10114936	1	10113018	10114340	AT1G29000	-488
1	10115141	10115303	1	10113018	10114340	AT1G29000	-802
1	10123675	10123752	1	10124348	10127068	AT1G29025	597
1	10123951	10124048	1	10124348	10127068	AT1G29025	301
1	10153283	10153462	1	10149791	10151360	AT1G29070	-1924
1	10159187	10159331	1	10157494	10158674	AT1G29080	-514
1	10159480	10159598	1	10157494	10158674	AT1G29080	-807
1	10159722	10159853	1	10157494	10158674	AT1G29080	-1049
1	10160943	10161079	1	10162983	10164452	AT1G29090	1905
1	10161527	10161865	1	10162983	10164452	AT1G29090	1119
1	10169913	10169957	1	10169084	10169619	AT1G29100	-295
1	10173221	10173267	1	10171683	10173071	AT1G29110	-151
1	10196680	10197330	1	10198764	10200255	AT1G29179	1435
1	10197518	10197535	1	10198764	10200255	AT1G29179	1230
1	10206699	10207070	1	10207822	10210622	AT1G29200	753
1	10221981	10222384	1	10223266	10224727	AT1G29250	883
1	10276976	10277684	1	10277890	10283198	AT1G29370	207
1	10297924	10298397	1	10297877	10300005	AT1G29410	0
1	10298504	10298827	1	10297877	10300005	AT1G29410	0
1	10298935	10300121	1	10297877	10300005	AT1G29410	0
1	10314547	10315500	1	10310245	10314048	AT1G29470	-500
1	10343146	10343463	1	10339937	10342848	AT1G29590	-299
1	10343581	10343720	1	10344046	10346243	AT1G29600	327
1	10347181	10347245	1	10347363	10349017	AT1G29620	119
1	10347466	10347474	1	10347363	10349017	AT1G29620	0
1	10348279	10348394	1	10347363	10349017	AT1G29620	0
1	10356910	10358127	1	10355703	10356482	AT1G29640	-429
1	10358261	10358497	1	10355703	10356482	AT1G29640	-1780
1	10382743	10382768	1	10379020	10382123	AT1G29690	-621
1	10383087	10383504	1	10379020	10382123	AT1G29690	-965
1	10383613	10383939	1	10384981	10387441	AT1G29700	1043
1	10384096	10384344	1	10384981	10387441	AT1G29700	638
1	10421214	10421798	1	10422331	10424327	AT1G29760	534
1	10443208	10443486	1	10441053	10445657	AT1G29830	0
1	10443965	10444090	1	10441053	10445657	AT1G29830	0
1	10490421	10490838	1	10491698	10494598	AT1G29950	861
1	10497409	10497861	1	10496730	10497287	AT1G29962	-123
1	10506519	10506604	1	10503278	10506117	AT1G29980	-403
1	10506734	10507355	1	10507593	10509098	AT1G29990	239
1	10512771	10512973	1	10513194	10516385	AT1G30010	222
1	10554444	10555002	1	10550947	10553215	AT1G30080	-1230
1	10570149	10570404	1	10571340	10573365	AT1G30100	937
1	10579762	10580177	1	10581735	10584080	AT1G30110	1559
1	10591623	10591735	1	10587602	10589760	AT1G30130	-1864
1	10597781	10597947	1	10596492	10597239	AT1G30135	-543
1	10598099	10598221	1	10598627	10599696	AT1G30140	407
1	10598335	10599487	1	10598627	10599696	AT1G30140	0
1	10604416	10604978	1	10606210	10607810	AT1G30160	1233
1	10624214	10624603	1	10625029	10627105	AT1G30200	427
1	10646481	10646673	1	10646987	10647511	AT1G30250	315
1	10652416	10652935	1	10651051	10651728	AT1G30260	-689
1	10659299	10659428	1	10654857	10658897	AT1G30270	-403
1	10659652	10659681	1	10654857	10658897	AT1G30270	-756
1	10659965	10660035	1	10654857	10658897	AT1G30270	-1069
1	10677585	10678431	1	10680246	10682954	AT1G30320	1816
1	10708110	10708243	1	10710079	10711664	AT1G30350	1837
1	10723636	10723950	1	10722197	10723247	AT1G30380	-390
1	10724858	10725217	1	10722197	10723247	AT1G30380	-1612
1	10775746	10776186	1	10770813	10775402	AT1G30460	-345
1	10776207	10776299	1	10770813	10775402	AT1G30460	-806
1	10776999	10777096	1	10770813	10775402	AT1G30460	-1598
1	10777317	10777614	1	10779171	10786697	AT1G30470	1558
1	10778121	10778958	1	10779171	10786697	AT1G30470	214
1	10801227	10801543	1	10796135	10800961	AT1G30490	-267
1	10802426	10802875	1	10796135	10800961	AT1G30490	-1466
1	10803036	10803354	1	10804450	10806319	AT1G30500	1097
1	10804030	10804125	1	10804450	10806319	AT1G30500	326
1	10814411	10814555	1	10814659	10816583	AT1G30530	105
1	10840033	10840325	1	10835794	10840005	AT1G30590	-29
1	10840682	10840841	1	10841142	10845050	AT1G30600	302
1	10852678	10853182	1	10854549	10858244	AT1G30620	1368
1	10867068	10867522	1	10868303	10871297	AT1G30650	782
1	10867650	10867754	1	10868303	10871297	AT1G30650	550
1	10915640	10916357	1	10918278	10920677	AT1G30760	1922
1	10920854	10921286	1	10918278	10920677	AT1G30760	-178
1	10922386	10922652	1	10923919	10926561	AT1G30780	1268
1	10923203	10923483	1	10923919	10926561	AT1G30780	437
1	10923608	10923879	1	10923919	10926561	AT1G30780	41
1	10924494	10925007	1	10923919	10926561	AT1G30780	0
1	10930853	10931563	1	10932713	10934066	AT1G30790	1151
1	10931814	10932680	1	10932713	10934066	AT1G30790	34
1	10949912	10950072	1	10944913	10949458	AT1G30820	-455
1	10950454	10950496	1	10944913	10949458	AT1G30820	-997
1	10964716	10964949	1	10960941	10963182	AT1G30825	-1535
1	10982118	10983621	1	10979646	10980688	AT1G30845	-1431
1	11004662	11004852	1	11004242	11005444	AT1G30920	0
1	11005546	11005608	1	11004242	11005444	AT1G30920	-103
1	11005721	11006142	1	11004242	11005444	AT1G30920	-278
1	11006385	11006569	1	11004242	11005444	AT1G30920	-942
1	11016143	11016435	1	11014783	11015913	AT1G30930	-231
1	11048664	11049054	1	11046969	11047816	AT1G30974	-849
1	11049289	11049625	1	11046969	11047816	AT1G30974	-1474
1	11049753	11049841	1	11046969	11047816	AT1G30974	-1938
1	11050402	11050448	1	11052130	11053063	AT1G30990	1683
1	11050663	11051351	1	11052130	11053063	AT1G30990	780
1	11068986	11069098	1	11069793	11072291	AT1G31040	696
1	11093831	11094021	1	11094407	11095649	AT1G31090	387
1	11102337	11102511	1	11104301	11107763	AT1G31120	1791
1	11103222	11103350	1	11104301	11107763	AT1G31120	952
1	11103573	11104045	1	11104301	11107763	AT1G31120	257
1	11117498	11117750	1	11117993	11119785	AT1G31140	244
1	11125366	11125390	1	11122658	11124155	AT1G31160	-1212
1	11125707	11126472	1	11122658	11124155	AT1G31160	-1553
1	11126554	11127432	1	11128732	11130239	AT1G31163	1301
1	11129015	11129535	1	11128732	11130239	AT1G31163	0
1	11129826	11129926	1	11128732	11130239	AT1G31163	0
1	11131687	11131769	1	11128732	11130239	AT1G31163	-1449
1	11131901	11132043	1	11133410	11134844	AT1G31170	1368
1	11139097	11139875	1	11140549	11142630	AT1G31175	675
1	11139902	11139983	1	11140549	11142630	AT1G31175	567
1	11140470	11140521	1	11140549	11142630	AT1G31175	29
1	11155894	11156085	1	11156802	11158683	AT1G31220	718
1	11156214	11156330	1	11156802	11158683	AT1G31220	473
1	11156462	11156500	1	11156802	11158683	AT1G31220	303
1	11174207	11174452	1	11175559	11177362	AT1G31260	1108
1	11174562	11174691	1	11175559	11177362	AT1G31260	869
1	11241625	11242111	1	11240451	11241099	AT1G31380	-527
1	11259207	11259727	1	11259872	11261209	AT1G31450	146
1	11277102	11277302	1	11277417	11278462	AT1G31510	116
1	11280767	11280930	1	11281188	11282468	AT1G31530	259
1	11283517	11283579	1	11281188	11282468	AT1G31530	-1050
1	11286825	11286969	1	11288452	11293753	AT1G31540	1484
1	11315151	11315201	1	11312961	11316473	AT1G31600	0
1	11319060	11319199	1	11318528	11319547	AT1G31630	0
1	11319347	11319448	1	11318528	11319547	AT1G31630	0
1	11320398	11321154	1	11318528	11319547	AT1G31630	-852
1	11323681	11324094	1	11322692	11324176	AT1G31640	0
1	11324942	11325319	1	11322692	11324176	AT1G31640	-767
1	11351603	11351695	1	11349840	11355486	AT1G31710	0
1	11351937	11352281	1	11349840	11355486	AT1G31710	0
1	11366477	11366527	1	11365285	11369908	AT1G31740	0
1	11367578	11367811	1	11365285	11369908	AT1G31740	0
1	11368536	11368761	1	11365285	11369908	AT1G31740	0
1	11369465	11369500	1	11365285	11369908	AT1G31740	0
1	11378108	11378436	1	11374893	11377794	AT1G31770	-315
1	11406913	11408135	1	11399607	11406259	AT1G31810	-655
1	11408951	11409292	1	11410875	11412204	AT1G31812	1584
1	11409301	11409515	1	11410875	11412204	AT1G31812	1361
1	11409655	11410016	1	11410875	11412204	AT1G31812	860
1	11410126	11410310	1	11410875	11412204	AT1G31812	566
1	11421154	11421287	1	11418625	11420837	AT1G31830	-318
1	11422040	11422410	1	11423059	11423684	AT1G31835	650
1	11427677	11428390	1	11423906	11426714	AT1G31840	-964
1	11440911	11441543	1	11436719	11440109	AT1G31870	-803
1	11452136	11453046	1	11450460	11451985	AT1G31885	-152
1	11455690	11456959	1	11457126	11461825	AT1G31910	168
1	11478979	11479765	1	11479133	11479654	AT1G31960	0
1	11486610	11486879	1	11488016	11489287	AT1G31990	1138
1	11487002	11487444	1	11488016	11489287	AT1G31990	573
1	11490257	11491339	1	11488016	11489287	AT1G31990	-971
1	11510182	11510241	1	11509341	11512040	AT1G32010	0
1	11517189	11518332	1	11514594	11515595	AT1G32030	-1595
1	11526519	11526796	1	11528445	11531281	AT1G32050	1650
1	11527228	11527517	1	11528445	11531281	AT1G32050	929
1	11536586	11537075	1	11534682	11536338	AT1G32070	-249
1	11550416	11551055	1	11552926	11558777	AT1G32120	1872
1	11552029	11552324	1	11552926	11558777	AT1G32120	603
1	11585671	11585984	1	11586516	11589651	AT1G32180	533
1	11596769	11596839	1	11592955	11595982	AT1G32190	-788
1	11610415	11610621	1	11610114	11610625	AT1G32225	0
1	11611478	11611657	1	11612118	11616218	AT1G32230	462
1	11617479	11618081	1	11612118	11616218	AT1G32230	-1262
1	11631976	11632294	1	11625700	11630626	AT1G32240	-1351
1	11643109	11643428	1	11642593	11644962	AT1G32270	0
1	11643545	11644560	1	11642593	11644962	AT1G32270	0
1	11647889	11648951	1	11646220	11646816	AT1G32280	-1074
1	11649244	11649967	1	11650222	11650567	AT1G32290	256
1	11656342	11656364	1	11655156	11656073	AT1G32320	-270
1	11656646	11656865	1	11656986	11660376	AT1G32330	122
1	11660756	11662333	1	11661815	11662122	AT1G32337	0
1	11666364	11666484	1	11663070	11666058	AT1G32340	-307
1	11666599	11667062	1	11666977	11668690	AT1G32350	0
1	11669352	11669708	1	11666977	11668690	AT1G32350	-663
1	11669832	11670254	1	11666977	11668690	AT1G32350	-1143
1	11678543	11678727	1	11676961	11678449	AT1G32370	-95
1	11686300	11686615	1	11681752	11684478	AT1G32380	-1823
1	11686982	11687242	1	11689106	11691531	AT1G32400	1865
1	11692201	11692302	1	11689106	11691531	AT1G32400	-671
1	11693417	11693492	1	11693799	11695566	AT1G32410	308
1	11699686	11699791	1	11695611	11697896	AT1G32415	-1791
1	11700078	11700822	1	11701995	11702903	AT1G32420	1174
1	11700925	11701372	1	11701995	11702903	AT1G32420	624
1	11701475	11701746	1	11701995	11702903	AT1G32420	250
1	11702690	11702804	1	11701995	11702903	AT1G32420	0
1	11703841	11705092	1	11704932	11706325	AT1G32430	0
1	11706461	11706624	1	11704932	11706325	AT1G32430	-137
1	11706753	11707107	1	11704932	11706325	AT1G32430	-429
1	11707239	11707948	1	11704932	11706325	AT1G32430	-915
1	11708087	11708424	1	11704932	11706325	AT1G32430	-1763
1	11710573	11711893	1	11712162	11715112	AT1G32440	270
1	11720482	11720738	1	11715150	11719970	AT1G32450	-513
1	11720920	11721973	1	11715150	11719970	AT1G32450	-951
1	11735864	11736315	1	11738118	11739326	AT1G32460	1804
1	11736599	11737135	1	11738118	11739326	AT1G32460	984
1	11737258	11737438	1	11738118	11739326	AT1G32460	681
1	11740627	11740740	1	11739304	11740361	AT1G32470	-267
1	11740749	11740866	1	11741083	11741990	AT1G32480	218
1	11752281	11755079	1	11749823	11752106	AT1G32500	-176
1	11782461	11782841	1	11784057	11785637	AT1G32580	1217
1	11782959	11783051	1	11784057	11785637	AT1G32580	1007
1	11783198	11783573	1	11784057	11785637	AT1G32580	485
1	11789351	11789533	1	11788515	11789177	AT1G32585	-175
1	11794000	11794283	1	11794802	11795683	AT1G32600	520
1	11816974	11817285	1	11815664	11815976	AT1G32670	-999
1	11817683	11818745	1	11815664	11815976	AT1G32670	-1708
1	11822104	11822542	1	11820908	11821710	AT1G32690	-395
1	11823640	11823920	1	11820908	11821710	AT1G32690	-1931
1	11826568	11826790	1	11827433	11829759	AT1G32700	644
1	11831982	11832556	1	11833113	11833706	AT1G32710	558
1	11832663	11832686	1	11833113	11833706	AT1G32710	428
1	11834611	11834784	1	11834902	11836631	AT1G32720	119
1	11834921	11835114	1	11834902	11836631	AT1G32720	0
1	11835218	11835233	1	11834902	11836631	AT1G32720	0
1	11835380	11836108	1	11834902	11836631	AT1G32720	0
1	11836241	11836474	1	11834902	11836631	AT1G32720	0
1	11836645	11837557	1	11834902	11836631	AT1G32720	-15
1	11839121	11839444	1	11840910	11843257	AT1G32730	1467
1	11839664	11839903	1	11840910	11843257	AT1G32730	1008
1	11857058	11857675	1	11846247	11856765	AT1G32750	-294
1	11859631	11860047	1	11858211	11859292	AT1G32760	-340
1	11861160	11861436	1	11860486	11860891	AT1G32763	-270
1	11861552	11861834	1	11860486	11860891	AT1G32763	-662
1	11871406	11871527	1	11869825	11872926	AT1G32780	0
1	11879846	11880923	1	11881810	11885843	AT1G32810	888
1	11887134	11887667	1	11881810	11885843	AT1G32810	-1292
1	11887794	11887957	1	11881810	11885843	AT1G32810	-1952
1	11900435	11900888	1	11902629	11906900	AT1G32850	1742
1	11901048	11901365	1	11902629	11906900	AT1G32850	1265
1	11901595	11902104	1	11902629	11906900	AT1G32850	526
1	11910202	11910382	1	11907109	11908928	AT1G32860	-1275
1	11910723	11911181	1	11911679	11913947	AT1G32870	499
1	11930578	11930842	1	11931203	11931801	AT1G32928	362
1	11935043	11935693	1	11931842	11934759	AT1G32930	-285
1	11935833	11935877	1	11931842	11934759	AT1G32930	-1075
1	11957890	11959488	1	11959287	11960591	AT1G33010	0
1	11959618	11961031	1	11959287	11960591	AT1G33010	0
1	11972867	11973259	1	11971308	11972578	AT1G33055	-290
1	11980064	11980628	1	11975340	11978521	AT1G33060	-1544
1	11980940	11982101	1	11982889	11985299	AT1G33070	789
1	11983078	11983498	1	11982889	11985299	AT1G33070	0
1	11984228	11984958	1	11982889	11985299	AT1G33070	0
1	11987789	11988423	1	11985707	11990482	AT1G33080	0
1	11990785	11991008	1	11985707	11990482	AT1G33080	-304
1	11991838	11992666	1	11993298	11996712	AT1G33090	633
1	11998205	11998405	1	11997683	12001308	AT1G33100	0
1	11998584	11998770	1	11997683	12001308	AT1G33100	0
1	12002136	12002210	1	12002333	12002877	AT1G33102	124
1	12002347	12002617	1	12002333	12002877	AT1G33102	0
1	12002821	12004447	1	12002333	12002877	AT1G33102	0
1	12009199	12010175	1	12004927	12008833	AT1G33110	-367
1	12010176	12010203	1	12010901	12012524	AT1G33120	699
1	12012496	12014558	1	12010901	12012524	AT1G33120	0
1	12021486	12022563	1	12023275	12024783	AT1G33140	713
1	12032100	12035764	1	12027084	12030539	AT1G33170	-1562
1	12050289	12050434	1	12046641	12050066	AT1G33230	-224
1	12055225	12055304	1	12051471	12054546	AT1G33240	-680
1	12059831	12060042	1	12057250	12059485	AT1G33250	-347
1	12062266	12062714	1	12064509	12066376	AT1G33260	1796
1	12062834	12063692	1	12064509	12066376	AT1G33260	818
1	12070722	12071613	1	12068063	12070374	AT1G33270	-349
1	12076738	12077021	1	12074099	12076104	AT1G33290	-635
1	12077889	12078295	1	12074099	12076104	AT1G33290	-1786
1	12078944	12080894	1	12081009	12083462	AT1G33320	116
1	12084219	12084660	1	12084951	12086528	AT1G33330	292
1	12097048	12098110	1	12091877	12096025	AT1G33360	-1024
1	12098233	12098442	1	12099482	12104601	AT1G33390	1041
1	12127597	12127666	1	12127389	12130407	AT1G33440	0
1	12131202	12131680	1	12127389	12130407	AT1G33440	-796
1	12155159	12155268	1	12152573	12154715	AT1G33500	-445
1	12166756	12167156	1	12168768	12172005	AT1G33560	1613
1	12172476	12172522	1	12168768	12172005	AT1G33560	-472
1	12172673	12172821	1	12168768	12172005	AT1G33560	-669
1	12172922	12173919	1	12168768	12172005	AT1G33560	-918
1	12175395	12175917	1	12177777	12179413	AT1G33590	1861
1	12176318	12176367	1	12177777	12179413	AT1G33590	1411
1	12176933	12177077	1	12177777	12179413	AT1G33590	701
1	12183678	12183969	1	12180776	12182363	AT1G33600	-1316
1	12185140	12185403	1	12187018	12187423	AT1G33607	1616
1	12185549	12185903	1	12187018	12187423	AT1G33607	1116
1	12215095	12215150	1	12208308	12214182	AT1G33700	-914
1	12225765	12226104	1	12227279	12228460	AT1G33730	1176
1	12228784	12228993	1	12227279	12228460	AT1G33730	-325
1	12240430	12240499	1	12242126	12244462	AT1G33770	1628
1	12240842	12240954	1	12242126	12244462	AT1G33770	1173
1	12241377	12241449	1	12242126	12244462	AT1G33770	678
1	12246739	12246882	1	12244585	12246188	AT1G33780	-552
1	12247025	12247294	1	12244585	12246188	AT1G33780	-838
1	12255456	12255559	1	12256664	12260605	AT1G33790	1106
1	12257521	12257831	1	12256664	12260605	AT1G33790	0
1	12263130	12264615	1	12261419	12262717	AT1G33800	-414
1	12270232	12270530	1	12267866	12269913	AT1G33811	-320
1	12277428	12277659	1	12278438	12279451	AT1G33820	780
1	12282250	12282288	1	12279947	12281406	AT1G33830	-845
1	12282642	12282822	1	12283862	12285306	AT1G33840	1041
1	12283027	12283068	1	12283862	12285306	AT1G33840	795
1	12286762	12287667	1	12287913	12288210	AT1G33850	247
1	12289598	12289843	1	12287913	12288210	AT1G33850	-1389
1	12293658	12293732	1	12294394	12295305	AT1G33860	663
1	12293735	12293802	1	12294394	12295305	AT1G33860	593
1	12296335	12296544	1	12294394	12295305	AT1G33860	-1031
1	12299211	12299508	1	12301325	12302467	AT1G33870	1818
1	12300325	12300552	1	12301325	12302467	AT1G33870	774
1	12300790	12301005	1	12301325	12302467	AT1G33870	321
1	12305681	12305819	1	12303862	12304911	AT1G33880	-771
1	12306523	12306783	1	12308284	12309686	AT1G33890	1502
1	12306953	12307428	1	12308284	12309686	AT1G33890	857
1	12310942	12311028	1	12311518	12313518	AT1G33900	491
1	12317920	12318012	1	12314904	12316258	AT1G33910	-1663
1	12318130	12318337	1	12319905	12320870	AT1G33920	1569
1	12319258	12319391	1	12319905	12320870	AT1G33920	515
1	12324776	12324950	1	12323888	12327084	AT1G33930	0
1	12325316	12325412	1	12323888	12327084	AT1G33930	0
1	12325563	12325626	1	12323888	12327084	AT1G33930	0
1	12327801	12327855	1	12323888	12327084	AT1G33930	-718
1	12328150	12328316	1	12323888	12327084	AT1G33930	-1067
1	12328655	12328882	1	12323888	12327084	AT1G33930	-1572
1	12329004	12329323	1	12330576	12332785	AT1G33940	1254
1	12333688	12333706	1	12333046	12339182	AT1G33950	0
1	12334243	12334366	1	12333046	12339182	AT1G33950	0
1	12335680	12335984	1	12333046	12339182	AT1G33950	0
1	12336147	12336339	1	12333046	12339182	AT1G33950	0
1	12336442	12336483	1	12333046	12339182	AT1G33950	0
1	12337032	12337223	1	12333046	12339182	AT1G33950	0
1	12337672	12337735	1	12333046	12339182	AT1G33950	0
1	12338071	12338303	1	12333046	12339182	AT1G33950	0
1	12338438	12338755	1	12333046	12339182	AT1G33950	0
1	12361555	12362030	1	12359536	12361189	AT1G34010	-367
1	12362648	12362671	1	12359536	12361189	AT1G34010	-1460
1	12363057	12363212	1	12359536	12361189	AT1G34010	-1869
1	12365260	12365329	1	12366854	12369178	AT1G34020	1526
1	12365852	12365865	1	12366854	12369178	AT1G34020	990
1	12366245	12366387	1	12366854	12369178	AT1G34020	468
1	12373319	12373475	1	12374433	12376179	AT1G34040	959
1	12373607	12374073	1	12374433	12376179	AT1G34040	361
1	12391380	12391618	1	12390238	12390915	AT1G34047	-466
1	12392731	12392786	1	12393495	12396006	AT1G34050	710
1	12394829	12394880	1	12393495	12396006	AT1G34050	0
1	12422654	12422668	1	12417176	12421523	AT1G34110	-1132
1	12424698	12426219	1	12426778	12429710	AT1G34120	560
1	12426405	12426626	1	12426778	12429710	AT1G34120	153
1	12435116	12435384	1	12433356	12434735	AT1G34140	-382
1	12439843	12439860	1	12435954	12439499	AT1G34150	-345
1	12440232	12440464	1	12435954	12439499	AT1G34150	-734
1	12440581	12440710	1	12441393	12443256	AT1G34160	684
1	12443601	12443716	1	12443547	12446764	AT1G34170	0
1	12445458	12445562	1	12443547	12446764	AT1G34170	0
1	12445857	12446058	1	12443547	12446764	AT1G34170	0
1	12446925	12447187	1	12443547	12446764	AT1G34170	-162
1	12447381	12447464	1	12443547	12446764	AT1G34170	-618
1	12455321	12455365	1	12455708	12457412	AT1G34200	344
1	12457963	12458045	1	12455708	12457412	AT1G34200	-552
1	12466342	12466837	1	12462849	12466089	AT1G34220	-254
1	12467012	12469997	1	12462849	12466089	AT1G34220	-924
1	12470130	12471068	1	12472868	12473754	AT1G34245	1801
1	12471185	12471407	1	12472868	12473754	AT1G34245	1462
1	12475425	12475632	1	12472868	12473754	AT1G34245	-1672
1	12507022	12507304	1	12503406	12506048	AT1G34300	-975
1	12507874	12509402	1	12508548	12511520	AT1G34310	0
1	12509513	12511832	1	12508548	12511520	AT1G34310	0
1	12511947	12512492	1	12508548	12511520	AT1G34310	-428
1	12513228	12513647	1	12514106	12516521	AT1G34315	460
1	12513755	12513865	1	12514106	12516521	AT1G34315	242
1	12514560	12514753	1	12514106	12516521	AT1G34315	0
1	12517177	12517287	1	12514106	12516521	AT1G34315	-657
1	12517902	12518605	1	12514106	12516521	AT1G34315	-1382
1	12519754	12519933	1	12520179	12524370	AT1G34320	247
1	12525029	12525207	1	12520179	12524370	AT1G34320	-660
1	12525516	12526951	1	12520179	12524370	AT1G34320	-1147
1	12549320	12549548	1	12550446	12552699	AT1G34370	899
1	12554620	12554942	1	12552655	12554358	AT1G34380	-263
1	12555112	12555413	1	12556005	12559082	AT1G34390	593
1	12555527	12556068	1	12556005	12559082	AT1G34390	0
1	12556171	12556258	1	12556005	12559082	AT1G34390	0
1	12556420	12558271	1	12556005	12559082	AT1G34390	0
1	12558400	12559480	1	12556005	12559082	AT1G34390	0
1	12559586	12559811	1	12556005	12559082	AT1G34390	-505
1	12564119	12564617	1	12565992	12566615	AT1G34400	1376
1	12565341	12565575	1	12565992	12566615	AT1G34400	418
1	12565711	12566025	1	12565992	12566615	AT1G34400	0
1	12566808	12566850	1	12565992	12566615	AT1G34400	-194
1	12568318	12568763	1	12565992	12566615	AT1G34400	-1704
1	12576218	12577863	1	12577722	12580824	AT1G34410	0
1	12578109	12581499	1	12577722	12580824	AT1G34410	0
1	12581632	12581878	1	12577722	12580824	AT1G34410	-809
1	12590575	12590586	1	12587752	12590192	AT1G34430	-384
1	12592117	12592257	1	12591348	12592737	AT1G34440	0
1	12592456	12592568	1	12591348	12592737	AT1G34440	0
1	12592994	12593362	1	12591348	12592737	AT1G34440	-258
1	12593538	12593891	1	12591348	12592737	AT1G34440	-802
1	12594036	12594118	1	12595110	12599628	AT1G34460	993
1	12594346	12594400	1	12595110	12599628	AT1G34460	711
1	12594537	12594563	1	12595110	12599628	AT1G34460	548
1	12595035	12595090	1	12595110	12599628	AT1G34460	21
1	12595268	12595824	1	12595110	12599628	AT1G34460	0
1	12602542	12603064	1	12604300	12607033	AT1G34470	1237
1	12603197	12603512	1	12604300	12607033	AT1G34470	789
1	12603516	12603899	1	12604300	12607033	AT1G34470	402
1	12614251	12614322	1	12615733	12617032	AT1G34510	1412
1	12614777	12615308	1	12615733	12617032	AT1G34510	426
1	12618478	12618708	1	12615733	12617032	AT1G34510	-1447
1	12645093	12645299	1	12646696	12652646	AT1G34550	1398
1	12646125	12646174	1	12646696	12652646	AT1G34550	523
1	12651414	12651493	1	12646696	12652646	AT1G34550	0
1	12651603	12652002	1	12646696	12652646	AT1G34550	0
1	12652137	12652281	1	12646696	12652646	AT1G34550	0
1	12652454	12653395	1	12646696	12652646	AT1G34550	0
1	12664362	12664427	1	12660551	12663870	AT1G34580	-493
1	12691781	12691941	1	12692995	12697834	AT1G34650	1055
1	12692476	12692757	1	12692995	12697834	AT1G34650	239
1	12693240	12693278	1	12692995	12697834	AT1G34650	0
1	12734706	12734948	1	12736092	12738196	AT1G34750	1145
1	12735094	12735213	1	12736092	12738196	AT1G34750	880
1	12736850	12736904	1	12736092	12738196	AT1G34750	0
1	12738372	12738859	1	12736092	12738196	AT1G34750	-177
1	12739765	12740150	1	12736092	12738196	AT1G34750	-1570
1	12742054	12742144	1	12743821	12745648	AT1G34760	1678
1	12742438	12742598	1	12743821	12745648	AT1G34760	1224
1	12743447	12743603	1	12743821	12745648	AT1G34760	219
1	12746090	12746212	1	12746486	12748614	AT1G34770	275
1	12765347	12765662	1	12763902	12765638	AT1G34790	0
1	12767631	12767795	1	12766263	12766651	AT1G34792	-981
1	12768715	12768895	1	12769644	12770131	AT1G34795	750
1	12803763	12803984	1	12803708	12803986	AT1G34860	0
1	12811501	12811529	1	12811030	12811308	AT1G35035	-194
1	12811714	12811802	1	12812157	12812569	AT1G35040	356
1	12813134	12813358	1	12812157	12812569	AT1G35040	-566
1	12813483	12813505	1	12812157	12812569	AT1G35040	-915
1	12813610	12813844	1	12812157	12812569	AT1G35040	-1042
1	12813954	12814177	1	12812157	12812569	AT1G35040	-1386
1	12814324	12814915	1	12812157	12812569	AT1G35040	-1756
1	12851143	12851309	1	12851997	12853128	AT1G35140	689
1	12862005	12862882	1	12864158	12866238	AT1G35150	1277
1	12862885	12863577	1	12864158	12866238	AT1G35150	582
1	12864892	12865206	1	12864158	12866238	AT1G35150	0
1	12865466	12865740	1	12864158	12866238	AT1G35150	0
1	12866761	12866890	1	12867126	12868890	AT1G35160	237
1	12869189	12869551	1	12867126	12868890	AT1G35160	-300
1	12870059	12870442	1	12870738	12872194	AT1G35170	297
1	12873817	12873884	1	12870738	12872194	AT1G35170	-1624
1	12875444	12875563	1	12877107	12878719	AT1G35180	1545
1	12875989	12876067	1	12877107	12878719	AT1G35180	1041
1	12876316	12876555	1	12877107	12878719	AT1G35180	553
1	12886978	12888444	1	12890423	12892874	AT1G35190	1980
1	12888738	12888918	1	12890423	12892874	AT1G35190	1506
1	12889957	12890255	1	12890423	12892874	AT1G35190	169
1	12894620	12895686	1	12896652	12897402	AT1G35210	967
1	12896305	12896493	1	12896652	12897402	AT1G35210	160
1	12899139	12899225	1	12896652	12897402	AT1G35210	-1738
1	12907776	12907806	1	12908914	12914802	AT1G35220	1109
1	12916071	12916128	1	12917149	12917763	AT1G35230	1022
1	12918671	12918900	1	12917149	12917763	AT1G35230	-909
1	12925181	12928461	1	12927457	12930523	AT1G35240	0
1	12928604	12932293	1	12927457	12930523	AT1G35240	0
1	12928604	12932293	1	12931244	12931396	AT1G35242	0
1	12938342	12938381	1	12936849	12937787	AT1G35260	-556
1	12949836	12950115	1	12947544	12948841	AT1G35290	-996
1	12958109	12958179	1	12959057	12962853	AT1G35320	879
1	12959816	12960019	1	12959057	12962853	AT1G35320	0
1	12966465	12966602	1	12965046	12966113	AT1G35330	-353
1	12966823	12966881	1	12965046	12966113	AT1G35330	-711
1	12967977	12968152	1	12965046	12966113	AT1G35330	-1865
1	12976122	12976277	1	12977668	12979910	AT1G35340	1392
1	12976450	12976474	1	12977668	12979910	AT1G35340	1195
1	12976576	12976718	1	12977668	12979910	AT1G35340	951
1	12976884	12977367	1	12977668	12979910	AT1G35340	302
1	12980240	12980583	1	12977668	12979910	AT1G35340	-331
1	12985276	12985346	1	12981251	12984583	AT1G35350	-694
1	12985736	12985811	1	12981251	12984583	AT1G35350	-1154
1	12992997	12993177	1	12991392	12992145	AT1G35365	-853
1	12993280	12993687	1	12991392	12992145	AT1G35365	-1136
1	13003604	13003729	1	13005673	13006187	AT1G35375	1945
1	13003949	13004164	1	13005673	13006187	AT1G35375	1510
1	13005441	13005598	1	13005673	13006187	AT1G35375	76
1	13006931	13007078	1	13005673	13006187	AT1G35375	-745
1	13007204	13007240	1	13005673	13006187	AT1G35375	-1018
1	13007397	13007713	1	13005673	13006187	AT1G35375	-1211
1	13016395	13016489	1	13018289	13019198	AT1G35400	1801
1	13016640	13017122	1	13018289	13019198	AT1G35400	1168
1	13017233	13017689	1	13018289	13019198	AT1G35400	601
1	13023647	13023934	1	13024161	13024941	AT1G35410	228
1	13024078	13024412	1	13024161	13024941	AT1G35410	0
1	13025769	13025972	1	13026238	13027684	AT1G35420	267
1	13027790	13028791	1	13026238	13027684	AT1G35420	-107
1	13030300	13030501	1	13030553	13031152	AT1G35430	53
1	13033927	13034295	1	13032806	13033247	AT1G35435	-681
1	13036812	13037483	1	13035294	13036037	AT1G35440	-776
1	13037619	13037666	1	13035294	13036037	AT1G35440	-1583
1	13038936	13039582	1	13039916	13042102	AT1G35460	335
1	13042681	13044099	1	13043489	13043629	AT1G35461	0
1	13044509	13044712	1	13043489	13043629	AT1G35461	-881
1	13049855	13050196	1	13049164	13049433	AT1G35467	-423
1	13055330	13056584	1	13051410	13055014	AT1G35470	-317
1	13056781	13056836	1	13051410	13055014	AT1G35470	-1768
1	13056955	13057315	1	13051410	13055014	AT1G35470	-1942
1	13059705	13060211	1	13061638	13063450	AT1G35490	1428
1	13060586	13060942	1	13061638	13063450	AT1G35490	697
1	13062465	13062537	1	13061638	13063450	AT1G35490	0
1	13063839	13063932	1	13061638	13063450	AT1G35490	-390
1	13064074	13064269	1	13061638	13063450	AT1G35490	-625
1	13065161	13065253	1	13066087	13066596	AT1G35500	835
1	13066514	13066813	1	13066087	13066596	AT1G35500	0
1	13067958	13069363	1	13066087	13066596	AT1G35500	-1363
1	13069583	13069787	1	13071165	13074949	AT1G35510	1379
1	13070379	13070875	1	13071165	13074949	AT1G35510	291
1	13075774	13075937	1	13071165	13074949	AT1G35510	-826
1	13076144	13076278	1	13071165	13074949	AT1G35510	-1196
1	13080380	13080448	1	13077926	13080265	AT1G35515	-116
1	13080652	13081014	1	13077926	13080265	AT1G35515	-388
1	13081121	13081330	1	13077926	13080265	AT1G35515	-857
1	13081793	13084389	1	13082819	13085830	AT1G35520	0
1	13084501	13085456	1	13082819	13085830	AT1G35520	0
1	13085571	13087535	1	13082819	13085830	AT1G35520	0
1	13087694	13087734	1	13082819	13085830	AT1G35520	-1865
1	13088095	13088424	1	13089869	13097078	AT1G35530	1446
1	13088617	13088815	1	13089869	13097078	AT1G35530	1055
1	13088991	13089359	1	13089869	13097078	AT1G35530	511
1	13097381	13098779	1	13089869	13097078	AT1G35530	-304
1	13102993	13103799	1	13105206	13105570	AT1G35537	1408
1	13103913	13104413	1	13105206	13105570	AT1G35537	794
1	13104886	13104942	1	13105206	13105570	AT1G35537	265
1	13106470	13106625	1	13105206	13105570	AT1G35537	-901
1	13106851	13107119	1	13105206	13105570	AT1G35537	-1282
1	13107392	13108883	1	13108634	13111700	AT1G35540	0
1	13109050	13111961	1	13108634	13111700	AT1G35540	0
1	13112102	13112373	1	13112506	13113136	AT1G35550	134
1	13114448	13114523	1	13115826	13117235	AT1G35560	1304
1	13114632	13114977	1	13115826	13117235	AT1G35560	850
1	13121638	13121683	1	13122204	13125264	AT1G35580	522
1	13127028	13127214	1	13122204	13125264	AT1G35580	-1765
1	13145490	13145801	1	13143150	13144988	AT1G35610	-503
1	13146434	13146569	1	13143150	13144988	AT1G35610	-1447
1	13147580	13147770	1	13148592	13149559	AT1G35614	823
1	13148187	13148225	1	13148592	13149559	AT1G35614	368
1	13149788	13150290	1	13148592	13149559	AT1G35614	-230
1	13150982	13151370	1	13148592	13149559	AT1G35614	-1424
1	13191496	13191756	1	13192743	13197976	AT1G35660	988
1	13191915	13192535	1	13192743	13197976	AT1G35660	209
1	13211361	13211565	1	13208736	13210418	AT1G35680	-944
1	13211878	13211957	1	13208736	13210418	AT1G35680	-1461
1	13212103	13212127	1	13208736	13210418	AT1G35680	-1686
1	13212260	13212705	1	13208736	13210418	AT1G35680	-1843
1	13223313	13223561	1	13220940	13224681	AT1G35710	0
1	13224106	13224410	1	13220940	13224681	AT1G35710	0
1	13231030	13231239	1	13227324	13229796	AT1G35730	-1235
1	13231350	13231463	1	13227324	13229796	AT1G35730	-1555
1	13231705	13231764	1	13227324	13229796	AT1G35730	-1910
1	13252901	13252954	1	13253398	13255570	AT1G35750	445
1	13256941	13257277	1	13253398	13255570	AT1G35750	-1372
1	13275086	13276144	1	13277274	13280289	AT1G35780	1131
1	13278822	13279030	1	13277274	13280289	AT1G35780	0
1	13306275	13307851	1	13308119	13309257	AT1G35820	269
1	13307956	13308147	1	13308119	13309257	AT1G35820	0
1	13308869	13309315	1	13308119	13309257	AT1G35820	0
1	13309495	13311003	1	13308119	13309257	AT1G35820	-239
1	13311143	13311391	1	13308119	13309257	AT1G35820	-1887
1	13323936	13325286	1	13321214	13322122	AT1G35830	-1815
1	13329033	13329107	1	13330510	13331506	AT1G35850	1404
1	13329209	13329435	1	13330510	13331506	AT1G35850	1076
1	13329633	13329903	1	13330510	13331506	AT1G35850	608
1	13330313	13330614	1	13330510	13331506	AT1G35850	0
1	13332527	13332849	1	13332047	13334050	AT1G35860	0
1	13337845	13337905	1	13339851	13341228	AT1G35880	1947
1	13339426	13339517	1	13339851	13341228	AT1G35880	335
1	13342459	13342624	1	13341300	13341953	AT1G35890	-507
1	13342741	13342813	1	13341300	13341953	AT1G35890	-789
1	13343066	13343400	1	13341300	13341953	AT1G35890	-1114
1	13345377	13345970	1	13347504	13348433	AT1G35900	1535
1	13346687	13347259	1	13347504	13348433	AT1G35900	246
1	13348230	13348987	1	13347504	13348433	AT1G35900	0
1	13349088	13349345	1	13347504	13348433	AT1G35900	-656
1	13349495	13349565	1	13347504	13348433	AT1G35900	-1063
1	13349907	13349942	1	13347504	13348433	AT1G35900	-1475
1	13360825	13361027	1	13363003	13365060	AT1G35910	1977
1	13362255	13362413	1	13363003	13365060	AT1G35910	591
1	13366252	13366464	1	13363003	13365060	AT1G35910	-1193
1	13421573	13421702	1	13422554	13423028	AT1G36000	853
1	13421836	13422984	1	13422554	13423028	AT1G36000	0
1	13423128	13423234	1	13422554	13423028	AT1G36000	-101
1	13423384	13423464	1	13422554	13423028	AT1G36000	-357
1	13423576	13423769	1	13422554	13423028	AT1G36000	-549
1	13424212	13425388	1	13422554	13423028	AT1G36000	-1185
1	13432166	13433303	1	13433919	13434340	AT1G36020	617
1	13433305	13433585	1	13433919	13434340	AT1G36020	335
1	13433597	13433823	1	13433919	13434340	AT1G36020	97
1	13435435	13435711	1	13436586	13436828	AT1G36030	876
1	13436066	13436413	1	13436586	13436828	AT1G36030	174
1	13436665	13436871	1	13436586	13436828	AT1G36030	0
1	13437041	13437454	1	13436586	13436828	AT1G36030	-214
1	13437792	13438281	1	13436586	13436828	AT1G36030	-965
1	13448841	13448894	1	13450204	13453683	AT1G36050	1311
1	13449643	13449710	1	13450204	13453683	AT1G36050	495
1	13449825	13449963	1	13450204	13453683	AT1G36050	242
1	13456989	13457055	1	13454496	13456331	AT1G36060	-659
1	13479594	13479719	1	13481665	13482785	AT1G36078	1947
1	13480044	13480126	1	13481665	13482785	AT1G36078	1540
1	13482900	13482944	1	13481665	13482785	AT1G36078	-116
1	13493942	13493970	1	13494652	13495215	AT1G36100	683
1	13495924	13495960	1	13494652	13495215	AT1G36100	-710
1	13524451	13526427	1	13528257	13529470	AT1G36150	1831
1	13526533	13527699	1	13528257	13529470	AT1G36150	559
1	13529861	13529918	1	13528257	13529470	AT1G36150	-392
1	13532514	13532990	1	13533411	13544009	AT1G36160	422
1	13544152	13545251	1	13533411	13544009	AT1G36160	-144
1	13545359	13545561	1	13545965	13558492	AT1G36180	405
1	13548226	13549139	1	13545965	13558492	AT1G36180	0
1	13549295	13549382	1	13545965	13558492	AT1G36180	0
1	13643274	13643409	1	13640508	13643126	AT1G36280	-149
1	13643700	13644653	1	13640508	13643126	AT1G36280	-575
1	13667711	13667914	1	13669441	13671156	AT1G36310	1528
1	13668379	13668452	1	13669441	13671156	AT1G36310	990
1	13671171	13671500	1	13669441	13671156	AT1G36310	-16
1	13674229	13674747	1	13671814	13674098	AT1G36320	-132
1	13674920	13675527	1	13671814	13674098	AT1G36320	-823
1	13675643	13675795	1	13671814	13674098	AT1G36320	-1546
1	13681602	13681716	1	13683663	13684952	AT1G36340	1948
1	13681839	13682868	1	13683663	13684952	AT1G36340	796
1	13684540	13684759	1	13683663	13684952	AT1G36340	0
1	13686559	13687172	1	13683663	13684952	AT1G36340	-1608
1	13693852	13695258	1	13696042	13698639	AT1G36370	785
1	13699059	13699571	1	13696042	13698639	AT1G36370	-421
1	13699704	13699909	1	13700814	13701632	AT1G36380	906
1	13704014	13704174	1	13701401	13703572	AT1G36390	-443
1	13704291	13704395	1	13701401	13703572	AT1G36390	-720
1	13704587	13704649	1	13701401	13703572	AT1G36390	-1016
1	13704793	13705608	1	13701401	13703572	AT1G36390	-1222
1	13758370	13760553	1	13761926	13764265	AT1G36510	1374
1	13760686	13761269	1	13761926	13764265	AT1G36510	658
1	13761556	13761621	1	13761926	13764265	AT1G36510	306
1	13761830	13762115	1	13761926	13764265	AT1G36510	0
1	13762268	13762992	1	13761926	13764265	AT1G36510	0
1	13763209	13763296	1	13761926	13764265	AT1G36510	0
1	13763434	13763475	1	13761926	13764265	AT1G36510	0
1	13763658	13763838	1	13761926	13764265	AT1G36510	0
1	13763968	13764356	1	13761926	13764265	AT1G36510	0
1	13765440	13765528	1	13761926	13764265	AT1G36510	-1176
1	13765779	13766298	1	13761926	13764265	AT1G36510	-1515
1	13815067	13815160	1	13816459	13818556	AT1G36580	1300
1	13816222	13816737	1	13816459	13818556	AT1G36580	0
1	13834233	13834492	1	13836131	13836954	AT1G36622	1640
1	13835645	13836454	1	13836131	13836954	AT1G36622	0
1	13837854	13838025	1	13836131	13836954	AT1G36622	-901
1	13851113	13851486	1	13853171	13853687	AT1G36640	1686
1	13852314	13852470	1	13853171	13853687	AT1G36640	702
1	13854443	13855750	1	13853171	13853687	AT1G36640	-757
1	13864474	13867029	1	13867568	13869490	AT1G36675	540
1	13867051	13869263	1	13867568	13869490	AT1G36675	0
1	13869413	13869496	1	13867568	13869490	AT1G36675	0
1	13869608	13870051	1	13867568	13869490	AT1G36675	-119
1	13870180	13872204	1	13867568	13869490	AT1G36675	-691
1	13896245	13896513	1	13898210	13900831	AT1G36730	1698
1	13896245	13896513	1	13898210	13900831	AT1G36732	1698
1	13901299	13902696	1	13898210	13900831	AT1G36730	-469
1	13901299	13902696	1	13898210	13900831	AT1G36732	-469
1	13908577	13909925	1	13911137	13911679	AT1G36745	1213
1	13910054	13911620	1	13911137	13911679	AT1G36745	0
1	13911722	13912932	1	13911137	13911679	AT1G36745	-44
1	13913070	13913186	1	13911137	13911679	AT1G36745	-1392
1	13915526	13915825	1	13917331	13917816	AT1G36756	1507
1	13915952	13916351	1	13917331	13917816	AT1G36756	981
1	13916595	13917494	1	13917331	13917816	AT1G36756	0
1	13917904	13918774	1	13917331	13917816	AT1G36756	-89
1	13919022	13919117	1	13917331	13917816	AT1G36756	-1207
1	13919223	13920811	1	13917331	13917816	AT1G36756	-1408
1	13981715	13982432	1	13983512	13984424	AT1G36920	1081
1	13982540	13987194	1	13983512	13984424	AT1G36920	0
1	13982540	13987194	1	13984576	13985290	AT1G36922	0
1	13982540	13987194	1	13986436	13987289	AT1G36925	0
1	13987581	13988713	1	13986436	13987289	AT1G36925	-293
1	13989220	13989801	1	13986436	13987289	AT1G36925	-1932
1	14002683	14003040	1	14003866	14005502	AT1G36940	827
1	14004918	14005018	1	14003866	14005502	AT1G36940	0
1	14005145	14006311	1	14003866	14005502	AT1G36940	0
1	14005145	14006311	1	14006147	14006341	AT1G36942	0
1	14006416	14006512	1	14006147	14006341	AT1G36942	-76
1	14006623	14006831	1	14006147	14006341	AT1G36942	-283
1	14008232	14009033	1	14009673	14010822	AT1G36950	641
1	14009507	14010554	1	14009673	14010822	AT1G36950	0
1	14010852	14011207	1	14009673	14010822	AT1G36950	-31
1	14011645	14012545	1	14009673	14010822	AT1G36950	-824
1	14012670	14013339	1	14014796	14015508	AT1G36960	1458
1	14013340	14014836	1	14014796	14015508	AT1G36960	0
1	14014941	14015143	1	14014796	14015508	AT1G36960	0
1	14016175	14017248	1	14016385	14018356	AT1G36970	0
1	14017500	14018234	1	14016385	14018356	AT1G36970	0
1	14018389	14019103	1	14016385	14018356	AT1G36970	-34
1	14019350	14019642	1	14016385	14018356	AT1G36970	-995
1	14020354	14020740	1	14016385	14018356	AT1G36970	-1999
1	14022234	14023415	1	14025028	14026941	AT1G36980	1614
1	14023519	14024153	1	14025028	14026941	AT1G36980	876
1	14024277	14024562	1	14025028	14026941	AT1G36980	467
1	14030814	14031727	1	14027292	14030500	AT1G36990	-315
1	14031889	14032916	1	14027292	14030500	AT1G36990	-1390
1	14034622	14035694	1	14036038	14037145	AT1G37000	345
1	14036686	14036694	1	14036038	14037145	AT1G37000	0
1	14036819	14037534	1	14036038	14037145	AT1G37000	0
1	14037540	14037612	1	14036038	14037145	AT1G37000	-396
1	14037622	14038240	1	14036038	14037145	AT1G37000	-478
1	14038460	14039071	1	14039862	14040020	AT1G37007	792
1	14040137	14040870	1	14040918	14041227	AT1G37010	49
1	14041749	14043038	1	14040918	14041227	AT1G37010	-523
1	14045153	14045207	1	14046735	14049742	AT1G37020	1529
1	14045382	14045538	1	14046735	14049742	AT1G37020	1198
1	14047743	14048324	1	14046735	14049742	AT1G37020	0
1	14048450	14048478	1	14046735	14049742	AT1G37020	0
1	14134773	14135308	1	14136413	14138245	AT1G37113	1106
1	14136295	14136489	1	14136413	14138245	AT1G37113	0
1	14136618	14136630	1	14136413	14138245	AT1G37113	0
1	14137396	14139703	1	14136413	14138245	AT1G37113	0
1	14178275	14178432	1	14174981	14177992	AT1G37150	-284
1	14179015	14179229	1	14174981	14177992	AT1G37150	-1024
1	14179747	14180112	1	14174981	14177992	AT1G37150	-1756
1	14182713	14182833	1	14184749	14184853	AT1G37162	1917
1	14183226	14183336	1	14184749	14184853	AT1G37162	1414
1	14183752	14184619	1	14184749	14184853	AT1G37162	131
1	14184740	14186247	1	14184749	14184853	AT1G37162	0
1	14186733	14187347	1	14184749	14184853	AT1G37162	-1881
1	14286242	14288336	1	14289578	14292060	AT1G38065	1243
1	14296409	14296534	1	14293064	14296191	AT1G38131	-219
1	14296638	14296750	1	14293064	14296191	AT1G38131	-448
1	14296944	14297347	1	14293064	14296191	AT1G38131	-754
1	14297452	14298191	1	14293064	14296191	AT1G38131	-1262
1	14509452	14510795	1	14510884	14511342	AT1G38630	90
1	14510943	14511533	1	14510884	14511342	AT1G38630	0
1	14542013	14542099	1	14543277	14544528	AT1G38790	1179
1	14542652	14543316	1	14543277	14544528	AT1G38790	0
1	14543466	14544775	1	14543277	14544528	AT1G38790	0
1	14544929	14545697	1	14543277	14544528	AT1G38790	-402
1	14586307	14586797	1	14587852	14588419	AT1G38950	1056
1	14586935	14587402	1	14587852	14588419	AT1G38950	451
1	14588148	14589444	1	14587852	14588419	AT1G38950	0
1	14589936	14590206	1	14587852	14588419	AT1G38950	-1518
1	14919742	14922918	1	14922423	14923055	AT1G40083	0
1	14923023	14923822	1	14922423	14923055	AT1G40083	0
1	14924682	14924869	1	14922423	14923055	AT1G40083	-1628
1	14925018	14925217	1	14922423	14923055	AT1G40083	-1964
1	14997624	14998151	1	14999615	15001868	AT1G40087	1465
1	14998259	14999002	1	14999615	15001868	AT1G40087	614
1	15087203	15087312	1	15081952	15085893	AT1G40104	-1311
1	15087790	15087952	1	15081952	15085893	AT1G40104	-1898
1	15430537	15430673	1	15432576	15434674	AT1G40390	1904
1	15430890	15431135	1	15432576	15434674	AT1G40390	1442
1	15431469	15431690	1	15432576	15434674	AT1G40390	887
1	15432403	15432493	1	15432576	15434674	AT1G40390	84
1	15433360	15433460	1	15432576	15434674	AT1G40390	0
1	15434115	15434228	1	15432576	15434674	AT1G40390	0
1	15434384	15434658	1	15432576	15434674	AT1G40390	0
1	15434786	15434856	1	15432576	15434674	AT1G40390	-113
1	15434958	15435290	1	15432576	15434674	AT1G40390	-285
1	15581512	15581638	1	15582423	15585143	AT1G41820	786
1	15585054	15585328	1	15582423	15585143	AT1G41820	0
1	15585455	15586829	1	15582423	15585143	AT1G41820	-313
1	15586976	15587705	1	15582423	15585143	AT1G41820	-1834
1	15601961	15602226	1	15603617	15607966	AT1G41830	1392
1	15603335	15603423	1	15603617	15607966	AT1G41830	195
1	15648693	15649230	1	15650172	15650405	AT1G41875	943
1	15649335	15649925	1	15650172	15650405	AT1G41875	248
1	15653810	15654493	1	15651027	15652542	AT1G41880	-1269
1	15680122	15680391	1	15680978	15684487	AT1G41920	588
1	15680805	15681298	1	15680978	15684487	AT1G41920	0
1	15681415	15681587	1	15680978	15684487	AT1G41920	0
1	15681736	15681850	1	15680978	15684487	AT1G41920	0
1	15681953	15682317	1	15680978	15684487	AT1G41920	0
1	15682962	15683076	1	15680978	15684487	AT1G41920	0
1	15683758	15684183	1	15680978	15684487	AT1G41920	0
1	15684351	15684393	1	15680978	15684487	AT1G41920	0
1	15684566	15685473	1	15680978	15684487	AT1G41920	-80
1	15685574	15685755	1	15680978	15684487	AT1G41920	-1088
1	15715009	15715179	1	15716714	15717169	AT1G42080	1536
1	15718480	15718516	1	15716714	15717169	AT1G42080	-1312
1	15719162	15719271	1	15716714	15717169	AT1G42080	-1994
1	15889657	15889748	1	15891371	15894444	AT1G42430	1624
1	15890546	15890567	1	15891371	15894444	AT1G42430	805
1	15925376	15925621	1	15926987	15935208	AT1G42470	1367
1	15926764	15926862	1	15926987	15935208	AT1G42470	126
1	15932497	15932869	1	15926987	15935208	AT1G42470	0
1	15935479	15935818	1	15926987	15935208	AT1G42470	-272
1	15939251	15939535	1	15936207	15938863	AT1G42480	-389
1	15939684	15940160	1	15936207	15938863	AT1G42480	-822
1	15940332	15941254	1	15936207	15938863	AT1G42480	-1470
1	15964275	15964469	1	15966381	15968239	AT1G42525	1913
1	15964595	15965049	1	15966381	15968239	AT1G42525	1333
1	15965155	15965911	1	15966381	15968239	AT1G42525	471
1	15966257	15966992	1	15966381	15968239	AT1G42525	0
1	15967246	15967496	1	15966381	15968239	AT1G42525	0
1	15967624	15968594	1	15966381	15968239	AT1G42525	0
1	15969041	15970085	1	15966381	15968239	AT1G42525	-803
1	15970708	15971984	1	15973054	15976703	AT1G42540	1071
1	15972278	15972329	1	15973054	15976703	AT1G42540	726
1	15980801	15980924	1	15980135	15983328	AT1G42560	0
1	15984043	15984145	1	15980135	15983328	AT1G42560	-716
1	15984277	15984402	1	15980135	15983328	AT1G42560	-950
1	15984552	15984749	1	15980135	15983328	AT1G42560	-1225
1	15984975	15985399	1	15980135	15983328	AT1G42560	-1648
1	16040012	16040264	1	16041656	16042880	AT1G42680	1393
1	16043473	16043701	1	16041656	16042880	AT1G42680	-594
1	16044347	16044395	1	16041656	16042880	AT1G42680	-1468
1	16049713	16049946	1	16051795	16051935	AT1G42699	1850
1	16051043	16051315	1	16051795	16051935	AT1G42699	481
1	16053155	16053297	1	16051795	16051935	AT1G42699	-1221
1	16077384	16077468	1	16077592	16078567	AT1G42710	125
1	16078655	16078765	1	16077592	16078567	AT1G42710	-89
1	16078883	16078945	1	16077592	16078567	AT1G42710	-317
1	16079192	16079328	1	16077592	16078567	AT1G42710	-626
1	16079802	16080007	1	16077592	16078567	AT1G42710	-1236
1	16124043	16125381	1	16125782	16127288	AT1G42960	402
1	16125484	16125559	1	16125782	16127288	AT1G42960	224
1	16133948	16134222	1	16133286	16135587	AT1G42980	0
1	16138812	16139032	1	16135852	16137463	AT1G42990	-1350
1	16139802	16140047	1	16140816	16141655	AT1G43000	770
1	16140199	16140275	1	16140816	16141655	AT1G43000	542
1	16142482	16142588	1	16140816	16141655	AT1G43000	-828
1	16142704	16142915	1	16140816	16141655	AT1G43000	-1050
1	16143097	16143293	1	16140816	16141655	AT1G43000	-1443
1	16143515	16143758	1	16140816	16141655	AT1G43000	-1861
1	16149483	16149579	1	16151095	16152240	AT1G43005	1517
1	16151726	16151871	1	16151095	16152240	AT1G43005	0
1	16156768	16156831	1	16155403	16157911	AT1G43020	0
1	16158202	16158287	1	16155403	16157911	AT1G43020	-292
1	16182630	16182747	1	16184209	16184523	AT1G43040	1463
1	16212090	16212598	1	16213995	16215828	AT1G43080	1398
1	16213211	16213504	1	16213995	16215828	AT1G43080	492
1	16218376	16218429	1	16217197	16219150	AT1G43090	0
1	16218590	16218642	1	16217197	16219150	AT1G43090	0
1	16231906	16232173	1	16232785	16236109	AT1G43140	613
1	16261573	16262092	1	16263813	16264818	AT1G43160	1722
1	16262411	16262577	1	16263813	16264818	AT1G43160	1237
1	16264834	16264926	1	16263813	16264818	AT1G43160	-17
1	16265198	16265515	1	16263813	16264818	AT1G43160	-381
1	16265763	16265871	1	16266641	16268870	AT1G43170	771
1	16274024	16274356	1	16275108	16278624	AT1G43190	753
1	16274481	16274737	1	16275108	16278624	AT1G43190	372
1	16279090	16279221	1	16275108	16278624	AT1G43190	-467
1	16307199	16307281	1	16308882	16310930	AT1G43245	1602
1	16307449	16307806	1	16308882	16310930	AT1G43245	1077
1	16311412	16311450	1	16308882	16310930	AT1G43245	-483
1	16312516	16312613	1	16308882	16310930	AT1G43245	-1587
1	16316131	16316354	1	16318253	16319234	AT1G43260	1900
1	16316678	16317056	1	16318253	16319234	AT1G43260	1198
1	16317297	16317939	1	16318253	16319234	AT1G43260	315
1	16344041	16344144	1	16345974	16346475	AT1G43310	1831
1	16344945	16345410	1	16345974	16346475	AT1G43310	565
1	16346596	16347337	1	16345974	16346475	AT1G43310	-122
1	16347594	16348213	1	16345974	16346475	AT1G43310	-1120
1	16348419	16348475	1	16345974	16346475	AT1G43310	-1945
1	16354324	16357809	1	16356762	16357118	AT1G43320	0
1	16357970	16359193	1	16359029	16360023	AT1G43330	0
1	16359322	16360065	1	16359029	16360023	AT1G43330	0
1	16360208	16360303	1	16359029	16360023	AT1G43330	-186
1	16360630	16360674	1	16359029	16360023	AT1G43330	-608
1	16360894	16361534	1	16359029	16360023	AT1G43330	-872
1	16361644	16361721	1	16359029	16360023	AT1G43330	-1622
1	16361977	16362281	1	16359029	16360023	AT1G43330	-1955
1	16377065	16377218	1	16378974	16379405	AT1G43415	1757
1	16377815	16378076	1	16378974	16379405	AT1G43415	899
1	16378194	16378964	1	16378974	16379405	AT1G43415	11
1	16380201	16380509	1	16378974	16379405	AT1G43415	-797
1	16380684	16380746	1	16378974	16379405	AT1G43415	-1280
1	16381402	16381421	1	16378974	16379405	AT1G43415	-1998
1	16395310	16396556	1	16398099	16399878	AT1G43560	1544
1	16396660	16397088	1	16398099	16399878	AT1G43560	1012
1	16397381	16397457	1	16398099	16399878	AT1G43560	643
1	16400914	16401027	1	16398099	16399878	AT1G43560	-1037
1	16401538	16401640	1	16398099	16399878	AT1G43560	-1661
1	16413270	16414645	1	16410532	16412728	AT1G43580	-543
1	16414651	16414687	1	16415357	16416022	AT1G43600	671
1	16423105	16423599	1	16424578	16425345	AT1G43610	980
1	16423725	16423912	1	16424578	16425345	AT1G43610	667
1	16424041	16424153	1	16424578	16425345	AT1G43610	426
1	16430438	16430699	1	16425412	16430200	AT1G43620	-239
1	16430955	16433167	1	16432842	16432946	AT1G43624	0
1	16433327	16433650	1	16432842	16432946	AT1G43624	-382
1	16433759	16434290	1	16432842	16432946	AT1G43624	-814
1	16439058	16439165	1	16439435	16441844	AT1G43640	271
1	16450721	16451176	1	16452981	16453804	AT1G43665	1806
1	16451349	16452018	1	16452981	16453804	AT1G43665	964
1	16452346	16452688	1	16452981	16453804	AT1G43665	294
1	16452874	16453899	1	16452981	16453804	AT1G43665	0
1	16454451	16454518	1	16452981	16453804	AT1G43665	-648
1	16455250	16457771	1	16452981	16453804	AT1G43665	-1447
1	16458780	16459177	1	16461072	16461734	AT1G43666	1896
1	16459794	16460288	1	16461072	16461734	AT1G43666	785
1	16462606	16463283	1	16461072	16461734	AT1G43666	-873
1	16463418	16464202	1	16465056	16465565	AT1G43667	855
1	16465905	16465990	1	16465056	16465565	AT1G43667	-341
1	16466166	16466844	1	16465056	16465565	AT1G43667	-602
1	16467483	16467577	1	16468044	16470500	AT1G43670	468
1	16467679	16467739	1	16468044	16470500	AT1G43670	306
1	16474185	16474270	1	16472205	16473266	AT1G43680	-920
1	16474436	16474524	1	16472205	16473266	AT1G43680	-1171
1	16474632	16474661	1	16472205	16473266	AT1G43680	-1367
1	16474797	16474862	1	16472205	16473266	AT1G43680	-1532
1	16474987	16475189	1	16472205	16473266	AT1G43680	-1722
1	16476433	16476621	1	16478247	16482837	AT1G43690	1627
1	16476833	16476957	1	16478247	16482837	AT1G43690	1291
1	16477150	16477225	1	16478247	16482837	AT1G43690	1023
1	16477656	16477764	1	16478247	16482837	AT1G43690	484
1	16483425	16483444	1	16478247	16482837	AT1G43690	-589
1	16483848	16483882	1	16484231	16486241	AT1G43700	350
1	16488852	16489546	1	16486320	16488384	AT1G43710	-469
1	16489831	16489932	1	16486320	16488384	AT1G43710	-1448
1	16493278	16493319	1	16495080	16496078	AT1G43720	1762
1	16494234	16494447	1	16495080	16496078	AT1G43720	634
1	16494615	16495828	1	16495080	16496078	AT1G43720	0
1	16496050	16497731	1	16495080	16496078	AT1G43720	0
1	16496050	16497731	1	16496403	16497377	AT1G43722	0
1	16497833	16498281	1	16496403	16497377	AT1G43722	-457
1	16498404	16498856	1	16496403	16497377	AT1G43722	-1028
1	16499105	16501406	1	16496403	16497377	AT1G43722	-1729
1	16507518	16508142	1	16508723	16509784	AT1G43730	582
1	16508264	16508372	1	16508723	16509784	AT1G43730	352
1	16508901	16509155	1	16508723	16509784	AT1G43730	0
1	16509300	16509651	1	16508723	16509784	AT1G43730	0
1	16509766	16510337	1	16508723	16509784	AT1G43730	0
1	16510468	16510551	1	16508723	16509784	AT1G43730	-685
1	16510989	16511040	1	16508723	16509784	AT1G43730	-1206
1	16511352	16511885	1	16508723	16509784	AT1G43730	-1569
1	16527970	16528156	1	16528880	16531065	AT1G43760	725
1	16528380	16528462	1	16528880	16531065	AT1G43760	419
1	16530214	16530476	1	16528880	16531065	AT1G43760	0
1	16530758	16530823	1	16528880	16531065	AT1G43760	0
1	16531070	16531199	1	16528880	16531065	AT1G43760	-6
1	16531349	16531438	1	16528880	16531065	AT1G43760	-285
1	16545952	16547031	1	16548441	16551909	AT1G43770	1411
1	16547225	16547270	1	16548441	16551909	AT1G43770	1172
1	16547509	16548321	1	16548441	16551909	AT1G43770	121
1	16548327	16548375	1	16548441	16551909	AT1G43770	67
1	16561967	16562092	1	16563811	16567399	AT1G43780	1720
1	16562237	16562298	1	16563811	16567399	AT1G43780	1514
1	16565921	16566027	1	16563811	16567399	AT1G43780	0
1	16568280	16568436	1	16563811	16567399	AT1G43780	-882
1	16575047	16575066	1	16575895	16576417	AT1G43790	830
1	16581440	16581704	1	16580447	16580800	AT1G43810	-641
1	16581806	16582001	1	16580447	16580800	AT1G43810	-1007
1	16582296	16582414	1	16580447	16580800	AT1G43810	-1497
1	16624545	16624608	1	16622068	16624469	AT1G43860	-77
1	16625203	16625276	1	16622068	16624469	AT1G43860	-735
1	16625811	16626234	1	16622068	16624469	AT1G43860	-1343
1	16645720	16645839	1	16646732	16648648	AT1G43890	894
1	16645840	16646089	1	16646732	16648648	AT1G43890	644
1	16650236	16651639	1	16646732	16648648	AT1G43890	-1589
1	16652601	16652737	1	16654030	16655928	AT1G43900	1294
1	16652869	16653174	1	16654030	16655928	AT1G43900	857
1	16658466	16658532	1	16655884	16657658	AT1G43910	-809
1	16659640	16661143	1	16655884	16657658	AT1G43910	-1983
1	16670986	16673543	1	16672582	16673952	AT1G43950	0
1	16673752	16675321	1	16672582	16673952	AT1G43950	0
1	16680256	16680309	1	16681269	16682933	AT1G43970	961
1	16683190	16683270	1	16681269	16682933	AT1G43970	-258
1	16685256	16685833	1	16687637	16689502	AT1G43980	1805
1	16685942	16686355	1	16687637	16689502	AT1G43980	1283
1	16686492	16686622	1	16687637	16689502	AT1G43980	1016
1	16686787	16686971	1	16687637	16689502	AT1G43980	667
1	16689744	16690052	1	16687637	16689502	AT1G43980	-243
1	16706438	16707321	1	16708068	16709713	AT1G44000	748
1	16707581	16707879	1	16708068	16709713	AT1G44000	190
1	16709980	16710631	1	16708068	16709713	AT1G44000	-268
1	16711042	16711559	1	16708068	16709713	AT1G44000	-1330
1	16711706	16712048	1	16708068	16709713	AT1G44000	-1994
1	16712151	16713068	1	16714622	16715564	AT1G44010	1555
1	16720139	16720347	1	16716112	16718656	AT1G44020	-1484
1	16720451	16720668	1	16716112	16718656	AT1G44020	-1796
1	16738089	16738141	1	16739261	16741513	AT1G44050	1121
1	16741605	16741916	1	16739261	16741513	AT1G44050	-93
1	16742019	16742473	1	16739261	16741513	AT1G44050	-507
1	16742581	16743040	1	16739261	16741513	AT1G44050	-1069
1	16743482	16743605	1	16739261	16741513	AT1G44050	-1970
1	16752438	16752668	1	16753944	16755670	AT1G44080	1277
1	16752910	16753186	1	16753944	16755670	AT1G44080	759
1	16755100	16755166	1	16753944	16755670	AT1G44080	0
1	16757589	16757798	1	16758110	16758508	AT1G44085	313
1	16757918	16758100	1	16758110	16758508	AT1G44085	11
1	16758109	16758237	1	16758110	16758508	AT1G44085	0
1	16758362	16758597	1	16758110	16758508	AT1G44085	0
1	16758859	16758928	1	16758110	16758508	AT1G44085	-352
1	16759354	16759582	1	16758110	16758508	AT1G44085	-847
1	16759689	16759877	1	16760677	16762486	AT1G44090	801
1	16765384	16765423	1	16764405	16767685	AT1G44100	0
1	16768611	16768950	1	16764405	16767685	AT1G44100	-927
1	16773487	16773805	1	16774865	16777247	AT1G44110	1061
1	16774189	16774477	1	16774865	16777247	AT1G44110	389
1	16778085	16778325	1	16774865	16777247	AT1G44110	-839
1	16778480	16778862	1	16774865	16777247	AT1G44110	-1234
1	16779369	16779620	1	16780610	16787414	AT1G44120	991
1	16790451	16792544	1	16787508	16789318	AT1G44130	-1134
1	16793497	16794410	1	16794829	16796450	AT1G44160	420
1	16799125	16799211	1	16796400	16800321	AT1G44170	0
1	16799313	16799517	1	16796400	16800321	AT1G44170	0
1	16801529	16801686	1	16796400	16800321	AT1G44170	-1209
1	16806903	16806981	1	16807953	16810413	AT1G44180	973
1	16807369	16807446	1	16807953	16810413	AT1G44180	508
1	16807648	16807780	1	16807953	16810413	AT1G44180	174
1	16815345	16815734	1	16813654	16814733	AT1G44191	-613
1	16815906	16816116	1	16813654	16814733	AT1G44191	-1174
1	16816347	16816525	1	16813654	16814733	AT1G44191	-1615
1	16818066	16819080	1	16820946	16821808	AT1G44224	1867
1	16819210	16819593	1	16820946	16821808	AT1G44224	1354
1	16819911	16820695	1	16820946	16821808	AT1G44224	252
1	16822275	16822884	1	16820946	16821808	AT1G44224	-468
1	16822887	16822902	1	16820946	16821808	AT1G44224	-1080
1	16829443	16830608	1	16831016	16833916	AT1G44318	409
1	16839632	16839946	1	16834210	16838286	AT1G44350	-1347
1	16847072	16847344	1	16847781	16848086	AT1G44414	438
1	16853302	16853568	1	16852341	16853238	AT1G44478	-65
1	16853940	16854059	1	16852341	16853238	AT1G44478	-703
1	16854211	16854406	1	16852341	16853238	AT1G44478	-974
1	16854667	16854995	1	16852341	16853238	AT1G44478	-1430
1	16863205	16863587	1	16864970	16866605	AT1G44542	1384
1	16863989	16864049	1	16864970	16866605	AT1G44542	922
1	16864173	16864343	1	16864970	16866605	AT1G44542	628
1	16864802	16865021	1	16864970	16866605	AT1G44542	0
1	16866792	16866941	1	16864970	16866605	AT1G44542	-188
1	16867757	16868068	1	16864970	16866605	AT1G44542	-1153
1	16868215	16868291	1	16864970	16866605	AT1G44542	-1611
1	16868506	16868960	1	16864970	16866605	AT1G44542	-1902
1	16870142	16871156	1	16871696	16873383	AT1G44575	541
1	16877064	16877219	1	16875119	16876258	AT1G44608	-807
1	16878133	16878319	1	16875119	16876258	AT1G44608	-1876
1	16881016	16881199	1	16881891	16882133	AT1G44674	693
1	16881201	16881231	1	16881891	16882133	AT1G44674	661
1	16882182	16882303	1	16881891	16882133	AT1G44674	-50
1	16882627	16882708	1	16881891	16882133	AT1G44674	-495
1	16885326	16885519	1	16887404	16889155	AT1G44740	1886
1	16896154	16896184	1	16896686	16898612	AT1G44760	503
1	16896293	16896429	1	16896686	16898612	AT1G44760	258
1	16899359	16899771	1	16896686	16898612	AT1G44760	-748
1	16923062	16923309	1	16923543	16924821	AT1G44810	235
1	16924997	16925035	1	16923543	16924821	AT1G44810	-177
1	16925163	16925438	1	16923543	16924821	AT1G44810	-343
1	16925791	16925880	1	16926324	16928704	AT1G44820	445
1	16926165	16926318	1	16926324	16928704	AT1G44820	7
1	16930090	16930492	1	16926324	16928704	AT1G44820	-1387
1	16930640	16930829	1	16926324	16928704	AT1G44820	-1937
1	16935579	16935807	1	16933792	16934511	AT1G44830	-1069
1	16935932	16936241	1	16933792	16934511	AT1G44830	-1422
1	16937644	16938202	1	16939797	16942524	AT1G44835	1596
1	16938491	16938938	1	16939797	16942524	AT1G44835	860
1	16939124	16939591	1	16939797	16942524	AT1G44835	207
1	16942627	16942715	1	16939797	16942524	AT1G44835	-104
1	16942983	16943889	1	16939797	16942524	AT1G44835	-460
1	16961450	16961783	1	16963144	16964966	AT1G44890	1362
1	16961944	16962599	1	16963144	16964966	AT1G44890	546
1	16974964	16975419	1	16975604	16982965	AT1G44910	186
1	16984755	16985291	1	16982904	16984419	AT1G44920	-337
1	16985761	16986609	1	16982904	16984419	AT1G44920	-1343
1	16996226	16996348	1	16995113	16995295	AT1G44941	-932
1	16996500	16997029	1	16995113	16995295	AT1G44941	-1206
1	16997495	16997609	1	16999538	17001729	AT1G44960	1930
1	16997742	16998361	1	16999538	17001729	AT1G44960	1178
1	16998894	16998953	1	16999538	17001729	AT1G44960	586
1	16999166	16999223	1	16999538	17001729	AT1G44960	316
1	17004260	17004330	1	17004256	17005923	AT1G44980	0
1	17004708	17004764	1	17004256	17005923	AT1G44980	0
1	17005009	17005079	1	17004256	17005923	AT1G44980	0
1	17005873	17005924	1	17004256	17005923	AT1G44980	0
1	17006281	17006314	1	17004256	17005923	AT1G44980	-359
1	17006486	17006651	1	17004256	17005923	AT1G44980	-564
1	17006996	17007102	1	17007542	17007808	AT1G44990	441
1	17008513	17008808	1	17009141	17011886	AT1G45000	334
1	17015695	17015924	1	17013400	17015497	AT1G45010	-199
1	17016352	17017840	1	17013400	17015497	AT1G45010	-856
1	17017841	17020858	1	17021610	17022781	AT1G45015	753
1	17023240	17024403	1	17021610	17022781	AT1G45015	-460
1	17024525	17024908	1	17021610	17022781	AT1G45015	-1745
1	17029210	17029830	1	17031281	17033198	AT1G45050	1452
1	17029991	17030318	1	17031281	17033198	AT1G45050	964
1	17030496	17030691	1	17031281	17033198	AT1G45050	591
1	17031085	17031182	1	17031281	17033198	AT1G45050	100
1	17035320	17035413	1	17033335	17035105	AT1G45063	-216
1	17035783	17035880	1	17033335	17035105	AT1G45063	-679
1	17069828	17070125	1	17065252	17069262	AT1G45130	-567
1	17073447	17073720	1	17074942	17076330	AT1G45145	1223
1	17076936	17077313	1	17077448	17082503	AT1G45150	136
1	17082751	17082805	1	17077448	17082503	AT1G45150	-249
1	17082926	17083162	1	17083546	17090545	AT1G45160	385
1	17094319	17094652	1	17095980	17098006	AT1G45170	1329
1	17094932	17095342	1	17095980	17098006	AT1G45170	639
1	17102178	17102339	1	17098491	17101896	AT1G45180	-283
1	17102772	17102907	1	17098491	17101896	AT1G45180	-877
1	17103008	17103639	1	17104351	17105004	AT1G45190	713
1	17103773	17103822	1	17104351	17105004	AT1G45190	530
1	17104672	17105071	1	17104351	17105004	AT1G45190	0
1	17106714	17106782	1	17104351	17105004	AT1G45190	-1711
1	17114413	17114430	1	17116044	17119174	AT1G45191	1615
1	17114602	17115117	1	17116044	17119174	AT1G45191	928
1	17115271	17115396	1	17116044	17119174	AT1G45191	649
1	17116448	17116579	1	17116044	17119174	AT1G45191	0
1	17122244	17122397	1	17123821	17128651	AT1G45201	1425
1	17134142	17134303	1	17130351	17133548	AT1G45207	-595
1	17134408	17134444	1	17130351	17133548	AT1G45207	-861
1	17135962	17136446	1	17137703	17138231	AT1G45215	1258
1	17136824	17136880	1	17137703	17138231	AT1G45215	824
1	17138508	17138530	1	17137703	17138231	AT1G45215	-278
1	17140313	17140376	1	17139448	17140012	AT1G45221	-302
1	17141382	17141639	1	17141192	17141771	AT1G45223	0
1	17141823	17141898	1	17141192	17141771	AT1G45223	-53
1	17142973	17143062	1	17141192	17141771	AT1G45223	-1203
1	17145071	17145234	1	17147058	17147849	AT1G45243	1825
1	17145434	17146153	1	17147058	17147849	AT1G45243	906
1	17152102	17152488	1	17152934	17154843	AT1G45233	447
1	17171747	17172010	1	17169537	17171472	AT1G45230	-276
1	17177280	17177401	1	17177804	17178415	AT1G45403	404
1	17178594	17179161	1	17179302	17180806	AT1G45474	142
1	17185837	17186013	1	17183550	17186534	AT1G45616	0
1	17186159	17186275	1	17183550	17186534	AT1G45616	0
1	17187030	17187117	1	17183550	17186534	AT1G45616	-497
1	17187804	17188049	1	17183550	17186534	AT1G45616	-1271
1	17189224	17189450	1	17191390	17193158	AT1G45688	1941
1	17193299	17193704	1	17191390	17193158	AT1G45688	-142
1	17193818	17195805	1	17191390	17193158	AT1G45688	-661
1	17196482	17197884	1	17199325	17200735	AT1G45976	1442
1	17200989	17201032	1	17199325	17200735	AT1G45976	-255
1	17201418	17202188	1	17199325	17200735	AT1G45976	-684
1	17239741	17240519	1	17236678	17238053	AT1G46480	-1689
1	17260097	17260194	1	17261860	17264183	AT1G46696	1667
1	17261361	17261407	1	17261860	17264183	AT1G46696	454
1	17262210	17262315	1	17261860	17264183	AT1G46696	0
1	17264379	17264455	1	17261860	17264183	AT1G46696	-197
1	17264825	17265034	1	17261860	17264183	AT1G46696	-643
1	17265217	17265422	1	17265701	17266536	AT1G46768	280
1	17267071	17267137	1	17265701	17266536	AT1G46768	-536
1	17267318	17268144	1	17265701	17266536	AT1G46768	-783
1	17274313	17274488	1	17274722	17275834	AT1G46984	235
1	17278725	17279166	1	17276103	17277659	AT1G47056	-1067
1	17279281	17279485	1	17276103	17277659	AT1G47056	-1623
1	17281844	17282653	1	17282825	17285670	AT1G47128	173
1	17295522	17296070	1	17298031	17298817	AT1G47200	1962
1	17299105	17300113	1	17298031	17298817	AT1G47200	-289
1	17305752	17306072	1	17306574	17308848	AT1G47230	503
1	17313321	17313578	1	17308803	17311397	AT1G47240	-1925
1	17323972	17324026	1	17324318	17324911	AT1G47265	293
1	17324429	17324880	1	17324318	17324911	AT1G47265	0
1	17332470	17332543	1	17332056	17334406	AT1G47280	0
1	17332906	17333377	1	17332056	17334406	AT1G47280	0
1	17333526	17333561	1	17332056	17334406	AT1G47280	0
1	17335394	17335494	1	17335849	17339273	AT1G47290	356
1	17341150	17341748	1	17339561	17340972	AT1G47300	-179
1	17342329	17342422	1	17342914	17344802	AT1G47310	493
1	17349879	17349973	1	17351050	17353875	AT1G47330	1078
1	17350111	17350317	1	17351050	17353875	AT1G47330	734
1	17360815	17361174	1	17358447	17360722	AT1G47350	-94
1	17362233	17362280	1	17358447	17360722	AT1G47350	-1512
1	17365424	17365853	1	17365898	17368703	AT1G47370	46
1	17366721	17366744	1	17365898	17368703	AT1G47370	0
1	17369081	17369804	1	17365898	17368703	AT1G47370	-379
1	17376521	17377221	1	17372537	17376075	AT1G47380	-447
1	17377377	17377741	1	17378652	17379374	AT1G47389	912
1	17378076	17378174	1	17378652	17379374	AT1G47389	479
1	17381470	17382143	1	17379544	17380656	AT1G47390	-815
1	17384328	17384531	1	17383034	17383408	AT1G47395	-921
1	17398531	17398758	1	17395518	17397255	AT1G47420	-1277
1	17399080	17399109	1	17395518	17397255	AT1G47420	-1826
1	17402424	17402472	1	17402684	17403193	AT1G47450	213
1	17402657	17402770	1	17402684	17403193	AT1G47450	0
1	17403140	17403231	1	17402684	17403193	AT1G47450	0
1	17404423	17405573	1	17402684	17403193	AT1G47450	-1231
1	17412603	17412746	1	17414611	17415132	AT1G47470	1866
1	17412856	17412989	1	17414611	17415132	AT1G47470	1623
1	17413127	17413303	1	17414611	17415132	AT1G47470	1309
1	17414128	17414327	1	17414611	17415132	AT1G47470	285
1	17414598	17414833	1	17414611	17415132	AT1G47470	0
1	17415719	17415948	1	17414611	17415132	AT1G47470	-588
1	17416832	17416984	1	17417579	17419432	AT1G47480	596
1	17418433	17418543	1	17417579	17419432	AT1G47480	0
1	17431012	17431940	1	17431009	17432401	AT1G47497	0
1	17439323	17439347	1	17435565	17438396	AT1G47510	-928
1	17449114	17449888	1	17451680	17454421	AT1G47530	1793
1	17465831	17466196	1	17466751	17473294	AT1G47560	556
1	17473724	17473868	1	17466751	17473294	AT1G47560	-431
1	17475945	17476658	1	17478655	17483502	AT1G47570	1998
1	17494558	17494599	1	17491732	17494759	AT1G47600	0
1	17502576	17502822	1	17504783	17505964	AT1G47610	1962
1	17503100	17503369	1	17504783	17505964	AT1G47610	1415
1	17532682	17533263	1	17533941	17535551	AT1G47660	679
1	17533425	17533592	1	17533941	17535551	AT1G47660	350
1	17534711	17534906	1	17533941	17535551	AT1G47660	0
1	17535391	17535662	1	17533941	17535551	AT1G47660	0
1	17535983	17536079	1	17533941	17535551	AT1G47660	-433
1	17542468	17543072	1	17544079	17544231	AT1G47690	1008
1	17543208	17543300	1	17544079	17544231	AT1G47690	780
1	17548907	17549071	1	17547325	17547477	AT1G47700	-1431
1	17549290	17549708	1	17547325	17547477	AT1G47700	-1814
1	17556157	17556604	1	17558209	17560269	AT1G47710	1606
1	17556712	17556773	1	17558209	17560269	AT1G47710	1437
1	17560810	17560952	1	17561355	17562883	AT1G47720	404
1	17563461	17563618	1	17563931	17565106	AT1G47730	314
1	17563764	17563977	1	17563931	17565106	AT1G47730	0
1	17565245	17565332	1	17563931	17565106	AT1G47730	-140
1	17565563	17566047	1	17563931	17565106	AT1G47730	-458
1	17570725	17570935	1	17569256	17570159	AT1G47750	-567
1	17571278	17571400	1	17572451	17573159	AT1G47760	1052
1	17571746	17572161	1	17572451	17573159	AT1G47760	291
1	17573019	17574350	1	17572451	17573159	AT1G47760	0
1	17574946	17575455	1	17574906	17576092	AT1G47765	0
1	17575562	17576344	1	17574906	17576092	AT1G47765	0
1	17576454	17576582	1	17574906	17576092	AT1G47765	-363
1	17577106	17577586	1	17574906	17576092	AT1G47765	-1015
1	17592609	17592699	1	17590266	17591261	AT1G47770	-1349
1	17605481	17606179	1	17606558	17606818	AT1G47813	380
1	17607289	17607663	1	17606558	17606818	AT1G47813	-472
1	17608012	17608243	1	17606558	17606818	AT1G47813	-1195
1	17608514	17608577	1	17606558	17606818	AT1G47813	-1697
1	17611178	17611943	1	17611963	17612548	AT1G47820	21
1	17638765	17639177	1	17634757	17637772	AT1G47870	-994
1	17640081	17640558	1	17642397	17642805	AT1G47885	1840
1	17640739	17640837	1	17642397	17642805	AT1G47885	1561
1	17640977	17641191	1	17642397	17642805	AT1G47885	1207
1	17641420	17642101	1	17642397	17642805	AT1G47885	297
1	17642394	17642567	1	17642397	17642805	AT1G47885	0
1	17644167	17644385	1	17643976	17647035	AT1G47890	0
1	17652581	17652703	1	17647144	17651425	AT1G47900	-1157
1	17659084	17659798	1	17660752	17660973	AT1G47915	955
1	17669225	17669289	1	17668285	17669713	AT1G47940	0
1	17685589	17686195	1	17687269	17688816	AT1G47970	1075
1	17689744	17690087	1	17687269	17688816	AT1G47970	-929
1	17690190	17690640	1	17691834	17693867	AT1G47980	1195
1	17702312	17702410	1	17698655	17700834	AT1G47990	-1479
1	17706992	17707362	1	17704179	17706460	AT1G48000	-533
1	17707717	17707805	1	17704179	17706460	AT1G48000	-1258
1	17707968	17708007	1	17704179	17706460	AT1G48000	-1509
1	17709776	17710148	1	17711491	17712660	AT1G48010	1344
1	17710284	17710484	1	17711491	17712660	AT1G48010	1008
1	17710642	17710749	1	17711491	17712660	AT1G48010	743
1	17712695	17713280	1	17711491	17712660	AT1G48010	-36
1	17713484	17713757	1	17711491	17712660	AT1G48010	-825
1	17714027	17714140	1	17711491	17712660	AT1G48010	-1368
1	17714277	17714788	1	17716051	17716808	AT1G48020	1264
1	17714966	17715451	1	17716051	17716808	AT1G48020	601
1	17727053	17727880	1	17723452	17727043	AT1G48050	-11
1	17759013	17759265	1	17732010	17758444	AT1G48090	-570
1	17759378	17759524	1	17760142	17761998	AT1G48095	619
1	17759751	17759838	1	17760142	17761998	AT1G48095	305
1	17760067	17760401	1	17760142	17761998	AT1G48095	0
1	17760913	17761136	1	17760142	17761998	AT1G48095	0
1	17766236	17766287	1	17766874	17769951	AT1G48100	588
1	17813645	17813859	1	17813976	17817283	AT1G48260	118
1	17831207	17831448	1	17827953	17830420	AT1G48270	-788
1	17831556	17831587	1	17827953	17830420	AT1G48270	-1137
1	17837886	17838914	1	17835088	17837717	AT1G48280	-170
1	17845938	17846040	1	17847356	17848564	AT1G48300	1317
1	17846180	17846738	1	17847356	17848564	AT1G48300	619
1	17856331	17856548	1	17854813	17855715	AT1G48320	-617
1	17898875	17898890	1	17896597	17898804	AT1G48420	-72
1	17899025	17899315	1	17896597	17898804	AT1G48420	-222
1	17899823	17899869	1	17896597	17898804	AT1G48420	-1020
1	17900664	17900964	1	17902636	17906806	AT1G48430	1673
1	17901097	17901218	1	17902636	17906806	AT1G48430	1419
1	17901485	17901565	1	17902636	17906806	AT1G48430	1072
1	17901894	17901974	1	17902636	17906806	AT1G48430	663
1	17918055	17918117	1	17918391	17920985	AT1G48480	275
1	17929144	17929260	1	17921935	17928930	AT1G48490	-215
1	17937322	17937773	1	17934829	17936915	AT1G48510	-408
1	17937880	17937998	1	17934829	17936915	AT1G48510	-966
1	17944691	17944916	1	17943242	17944315	AT1G48530	-377
1	18002188	18002232	1	17998946	18001200	AT1G48670	-989
1	18002387	18002661	1	17998946	18001200	AT1G48670	-1188
1	18002779	18002921	1	17998946	18001200	AT1G48670	-1580
1	18007234	18007398	1	18009057	18009989	AT1G48690	1660
1	18010255	18010414	1	18009057	18009989	AT1G48690	-267
1	18018819	18018942	1	18018148	18018441	AT1G48720	-379
1	18019603	18019726	1	18020337	18022277	AT1G48730	612
1	18019886	18019957	1	18020337	18022277	AT1G48730	381
1	18020118	18020749	1	18020337	18022277	AT1G48730	0
1	18020999	18021025	1	18020337	18022277	AT1G48730	0
1	18021137	18021312	1	18020337	18022277	AT1G48730	0
1	18022541	18022641	1	18020337	18022277	AT1G48730	-265
1	18033320	18033440	1	18030704	18031439	AT1G48745	-1882
1	18048470	18048794	1	18043672	18047659	AT1G48790	-812
1	18048905	18048980	1	18049844	18052975	AT1G48800	865
1	18054035	18054109	1	18049844	18052975	AT1G48800	-1061
1	18056031	18056081	1	18055229	18059367	AT1G48820	0
1	18057982	18058090	1	18055229	18059367	AT1G48820	0
1	18084164	18084277	1	18084782	18087879	AT1G48900	506
1	18088238	18089256	1	18084782	18087879	AT1G48900	-360
1	18089382	18089716	1	18084782	18087879	AT1G48900	-1504
1	18093409	18093543	1	18091681	18093774	AT1G48910	0
1	18093805	18094416	1	18091681	18093774	AT1G48910	-32
1	18094890	18094950	1	18094900	18095046	AT1G48912	0
1	18095073	18096581	1	18094900	18095046	AT1G48912	-28
1	18110791	18111341	1	18111090	18111380	AT1G48953	0
1	18126612	18126982	1	18128686	18131522	AT1G49005	1705
1	18127601	18127916	1	18128686	18131522	AT1G49005	771
1	18130381	18131070	1	18128686	18131522	AT1G49005	0
1	18131816	18132059	1	18128686	18131522	AT1G49005	-295
1	18135779	18136232	1	18134528	18135312	AT1G49015	-468
1	18154462	18156026	1	18150538	18153361	AT1G49050	-1102
1	18162839	18165925	1	18166147	18170105	AT1G49100	223
1	18189101	18189243	1	18184654	18187529	AT1G49180	-1573
1	18189464	18189527	1	18191267	18193782	AT1G49190	1741
1	18189657	18189733	1	18191267	18193782	AT1G49190	1535
1	18192059	18192772	1	18191267	18193782	AT1G49190	0
1	18211564	18211831	1	18209261	18210128	AT1G49230	-1437
1	18213767	18214687	1	18215872	18218313	AT1G49240	1186
1	18224477	18225289	1	18220533	18224256	AT1G49250	-222
1	18225392	18226666	1	18225870	18226967	AT1G49260	0
1	18234227	18234463	1	18234724	18237543	AT1G49300	262
1	18245223	18245365	1	18246305	18247992	AT1G49320	941
1	18270040	18270667	1	18267231	18269448	AT1G49360	-593
1	18270931	18271731	1	18267231	18269448	AT1G49360	-1484
1	18281103	18281330	1	18279600	18280978	AT1G49390	-126
1	18281596	18281665	1	18279600	18280978	AT1G49390	-619
1	18281810	18282050	1	18279600	18280978	AT1G49390	-833
1	18282702	18282852	1	18283032	18284202	AT1G49400	181
1	18287255	18287533	1	18287859	18288650	AT1G49420	327
1	18297535	18297598	1	18291043	18295825	AT1G49430	-1711
1	18299949	18300022	1	18299430	18299862	AT1G49435	-88
1	18300298	18300376	1	18299430	18299862	AT1G49435	-437
1	18301348	18301508	1	18299430	18299862	AT1G49435	-1487
1	18301618	18301824	1	18299430	18299862	AT1G49435	-1757
1	18304277	18304577	1	18305541	18307557	AT1G49450	965
1	18308180	18308206	1	18305541	18307557	AT1G49450	-624
1	18320622	18320734	1	18317563	18320106	AT1G49490	-517
1	18321032	18321396	1	18321295	18322284	AT1G49500	0
1	18325000	18325281	1	18326870	18328610	AT1G49510	1590
1	18325675	18326059	1	18326870	18328610	AT1G49510	812
1	18338718	18338797	1	18333623	18337520	AT1G49540	-1199
1	18342100	18342205	1	18342554	18344363	AT1G49560	350
1	18380784	18380892	1	18380804	18386108	AT1G49670	0
1	18381111	18381147	1	18380804	18386108	AT1G49670	0
1	18390831	18391068	1	18391338	18393947	AT1G49710	271
1	18395580	18395859	1	18396772	18397339	AT1G49715	914
1	18396678	18396785	1	18396772	18397339	AT1G49715	0
1	18397863	18398124	1	18396772	18397339	AT1G49715	-525
1	18398247	18398524	1	18396772	18397339	AT1G49715	-909
1	18398525	18398750	1	18396772	18397339	AT1G49715	-1187
1	18407342	18407403	1	18407518	18410022	AT1G49740	116
1	18415154	18415421	1	18416474	18420083	AT1G49760	1054
1	18420719	18421103	1	18416474	18420083	AT1G49760	-637
1	18421249	18421448	1	18416474	18420083	AT1G49760	-1167
1	18423896	18424032	1	18424578	18426782	AT1G49770	547
1	18424148	18424227	1	18424578	18426782	AT1G49770	352
1	18424704	18424805	1	18424578	18426782	AT1G49770	0
1	18428605	18428768	1	18428906	18430319	AT1G49780	139
1	18433729	18434023	1	18435351	18437068	AT1G49790	1329
1	18437202	18438217	1	18435351	18437068	AT1G49790	-135
1	18450155	18450419	1	18452070	18454358	AT1G49840	1652
1	18457263	18457737	1	18455064	18456544	AT1G49850	-720
1	18493885	18493960	1	18494103	18497239	AT1G49950	144
1	18507058	18507071	1	18507971	18513172	AT1G49980	901
1	18541461	18541751	1	18542130	18543948	AT1G50040	380
1	18548214	18548336	1	18546165	18549046	AT1G50050	0
1	18549558	18549641	1	18546165	18549046	AT1G50050	-513
1	18551500	18551701	1	18551186	18552578	AT1G50060	0
1	18552025	18552076	1	18551186	18552578	AT1G50060	0
1	18553125	18553220	1	18551186	18552578	AT1G50060	-548
1	18553515	18553655	1	18554001	18554276	AT1G50080	347
1	18579530	18580158	1	18569735	18578702	AT1G50140	-829
1	18580265	18581609	1	18581429	18581650	AT1G50160	0
1	18598918	18599189	1	18591194	18598481	AT1G50200	-438
1	18599573	18599774	1	18591194	18598481	AT1G50200	-1093
1	18599960	18600198	1	18591194	18598481	AT1G50200	-1480
1	18600299	18600491	1	18591194	18598481	AT1G50200	-1819
1	18605518	18605757	1	18602958	18604575	AT1G50220	-944
1	18606152	18606234	1	18607047	18614162	AT1G50240	814
1	18640654	18641036	1	18639874	18640488	AT1G50325	-167
1	18641154	18642095	1	18639874	18640488	AT1G50325	-667
1	18642225	18642308	1	18639874	18640488	AT1G50325	-1738
1	18648167	18648916	1	18648756	18649227	AT1G50350	0
1	18657601	18658061	1	18649747	18657376	AT1G50360	-226
1	18671318	18671666	1	18672163	18677556	AT1G50410	498
1	18697875	18697891	1	18693684	18697659	AT1G50460	-217
1	18698416	18698713	1	18693684	18697659	AT1G50460	-758
1	18699248	18699432	1	18700000	18700444	AT1G50470	569
1	18706957	18707107	1	18704805	18706478	AT1G50490	-480
1	18745022	18745331	1	18742135	18744725	AT1G50610	-298
1	18745522	18745670	1	18742135	18744725	AT1G50610	-798
1	18745881	18745907	1	18742135	18744725	AT1G50610	-1157
1	18746020	18746126	1	18742135	18744725	AT1G50610	-1296
1	18746341	18746775	1	18742135	18744725	AT1G50610	-1617
1	18747827	18747900	1	18748537	18751338	AT1G50620	638
1	18765821	18765865	1	18763773	18764297	AT1G50650	-1525
1	18766105	18766252	1	18763773	18764297	AT1G50650	-1809
1	18768897	18769160	1	18770937	18774686	AT1G50660	1778
1	18769731	18769865	1	18770937	18774686	AT1G50660	1073
1	18769970	18770014	1	18770937	18774686	AT1G50660	924
1	18770335	18770400	1	18770937	18774686	AT1G50660	538
1	18804609	18805171	1	18802688	18803363	AT1G50732	-1247
1	18806366	18806392	1	18807672	18809004	AT1G50740	1281
1	18806588	18806733	1	18807672	18809004	AT1G50740	940
1	18807308	18807466	1	18807672	18809004	AT1G50740	207
1	18816291	18816659	1	18814947	18815260	AT1G50760	-1032
1	18817177	18817235	1	18818559	18820503	AT1G50770	1325
1	18817354	18817539	1	18818559	18820503	AT1G50770	1021
1	18846520	18846591	1	18839107	18844559	AT1G50840	-1962
1	18855848	18855914	1	18855147	18856337	AT1G50870	0
1	18859523	18859658	1	18860837	18861982	AT1G50880	1180
1	18861500	18861536	1	18860837	18861982	AT1G50880	0
1	18861657	18861676	1	18860837	18861982	AT1G50880	0
1	18873933	18874379	1	18870139	18872930	AT1G50920	-1004
1	18885806	18885972	1	18886533	18886628	AT1G50954	562
1	18887566	18888302	1	18886533	18886628	AT1G50954	-939
1	18892268	18892467	1	18889549	18891719	AT1G50960	-550
1	18892594	18892984	1	18889549	18891719	AT1G50960	-876
1	18894531	18894629	1	18896323	18900268	AT1G50970	1695
1	18894860	18894954	1	18896323	18900268	AT1G50970	1370
1	18895057	18895525	1	18896323	18900268	AT1G50970	799
1	18906026	18906112	1	18902930	18905204	AT1G50990	-823
1	18906258	18906648	1	18902930	18905204	AT1G50990	-1055
1	18907060	18907186	1	18902930	18905204	AT1G50990	-1857
1	18924968	18925096	1	18925286	18926315	AT1G51055	191
1	18930780	18930816	1	18929744	18930752	AT1G51080	-29
1	18930922	18931181	1	18929744	18930752	AT1G51080	-171
1	18962058	18962251	1	18963205	18965571	AT1G51172	955
1	18962394	18962825	1	18963205	18965571	AT1G51172	381
[truncated: 10,027 more rows]

## Sheet: Germination CHG-DMR
Table S5. Genes associated with germin-DMRs.
Association was determined whether DMR located within gene body and 5'- or 3'- flanking 2kb regions.
First three columns indicate DMR coordinates, following four columns indicate associated gene coordinates and gene id. The last column indicates distance between DMR and genes. If distance is 0, it means DMR overlap with gene body.
chr	start	end	chr	start	end	ID	distance
1	888868	888893	1	885623	887956	AT1G03550	-913
1	7037260	7037277	1	7038688	7040159	AT1G20330	1412
1	9865357	9865372	1	9862073	9864606	AT1G28230	-752
1	10852679	10852694	1	10854549	10858244	AT1G30620	1856
1	17091483	17091617	1	17090677	17091464	AT1G45163	-20
1	20734161	20734273	1	20731646	20733997	AT1G55535	-165
1	20974273	20974288	1	20974161	20976291	AT1G56080	0
1	27118029	27118106	1	27118447	27119011	AT1G72060	342
2	9736	9892	2	9648	9767	AT2G01023	0
2	10078	10374	2	9648	9767	AT2G01023	-312
2	450097	450168	2	450379	451910	AT2G01960	212
2	998669	998686	2	996088	998295	AT2G03280	-375
2	1429210	1429332	2	1427481	1430342	AT2G04190	0
2	1943761	1943892	2	1942557	1943042	AT2G05335	-720
2	2336468	2336642	2	2336814	2338902	AT2G06010	173
2	4146749	4146858	2	4145498	4146239	AT2G10608	-511
2	6799441	6799574	2	6797560	6798939	AT2G15580	-503
2	8455660	8455762	2	8455936	8459525	AT2G19520	175
2	8548325	8548411	2	8550313	8551858	AT2G19810	1903
2	14572537	14572728	2	14573080	14573856	AT2G34600	353
2	14676255	14676300	2	14673840	14677270	AT2G34790	0
2	15884512	15884617	2	15882488	15883979	AT2G37950	-534
3	2601439	2601460	3	2600130	2601907	AT3G08560	0
3	3587123	3587353	3	3583883	3585790	AT3G11410	-1334
3	10337731	10337909	3	10338212	10339436	AT3G27880	304
3	10525546	10525703	3	10524404	10526728	AT3G28220	0
3	10850457	10850520	3	10848669	10850122	AT3G28850	-336
3	11381845	11381892	3	11382214	11384004	AT3G29575	323
3	12795688	12795722	3	12795861	12796871	AT3G31430	140
3	14844771	14844946	3	14842900	14843707	AT3G42725	-1065
3	17061399	17061487	3	17059218	17059896	AT3G46380	-1504
3	17352974	17353080	3	17351141	17352822	AT3G47120	-153
3	17565799	17565898	3	17563046	17565496	AT3G47630	-304
3	18884306	18884358	3	18882304	18882999	AT3G50800	-1308
3	19088189	19088283	3	19086452	19088110	AT3G51430	-80
3	22562708	22562801	3	22557535	22561716	AT3G60970	-993
4	132092	132185	4	131550	131930	AT4G00305	-163
4	486410	486577	4	485833	488007	AT4G01130	0
4	526061	526118	4	527591	528144	AT4G01245	1474
4	945018	945152	4	944360	947085	AT4G02130	0
4	2117581	2117668	4	2116553	2118597	AT4G04330	0
4	2332888	2332989	4	2331677	2332800	AT4G04630	-89
4	2384562	2384611	4	2381634	2383996	AT4G04695	-567
4	2464426	2464551	4	2461674	2464143	AT4G04870	-284
4	2762613	2762743	4	2760881	2762445	AT4G05460	-169
4	2762873	2763066	4	2763256	2765351	AT4G05470	191
4	6490259	6490360	4	6491017	6492476	AT4G10500	658
4	12384664	12384758	4	12383311	12384496	AT4G23770	-169
4	12968027	12968059	4	12969577	12972666	AT4G25360	1519
5	1026936	1027045	5	1024641	1025812	AT5G03840	-1125
5	4314838	4314853	5	4315759	4318360	AT5G13460	907
5	4530187	4530290	5	4530643	4533070	AT5G14040	354
5	7190428	7190516	5	7187096	7189619	AT5G21140	-810
5	7328664	7328796	5	7328961	7330930	AT5G22100	166
5	8588855	8589055	5	8589234	8591236	AT5G24930	180
5	9831985	9832066	5	9830343	9831790	AT5G27760	-196
5	9832177	9832321	5	9830343	9831790	AT5G27760	-388
5	13764828	13764902	5	13765138	13767823	AT5G35590	237
5	14884061	14884191	5	14881560	14883989	AT5G37478	-73
5	15231094	15231426	5	15229810	15230243	AT5G38180	-852
5	19870818	19870834	5	19871251	19874920	AT5G49020	418
5	22581388	22581468	5	22580670	22581335	AT5G55790	-54
5	25265230	25265324	5	25262179	25263901	AT5G62950	-1330

## Sheet: Germination CHH-DMR
Table S5. Genes associated with germin-DMRs.
Association was determined whether DMR located within gene body and 5'- or 3'- flanking 2kb regions.
First three columns indicate DMR coordinates, following four columns indicate associated gene coordinates and gene id. The last column indicates distance between DMR and genes. If distance is 0, it means DMR overlap with gene body.
chr	start	end	chr	start	end	ID	distance
1	44581	44635	1	44677	44787	AT1G01073	43
1	44638	44789	1	44677	44787	AT1G01073	0
1	44793	44888	1	44677	44787	AT1G01073	-7
1	55684	56177	1	56624	56740	AT1G01115	448
1	56180	56205	1	56624	56740	AT1G01115	420
1	56214	56478	1	56624	56740	AT1G01115	147
1	56484	56540	1	56624	56740	AT1G01115	85
1	76764	76828	1	75583	76758	AT1G01180	-7
1	76830	77169	1	75583	76758	AT1G01180	-73
1	77180	77334	1	75583	76758	AT1G01180	-423
1	77345	77490	1	75583	76758	AT1G01180	-588
1	77494	77543	1	75583	76758	AT1G01180	-737
1	193158	193447	1	192640	193670	AT1G01530	0
1	193449	193624	1	192640	193670	AT1G01530	0
1	193627	193644	1	192640	193670	AT1G01530	0
1	193647	193889	1	192640	193670	AT1G01530	0
1	213435	213602	1	209395	213041	AT1G01580	-395
1	213605	213662	1	209395	213041	AT1G01580	-565
1	213663	213818	1	214229	217304	AT1G01590	412
1	238191	238397	1	232841	237817	AT1G01650	-375
1	238402	238526	1	232841	237817	AT1G01650	-586
1	238533	238565	1	232841	237817	AT1G01650	-717
1	238568	238593	1	232841	237817	AT1G01650	-752
1	238598	238679	1	232841	237817	AT1G01650	-782
1	238683	238811	1	232841	237817	AT1G01650	-867
1	238826	238887	1	232841	237817	AT1G01650	-1010
1	238900	238984	1	240057	242608	AT1G01660	1074
1	238987	239035	1	240057	242608	AT1G01660	1023
1	239050	239079	1	240057	242608	AT1G01660	979
1	239090	239155	1	240057	242608	AT1G01660	903
1	239161	239206	1	240057	242608	AT1G01660	852
1	239212	239236	1	240057	242608	AT1G01660	822
1	239244	239256	1	240057	242608	AT1G01660	802
1	239258	239267	1	240057	242608	AT1G01660	791
1	239270	239409	1	240057	242608	AT1G01660	649
1	255566	255775	1	252947	254495	AT1G01695	-1072
1	256137	256389	1	252947	254495	AT1G01695	-1643
1	256393	256463	1	252947	254495	AT1G01695	-1899
1	256469	256553	1	252947	254495	AT1G01695	-1975
1	257598	257654	1	259495	261474	AT1G01700	1842
1	257656	257682	1	259495	261474	AT1G01700	1814
1	257705	257748	1	259495	261474	AT1G01700	1748
1	257749	257950	1	259495	261474	AT1G01700	1546
1	257956	258077	1	259495	261474	AT1G01700	1419
1	258087	258197	1	259495	261474	AT1G01700	1299
1	258448	258657	1	259495	261474	AT1G01700	839
1	258688	258725	1	259495	261474	AT1G01700	771
1	291880	291917	1	284610	291094	AT1G01790	-787
1	291921	291948	1	284610	291094	AT1G01790	-828
1	291958	292179	1	284610	291094	AT1G01790	-865
1	292250	292312	1	293342	295040	AT1G01800	1031
1	292321	292439	1	293342	295040	AT1G01800	904
1	292464	292542	1	293342	295040	AT1G01800	801
1	292550	292609	1	293342	295040	AT1G01800	734
1	372395	372438	1	372064	372210	AT1G02074	-186
1	372440	372478	1	372064	372210	AT1G02074	-231
1	372512	372644	1	372064	372210	AT1G02074	-303
1	372648	372664	1	372064	372210	AT1G02074	-439
1	422906	422979	1	418748	422438	AT1G02205	-469
1	423021	423118	1	418748	422438	AT1G02205	-584
1	423138	423177	1	418748	422438	AT1G02205	-701
1	423189	423275	1	418748	422438	AT1G02205	-752
1	423290	423454	1	418748	422438	AT1G02205	-853
1	423457	423622	1	418748	422438	AT1G02205	-1020
1	423623	423663	1	418748	422438	AT1G02205	-1186
1	423690	423829	1	418748	422438	AT1G02205	-1253
1	423830	423902	1	418748	422438	AT1G02205	-1393
1	423905	423984	1	418748	422438	AT1G02205	-1468
1	423987	424064	1	418748	422438	AT1G02205	-1550
1	424065	424078	1	418748	422438	AT1G02205	-1628
1	424090	424098	1	418748	422438	AT1G02205	-1653
1	424099	424202	1	418748	422438	AT1G02205	-1662
1	424203	424265	1	418748	422438	AT1G02205	-1766
1	424266	424321	1	418748	422438	AT1G02205	-1829
1	424334	424460	1	418748	422438	AT1G02205	-1897
1	427996	428161	1	427548	427811	AT1G02210	-186
1	431330	431642	1	428814	430647	AT1G02220	-684
1	431653	431686	1	428814	430647	AT1G02220	-1007
1	431688	431805	1	428814	430647	AT1G02220	-1042
1	431814	431847	1	428814	430647	AT1G02220	-1168
1	431858	432048	1	428814	430647	AT1G02220	-1212
1	432052	432120	1	428814	430647	AT1G02220	-1406
1	432121	432168	1	428814	430647	AT1G02220	-1475
1	432190	432219	1	428814	430647	AT1G02220	-1544
1	432232	432379	1	428814	430647	AT1G02220	-1586
1	432386	432575	1	428814	430647	AT1G02220	-1740
1	432582	432628	1	428814	430647	AT1G02220	-1936
1	433267	433347	1	435174	436776	AT1G02230	1828
1	433521	433674	1	435174	436776	AT1G02230	1501
1	433677	433698	1	435174	436776	AT1G02230	1477
1	433710	433767	1	435174	436776	AT1G02230	1408
1	433773	433855	1	435174	436776	AT1G02230	1320
1	447410	447445	1	448463	450426	AT1G02280	1019
1	499377	499440	1	497976	498516	AT1G02450	-862
1	499596	499638	1	497976	498516	AT1G02450	-1081
1	499653	499703	1	497976	498516	AT1G02450	-1138
1	499725	499816	1	497976	498516	AT1G02450	-1210
1	499833	499869	1	497976	498516	AT1G02450	-1318
1	499890	499906	1	497976	498516	AT1G02450	-1375
1	499907	500054	1	497976	498516	AT1G02450	-1392
1	500055	500102	1	497976	498516	AT1G02450	-1540
1	500277	500350	1	497976	498516	AT1G02450	-1762
1	500353	500533	1	497976	498516	AT1G02450	-1838
1	512694	512789	1	511765	513624	AT1G02470	0
1	512798	513008	1	511765	513624	AT1G02470	0
1	513011	513147	1	511765	513624	AT1G02470	0
1	540428	540947	1	537860	540109	AT1G02560	-320
1	540956	540996	1	541335	542240	AT1G02570	340
1	549560	549881	1	544783	549202	AT1G02580	-359
1	549884	549893	1	544783	549202	AT1G02580	-683
1	549895	550078	1	544783	549202	AT1G02580	-694
1	550084	550092	1	544783	549202	AT1G02580	-883
1	550103	550165	1	544783	549202	AT1G02580	-902
1	550181	550433	1	544783	549202	AT1G02580	-980
1	550434	550468	1	544783	549202	AT1G02580	-1233
1	550472	550496	1	544783	549202	AT1G02580	-1271
1	550500	550770	1	544783	549202	AT1G02580	-1299
1	550773	550830	1	552138	552761	AT1G02590	1309
1	550836	550880	1	552138	552761	AT1G02590	1259
1	587463	587699	1	584260	587219	AT1G02690	-245
1	587707	588051	1	588329	589480	AT1G02700	279
1	599497	599659	1	599416	602038	AT1G02740	0
1	612515	612737	1	610391	612324	AT1G02790	-192
1	612742	612764	1	610391	612324	AT1G02790	-419
1	634192	634276	1	635144	637262	AT1G02860	869
1	634282	634562	1	635144	637262	AT1G02860	583
1	634567	634579	1	635144	637262	AT1G02860	566
1	639244	639282	1	637214	638677	AT1G02870	-568
1	639289	639517	1	637214	638677	AT1G02870	-613
1	639519	639544	1	637214	638677	AT1G02870	-843
1	639545	639590	1	637214	638677	AT1G02870	-869
1	639592	639626	1	637214	638677	AT1G02870	-916
1	639629	639712	1	637214	638677	AT1G02870	-953
1	639720	639759	1	637214	638677	AT1G02870	-1044
1	639764	639779	1	637214	638677	AT1G02870	-1088
1	639781	639813	1	637214	638677	AT1G02870	-1105
1	639815	639907	1	637214	638677	AT1G02870	-1139
1	639920	640111	1	637214	638677	AT1G02870	-1244
1	640113	640312	1	637214	638677	AT1G02870	-1437
1	640322	640351	1	637214	638677	AT1G02870	-1646
1	640355	640447	1	637214	638677	AT1G02870	-1679
1	640452	640526	1	637214	638677	AT1G02870	-1776
1	640531	640711	1	637214	638677	AT1G02870	-1855
1	640743	640849	1	642752	644903	AT1G02880	1904
1	640858	640946	1	642752	644903	AT1G02880	1807
1	640952	641453	1	642752	644903	AT1G02880	1300
1	670390	670453	1	666872	669837	AT1G02960	-554
1	670533	670548	1	666872	669837	AT1G02960	-697
1	670562	670668	1	666872	669837	AT1G02960	-726
1	670673	670682	1	666872	669837	AT1G02960	-837
1	670683	670701	1	666872	669837	AT1G02960	-847
1	670702	670824	1	671661	672814	AT1G02965	838
1	670834	670884	1	671661	672814	AT1G02965	778
1	670889	670922	1	671661	672814	AT1G02965	740
1	696447	696596	1	693480	696382	AT1G03010	-66
1	696600	696725	1	693480	696382	AT1G03010	-219
1	696749	696807	1	693480	696382	AT1G03010	-368
1	696809	696855	1	693480	696382	AT1G03010	-428
1	696893	696963	1	693480	696382	AT1G03010	-512
1	696970	697061	1	693480	696382	AT1G03010	-589
1	697063	697084	1	693480	696382	AT1G03010	-682
1	697087	697120	1	693480	696382	AT1G03010	-706
1	697123	697304	1	693480	696382	AT1G03010	-742
1	697324	697504	1	698207	698515	AT1G03020	704
1	758592	758674	1	756414	758612	AT1G03150	0
1	758675	758796	1	756414	758612	AT1G03150	-64
1	758936	759236	1	756414	758612	AT1G03150	-325
1	759398	759819	1	756414	758612	AT1G03150	-787
1	759832	759953	1	756414	758612	AT1G03150	-1221
1	760225	760285	1	761282	766158	AT1G03160	998
1	760287	760356	1	761282	766158	AT1G03160	927
1	760406	760508	1	761282	766158	AT1G03160	775
1	781115	781342	1	780602	781285	AT1G03200	0
1	781354	781467	1	780602	781285	AT1G03200	-70
1	781475	781559	1	780602	781285	AT1G03200	-191
1	781563	781578	1	780602	781285	AT1G03200	-279
1	781583	781705	1	780602	781285	AT1G03200	-299
1	781710	781732	1	780602	781285	AT1G03200	-426
1	781736	782175	1	780602	781285	AT1G03200	-452
1	782180	782343	1	782948	784240	AT1G03210	606
1	782351	782394	1	782948	784240	AT1G03210	555
1	782399	782435	1	782948	784240	AT1G03210	514
1	782443	782458	1	782948	784240	AT1G03210	491
1	782467	782570	1	782948	784240	AT1G03210	379
1	784916	784986	1	782948	784240	AT1G03210	-677
1	784988	785029	1	782948	784240	AT1G03210	-749
1	785036	785221	1	782948	784240	AT1G03210	-797
1	785241	785474	1	782948	784240	AT1G03210	-1002
1	789468	789689	1	790091	791592	AT1G03230	403
1	791630	791697	1	790091	791592	AT1G03230	-39
1	791707	791724	1	790091	791592	AT1G03230	-116
1	791727	791808	1	790091	791592	AT1G03230	-136
1	791811	791905	1	790091	791592	AT1G03230	-220
1	791908	792035	1	792222	792986	AT1G03240	188
1	792056	792190	1	792222	792986	AT1G03240	33
1	792210	792321	1	792222	792986	AT1G03240	0
1	792327	792547	1	792222	792986	AT1G03240	0
1	822059	822148	1	822638	824393	AT1G03350	491
1	822152	822174	1	822638	824393	AT1G03350	465
1	822194	822451	1	822638	824393	AT1G03350	188
1	888624	888952	1	885623	887956	AT1G03550	-669
1	889003	889010	1	885623	887956	AT1G03550	-1048
1	889015	889029	1	885623	887956	AT1G03550	-1060
1	889031	889322	1	890156	892410	AT1G03560	835
1	889334	889406	1	890156	892410	AT1G03560	751
1	889413	889490	1	890156	892410	AT1G03560	667
1	944027	944299	1	944572	947483	AT1G03770	274
1	944313	944356	1	944572	947483	AT1G03770	217
1	944367	944384	1	944572	947483	AT1G03770	189
1	958623	958807	1	958759	959609	AT1G03810	0
1	959046	959151	1	958759	959609	AT1G03810	0
1	1160144	1160214	1	1161311	1161982	AT1G04330	1098
1	1160222	1160320	1	1161311	1161982	AT1G04330	992
1	1160333	1160481	1	1161311	1161982	AT1G04330	831
1	1160486	1160541	1	1161311	1161982	AT1G04330	771
1	1161023	1161090	1	1161311	1161982	AT1G04330	222
1	1161104	1161196	1	1161311	1161982	AT1G04330	116
1	1161197	1161228	1	1161311	1161982	AT1G04330	84
1	1184923	1184959	1	1185550	1188517	AT1G04400	592
1	1184960	1185097	1	1185550	1188517	AT1G04400	454
1	1185103	1185292	1	1185550	1188517	AT1G04400	259
1	1194312	1194433	1	1191608	1193884	AT1G04420	-429
1	1194438	1194452	1	1191608	1193884	AT1G04420	-555
1	1194455	1195049	1	1191608	1193884	AT1G04420	-572
1	1195052	1195126	1	1191608	1193884	AT1G04420	-1169
1	1249673	1249763	1	1246728	1248775	AT1G04570	-899
1	1249768	1249830	1	1246728	1248775	AT1G04570	-994
1	1249837	1249909	1	1246728	1248775	AT1G04570	-1063
1	1249914	1250025	1	1246728	1248775	AT1G04570	-1140
1	1250035	1250110	1	1246728	1248775	AT1G04570	-1261
1	1250123	1250199	1	1246728	1248775	AT1G04570	-1349
1	1250206	1250229	1	1246728	1248775	AT1G04570	-1432
1	1250236	1250385	1	1246728	1248775	AT1G04570	-1462
1	1250388	1250425	1	1246728	1248775	AT1G04570	-1614
1	1250432	1250623	1	1252122	1257510	AT1G04580	1500
1	1250634	1250655	1	1252122	1257510	AT1G04580	1468
1	1250660	1250696	1	1252122	1257510	AT1G04580	1427
1	1250699	1250753	1	1252122	1257510	AT1G04580	1370
1	1250755	1250788	1	1252122	1257510	AT1G04580	1335
1	1250789	1250915	1	1252122	1257510	AT1G04580	1208
1	1286848	1287000	1	1282741	1286584	AT1G04620	-265
1	1289054	1289203	1	1287831	1289820	AT1G04625	0
1	1289216	1289303	1	1287831	1289820	AT1G04625	0
1	1289309	1289317	1	1287831	1289820	AT1G04625	0
1	1289320	1289494	1	1287831	1289820	AT1G04625	0
1	1289499	1289526	1	1287831	1289820	AT1G04625	0
1	1293498	1293601	1	1292080	1293357	AT1G04640	-142
1	1379498	1379822	1	1375961	1379185	AT1G04880	-314
1	1379824	1379880	1	1380382	1382599	AT1G04890	503
1	1430240	1430481	1	1431190	1432858	AT1G05010	710
1	1430507	1430661	1	1431190	1432858	AT1G05010	530
1	1430662	1430732	1	1431190	1432858	AT1G05010	459
1	1430759	1430802	1	1431190	1432858	AT1G05010	389
1	1430931	1431029	1	1431190	1432858	AT1G05010	162
1	1441485	1441511	1	1438152	1441417	AT1G05030	-69
1	1441531	1441705	1	1438152	1441417	AT1G05030	-115
1	1441709	1441889	1	1438152	1441417	AT1G05030	-293
1	1441892	1441942	1	1438152	1441417	AT1G05030	-476
1	1441943	1442087	1	1438152	1441417	AT1G05030	-527
1	1442099	1442168	1	1438152	1441417	AT1G05030	-683
1	1442175	1442315	1	1438152	1441417	AT1G05030	-759
1	1442336	1442483	1	1438152	1441417	AT1G05030	-920
1	1442487	1442527	1	1438152	1441417	AT1G05030	-1071
1	1442532	1442574	1	1438152	1441417	AT1G05030	-1116
1	1442577	1442622	1	1438152	1441417	AT1G05030	-1161
1	1442627	1442805	1	1438152	1441417	AT1G05030	-1211
1	1442809	1442871	1	1438152	1441417	AT1G05030	-1393
1	1442873	1442932	1	1438152	1441417	AT1G05030	-1457
1	1442934	1442962	1	1438152	1441417	AT1G05030	-1518
1	1442964	1443055	1	1438152	1441417	AT1G05030	-1548
1	1443165	1443208	1	1438152	1441417	AT1G05030	-1749
1	1443213	1443265	1	1438152	1441417	AT1G05030	-1797
1	1443271	1443378	1	1438152	1441417	AT1G05030	-1855
1	1445304	1445379	1	1447369	1448448	AT1G05040	1991
1	1445391	1445518	1	1447369	1448448	AT1G05040	1852
1	1445520	1445715	1	1447369	1448448	AT1G05040	1655
1	1445718	1445746	1	1447369	1448448	AT1G05040	1624
1	1445751	1445788	1	1447369	1448448	AT1G05040	1582
1	1445791	1445846	1	1447369	1448448	AT1G05040	1524
1	1445852	1445896	1	1447369	1448448	AT1G05040	1474
1	1445898	1445981	1	1447369	1448448	AT1G05040	1389
1	1445982	1446113	1	1447369	1448448	AT1G05040	1257
1	1446127	1446237	1	1447369	1448448	AT1G05040	1133
1	1446396	1446495	1	1447369	1448448	AT1G05040	875
1	1476393	1476523	1	1471406	1476078	AT1G05120	-316
1	1476526	1476774	1	1471406	1476078	AT1G05120	-449
1	1522742	1522826	1	1521137	1522681	AT1G05240	-62
1	1522830	1523240	1	1521137	1522681	AT1G05240	-150
1	1523258	1523358	1	1521137	1522681	AT1G05240	-578
1	1523377	1523490	1	1521137	1522681	AT1G05240	-697
1	1592331	1593139	1	1594057	1595818	AT1G05430	919
1	1593144	1593181	1	1594057	1595818	AT1G05430	877
1	1598247	1598323	1	1596007	1597848	AT1G05440	-400
1	1598327	1598658	1	1596007	1597848	AT1G05440	-480
1	1613207	1613331	1	1607357	1611703	AT1G05470	-1505
1	1613332	1613628	1	1607357	1611703	AT1G05470	-1630
1	1613647	1613658	1	1607357	1611703	AT1G05470	-1945
1	1613663	1613717	1	1607357	1611703	AT1G05470	-1961
1	1617649	1617712	1	1618602	1623452	AT1G05490	891
1	1617713	1617773	1	1618602	1623452	AT1G05490	830
1	1617776	1617855	1	1618602	1623452	AT1G05490	748
1	1617858	1618094	1	1618602	1623452	AT1G05490	509
1	1638154	1638552	1	1636496	1637863	AT1G05530	-292
1	1638557	1638610	1	1639286	1640811	AT1G05540	677
1	1638611	1638708	1	1639286	1640811	AT1G05540	579
1	1676501	1676745	1	1673861	1675934	AT1G05610	-568
1	1676751	1676784	1	1677507	1678270	AT1G05615	724
1	1676786	1677021	1	1677507	1678270	AT1G05615	487
1	1677025	1677049	1	1677507	1678270	AT1G05615	459
1	1677075	1677149	1	1677507	1678270	AT1G05615	359
1	1705395	1705470	1	1703092	1704691	AT1G05680	-705
1	1705472	1705578	1	1703092	1704691	AT1G05680	-782
1	1705597	1706024	1	1703092	1704691	AT1G05680	-907
1	1706026	1706242	1	1707011	1709347	AT1G05690	770
1	1706248	1706375	1	1707011	1709347	AT1G05690	637
1	1706402	1706474	1	1707011	1709347	AT1G05690	538
1	1728692	1728863	1	1726608	1728404	AT1G05780	-289
1	1728866	1728914	1	1726608	1728404	AT1G05780	-463
1	1728925	1728986	1	1726608	1728404	AT1G05780	-522
1	1728991	1729150	1	1726608	1728404	AT1G05780	-588
1	1729172	1729254	1	1726608	1728404	AT1G05780	-769
1	1729258	1729283	1	1726608	1728404	AT1G05780	-855
1	1739109	1739148	1	1732871	1737489	AT1G05790	-1621
1	1846849	1846956	1	1843568	1846302	AT1G06080	-548
1	1875474	1875500	1	1874885	1877528	AT1G06148	0
1	1875520	1875576	1	1874885	1877528	AT1G06148	0
1	1875588	1875668	1	1874885	1877528	AT1G06148	0
1	1875672	1875823	1	1874885	1877528	AT1G06148	0
1	1875826	1875857	1	1874885	1877528	AT1G06148	0
1	1875862	1875920	1	1874885	1877528	AT1G06148	0
1	1875923	1875956	1	1874885	1877528	AT1G06148	0
1	1875957	1876059	1	1874885	1877528	AT1G06148	0
1	1876079	1876156	1	1874885	1877528	AT1G06148	0
1	1876162	1876195	1	1874885	1877528	AT1G06148	0
1	1876197	1876292	1	1874885	1877528	AT1G06148	0
1	1876301	1876355	1	1874885	1877528	AT1G06148	0
1	1876360	1876466	1	1874885	1877528	AT1G06148	0
1	1876473	1876550	1	1874885	1877528	AT1G06148	0
1	1876553	1876594	1	1874885	1877528	AT1G06148	0
1	1876618	1876661	1	1874885	1877528	AT1G06148	0
1	1876678	1876814	1	1874885	1877528	AT1G06148	0
1	1881857	1882003	1	1883004	1883934	AT1G06160	1002
1	1882004	1882123	1	1883004	1883934	AT1G06160	882
1	1882130	1882264	1	1883004	1883934	AT1G06160	741
1	1882272	1882331	1	1883004	1883934	AT1G06160	674
1	1975068	1975606	1	1973834	1974386	AT1G06475	-683
1	1975618	1975837	1	1973834	1974386	AT1G06475	-1233
1	1975841	1976011	1	1973834	1974386	AT1G06475	-1456
1	1976018	1976039	1	1973834	1974386	AT1G06475	-1633
1	1976044	1976103	1	1973834	1974386	AT1G06475	-1659
1	1976113	1976149	1	1973834	1974386	AT1G06475	-1728
1	1976150	1976232	1	1973834	1974386	AT1G06475	-1765
1	1976237	1976281	1	1973834	1974386	AT1G06475	-1852
1	1976301	1976380	1	1973834	1974386	AT1G06475	-1916
1	1976646	1976772	1	1978762	1989409	AT1G06490	1991
1	1976777	1976898	1	1978762	1989409	AT1G06490	1865
1	1976901	1977171	1	1978762	1989409	AT1G06490	1592
1	2156973	2157149	1	2157658	2158158	AT1G07025	510
1	2157163	2157418	1	2157658	2158158	AT1G07025	241
1	2157423	2157487	1	2157658	2158158	AT1G07025	172
1	2157498	2157838	1	2157658	2158158	AT1G07025	0
1	2157847	2157891	1	2157658	2158158	AT1G07025	0
1	2233718	2233824	1	2229757	2232897	AT1G07270	-822
1	2233827	2234176	1	2229757	2232897	AT1G07270	-931
1	2234283	2234447	1	2229757	2232897	AT1G07270	-1387
1	2335125	2335398	1	2336523	2339391	AT1G07590	1126
1	2335404	2335481	1	2336523	2339391	AT1G07590	1043
1	2335485	2335516	1	2336523	2339391	AT1G07590	1008
1	2340155	2340176	1	2336523	2339391	AT1G07590	-765
1	2340177	2340262	1	2336523	2339391	AT1G07590	-787
1	2340264	2340495	1	2336523	2339391	AT1G07590	-874
1	2359581	2359664	1	2359549	2366561	AT1G07650	0
1	2415262	2415803	1	2414286	2414967	AT1G07795	-296
1	2415806	2415891	1	2416265	2420757	AT1G07810	375
1	2415902	2416104	1	2416265	2420757	AT1G07810	162
1	2472885	2473130	1	2473165	2474927	AT1G07980	36
1	2473132	2473318	1	2473165	2474927	AT1G07980	0
1	2526860	2526982	1	2527170	2529120	AT1G08100	189
1	2533277	2533351	1	2535328	2537931	AT1G08110	1978
1	2533644	2533690	1	2535328	2537931	AT1G08110	1639
1	2533866	2533938	1	2535328	2537931	AT1G08110	1391
1	2534454	2534518	1	2535328	2537931	AT1G08110	811
1	2534521	2534726	1	2535328	2537931	AT1G08110	603
1	2534727	2534767	1	2535328	2537931	AT1G08110	562
1	2534772	2534837	1	2535328	2537931	AT1G08110	492
1	2587241	2587422	1	2583654	2586744	AT1G08230	-498
1	2587425	2587440	1	2583654	2586744	AT1G08230	-682
1	2587456	2587573	1	2583654	2586744	AT1G08230	-713
1	2587576	2587782	1	2583654	2586744	AT1G08230	-833
1	2587784	2587815	1	2583654	2586744	AT1G08230	-1041
1	2587822	2587939	1	2588857	2590301	AT1G08250	919
1	2587944	2588022	1	2588857	2590301	AT1G08250	836
1	2588025	2588177	1	2588857	2590301	AT1G08250	681
1	2588179	2588208	1	2588857	2590301	AT1G08250	650
1	2588211	2588368	1	2588857	2590301	AT1G08250	490
1	2588376	2588461	1	2588857	2590301	AT1G08250	397
1	2657428	2657734	1	2649537	2657120	AT1G08420	-309
1	2657735	2657829	1	2649537	2657120	AT1G08420	-616
1	2657837	2657905	1	2649537	2657120	AT1G08420	-718
1	2657910	2657947	1	2658716	2661029	AT1G08430	770
1	2788429	2788459	1	2779963	2788447	AT1G08730	0
1	2788460	2788496	1	2779963	2788447	AT1G08730	-14
1	2800637	2800666	1	2801067	2804537	AT1G08750	402
1	2800677	2800699	1	2801067	2804537	AT1G08750	369
1	2986337	2986482	1	2984881	2986130	AT1G09240	-208
1	2986487	2986574	1	2984881	2986130	AT1G09240	-358
1	2986584	2986600	1	2986939	2987393	AT1G09245	340
1	2986607	2986725	1	2986939	2987393	AT1G09245	215
1	2986730	2986797	1	2986939	2987393	AT1G09245	143
1	2986803	2986951	1	2986939	2987393	AT1G09245	0
1	2987126	2987205	1	2986939	2987393	AT1G09245	0
1	2987208	2987244	1	2986939	2987393	AT1G09245	0
1	2993184	2993367	1	2993404	2993820	AT1G09260	38
1	2993370	2993414	1	2993404	2993820	AT1G09260	0
1	2993418	2993489	1	2993404	2993820	AT1G09260	0
1	2993491	2993573	1	2993404	2993820	AT1G09260	0
1	2993574	2993591	1	2993404	2993820	AT1G09260	0
1	2993594	2993755	1	2993404	2993820	AT1G09260	0
1	2993759	2993796	1	2993404	2993820	AT1G09260	0
1	3023441	3023504	1	3021802	3022368	AT1G09360	-1074
1	3023507	3023685	1	3021802	3022368	AT1G09360	-1140
1	3023689	3023747	1	3024896	3025435	AT1G09370	1150
1	3023749	3023764	1	3024896	3025435	AT1G09370	1133
1	3023776	3023794	1	3024896	3025435	AT1G09370	1103
1	3023799	3023855	1	3024896	3025435	AT1G09370	1042
1	3023856	3023950	1	3024896	3025435	AT1G09370	947
1	3023966	3024101	1	3024896	3025435	AT1G09370	796
1	3024102	3024140	1	3024896	3025435	AT1G09370	757
1	3024160	3024273	1	3024896	3025435	AT1G09370	624
1	3024274	3024315	1	3024896	3025435	AT1G09370	582
1	3061954	3062104	1	3060992	3061729	AT1G09483	-226
1	3062114	3062146	1	3060992	3061729	AT1G09483	-386
1	3063451	3063646	1	3064124	3065937	AT1G09490	479
1	3063661	3063762	1	3064124	3065937	AT1G09490	363
1	3073287	3073592	1	3070946	3072050	AT1G09520	-1238
1	3073599	3073649	1	3070946	3072050	AT1G09520	-1550
1	3073650	3073751	1	3070946	3072050	AT1G09520	-1601
1	3073759	3073861	1	3070946	3072050	AT1G09520	-1710
1	3073878	3074302	1	3070946	3072050	AT1G09520	-1829
1	3074501	3074647	1	3076582	3079539	AT1G09530	1936
1	3074652	3074747	1	3076582	3079539	AT1G09530	1836
1	3074759	3074926	1	3076582	3079539	AT1G09530	1657
1	3074927	3074945	1	3076582	3079539	AT1G09530	1638
1	3074947	3075009	1	3076582	3079539	AT1G09530	1574
1	3250586	3250788	1	3252240	3255693	AT1G09970	1453
1	3250799	3250858	1	3252240	3255693	AT1G09970	1383
1	3250862	3250941	1	3252240	3255693	AT1G09970	1300
1	3250942	3250975	1	3252240	3255693	AT1G09970	1266
1	3250981	3251017	1	3252240	3255693	AT1G09970	1224
1	3251030	3251142	1	3252240	3255693	AT1G09970	1099
1	3251154	3251517	1	3252240	3255693	AT1G09970	724
1	3342440	3342621	1	3338303	3341608	AT1G10180	-833
1	3342625	3342687	1	3343686	3345632	AT1G10190	1000
1	3342828	3342985	1	3343686	3345632	AT1G10190	702
1	3342988	3343176	1	3343686	3345632	AT1G10190	511
1	3343181	3343332	1	3343686	3345632	AT1G10190	355
1	3343352	3343486	1	3343686	3345632	AT1G10190	201
1	3343491	3343627	1	3343686	3345632	AT1G10190	60
1	3343646	3343723	1	3343686	3345632	AT1G10190	0
1	3343742	3343812	1	3343686	3345632	AT1G10190	0
1	3343817	3344003	1	3343686	3345632	AT1G10190	0
1	3344162	3344264	1	3343686	3345632	AT1G10190	0
1	3344267	3344386	1	3343686	3345632	AT1G10190	0
1	3344389	3344505	1	3343686	3345632	AT1G10190	0
1	3344515	3344608	1	3343686	3345632	AT1G10190	0
1	3344615	3344728	1	3343686	3345632	AT1G10190	0
1	3344729	3344805	1	3343686	3345632	AT1G10190	0
1	3344807	3344896	1	3343686	3345632	AT1G10190	0
1	3344911	3344994	1	3343686	3345632	AT1G10190	0
1	3344999	3345028	1	3343686	3345632	AT1G10190	0
1	3345036	3345289	1	3343686	3345632	AT1G10190	0
1	3345292	3345405	1	3343686	3345632	AT1G10190	0
1	3345430	3345439	1	3343686	3345632	AT1G10190	0
1	3345450	3345463	1	3343686	3345632	AT1G10190	0
1	3345464	3345516	1	3343686	3345632	AT1G10190	0
1	3345523	3345675	1	3343686	3345632	AT1G10190	0
1	3345678	3345933	1	3343686	3345632	AT1G10190	-47
1	3360518	3360547	1	3360087	3360508	AT1G10250	-11
1	3360555	3360576	1	3360087	3360508	AT1G10250	-48
1	3360578	3360605	1	3360087	3360508	AT1G10250	-71
1	3360606	3360659	1	3360087	3360508	AT1G10250	-99
1	3360664	3360721	1	3360087	3360508	AT1G10250	-157
1	3360932	3361019	1	3360087	3360508	AT1G10250	-425
1	3361947	3362091	1	3363504	3366488	AT1G10270	1414
1	3412880	3413094	1	3407024	3412843	AT1G10390	-38
1	3413132	3413152	1	3407024	3412843	AT1G10390	-290
1	3413153	3413172	1	3407024	3412843	AT1G10390	-311
1	3413205	3413270	1	3407024	3412843	AT1G10390	-363
1	3413559	3413614	1	3407024	3412843	AT1G10390	-717
1	3413617	3414129	1	3414852	3416358	AT1G10400	724
1	3414130	3414230	1	3414852	3416358	AT1G10400	623
1	3414240	3414253	1	3414852	3416358	AT1G10400	600
1	3414255	3414466	1	3414852	3416358	AT1G10400	387
1	3414472	3414494	1	3414852	3416358	AT1G10400	359
1	3414516	3414670	1	3414852	3416358	AT1G10400	183
1	3414671	3414713	1	3414852	3416358	AT1G10400	140
1	3414718	3414839	1	3414852	3416358	AT1G10400	14
1	3427821	3427974	1	3424186	3427457	AT1G10417	-365
1	3427990	3428214	1	3428478	3430633	AT1G10430	265
1	3497679	3497773	1	3496928	3499439	AT1G10586	0
1	3497781	3497932	1	3496928	3499439	AT1G10586	0
1	3497987	3497998	1	3496928	3499439	AT1G10586	0
1	3498002	3498096	1	3496928	3499439	AT1G10586	0
1	3498097	3498285	1	3496928	3499439	AT1G10586	0
1	3498291	3498351	1	3496928	3499439	AT1G10586	0
1	3498355	3498368	1	3496928	3499439	AT1G10586	0
1	3498374	3498488	1	3496928	3499439	AT1G10586	0
1	3498706	3498758	1	3496928	3499439	AT1G10586	0
1	3498781	3499150	1	3496928	3499439	AT1G10586	0
1	3551347	3551813	1	3549992	3550632	AT1G10690	-716
1	3551818	3551943	1	3549992	3550632	AT1G10690	-1187
1	3551974	3552094	1	3549992	3550632	AT1G10690	-1343
1	3552100	3552201	1	3549992	3550632	AT1G10690	-1469
1	3552249	3552477	1	3549992	3550632	AT1G10690	-1618
1	3552483	3552600	1	3554104	3556503	AT1G10700	1505
1	3572993	3573163	1	3572710	3573066	AT1G10745	0
1	3573167	3573236	1	3572710	3573066	AT1G10745	-102
1	3595612	3595910	1	3596360	3597847	AT1G10790	451
1	3595923	3595990	1	3596360	3597847	AT1G10790	371
1	3595995	3596033	1	3596360	3597847	AT1G10790	328
1	3596035	3596107	1	3596360	3597847	AT1G10790	254
1	3596112	3596142	1	3596360	3597847	AT1G10790	219
1	3762127	3762198	1	3759862	3761165	AT1G11220	-963
1	3762201	3762210	1	3759862	3761165	AT1G11220	-1037
1	3762227	3762323	1	3763268	3764483	AT1G11230	946
1	3762327	3762358	1	3763268	3764483	AT1G11230	911
1	3762365	3762411	1	3763268	3764483	AT1G11230	858
1	3762415	3762563	1	3763268	3764483	AT1G11230	706
1	3762570	3762752	1	3763268	3764483	AT1G11230	517
1	3762780	3762921	1	3763268	3764483	AT1G11230	348
1	3762937	3762983	1	3763268	3764483	AT1G11230	286
1	3762995	3763052	1	3763268	3764483	AT1G11230	217
1	3771009	3771034	1	3768724	3769706	AT1G11250	-1304
1	3771035	3771342	1	3768724	3769706	AT1G11250	-1330
1	3771350	3771433	1	3768724	3769706	AT1G11250	-1645
1	3771437	3771580	1	3768724	3769706	AT1G11250	-1732
1	3771593	3771645	1	3768724	3769706	AT1G11250	-1888
1	3771651	3771910	1	3768724	3769706	AT1G11250	-1946
1	3780763	3780792	1	3780429	3786990	AT1G11270	0
1	3782151	3782219	1	3780429	3786990	AT1G11270	0
1	3785676	3785699	1	3780429	3786990	AT1G11270	0
1	3785705	3785759	1	3780429	3786990	AT1G11270	0
1	3825760	3826053	1	3824510	3825196	AT1G11362	-565
1	3826070	3826092	1	3824510	3825196	AT1G11362	-875
1	3826103	3826331	1	3824510	3825196	AT1G11362	-908
1	3826354	3826412	1	3824510	3825196	AT1G11362	-1159
1	3826425	3826488	1	3824510	3825196	AT1G11362	-1230
1	3826494	3826605	1	3824510	3825196	AT1G11362	-1299
1	3826611	3827012	1	3828098	3830945	AT1G11370	1087
1	3827021	3827199	1	3828098	3830945	AT1G11370	900
1	3827208	3827252	1	3828098	3830945	AT1G11370	847
1	3827262	3827368	1	3828098	3830945	AT1G11370	731
1	3827371	3827430	1	3828098	3830945	AT1G11370	669
1	3827450	3827618	1	3828098	3830945	AT1G11370	481
1	3827620	3827678	1	3828098	3830945	AT1G11370	421
1	3828267	3828344	1	3828098	3830945	AT1G11370	0
1	3855657	3855683	1	3853243	3855385	AT1G11450	-273
1	3892115	3892170	1	3892580	3894677	AT1G11590	411
1	3892171	3892245	1	3892580	3894677	AT1G11590	336
1	3892248	3892283	1	3892580	3894677	AT1G11590	298
1	3892284	3892390	1	3892580	3894677	AT1G11590	191
1	3892394	3892463	1	3892580	3894677	AT1G11590	118
1	3892483	3892547	1	3892580	3894677	AT1G11590	34
1	3892555	3892909	1	3892580	3894677	AT1G11590	0
1	3892911	3892950	1	3892580	3894677	AT1G11590	0
1	3892966	3893111	1	3892580	3894677	AT1G11590	0
1	3893114	3893415	1	3892580	3894677	AT1G11590	0
1	3893494	3893602	1	3892580	3894677	AT1G11590	0
1	3893712	3893786	1	3892580	3894677	AT1G11590	0
1	3893789	3893819	1	3892580	3894677	AT1G11590	0
1	3893827	3893920	1	3892580	3894677	AT1G11590	0
1	3893935	3894000	1	3892580	3894677	AT1G11590	0
1	3894012	3894052	1	3892580	3894677	AT1G11590	0
1	3894075	3894187	1	3892580	3894677	AT1G11590	0
1	3894303	3894443	1	3892580	3894677	AT1G11590	0
1	3894444	3894567	1	3892580	3894677	AT1G11590	0
1	3897543	3897627	1	3898002	3898609	AT1G11593	376
1	3897640	3897708	1	3898002	3898609	AT1G11593	295
1	3897716	3897721	1	3898002	3898609	AT1G11593	282
1	3897722	3897832	1	3898002	3898609	AT1G11593	171
1	3897842	3898065	1	3898002	3898609	AT1G11593	0
1	3898067	3898164	1	3898002	3898609	AT1G11593	0
1	3898171	3898302	1	3898002	3898609	AT1G11593	0
1	3898309	3898371	1	3898002	3898609	AT1G11593	0
1	3898375	3898450	1	3898002	3898609	AT1G11593	0
1	3898453	3898467	1	3898002	3898609	AT1G11593	0
1	3898468	3898658	1	3898002	3898609	AT1G11593	0
1	3898662	3898691	1	3898002	3898609	AT1G11593	-54
1	3898698	3898753	1	3898002	3898609	AT1G11593	-90
1	3898756	3898808	1	3898002	3898609	AT1G11593	-148
1	3898813	3898893	1	3898002	3898609	AT1G11593	-205
1	3899041	3899156	1	3898002	3898609	AT1G11593	-433
1	3899161	3899304	1	3898002	3898609	AT1G11593	-553
1	3899310	3899329	1	3898002	3898609	AT1G11593	-702
1	3899330	3899445	1	3898002	3898609	AT1G11593	-722
1	3899450	3899503	1	3898002	3898609	AT1G11593	-842
1	3899506	3899687	1	3898002	3898609	AT1G11593	-898
1	3899690	3899859	1	3898002	3898609	AT1G11593	-1082
1	3899865	3899938	1	3898002	3898609	AT1G11593	-1257
1	3899945	3900168	1	3898002	3898609	AT1G11593	-1337
1	3910272	3910540	1	3910833	3911924	AT1G11620	294
1	3910561	3910606	1	3910833	3911924	AT1G11620	228
1	3919846	3919995	1	3919272	3919774	AT1G11655	-73
1	3919996	3920079	1	3919272	3919774	AT1G11655	-223
1	3920082	3920124	1	3919272	3919774	AT1G11655	-309
1	3920130	3920146	1	3919272	3919774	AT1G11655	-357
1	3920148	3920165	1	3919272	3919774	AT1G11655	-375
1	3920173	3920209	1	3920543	3924555	AT1G11660	335
1	3925396	3925548	1	3920543	3924555	AT1G11660	-842
1	3925571	3925615	1	3920543	3924555	AT1G11660	-1017
1	3925621	3925786	1	3920543	3924555	AT1G11660	-1067
1	3925793	3925874	1	3920543	3924555	AT1G11660	-1239
1	3925876	3926030	1	3920543	3924555	AT1G11660	-1322
1	3926039	3926083	1	3920543	3924555	AT1G11660	-1485
1	3926132	3926228	1	3920543	3924555	AT1G11660	-1578
1	3926249	3926290	1	3920543	3924555	AT1G11660	-1695
1	3926298	3926343	1	3920543	3924555	AT1G11660	-1744
1	3926344	3926417	1	3928162	3931576	AT1G11670	1746
1	3926419	3926438	1	3928162	3931576	AT1G11670	1725
1	3926440	3926485	1	3928162	3931576	AT1G11670	1678
1	3926491	3926542	1	3928162	3931576	AT1G11670	1621
1	3926548	3926562	1	3928162	3931576	AT1G11670	1601
1	3926578	3926645	1	3928162	3931576	AT1G11670	1518
1	3926651	3926679	1	3928162	3931576	AT1G11670	1484
1	3926685	3926808	1	3928162	3931576	AT1G11670	1355
1	3926816	3926970	1	3928162	3931576	AT1G11670	1193
1	3933102	3933133	1	3928162	3931576	AT1G11670	-1527
1	3933161	3933210	1	3928162	3931576	AT1G11670	-1586
1	3933218	3933453	1	3928162	3931576	AT1G11670	-1643
1	3933459	3933484	1	3928162	3931576	AT1G11670	-1884
1	3979956	3980314	1	3979862	3980956	AT1G11785	0
1	3980317	3980417	1	3979862	3980956	AT1G11785	0
1	3980422	3980495	1	3979862	3980956	AT1G11785	0
1	3980500	3980597	1	3979862	3980956	AT1G11785	0
1	3980598	3980620	1	3979862	3980956	AT1G11785	0
1	3980629	3980711	1	3979862	3980956	AT1G11785	0
1	3980715	3980766	1	3979862	3980956	AT1G11785	0
1	3980778	3980812	1	3979862	3980956	AT1G11785	0
1	3980814	3980825	1	3979862	3980956	AT1G11785	0
1	3980836	3980873	1	3979862	3980956	AT1G11785	0
1	4061392	4061541	1	4062462	4063337	AT1G12020	922
1	4061543	4061569	1	4062462	4063337	AT1G12020	894
1	4061576	4061603	1	4062462	4063337	AT1G12020	860
1	4061607	4061619	1	4062462	4063337	AT1G12020	844
1	4061622	4061657	1	4062462	4063337	AT1G12020	806
1	4061659	4061698	1	4062462	4063337	AT1G12020	765
1	4061699	4061757	1	4062462	4063337	AT1G12020	706
1	4061765	4062018	1	4062462	4063337	AT1G12020	445
1	4093240	4093274	1	4095246	4095845	AT1G12100	1973
1	4093280	4093774	1	4095246	4095845	AT1G12100	1473
1	4093780	4093814	1	4095246	4095845	AT1G12100	1433
1	4093826	4093904	1	4095246	4095845	AT1G12100	1343
1	4093911	4094040	1	4095246	4095845	AT1G12100	1207
1	4094045	4094358	1	4095246	4095845	AT1G12100	889
1	4094360	4094572	1	4095246	4095845	AT1G12100	675
1	4109884	4110171	1	4105233	4109545	AT1G12110	-340
1	4110312	4110440	1	4105233	4109545	AT1G12110	-768
1	4110606	4110749	1	4105233	4109545	AT1G12110	-1062
1	4110756	4110961	1	4105233	4109545	AT1G12110	-1212
1	4110971	4111042	1	4105233	4109545	AT1G12110	-1427
1	4111051	4111088	1	4105233	4109545	AT1G12110	-1507
1	4111097	4111167	1	4105233	4109545	AT1G12110	-1553
1	4111168	4111190	1	4105233	4109545	AT1G12110	-1624
1	4111203	4111214	1	4105233	4109545	AT1G12110	-1659
1	4111220	4111303	1	4105233	4109545	AT1G12110	-1676
1	4111308	4111389	1	4105233	4109545	AT1G12110	-1764
1	4111390	4111434	1	4105233	4109545	AT1G12110	-1846
1	4111435	4111446	1	4105233	4109545	AT1G12110	-1891
1	4111451	4111467	1	4105233	4109545	AT1G12110	-1907
1	4111487	4111527	1	4105233	4109545	AT1G12110	-1943
1	4111529	4111614	1	4105233	4109545	AT1G12110	-1985
1	4112706	4112830	1	4114771	4117594	AT1G12120	1942
1	4112831	4112878	1	4114771	4117594	AT1G12120	1894
1	4112891	4113062	1	4114771	4117594	AT1G12120	1710
1	4209114	4209619	1	4206374	4208951	AT1G12370	-164
1	4293117	4293410	1	4294594	4297084	AT1G12620	1185
1	4293412	4293427	1	4294594	4297084	AT1G12620	1168
1	4293430	4293521	1	4294594	4297084	AT1G12620	1074
1	4293522	4293557	1	4294594	4297084	AT1G12620	1038
1	4293558	4293738	1	4294594	4297084	AT1G12620	857
1	4293749	4293782	1	4294594	4297084	AT1G12620	813
1	4293786	4293901	1	4294594	4297084	AT1G12620	694
1	4293907	4294141	1	4294594	4297084	AT1G12620	454
1	4294144	4294264	1	4294594	4297084	AT1G12620	331
1	4326412	4326456	1	4323556	4326333	AT1G12700	-80
1	4326457	4326505	1	4323556	4326333	AT1G12700	-125
1	4326537	4326546	1	4326739	4328481	AT1G12710	194
1	4326551	4326657	1	4326739	4328481	AT1G12710	83
1	4329896	4330025	1	4326739	4328481	AT1G12710	-1416
1	4330026	4330091	1	4326739	4328481	AT1G12710	-1546
1	4330093	4330205	1	4326739	4328481	AT1G12710	-1613
1	4330208	4330265	1	4326739	4328481	AT1G12710	-1728
1	4330267	4330278	1	4326739	4328481	AT1G12710	-1787
1	4330292	4330387	1	4326739	4328481	AT1G12710	-1812
1	4330390	4330979	1	4326739	4328481	AT1G12710	-1910
1	4332616	4332640	1	4334615	4337844	AT1G12730	1976
1	4332653	4332737	1	4334615	4337844	AT1G12730	1879
1	4332745	4332764	1	4334615	4337844	AT1G12730	1852
1	4332769	4332873	1	4334615	4337844	AT1G12730	1743
1	4332877	4332953	1	4334615	4337844	AT1G12730	1663
1	4332956	4333008	1	4334615	4337844	AT1G12730	1608
1	4333040	4333140	1	4334615	4337844	AT1G12730	1476
1	4333172	4333227	1	4334615	4337844	AT1G12730	1389
1	4333236	4333249	1	4334615	4337844	AT1G12730	1367
1	4333255	4333305	1	4334615	4337844	AT1G12730	1311
1	4333307	4333407	1	4334615	4337844	AT1G12730	1209
1	4333414	4333445	1	4334615	4337844	AT1G12730	1171
1	4333461	4333479	1	4334615	4337844	AT1G12730	1137
1	4333481	4333523	1	4334615	4337844	AT1G12730	1093
1	4333526	4333552	1	4334615	4337844	AT1G12730	1064
1	4333583	4333641	1	4334615	4337844	AT1G12730	975
1	4333652	4333668	1	4334615	4337844	AT1G12730	948
1	4333672	4333716	1	4334615	4337844	AT1G12730	900
1	4333722	4333766	1	4334615	4337844	AT1G12730	850
1	4333784	4333840	1	4334615	4337844	AT1G12730	776
1	4333846	4333921	1	4334615	4337844	AT1G12730	695
1	4333980	4334073	1	4334615	4337844	AT1G12730	543
1	4334080	4334131	1	4334615	4337844	AT1G12730	485
1	4334140	4334260	1	4334615	4337844	AT1G12730	356
1	4334261	4334412	1	4334615	4337844	AT1G12730	204
1	4334413	4334427	1	4334615	4337844	AT1G12730	189
1	4405998	4406146	1	4398375	4405605	AT1G12930	-394
1	4406147	4406173	1	4398375	4405605	AT1G12930	-543
1	4406179	4406283	1	4398375	4405605	AT1G12930	-575
1	4406499	4406537	1	4398375	4405605	AT1G12930	-895
1	4406541	4406750	1	4398375	4405605	AT1G12930	-937
1	4406759	4406784	1	4398375	4405605	AT1G12930	-1155
1	4406790	4406940	1	4398375	4405605	AT1G12930	-1186
1	4406943	4406973	1	4398375	4405605	AT1G12930	-1339
1	4406976	4407173	1	4398375	4405605	AT1G12930	-1372
1	4407299	4407729	1	4398375	4405605	AT1G12930	-1695
1	4410921	4411107	1	4412887	4413057	AT1G12938	1781
1	4413679	4413910	1	4412887	4413057	AT1G12938	-623
1	4413912	4414091	1	4412887	4413057	AT1G12938	-856
1	4415305	4415559	1	4416405	4418590	AT1G12940	847
1	4415569	4415748	1	4416405	4418590	AT1G12940	658
1	4415754	4415823	1	4416405	4418590	AT1G12940	583
1	4415825	4415888	1	4416405	4418590	AT1G12940	518
1	4415890	4415996	1	4416405	4418590	AT1G12940	410
1	4416000	4416080	1	4416405	4418590	AT1G12940	326
1	4439905	4440052	1	4436105	4439476	AT1G13000	-430
1	4493638	4494083	1	4495028	4498469	AT1G13180	946
1	4494105	4494153	1	4495028	4498469	AT1G13180	876
1	4525059	4525148	1	4525486	4526064	AT1G13245	339
1	4525171	4525299	1	4525486	4526064	AT1G13245	188
1	4525317	4525393	1	4525486	4526064	AT1G13245	94
1	4595073	4595231	1	4592481	4594391	AT1G13390	-683
1	4595235	4595517	1	4592481	4594391	AT1G13390	-845
1	4603978	4604076	1	4601261	4603298	AT1G13410	-681
1	4619237	4619269	1	4615813	4618329	AT1G13460	-909
1	4620495	4620730	1	4620228	4621580	AT1G13470	0
1	4620860	4620934	1	4620228	4621580	AT1G13470	0
1	4620944	4621083	1	4620228	4621580	AT1G13470	0
1	4621261	4621286	1	4620228	4621580	AT1G13470	0
1	4621293	4621442	1	4620228	4621580	AT1G13470	0
1	4621445	4621492	1	4620228	4621580	AT1G13470	0
1	4621495	4621605	1	4620228	4621580	AT1G13470	0
1	4621607	4621648	1	4620228	4621580	AT1G13470	-28
1	4658052	4658260	1	4658538	4659106	AT1G13605	279
1	4658264	4658428	1	4658538	4659106	AT1G13605	111
1	4682405	4682632	1	4680432	4682196	AT1G13650	-210
1	4682669	4682675	1	4680432	4682196	AT1G13650	-474
1	4682676	4682713	1	4680432	4682196	AT1G13650	-481
1	4682726	4682793	1	4680432	4682196	AT1G13650	-531
1	4682794	4682812	1	4680432	4682196	AT1G13650	-599
1	4683003	4683096	1	4680432	4682196	AT1G13650	-808
1	4683295	4683402	1	4680432	4682196	AT1G13650	-1100
1	4683813	4684307	1	4680432	4682196	AT1G13650	-1618
1	4705267	4705389	1	4702725	4704657	AT1G13710	-611
1	4705404	4705603	1	4702725	4704657	AT1G13710	-748
1	4708281	4708307	1	4709824	4712550	AT1G13730	1518
1	4720280	4720361	1	4720243	4721342	AT1G13760	0
1	4738393	4738701	1	4735547	4737808	AT1G13820	-586
1	4738708	4739221	1	4739873	4741038	AT1G13830	653
1	4739230	4739255	1	4739873	4741038	AT1G13830	619
1	4739257	4739352	1	4739873	4741038	AT1G13830	522
1	4739354	4739446	1	4739873	4741038	AT1G13830	428
1	4739449	4739565	1	4739873	4741038	AT1G13830	309
1	4773082	4773219	1	4773576	4774867	AT1G13950	358
1	4773226	4773352	1	4773576	4774867	AT1G13950	225
1	4786425	4786471	1	4788463	4794654	AT1G13980	1993
1	4786782	4787254	1	4788463	4794654	AT1G13980	1210
1	4830533	4830759	1	4830297	4831915	AT1G14110	0
1	4830770	4830806	1	4830297	4831915	AT1G14110	0
1	4830815	4830836	1	4830297	4831915	AT1G14110	0
1	4830839	4830940	1	4830297	4831915	AT1G14110	0
1	4831005	4831216	1	4830297	4831915	AT1G14110	0
1	4831222	4831272	1	4830297	4831915	AT1G14110	0
1	4831275	4831298	1	4830297	4831915	AT1G14110	0
1	4831306	4831313	1	4830297	4831915	AT1G14110	0
1	4831319	4831443	1	4830297	4831915	AT1G14110	0
1	4831446	4831586	1	4830297	4831915	AT1G14110	0
1	4831613	4831685	1	4830297	4831915	AT1G14110	0
1	4860264	4860346	1	4860515	4860649	AT1G14225	170
1	4860352	4860367	1	4860515	4860649	AT1G14225	149
1	4860371	4860465	1	4860515	4860649	AT1G14225	51
1	4860475	4860523	1	4860515	4860649	AT1G14225	0
1	4860527	4860546	1	4860515	4860649	AT1G14225	0
1	4896487	4896510	1	4897346	4898961	AT1G14340	837
1	4896511	4896615	1	4897346	4898961	AT1G14340	732
1	4896619	4896754	1	4897346	4898961	AT1G14340	593
1	4896766	4896773	1	4897346	4898961	AT1G14340	574
1	4966568	4966696	1	4968142	4970311	AT1G14520	1447
1	4966698	4966774	1	4968142	4970311	AT1G14520	1369
1	4966777	4966910	1	4968142	4970311	AT1G14520	1233
1	4966913	4966941	1	4968142	4970311	AT1G14520	1202
1	4966947	4967029	1	4968142	4970311	AT1G14520	1114
1	4967035	4967140	1	4968142	4970311	AT1G14520	1003
1	4967145	4967237	1	4968142	4970311	AT1G14520	906
1	4988307	4988409	1	4983535	4987375	AT1G14570	-933
1	4992787	4992849	1	4989562	4992732	AT1G14580	-56
1	4992852	4992922	1	4989562	4992732	AT1G14580	-121
1	4992923	4993033	1	4989562	4992732	AT1G14580	-192
1	4993034	4993455	1	4989562	4992732	AT1G14580	-303
1	5044719	5044861	1	5042323	5044294	AT1G14685	-426
1	5044878	5045061	1	5042323	5044294	AT1G14685	-585
1	5056025	5056070	1	5051760	5055252	AT1G14690	-774
1	5056071	5056268	1	5051760	5055252	AT1G14690	-820
1	5056275	5056385	1	5051760	5055252	AT1G14690	-1024
1	5098359	5098572	1	5093961	5098032	AT1G14790	-328
1	5098573	5098690	1	5093961	5098032	AT1G14790	-542
1	5098692	5098778	1	5093961	5098032	AT1G14790	-661
1	5098780	5098866	1	5099572	5102558	AT1G14800	707
1	5098871	5099117	1	5099572	5102558	AT1G14800	456
1	5099236	5099269	1	5099572	5102558	AT1G14800	304
1	5099277	5099310	1	5099572	5102558	AT1G14800	263
1	5099312	5099411	1	5099572	5102558	AT1G14800	162
1	5099436	5099512	1	5099572	5102558	AT1G14800	61
1	5099514	5099584	1	5099572	5102558	AT1G14800	0
1	5099728	5099871	1	5099572	5102558	AT1G14800	0
1	5100027	5100338	1	5099572	5102558	AT1G14800	0
1	5100466	5100479	1	5099572	5102558	AT1G14800	0
1	5100483	5100855	1	5099572	5102558	AT1G14800	0
1	5100858	5100871	1	5099572	5102558	AT1G14800	0
1	5100898	5100961	1	5099572	5102558	AT1G14800	0
1	5100967	5100999	1	5099572	5102558	AT1G14800	0
1	5101010	5101064	1	5099572	5102558	AT1G14800	0
1	5101066	5101083	1	5099572	5102558	AT1G14800	0
1	5101087	5101105	1	5099572	5102558	AT1G14800	0
1	5101113	5101252	1	5099572	5102558	AT1G14800	0
1	5101399	5101574	1	5099572	5102558	AT1G14800	0
1	5101578	5101608	1	5099572	5102558	AT1G14800	0
1	5101612	5101634	1	5099572	5102558	AT1G14800	0
1	5101639	5101653	1	5099572	5102558	AT1G14800	0
1	5101661	5101714	1	5099572	5102558	AT1G14800	0
1	5101718	5101816	1	5099572	5102558	AT1G14800	0
1	5101819	5102147	1	5099572	5102558	AT1G14800	0
1	5102162	5102286	1	5099572	5102558	AT1G14800	0
1	5171787	5171866	1	5171207	5171742	AT1G15010	-46
1	5171868	5171894	1	5171207	5171742	AT1G15010	-127
1	5171899	5171914	1	5171207	5171742	AT1G15010	-158
1	5171936	5172069	1	5172081	5172923	AT1G15015	13
1	5172072	5172155	1	5172081	5172923	AT1G15015	0
1	5198393	5198586	1	5199018	5202175	AT1G15110	433
1	5198592	5198859	1	5199018	5202175	AT1G15110	160
1	5198866	5198879	1	5199018	5202175	AT1G15110	140
1	5285004	5285118	1	5283538	5284673	AT1G15360	-332
1	5285122	5285195	1	5283538	5284673	AT1G15360	-450
1	5285201	5285307	1	5283538	5284673	AT1G15360	-529
1	5285318	5285379	1	5283538	5284673	AT1G15360	-646
1	5285383	5285441	1	5283538	5284673	AT1G15360	-711
1	5378232	5378477	1	5376793	5378027	AT1G15630	-206
1	5389537	5389618	1	5389952	5391490	AT1G15670	335
1	5389621	5389888	1	5389952	5391490	AT1G15670	65
1	5389893	5389928	1	5389952	5391490	AT1G15670	25
1	5389930	5389958	1	5389952	5391490	AT1G15670	0
1	5391385	5391459	1	5389952	5391490	AT1G15670	0
1	5391476	5391612	1	5389952	5391490	AT1G15670	0
1	5391614	5391797	1	5389952	5391490	AT1G15670	-125
1	5391798	5391838	1	5389952	5391490	AT1G15670	-309
1	5391850	5391863	1	5389952	5391490	AT1G15670	-361
1	5391869	5392184	1	5389952	5391490	AT1G15670	-380
1	5392236	5392439	1	5389952	5391490	AT1G15670	-747
1	5392448	5392687	1	5393407	5394639	AT1G15680	721
1	5436812	5437037	1	5430183	5436412	AT1G15780	-401
1	5437038	5437238	1	5430183	5436412	AT1G15780	-627
1	5437250	5437377	1	5430183	5436412	AT1G15780	-839
1	5437383	5437518	1	5438253	5440087	AT1G15790	736
1	5437531	5437744	1	5438253	5440087	AT1G15790	510
1	5437748	5437833	1	5438253	5440087	AT1G15790	421
1	5531288	5531880	1	5532415	5534877	AT1G16150	536
1	5531891	5531905	1	5532415	5534877	AT1G16150	511
1	5637172	5637734	1	5639032	5640173	AT1G16500	1299
1	5657290	5657594	1	5659415	5665449	AT1G16540	1822
1	5657600	5657625	1	5659415	5665449	AT1G16540	1791
1	5657642	5657921	1	5659415	5665449	AT1G16540	1495
1	5657922	5658023	1	5659415	5665449	AT1G16540	1393
1	5658294	5658466	1	5659415	5665449	AT1G16540	950
1	5658472	5658525	1	5659415	5665449	AT1G16540	891
1	5658526	5658652	1	5659415	5665449	AT1G16540	764
1	5658796	5658845	1	5659415	5665449	AT1G16540	571
1	5658852	5659299	1	5659415	5665449	AT1G16540	117
1	5679262	5679499	1	5675704	5678852	AT1G16610	-411
1	5681128	5681275	1	5682118	5684867	AT1G16630	844
1	5681717	5681847	1	5682118	5684867	AT1G16630	272
1	5681851	5681886	1	5682118	5684867	AT1G16630	233
1	5691766	5691902	1	5687943	5691198	AT1G16650	-569
1	5691903	5691914	1	5687943	5691198	AT1G16650	-706
1	5691915	5691939	1	5687943	5691198	AT1G16650	-718
1	5691946	5691968	1	5687943	5691198	AT1G16650	-749
1	5691972	5692056	1	5687943	5691198	AT1G16650	-775
1	5692059	5692234	1	5687943	5691198	AT1G16650	-862
1	5692248	5692437	1	5687943	5691198	AT1G16650	-1051
1	5692441	5692506	1	5687943	5691198	AT1G16650	-1244
1	5692513	5692560	1	5687943	5691198	AT1G16650	-1316
1	5692578	5692618	1	5687943	5691198	AT1G16650	-1381
1	5692631	5692649	1	5687943	5691198	AT1G16650	-1434
1	5692651	5692701	1	5687943	5691198	AT1G16650	-1454
1	5692705	5692767	1	5687943	5691198	AT1G16650	-1508
1	5692777	5692944	1	5687943	5691198	AT1G16650	-1580
1	5692958	5692997	1	5687943	5691198	AT1G16650	-1761
1	5693001	5693040	1	5687943	5691198	AT1G16650	-1804
1	5693050	5693138	1	5687943	5691198	AT1G16650	-1853
1	5693158	5693194	1	5687943	5691198	AT1G16650	-1961
1	5695191	5695412	1	5697324	5699769	AT1G16670	1913
1	5695416	5695454	1	5697324	5699769	AT1G16670	1871
1	5695456	5695522	1	5697324	5699769	AT1G16670	1803
1	5695523	5695617	1	5697324	5699769	AT1G16670	1708
1	5695621	5695706	1	5697324	5699769	AT1G16670	1619
1	5695707	5695733	1	5697324	5699769	AT1G16670	1592
1	5695753	5695818	1	5697324	5699769	AT1G16670	1507
1	5695820	5695977	1	5697324	5699769	AT1G16670	1348
1	5695980	5695995	1	5697324	5699769	AT1G16670	1330
1	5696009	5696049	1	5697324	5699769	AT1G16670	1276
1	5696053	5696097	1	5697324	5699769	AT1G16670	1228
1	5696100	5696108	1	5697324	5699769	AT1G16670	1217
1	5696118	5696164	1	5697324	5699769	AT1G16670	1161
1	5696173	5696207	1	5697324	5699769	AT1G16670	1118
1	5696217	5696248	1	5697324	5699769	AT1G16670	1077
1	5696249	5696336	1	5697324	5699769	AT1G16670	989
1	5696337	5696627	1	5697324	5699769	AT1G16670	698
1	5696633	5696650	1	5697324	5699769	AT1G16670	675
1	5699975	5700201	1	5697324	5699769	AT1G16670	-207
1	5700529	5700661	1	5697324	5699769	AT1G16670	-761
1	5700806	5700893	1	5697324	5699769	AT1G16670	-1038
1	5700996	5701150	1	5697324	5699769	AT1G16670	-1228
1	5701183	5701259	1	5697324	5699769	AT1G16670	-1415
1	5701262	5701326	1	5702753	5705838	AT1G16680	1428
1	5701340	5701463	1	5702753	5705838	AT1G16680	1291
1	5701465	5701481	1	5702753	5705838	AT1G16680	1273
1	5701484	5701531	1	5702753	5705838	AT1G16680	1223
1	5701532	5701557	1	5702753	5705838	AT1G16680	1197
1	5701560	5701616	1	5702753	5705838	AT1G16680	1138
1	5701624	5701703	1	5702753	5705838	AT1G16680	1051
1	5701707	5701854	1	5702753	5705838	AT1G16680	900
1	5701855	5702028	1	5702753	5705838	AT1G16680	726
1	5702046	5702088	1	5702753	5705838	AT1G16680	666
1	5798754	5798826	1	5799888	5800845	AT1G16960	1063
1	5798830	5798882	1	5799888	5800845	AT1G16960	1007
1	5798890	5798997	1	5799888	5800845	AT1G16960	892
1	5799026	5799079	1	5799888	5800845	AT1G16960	810
1	5799084	5799208	1	5799888	5800845	AT1G16960	681
1	5799216	5799295	1	5799888	5800845	AT1G16960	594
1	5799296	5799376	1	5799888	5800845	AT1G16960	513
1	5799377	5799500	1	5799888	5800845	AT1G16960	389
1	5799501	5799544	1	5799888	5800845	AT1G16960	345
1	5862903	5862945	1	5860119	5862682	AT1G17145	-222
1	5862951	5863195	1	5863431	5864009	AT1G17147	237
1	5863196	5863340	1	5863431	5864009	AT1G17147	92
1	5863459	5863527	1	5863431	5864009	AT1G17147	0
1	5898943	5899032	1	5896416	5898717	AT1G17240	-227
1	5899038	5899488	1	5896416	5898717	AT1G17240	-322
1	5899494	5899559	1	5896416	5898717	AT1G17240	-778
1	5899625	5899774	1	5896416	5898717	AT1G17240	-909
1	5899777	5899898	1	5896416	5898717	AT1G17240	-1061
1	5911727	5911820	1	5909249	5911693	AT1G17270	-35
1	5911839	5911956	1	5909249	5911693	AT1G17270	-147
1	5911958	5912014	1	5909249	5911693	AT1G17270	-266
1	5912027	5912440	1	5909249	5911693	AT1G17270	-335
1	5912452	5912506	1	5909249	5911693	AT1G17270	-760
1	5912527	5912635	1	5909249	5911693	AT1G17270	-835
1	5912888	5913148	1	5909249	5911693	AT1G17270	-1196
1	5913152	5913162	1	5909249	5911693	AT1G17270	-1460
1	5913170	5913268	1	5909249	5911693	AT1G17270	-1478
1	5913270	5913351	1	5909249	5911693	AT1G17270	-1578
1	5913611	5913741	1	5909249	5911693	AT1G17270	-1919
1	5914954	5915002	1	5916871	5920089	AT1G17280	1870
1	5915021	5915122	1	5916871	5920089	AT1G17280	1750
1	5915128	5915162	1	5916871	5920089	AT1G17280	1710
1	5915164	5915345	1	5916871	5920089	AT1G17280	1527
1	5915348	5915394	1	5916871	5920089	AT1G17280	1478
1	5915397	5915472	1	5916871	5920089	AT1G17280	1400
1	5915529	5915584	1	5916871	5920089	AT1G17280	1288
1	5915602	5915621	1	5916871	5920089	AT1G17280	1251
1	5915625	5915658	1	5916871	5920089	AT1G17280	1214
1	5915683	5915818	1	5916871	5920089	AT1G17280	1054
1	5915835	5915902	1	5916871	5920089	AT1G17280	970
1	5915919	5916061	1	5916871	5920089	AT1G17280	811
1	5916067	5916124	1	5916871	5920089	AT1G17280	748
1	5916126	5916348	1	5916871	5920089	AT1G17280	524
1	5916364	5916404	1	5916871	5920089	AT1G17280	468
1	5916405	5916428	1	5916871	5920089	AT1G17280	444
1	5916440	5916494	1	5916871	5920089	AT1G17280	378
1	5916496	5916563	1	5916871	5920089	AT1G17280	309
1	5958619	5958859	1	5955488	5957212	AT1G17380	-1408
1	5959038	5959492	1	5960481	5962481	AT1G17400	990
1	5959496	5959661	1	5960481	5962481	AT1G17400	821
1	5961506	5961527	1	5960481	5962481	AT1G17400	0
1	5966467	5966656	1	5968534	5969995	AT1G17410	1879
1	5966663	5966762	1	5968534	5969995	AT1G17410	1773
1	5966772	5966829	1	5968534	5969995	AT1G17410	1706
1	5966836	5966875	1	5968534	5969995	AT1G17410	1660
1	5966882	5966907	1	5968534	5969995	AT1G17410	1628
1	5966908	5966917	1	5968534	5969995	AT1G17410	1618
1	5966921	5966926	1	5968534	5969995	AT1G17410	1609
1	5966935	5966947	1	5968534	5969995	AT1G17410	1588
1	5966952	5966996	1	5968534	5969995	AT1G17410	1539
1	5970619	5970941	1	5968534	5969995	AT1G17410	-625
1	5970944	5970966	1	5968534	5969995	AT1G17410	-950
1	5970972	5971144	1	5968534	5969995	AT1G17410	-978
1	5971147	5971257	1	5968534	5969995	AT1G17410	-1153
1	5971264	5971707	1	5968534	5969995	AT1G17410	-1270
1	5971710	5971833	1	5968534	5969995	AT1G17410	-1716
1	5971841	5971850	1	5968534	5969995	AT1G17410	-1847
1	5971856	5972287	1	5968534	5969995	AT1G17410	-1862
1	5975386	5975479	1	5977411	5981480	AT1G17420	1933
1	5975494	5975530	1	5977411	5981480	AT1G17420	1882
1	5975537	5975736	1	5977411	5981480	AT1G17420	1676
1	5975746	5975766	1	5977411	5981480	AT1G17420	1646
1	6009354	6009549	1	6008589	6009420	AT1G17490	0
1	6009554	6009735	1	6008589	6009420	AT1G17490	-135
1	6009744	6009792	1	6008589	6009420	AT1G17490	-325
1	6009797	6009826	1	6008589	6009420	AT1G17490	-378
1	6009828	6009847	1	6008589	6009420	AT1G17490	-409
1	6009849	6009992	1	6008589	6009420	AT1G17490	-430
1	6009995	6010017	1	6008589	6009420	AT1G17490	-576
1	6010024	6010049	1	6008589	6009420	AT1G17490	-605
1	6010050	6010071	1	6008589	6009420	AT1G17490	-631
1	6010073	6010345	1	6008589	6009420	AT1G17490	-654
1	6010349	6010412	1	6008589	6009420	AT1G17490	-930
1	6010416	6010452	1	6008589	6009420	AT1G17490	-997
1	6010461	6010478	1	6008589	6009420	AT1G17490	-1042
1	6010479	6010505	1	6008589	6009420	AT1G17490	-1060
1	6010519	6010581	1	6008589	6009420	AT1G17490	-1100
1	6010593	6010639	1	6008589	6009420	AT1G17490	-1174
1	6010647	6010682	1	6008589	6009420	AT1G17490	-1228
1	6010691	6010767	1	6008589	6009420	AT1G17490	-1272
1	6010770	6010938	1	6008589	6009420	AT1G17490	-1351
1	6010941	6011101	1	6008589	6009420	AT1G17490	-1522
1	6011149	6011193	1	6008589	6009420	AT1G17490	-1730
1	6011200	6011513	1	6008589	6009420	AT1G17490	-1781
1	6074747	6074863	1	6072253	6074484	AT1G17665	-264
1	6074867	6074916	1	6072253	6074484	AT1G17665	-384
1	6074925	6075088	1	6072253	6074484	AT1G17665	-442
1	6075098	6075252	1	6072253	6074484	AT1G17665	-615
1	6075258	6075370	1	6076077	6082337	AT1G17680	708
1	6075401	6075509	1	6076077	6082337	AT1G17680	569
1	6075514	6075534	1	6076077	6082337	AT1G17680	544
1	6102445	6102537	1	6100964	6105265	AT1G17745	0
1	6102559	6102724	1	6100964	6105265	AT1G17745	0
1	6102734	6102919	1	6100964	6105265	AT1G17745	0
1	6140389	6140562	1	6135803	6138432	AT1G17830	-1958
1	6140571	6140592	1	6142564	6146521	AT1G17840	1973
1	6140593	6140789	1	6142564	6146521	AT1G17840	1776
1	6140806	6140886	1	6142564	6146521	AT1G17840	1679
1	6140892	6140937	1	6142564	6146521	AT1G17840	1628
1	6140941	6140991	1	6142564	6146521	AT1G17840	1574
1	6140994	6141044	1	6142564	6146521	AT1G17840	1521
1	6141047	6141075	1	6142564	6146521	AT1G17840	1490
1	6141076	6141086	1	6142564	6146521	AT1G17840	1479
1	6141094	6141339	1	6142564	6146521	AT1G17840	1226
1	6141341	6141351	1	6142564	6146521	AT1G17840	1214
1	6141389	6141453	1	6142564	6146521	AT1G17840	1112
1	6141464	6141542	1	6142564	6146521	AT1G17840	1023
1	6156352	6156491	1	6154268	6155752	AT1G17890	-601
1	6156496	6156520	1	6154268	6155752	AT1G17890	-745
1	6156521	6156563	1	6154268	6155752	AT1G17890	-770
1	6156707	6157023	1	6154268	6155752	AT1G17890	-956
1	6157037	6157201	1	6154268	6155752	AT1G17890	-1286
1	6157203	6157286	1	6154268	6155752	AT1G17890	-1452
1	6157298	6157331	1	6154268	6155752	AT1G17890	-1547
1	6157335	6157573	1	6159126	6161615	AT1G17910	1554
1	6157576	6157692	1	6159126	6161615	AT1G17910	1435
1	6157694	6157863	1	6159126	6161615	AT1G17910	1264
1	6157866	6157968	1	6159126	6161615	AT1G17910	1159
1	6157971	6157983	1	6159126	6161615	AT1G17910	1144
1	6157991	6158037	1	6159126	6161615	AT1G17910	1090
1	6158045	6158079	1	6159126	6161615	AT1G17910	1048
1	6158082	6158128	1	6159126	6161615	AT1G17910	999
1	6158133	6158171	1	6159126	6161615	AT1G17910	956
1	6158182	6158225	1	6159126	6161615	AT1G17910	902
1	6158232	6158308	1	6159126	6161615	AT1G17910	819
1	6158312	6158405	1	6159126	6161615	AT1G17910	722
1	6158409	6158545	1	6159126	6161615	AT1G17910	582
1	6158555	6158626	1	6159126	6161615	AT1G17910	501
1	6158628	6158651	1	6159126	6161615	AT1G17910	476
1	6158663	6158752	1	6159126	6161615	AT1G17910	375
1	6158755	6158803	1	6159126	6161615	AT1G17910	324
1	6158807	6158877	1	6159126	6161615	AT1G17910	250
1	6173328	6173410	1	6169341	6173222	AT1G17940	-107
1	6173415	6173446	1	6169341	6173222	AT1G17940	-194
1	6173449	6173518	1	6169341	6173222	AT1G17940	-228
1	6173523	6173576	1	6169341	6173222	AT1G17940	-302
1	6197215	6197303	1	6194543	6196229	AT1G18000	-987
1	6197310	6197383	1	6194543	6196229	AT1G18000	-1082
1	6197391	6197433	1	6194543	6196229	AT1G18000	-1163
1	6197445	6197516	1	6194543	6196229	AT1G18000	-1217
1	6197527	6197548	1	6194543	6196229	AT1G18000	-1299
1	6197559	6197608	1	6194543	6196229	AT1G18000	-1331
1	6197614	6197641	1	6194543	6196229	AT1G18000	-1386
1	6197642	6197702	1	6194543	6196229	AT1G18000	-1414
1	6197703	6197718	1	6194543	6196229	AT1G18000	-1475
1	6197719	6197919	1	6194543	6196229	AT1G18000	-1491
1	6197933	6198031	1	6194543	6196229	AT1G18000	-1705
1	6198032	6198153	1	6199898	6201484	AT1G18010	1746
1	6198166	6198205	1	6199898	6201484	AT1G18010	1694
1	6198212	6198264	1	6199898	6201484	AT1G18010	1635
1	6198277	6198358	1	6199898	6201484	AT1G18010	1541
1	6198360	6198430	1	6199898	6201484	AT1G18010	1469
1	6198440	6198506	1	6199898	6201484	AT1G18010	1393
1	6198512	6198666	1	6199898	6201484	AT1G18010	1233
1	6198667	6198733	1	6199898	6201484	AT1G18010	1166
1	6198741	6198807	1	6199898	6201484	AT1G18010	1092
1	6210827	6210956	1	6209771	6211588	AT1G18050	0
1	6210960	6210977	1	6209771	6211588	AT1G18050	0
1	6210981	6211019	1	6209771	6211588	AT1G18050	0
1	6211026	6211093	1	6209771	6211588	AT1G18050	0
1	6211094	6211231	1	6209771	6211588	AT1G18050	0
1	6211239	6211286	1	6209771	6211588	AT1G18050	0
1	6211289	6211385	1	6209771	6211588	AT1G18050	0
1	6211615	6211760	1	6209771	6211588	AT1G18050	-28
1	6211766	6211866	1	6211873	6213444	AT1G18060	8
1	6211875	6211936	1	6211873	6213444	AT1G18060	0
1	6211943	6211979	1	6211873	6213444	AT1G18060	0
1	6218549	6218595	1	6213725	6218340	AT1G18070	-210
1	6218596	6218727	1	6213725	6218340	AT1G18070	-257
1	6218961	6219162	1	6213725	6218340	AT1G18070	-622
1	6233910	6233945	1	6235895	6238799	AT1G18130	1951
1	6233947	6234072	1	6235895	6238799	AT1G18130	1824
1	6234073	6234121	1	6235895	6238799	AT1G18130	1775
1	6234128	6234287	1	6235895	6238799	AT1G18130	1609
1	6234318	6234601	1	6235895	6238799	AT1G18130	1295
1	6234607	6234705	1	6235895	6238799	AT1G18130	1191
1	6234718	6234799	1	6235895	6238799	AT1G18130	1097
1	6234801	6234865	1	6235895	6238799	AT1G18130	1031
1	6234874	6234932	1	6235895	6238799	AT1G18130	964
1	6234960	6235066	1	6235895	6238799	AT1G18130	830
1	6235070	6235102	1	6235895	6238799	AT1G18130	794
1	6235110	6235173	1	6235895	6238799	AT1G18130	723
1	6235763	6235847	1	6235895	6238799	AT1G18130	49
1	6235872	6236010	1	6235895	6238799	AT1G18130	0
1	6236020	6236053	1	6235895	6238799	AT1G18130	0
1	6236061	6236290	1	6235895	6238799	AT1G18130	0
1	6236296	6236465	1	6235895	6238799	AT1G18130	0
1	6236474	6236518	1	6235895	6238799	AT1G18130	0
1	6236523	6236546	1	6235895	6238799	AT1G18130	0
1	6236550	6236615	1	6235895	6238799	AT1G18130	0
1	6236616	6236783	1	6235895	6238799	AT1G18130	0
1	6236797	6236832	1	6235895	6238799	AT1G18130	0
1	6236838	6236914	1	6235895	6238799	AT1G18130	0
1	6236934	6236966	1	6235895	6238799	AT1G18130	0
1	6236967	6237091	1	6235895	6238799	AT1G18130	0
1	6237093	6237186	1	6235895	6238799	AT1G18130	0
1	6237192	6237266	1	6235895	6238799	AT1G18130	0
1	6237269	6237305	1	6235895	6238799	AT1G18130	0
1	6237306	6237416	1	6235895	6238799	AT1G18130	0
1	6237432	6237474	1	6235895	6238799	AT1G18130	0
1	6237475	6237525	1	6235895	6238799	AT1G18130	0
1	6237526	6237771	1	6235895	6238799	AT1G18130	0
1	6237773	6237838	1	6235895	6238799	AT1G18130	0
1	6261594	6261724	1	6257851	6261457	AT1G18190	-138
1	6263232	6263391	1	6257851	6261457	AT1G18190	-1776
1	6274795	6274892	1	6276788	6278150	AT1G18250	1897
1	6276093	6276126	1	6276788	6278150	AT1G18250	663
1	6276129	6276174	1	6276788	6278150	AT1G18250	615
1	6276176	6276322	1	6276788	6278150	AT1G18250	467
1	6276331	6276380	1	6276788	6278150	AT1G18250	409
1	6276405	6276523	1	6276788	6278150	AT1G18250	266
1	6276525	6276580	1	6276788	6278150	AT1G18250	209
1	6302492	6302662	1	6301200	6303956	AT1G18310	0
1	6302688	6303136	1	6301200	6303956	AT1G18310	0
1	6378779	6378955	1	6377321	6378580	AT1G18540	-200
1	6378960	6379018	1	6377321	6378580	AT1G18540	-381
1	6379239	6379471	1	6377321	6378580	AT1G18540	-660
1	6379479	6379518	1	6377321	6378580	AT1G18540	-900
1	6379531	6379755	1	6377321	6378580	AT1G18540	-952
1	6379765	6379812	1	6377321	6378580	AT1G18540	-1186
1	6379816	6379898	1	6377321	6378580	AT1G18540	-1237
1	6379907	6380047	1	6377321	6378580	AT1G18540	-1328
1	6380048	6380162	1	6381503	6384340	AT1G18550	1342
1	6380199	6380243	1	6381503	6384340	AT1G18550	1261
1	6380377	6380648	1	6381503	6384340	AT1G18550	856
1	6380661	6380723	1	6381503	6384340	AT1G18550	781
1	6380737	6380979	1	6381503	6384340	AT1G18550	525
1	6402884	6403097	1	6400404	6402791	AT1G18600	-94
1	6403098	6403224	1	6400404	6402791	AT1G18600	-308
1	6403241	6403287	1	6400404	6402791	AT1G18600	-451
1	6403288	6403596	1	6400404	6402791	AT1G18600	-498
1	6403607	6403646	1	6400404	6402791	AT1G18600	-817
1	6403652	6403700	1	6400404	6402791	AT1G18600	-862
1	6403739	6403855	1	6400404	6402791	AT1G18600	-949
1	6403865	6404062	1	6400404	6402791	AT1G18600	-1075
1	6404069	6404114	1	6400404	6402791	AT1G18600	-1279
1	6404146	6404225	1	6400404	6402791	AT1G18600	-1356
1	6404230	6404294	1	6405645	6409297	AT1G18610	1352
1	6404298	6404369	1	6405645	6409297	AT1G18610	1277
1	6404376	6404431	1	6405645	6409297	AT1G18610	1215
1	6404433	6404640	1	6405645	6409297	AT1G18610	1006
1	6404645	6404664	1	6405645	6409297	AT1G18610	982
1	6404674	6404846	1	6405645	6409297	AT1G18610	800
1	6404850	6405146	1	6405645	6409297	AT1G18610	500
1	6405148	6405187	1	6405645	6409297	AT1G18610	459
1	6405202	6405234	1	6405645	6409297	AT1G18610	412
1	6405239	6405270	1	6405645	6409297	AT1G18610	376
1	6405276	6405335	1	6405645	6409297	AT1G18610	311
1	6405337	6405383	1	6405645	6409297	AT1G18610	263
1	6425911	6426023	1	6421117	6425880	AT1G18660	-32
1	6426027	6426142	1	6421117	6425880	AT1G18660	-148
1	6426146	6426465	1	6421117	6425880	AT1G18660	-267
1	6426468	6426542	1	6426898	6430696	AT1G18670	357
1	6426546	6426569	1	6426898	6430696	AT1G18670	330
1	6454665	6454915	1	6450594	6453114	AT1G18710	-1552
1	6454978	6455101	1	6450594	6453114	AT1G18710	-1865
1	6455106	6455162	1	6450594	6453114	AT1G18710	-1993
1	6455863	6455902	1	6457821	6459751	AT1G18720	1920
1	6455904	6456027	1	6457821	6459751	AT1G18720	1795
1	6470337	6470469	1	6466761	6469984	AT1G18750	-354
1	6470474	6470640	1	6466761	6469984	AT1G18750	-491
1	6470643	6470734	1	6471150	6471824	AT1G18760	417
1	6470735	6470819	1	6471150	6471824	AT1G18760	332
1	6470821	6470853	1	6471150	6471824	AT1G18760	298
1	6470858	6470949	1	6471150	6471824	AT1G18760	202
1	6470960	6471007	1	6471150	6471824	AT1G18760	144
1	6471020	6471148	1	6471150	6471824	AT1G18760	3
1	6472641	6472999	1	6473370	6474048	AT1G18770	372
1	6473004	6473085	1	6473370	6474048	AT1G18770	286
1	6473087	6473143	1	6473370	6474048	AT1G18770	228
1	6473159	6473253	1	6473370	6474048	AT1G18770	118
1	6473254	6473382	1	6473370	6474048	AT1G18770	0
1	6484650	6484768	1	6485596	6487030	AT1G18810	829
1	6514373	6514487	1	6515429	6519282	AT1G18870	943
1	6514494	6514636	1	6515429	6519282	AT1G18870	794
1	6514641	6514670	1	6515429	6519282	AT1G18870	760
1	6514684	6514946	1	6515429	6519282	AT1G18870	484
1	6514984	6515289	1	6515429	6519282	AT1G18870	141
1	6515291	6515329	1	6515429	6519282	AT1G18870	101
1	6520983	6521097	1	6520748	6523368	AT1G18880	0
1	6538424	6538596	1	6532559	6538145	AT1G18910	-280
1	6538602	6538839	1	6532559	6538145	AT1G18910	-458
1	6538846	6538964	1	6532559	6538145	AT1G18910	-702
1	6538965	6539003	1	6532559	6538145	AT1G18910	-821
1	6539273	6539412	1	6532559	6538145	AT1G18910	-1129
1	6539420	6539647	1	6532559	6538145	AT1G18910	-1276
1	6539651	6539782	1	6532559	6538145	AT1G18910	-1507
1	6539791	6539973	1	6532559	6538145	AT1G18910	-1647
1	6540131	6540218	1	6532559	6538145	AT1G18910	-1987
1	6541634	6541976	1	6543852	6545592	AT1G18940	1877
1	6542089	6542500	1	6543852	6545592	AT1G18940	1353
1	6542602	6542921	1	6543852	6545592	AT1G18940	932
1	6542925	6542943	1	6543852	6545592	AT1G18940	910
1	6543499	6543564	1	6543852	6545592	AT1G18940	289
1	6556273	6556574	1	6557254	6558045	AT1G18980	681
1	6574885	6574900	1	6576895	6577413	AT1G19040	1996
1	6574902	6574989	1	6576895	6577413	AT1G19040	1907
1	6574990	6575014	1	6576895	6577413	AT1G19040	1882
1	6575030	6575199	1	6576895	6577413	AT1G19040	1697
1	6575216	6575271	1	6576895	6577413	AT1G19040	1625
1	6575276	6575448	1	6576895	6577413	AT1G19040	1448
1	6587703	6588155	1	6588542	6589338	AT1G19086	388
1	6588160	6588185	1	6588542	6589338	AT1G19086	358
1	6588187	6588205	1	6588542	6589338	AT1G19086	338
1	6588219	6588265	1	6588542	6589338	AT1G19086	278
1	6588273	6588308	1	6588542	6589338	AT1G19086	235
1	6588311	6588322	1	6588542	6589338	AT1G19086	221
1	6588331	6588346	1	6588542	6589338	AT1G19086	197
1	6588352	6588366	1	6588542	6589338	AT1G19086	177
1	6588374	6588505	1	6588542	6589338	AT1G19086	38
1	6588537	6588593	1	6588542	6589338	AT1G19086	0
1	6588607	6588753	1	6588542	6589338	AT1G19086	0
1	6588764	6588789	1	6588542	6589338	AT1G19086	0
1	6588790	6588815	1	6588542	6589338	AT1G19086	0
1	6588819	6588872	1	6588542	6589338	AT1G19086	0
1	6588892	6588911	1	6588542	6589338	AT1G19086	0
1	6588918	6588980	1	6588542	6589338	AT1G19086	0
1	6589009	6589092	1	6588542	6589338	AT1G19086	0
1	6589098	6589212	1	6588542	6589338	AT1G19086	0
1	6589214	6589246	1	6588542	6589338	AT1G19086	0
1	6589257	6589415	1	6588542	6589338	AT1G19086	0
1	6589417	6589430	1	6588542	6589338	AT1G19086	-80
1	6589435	6589462	1	6588542	6589338	AT1G19086	-98
1	6589469	6589472	1	6588542	6589338	AT1G19086	-132
1	6589478	6589621	1	6588542	6589338	AT1G19086	-141
1	6589626	6589800	1	6588542	6589338	AT1G19086	-289
1	6589805	6589845	1	6590245	6592816	AT1G19090	401
1	6589919	6589968	1	6590245	6592816	AT1G19090	278
1	6589972	6590009	1	6590245	6592816	AT1G19090	237
1	6590020	6590215	1	6590245	6592816	AT1G19090	31
1	6590217	6590234	1	6590245	6592816	AT1G19090	12
1	6590237	6590308	1	6590245	6592816	AT1G19090	0
1	6590311	6590353	1	6590245	6592816	AT1G19090	0
1	6590360	6590464	1	6590245	6592816	AT1G19090	0
1	6590476	6590581	1	6590245	6592816	AT1G19090	0
1	6590582	6590646	1	6590245	6592816	AT1G19090	0
1	6590661	6590776	1	6590245	6592816	AT1G19090	0
1	6590802	6590878	1	6590245	6592816	AT1G19090	0
1	6590914	6590932	1	6590245	6592816	AT1G19090	0
1	6590938	6590985	1	6590245	6592816	AT1G19090	0
1	6590988	6591014	1	6590245	6592816	AT1G19090	0
1	6591047	6591123	1	6590245	6592816	AT1G19090	0
1	6591126	6591148	1	6590245	6592816	AT1G19090	0
1	6591151	6591333	1	6590245	6592816	AT1G19090	0
1	6591335	6591570	1	6590245	6592816	AT1G19090	0
1	6591587	6591626	1	6590245	6592816	AT1G19090	0
1	6591628	6591642	1	6590245	6592816	AT1G19090	0
1	6591662	6591740	1	6590245	6592816	AT1G19090	0
1	6591743	6591795	1	6590245	6592816	AT1G19090	0
1	6591800	6591910	1	6590245	6592816	AT1G19090	0
1	6591911	6591919	1	6590245	6592816	AT1G19090	0
1	6591927	6592049	1	6590245	6592816	AT1G19090	0
1	6592051	6592079	1	6590245	6592816	AT1G19090	0
1	6592107	6592148	1	6590245	6592816	AT1G19090	0
1	6592152	6592246	1	6590245	6592816	AT1G19090	0
1	6592249	6592311	1	6590245	6592816	AT1G19090	0
1	6592313	6592398	1	6590245	6592816	AT1G19090	0
1	6592407	6592447	1	6590245	6592816	AT1G19090	0
1	6592451	6592563	1	6590245	6592816	AT1G19090	0
1	6592570	6592598	1	6590245	6592816	AT1G19090	0
1	6592600	6592695	1	6590245	6592816	AT1G19090	0
1	6592711	6592753	1	6590245	6592816	AT1G19090	0
1	6592757	6592808	1	6590245	6592816	AT1G19090	0
1	6592810	6592829	1	6590245	6592816	AT1G19090	0
1	6592832	6592883	1	6590245	6592816	AT1G19090	-17
1	6592886	6592961	1	6590245	6592816	AT1G19090	-71
1	6592963	6592984	1	6590245	6592816	AT1G19090	-148
1	6592990	6593012	1	6590245	6592816	AT1G19090	-175
1	6593017	6593200	1	6590245	6592816	AT1G19090	-202
1	6593204	6593257	1	6590245	6592816	AT1G19090	-389
1	6593264	6593353	1	6590245	6592816	AT1G19090	-449
1	6593356	6593376	1	6590245	6592816	AT1G19090	-541
1	6593377	6593415	1	6590245	6592816	AT1G19090	-562
1	6593416	6593475	1	6590245	6592816	AT1G19090	-601
1	6593480	6593523	1	6590245	6592816	AT1G19090	-665
1	6593527	6593637	1	6590245	6592816	AT1G19090	-712
1	6593641	6593787	1	6590245	6592816	AT1G19090	-826
1	6593794	6594024	1	6594930	6601355	AT1G19100	907
1	6594028	6594078	1	6594930	6601355	AT1G19100	853
1	6615389	6615585	1	6614162	6615214	AT1G19160	-176
1	6615592	6615656	1	6614162	6615214	AT1G19160	-379
1	6657130	6657358	1	6657260	6659569	AT1G19260	0
1	6657360	6657404	1	6657260	6659569	AT1G19260	0
1	6657407	6657464	1	6657260	6659569	AT1G19260	0
1	6657468	6657535	1	6657260	6659569	AT1G19260	0
1	6657754	6657939	1	6657260	6659569	AT1G19260	0
1	6658264	6658330	1	6657260	6659569	AT1G19260	0
1	6658336	6658502	1	6657260	6659569	AT1G19260	0
1	6658538	6658666	1	6657260	6659569	AT1G19260	0
1	6658771	6658898	1	6657260	6659569	AT1G19260	0
1	6658900	6659148	1	6657260	6659569	AT1G19260	0
1	6659156	6659237	1	6657260	6659569	AT1G19260	0
1	6659254	6659298	1	6657260	6659569	AT1G19260	0
1	6659538	6659593	1	6657260	6659569	AT1G19260	0
1	6659607	6659873	1	6657260	6659569	AT1G19260	-39
1	6659885	6659994	1	6657260	6659569	AT1G19260	-317
1	6660001	6660041	1	6657260	6659569	AT1G19260	-433
1	6660046	6660082	1	6657260	6659569	AT1G19260	-478
1	6660085	6660119	1	6657260	6659569	AT1G19260	-517
1	6660133	6660188	1	6657260	6659569	AT1G19260	-565
1	6660204	6660318	1	6657260	6659569	AT1G19260	-636
1	6660319	6660342	1	6657260	6659569	AT1G19260	-751
1	6660346	6660466	1	6657260	6659569	AT1G19260	-778
1	6660473	6660520	1	6657260	6659569	AT1G19260	-905
1	6661829	6661957	1	6662501	6666028	AT1G19270	545
1	6661965	6662006	1	6662501	6666028	AT1G19270	496
1	6662036	6662149	1	6662501	6666028	AT1G19270	353
1	6662152	6662187	1	6662501	6666028	AT1G19270	315
1	6704133	6704313	1	6700772	6703368	AT1G19390	-766
1	6704524	6704647	1	6700772	6703368	AT1G19390	-1157
1	6704820	6704980	1	6700772	6703368	AT1G19390	-1453
1	6704990	6705022	1	6700772	6703368	AT1G19390	-1623
1	6705066	6705147	1	6700772	6703368	AT1G19390	-1699
1	6705151	6705234	1	6700772	6703368	AT1G19390	-1784
1	6705241	6705611	1	6700772	6703368	AT1G19390	-1874
1	6707562	6708396	1	6709773	6710670	AT1G19394	1378
1	6708407	6708424	1	6709773	6710670	AT1G19394	1350
1	6708426	6708539	1	6709773	6710670	AT1G19394	1235
1	6708543	6708627	1	6709773	6710670	AT1G19394	1147
1	6708629	6708715	1	6709773	6710670	AT1G19394	1059
1	6708718	6708738	1	6709773	6710670	AT1G19394	1036
1	6708741	6708900	1	6709773	6710670	AT1G19394	874
1	6708903	6709056	1	6709773	6710670	AT1G19394	718
1	6709057	6709281	1	6709773	6710670	AT1G19394	493
1	6709287	6709396	1	6709773	6710670	AT1G19394	378
1	6709422	6709494	1	6709773	6710670	AT1G19394	280
1	6709521	6709599	1	6709773	6710670	AT1G19394	175
1	6709609	6709671	1	6709773	6710670	AT1G19394	103
1	6709682	6709736	1	6709773	6710670	AT1G19394	38
1	6715116	6715372	1	6714492	6716439	AT1G19410	0
1	6715381	6715389	1	6714492	6716439	AT1G19410	0
1	6715391	6715406	1	6714492	6716439	AT1G19410	0
1	6715410	6715518	1	6714492	6716439	AT1G19410	0
1	6715530	6715615	1	6714492	6716439	AT1G19410	0
1	6717977	6718059	1	6714492	6716439	AT1G19410	-1539
1	6718062	6718107	1	6714492	6716439	AT1G19410	-1624
1	6718111	6718139	1	6714492	6716439	AT1G19410	-1673
1	6718149	6718308	1	6714492	6716439	AT1G19410	-1711
1	6722996	6723117	1	6724573	6728040	AT1G19430	1457
1	6723119	6723224	1	6724573	6728040	AT1G19430	1350
1	6735856	6735866	1	6731434	6734882	AT1G19450	-975
1	6735882	6735937	1	6731434	6734882	AT1G19450	-1001
1	6735942	6736133	1	6731434	6734882	AT1G19450	-1061
1	6736134	6736209	1	6731434	6734882	AT1G19450	-1253
1	6736215	6736495	1	6731434	6734882	AT1G19450	-1334
1	6736501	6736554	1	6731434	6734882	AT1G19450	-1620
1	6736664	6736773	1	6738484	6739734	AT1G19460	1712
1	6736779	6736822	1	6738484	6739734	AT1G19460	1663
1	6736917	6736971	1	6738484	6739734	AT1G19460	1514
1	6736972	6736990	1	6738484	6739734	AT1G19460	1495
1	6736997	6737045	1	6738484	6739734	AT1G19460	1440
1	6737048	6737093	1	6738484	6739734	AT1G19460	1392
1	6737094	6737128	1	6738484	6739734	AT1G19460	1357
1	6737155	6737403	1	6738484	6739734	AT1G19460	1082
1	6742996	6743138	1	6741296	6742534	AT1G19470	-463
1	6743139	6743149	1	6741296	6742534	AT1G19470	-606
1	6743160	6743257	1	6741296	6742534	AT1G19470	-627
1	6743297	6743481	1	6741296	6742534	AT1G19470	-764
1	6743507	6743554	1	6744353	6746408	AT1G19480	800
1	6743559	6743663	1	6744353	6746408	AT1G19480	691
1	6743664	6743737	1	6744353	6746408	AT1G19480	617
1	6743747	6743949	1	6744353	6746408	AT1G19480	405
1	6743952	6744112	1	6744353	6746408	AT1G19480	242
1	6744119	6744219	1	6744353	6746408	AT1G19480	135
1	6759155	6759258	1	6759965	6762778	AT1G19520	708
1	6759261	6759354	1	6759965	6762778	AT1G19520	612
1	6759364	6759379	1	6759965	6762778	AT1G19520	587
1	6759414	6759459	1	6759965	6762778	AT1G19520	507
1	6759492	6759615	1	6759965	6762778	AT1G19520	351
1	6759616	6759665	1	6759965	6762778	AT1G19520	301
1	6759670	6759704	1	6759965	6762778	AT1G19520	262
1	6759723	6759747	1	6759965	6762778	AT1G19520	219
1	6769945	6770751	1	6767451	6767983	AT1G19550	-1963
1	6795233	6795402	1	6796202	6799764	AT1G19650	801
1	6795608	6795680	1	6796202	6799764	AT1G19650	523
1	6852727	6852773	1	6852155	6852872	AT1G19830	0
1	6906094	6906117	1	6905034	6906018	AT1G19890	-77
1	6906133	6906502	1	6905034	6906018	AT1G19890	-116
1	6912012	6912270	1	6913229	6914594	AT1G19910	960
1	6927204	6927460	1	6924184	6926724	AT1G19950	-481
1	7023369	7023454	1	7020749	7023067	AT1G20270	-303
1	7023457	7023599	1	7023829	7024212	AT1G20280	231
1	7023602	7023776	1	7023829	7024212	AT1G20280	54
1	7024294	7024406	1	7023829	7024212	AT1G20280	-83
1	7024414	7024467	1	7023829	7024212	AT1G20280	-203
1	7024468	7024535	1	7023829	7024212	AT1G20280	-257
1	7024541	7024559	1	7023829	7024212	AT1G20280	-330
1	7026300	7026363	1	7025548	7029698	AT1G20290	0
1	7026907	7026952	1	7025548	7029698	AT1G20290	0
1	7026956	7027044	1	7025548	7029698	AT1G20290	0
1	7027054	7027246	1	7025548	7029698	AT1G20290	0
1	7035186	7035241	1	7033657	7034874	AT1G20320	-313
1	7035252	7035268	1	7033657	7034874	AT1G20320	-379
1	7035389	7035684	1	7033657	7034874	AT1G20320	-516
1	7035687	7035973	1	7033657	7034874	AT1G20320	-814
1	7035979	7036034	1	7033657	7034874	AT1G20320	-1106
1	7036053	7036090	1	7033657	7034874	AT1G20320	-1180
1	7036103	7036228	1	7033657	7034874	AT1G20320	-1230
1	7036238	7036375	1	7033657	7034874	AT1G20320	-1365
1	7036380	7036446	1	7033657	7034874	AT1G20320	-1507
1	7036458	7036552	1	7033657	7034874	AT1G20320	-1585
1	7036563	7036586	1	7033657	7034874	AT1G20320	-1690
1	7036588	7036695	1	7033657	7034874	AT1G20320	-1715
1	7036696	7037032	1	7038688	7040159	AT1G20330	1657
1	7037035	7037337	1	7038688	7040159	AT1G20330	1352
1	7066266	7066520	1	7061665	7065178	AT1G20380	-1089
1	7066549	7066815	1	7061665	7065178	AT1G20380	-1372
1	7066898	7066981	1	7061665	7065178	AT1G20380	-1721
1	7067095	7067214	1	7061665	7065178	AT1G20380	-1918
1	7070182	7070421	1	7072192	7075838	AT1G20400	1772
1	7070427	7070555	1	7072192	7075838	AT1G20400	1638
1	7070557	7071088	1	7072192	7075838	AT1G20400	1105
1	7071089	7071187	1	7072192	7075838	AT1G20400	1006
1	7071234	7071300	1	7072192	7075838	AT1G20400	893
1	7071309	7071490	1	7072192	7075838	AT1G20400	703
1	7071533	7071639	1	7072192	7075838	AT1G20400	554
1	7071982	7072072	1	7072192	7075838	AT1G20400	121
1	7072074	7072414	1	7072192	7075838	AT1G20400	0
1	7072429	7072509	1	7072192	7075838	AT1G20400	0
1	7072611	7072633	1	7072192	7075838	AT1G20400	0
1	7072743	7072876	1	7072192	7075838	AT1G20400	0
1	7072879	7072927	1	7072192	7075838	AT1G20400	0
1	7072933	7073016	1	7072192	7075838	AT1G20400	0
1	7073021	7073272	1	7072192	7075838	AT1G20400	0
1	7073773	7073891	1	7072192	7075838	AT1G20400	0
1	7073913	7074014	1	7072192	7075838	AT1G20400	0
1	7074022	7074083	1	7072192	7075838	AT1G20400	0
1	7074613	7074674	1	7072192	7075838	AT1G20400	0
1	7074713	7074798	1	7072192	7075838	AT1G20400	0
1	7074801	7074961	1	7072192	7075838	AT1G20400	0
1	7075244	7075271	1	7072192	7075838	AT1G20400	0
1	7076633	7077041	1	7077167	7077606	AT1G20405	127
1	7077816	7078011	1	7077167	7077606	AT1G20405	-211
1	7132351	7132507	1	7131166	7132183	AT1G20590	-169
1	7132513	7132687	1	7131166	7132183	AT1G20590	-331
1	7132688	7132802	1	7133111	7134416	AT1G20600	310
1	7132803	7132895	1	7133111	7134416	AT1G20600	217
1	7132898	7132975	1	7133111	7134416	AT1G20600	137
1	7132976	7133012	1	7133111	7134416	AT1G20600	100
1	7138492	7138712	1	7134790	7137781	AT1G20610	-712
1	7138718	7138790	1	7134790	7137781	AT1G20610	-938
1	7138798	7138863	1	7134790	7137781	AT1G20610	-1018
1	7201671	7201874	1	7200394	7201538	AT1G20740	-134
1	7201880	7201898	1	7200394	7201538	AT1G20740	-343
1	7201899	7202137	1	7200394	7201538	AT1G20740	-362
1	7227659	7227894	1	7226310	7227566	AT1G20795	-94
1	7227914	7227933	1	7226310	7227566	AT1G20795	-349
1	7227944	7228132	1	7226310	7227566	AT1G20795	-379
1	7228135	7228241	1	7228718	7231600	AT1G20800	478
1	7241124	7241187	1	7238800	7239669	AT1G20823	-1456
1	7241193	7241301	1	7238800	7239669	AT1G20823	-1525
1	7241314	7241583	1	7242920	7244904	AT1G20830	1338
1	7241588	7241633	1	7242920	7244904	AT1G20830	1288
1	7251810	7252001	1	7252174	7253731	AT1G20850	174
1	7254960	7255153	1	7254007	7258677	AT1G20860	0
1	7255164	7255312	1	7254007	7258677	AT1G20860	0
1	7255323	7255425	1	7254007	7258677	AT1G20860	0
1	7255432	7255491	1	7254007	7258677	AT1G20860	0
1	7255492	7255572	1	7254007	7258677	AT1G20860	0
1	7255589	7255744	1	7254007	7258677	AT1G20860	0
1	7255750	7256022	1	7254007	7258677	AT1G20860	0
1	7256033	7256329	1	7254007	7258677	AT1G20860	0
1	7256342	7256506	1	7254007	7258677	AT1G20860	0
1	7256507	7256525	1	7254007	7258677	AT1G20860	0
1	7256527	7256761	1	7254007	7258677	AT1G20860	0
1	7256765	7256832	1	7254007	7258677	AT1G20860	0
1	7256833	7256977	1	7254007	7258677	AT1G20860	0
1	7257002	7257147	1	7254007	7258677	AT1G20860	0
1	7257148	7257233	1	7254007	7258677	AT1G20860	0
1	7281740	7281776	1	7276943	7281138	AT1G20910	-603
1	7281777	7281903	1	7276943	7281138	AT1G20910	-640
1	7282135	7282374	1	7276943	7281138	AT1G20910	-998
1	7282378	7282487	1	7276943	7281138	AT1G20910	-1241
1	7282495	7282548	1	7276943	7281138	AT1G20910	-1358
1	7282568	7282778	1	7276943	7281138	AT1G20910	-1431
1	7282779	7283057	1	7276943	7281138	AT1G20910	-1642
1	7283094	7283265	1	7285059	7289778	AT1G20920	1795
1	7283282	7283406	1	7285059	7289778	AT1G20920	1654
1	7283415	7283500	1	7285059	7289778	AT1G20920	1560
1	7283505	7283558	1	7285059	7289778	AT1G20920	1502
1	7283674	7283753	1	7285059	7289778	AT1G20920	1307
1	7283964	7284188	1	7285059	7289778	AT1G20920	872
1	7344248	7344560	1	7346156	7346973	AT1G21010	1597
1	7365129	7365241	1	7366775	7367678	AT1G21050	1535
1	7365744	7365786	1	7366775	7367678	AT1G21050	990
1	7365790	7365900	1	7366775	7367678	AT1G21050	876
1	7365903	7365996	1	7366775	7367678	AT1G21050	780
1	7366016	7366032	1	7366775	7367678	AT1G21050	744
1	7392274	7392488	1	7389981	7391553	AT1G21110	-722
1	7392741	7392868	1	7389981	7391553	AT1G21110	-1189
1	7392873	7393056	1	7389981	7391553	AT1G21110	-1321
1	7393157	7393406	1	7389981	7391553	AT1G21110	-1605
1	7394373	7394670	1	7395228	7396773	AT1G21120	559
1	7394677	7394682	1	7395228	7396773	AT1G21120	547
1	7430173	7430390	1	7429980	7432346	AT1G21230	0
1	7430854	7431038	1	7429980	7432346	AT1G21230	0
1	7431270	7431384	1	7429980	7432346	AT1G21230	0
1	7431399	7431476	1	7429980	7432346	AT1G21230	0
1	7431477	7431620	1	7429980	7432346	AT1G21230	0
1	7431623	7431687	1	7429980	7432346	AT1G21230	0
1	7431696	7431713	1	7429980	7432346	AT1G21230	0
1	7431828	7431967	1	7429980	7432346	AT1G21230	0
1	7431978	7431994	1	7429980	7432346	AT1G21230	0
1	7432043	7432150	1	7429980	7432346	AT1G21230	0
1	7475381	7475622	1	7476087	7476869	AT1G21340	466
1	7475623	7475683	1	7476087	7476869	AT1G21340	405
1	7505135	7505381	1	7502159	7504175	AT1G21440	-961
1	7522258	7522270	1	7518946	7521504	AT1G21480	-755
1	7522278	7522341	1	7518946	7521504	AT1G21480	-775
1	7522345	7522371	1	7518946	7521504	AT1G21480	-842
1	7522380	7522450	1	7518946	7521504	AT1G21480	-877
1	7522452	7522629	1	7518946	7521504	AT1G21480	-949
1	7528091	7528160	1	7529882	7531025	AT1G21500	1723
1	7540976	7541322	1	7542830	7543077	AT1G21528	1509
1	7541325	7541413	1	7542830	7543077	AT1G21528	1418
1	7541415	7541468	1	7542830	7543077	AT1G21528	1363
1	7604840	7604929	1	7592664	7604229	AT1G21650	-612
1	7604930	7604969	1	7592664	7604229	AT1G21650	-702
1	7604970	7604983	1	7605699	7609065	AT1G21660	717
1	7605002	7605036	1	7605699	7609065	AT1G21660	664
1	7665459	7665653	1	7665664	7665936	AT1G21835	12
1	7665666	7665752	1	7665664	7665936	AT1G21835	0
1	7665756	7665806	1	7665664	7665936	AT1G21835	0
1	7665809	7665865	1	7665664	7665936	AT1G21835	0
1	7710419	7710442	1	7710423	7710725	AT1G21925	0
1	7710983	7710997	1	7710423	7710725	AT1G21925	-259
1	7711302	7711365	1	7710423	7710725	AT1G21925	-578
1	7711367	7711381	1	7710423	7710725	AT1G21925	-643
1	7711606	7711925	1	7712211	7712513	AT1G21928	287
1	7712239	7712587	1	7712211	7712513	AT1G21928	0
1	7714569	7714889	1	7712898	7714443	AT1G21930	-127
1	7714904	7715061	1	7715170	7716975	AT1G21940	110
1	7715070	7715088	1	7715170	7716975	AT1G21940	83
1	7715090	7715148	1	7715170	7716975	AT1G21940	23
1	7717379	7717749	1	7715170	7716975	AT1G21940	-405
1	7717751	7717820	1	7715170	7716975	AT1G21940	-777
1	7717825	7717833	1	7715170	7716975	AT1G21940	-851
1	7717837	7717919	1	7715170	7716975	AT1G21940	-863
1	7718113	7718239	1	7715170	7716975	AT1G21940	-1139
1	7718408	7718668	1	7715170	7716975	AT1G21940	-1434
1	7718671	7718722	1	7715170	7716975	AT1G21940	-1697
1	7718963	7719053	1	7715170	7716975	AT1G21940	-1989
1	7721255	7721355	1	7723259	7723954	AT1G21950	1905
1	7721609	7721721	1	7723259	7723954	AT1G21950	1539
1	7721932	7722042	1	7723259	7723954	AT1G21950	1218
1	7722238	7722523	1	7723259	7723954	AT1G21950	737
1	7724667	7724916	1	7723259	7723954	AT1G21950	-714
1	7724924	7724978	1	7723259	7723954	AT1G21950	-971
1	7725232	7725358	1	7725972	7726586	AT1G21960	615
1	7725361	7725520	1	7725972	7726586	AT1G21960	453
1	7725524	7725640	1	7725972	7726586	AT1G21960	333
1	7725644	7725900	1	7725972	7726586	AT1G21960	73
1	7729901	7730150	1	7727577	7729617	AT1G21970	-285
1	7745688	7745762	1	7744189	7747785	AT1G22000	0
1	7745905	7745953	1	7744189	7747785	AT1G22000	0
1	7745958	7745967	1	7744189	7747785	AT1G22000	0
1	7745975	7746169	1	7744189	7747785	AT1G22000	0
1	7746171	7746230	1	7744189	7747785	AT1G22000	0
1	7746233	7746423	1	7744189	7747785	AT1G22000	0
1	7746435	7746542	1	7744189	7747785	AT1G22000	0
1	7746640	7746749	1	7744189	7747785	AT1G22000	0
1	7746766	7746956	1	7744189	7747785	AT1G22000	0
1	7746958	7746983	1	7744189	7747785	AT1G22000	0
1	7746990	7747046	1	7744189	7747785	AT1G22000	0
1	7747050	7747082	1	7744189	7747785	AT1G22000	0
1	7747085	7747119	1	7744189	7747785	AT1G22000	0
1	7747141	7747328	1	7744189	7747785	AT1G22000	0
1	7747331	7747345	1	7744189	7747785	AT1G22000	0
1	7747350	7747464	1	7744189	7747785	AT1G22000	0
1	7747467	7747593	1	7744189	7747785	AT1G22000	0
1	7747603	7747726	1	7744189	7747785	AT1G22000	0
1	7747729	7747861	1	7744189	7747785	AT1G22000	0
1	7747875	7747906	1	7744189	7747785	AT1G22000	-91
1	7747907	7748009	1	7744189	7747785	AT1G22000	-123
1	7748023	7748144	1	7744189	7747785	AT1G22000	-239
1	7761207	7761447	1	7759164	7760556	AT1G22030	-652
1	7761455	7761636	1	7759164	7760556	AT1G22030	-900
1	7761767	7761893	1	7759164	7760556	AT1G22030	-1212
1	7761899	7761930	1	7759164	7760556	AT1G22030	-1344
1	7762051	7762130	1	7759164	7760556	AT1G22030	-1496
1	7766169	7766326	1	7767924	7770055	AT1G22040	1599
1	7766338	7766529	1	7767924	7770055	AT1G22040	1396
1	7766531	7766636	1	7767924	7770055	AT1G22040	1289
1	7783383	7783800	1	7773063	7781499	AT1G22060	-1885
1	7783809	7783853	1	7785776	7786391	AT1G22065	1924
1	7783860	7783954	1	7785776	7786391	AT1G22065	1823
1	7783955	7784110	1	7785776	7786391	AT1G22065	1667
1	7787451	7787471	1	7787391	7787525	AT1G22067	0
1	7787474	7787487	1	7787391	7787525	AT1G22067	0
1	7787490	7787543	1	7787391	7787525	AT1G22067	0
1	7787544	7787575	1	7787391	7787525	AT1G22067	-20
1	7787617	7787649	1	7787391	7787525	AT1G22067	-93
1	7787650	7788019	1	7787391	7787525	AT1G22067	-126
1	7811264	7811280	1	7812387	7814264	AT1G22130	1108
1	7811287	7811560	1	7812387	7814264	AT1G22130	828
1	7811566	7811618	1	7812387	7814264	AT1G22130	770
1	7811619	7811880	1	7812387	7814264	AT1G22130	508
1	7811923	7812041	1	7812387	7814264	AT1G22130	347
1	7816167	7816219	1	7814763	7815631	AT1G22140	-537
1	7816222	7816323	1	7814763	7815631	AT1G22140	-592
1	7833770	7833822	1	7835782	7837288	AT1G22190	1961
1	7833826	7833950	1	7835782	7837288	AT1G22190	1833
1	7833952	7834117	1	7835782	7837288	AT1G22190	1666
1	7834119	7834132	1	7835782	7837288	AT1G22190	1651
1	7845956	7846076	1	7846602	7847802	AT1G22220	527
1	7846077	7846170	1	7846602	7847802	AT1G22220	433
1	7848348	7848561	1	7846602	7847802	AT1G22220	-547
1	7851737	7852203	1	7849861	7851122	AT1G22230	-616
1	7852206	7852234	1	7853084	7854963	AT1G22240	851
1	7852235	7852423	1	7853084	7854963	AT1G22240	662
1	7908412	7908605	1	7903660	7906673	AT1G22400	-1740
1	7917689	7917772	1	7916076	7917518	AT1G22420	-172
1	7935607	7935752	1	7934162	7935382	AT1G22480	-226
1	7935764	7935850	1	7934162	7935382	AT1G22480	-383
1	7935852	7935893	1	7934162	7935382	AT1G22480	-471
1	7936565	7936600	1	7934162	7935382	AT1G22480	-1184
1	7936604	7936629	1	7934162	7935382	AT1G22480	-1223
1	7936688	7936854	1	7934162	7935382	AT1G22480	-1307
1	7959984	7960035	1	7955493	7958442	AT1G22530	-1543
1	7960038	7960089	1	7955493	7958442	AT1G22530	-1597
1	7960242	7960382	1	7955493	7958442	AT1G22530	-1801
1	7960412	7960467	1	7955493	7958442	AT1G22530	-1971
1	7969442	7969778	1	7966533	7968641	AT1G22550	-802
1	7969780	7969881	1	7966533	7968641	AT1G22550	-1140
1	7969884	7969924	1	7966533	7968641	AT1G22550	-1244
1	7969928	7970036	1	7966533	7968641	AT1G22550	-1288
1	7970037	7970106	1	7966533	7968641	AT1G22550	-1397
1	7970111	7970158	1	7966533	7968641	AT1G22550	-1471
1	7970165	7970250	1	7966533	7968641	AT1G22550	-1525
1	7970290	7970391	1	7966533	7968641	AT1G22550	-1650
1	7970392	7970455	1	7966533	7968641	AT1G22550	-1752
1	7970456	7970645	1	7966533	7968641	AT1G22550	-1816
1	7975814	7976048	1	7976620	7978573	AT1G22570	573
1	7976055	7976304	1	7976620	7978573	AT1G22570	317
1	7976324	7976408	1	7976620	7978573	AT1G22570	213
1	7976415	7976538	1	7976620	7978573	AT1G22570	83
1	7976539	7976580	1	7976620	7978573	AT1G22570	41
1	7981035	7981271	1	7981740	7984334	AT1G22590	470
1	7981279	7981327	1	7981740	7984334	AT1G22590	414
1	7981363	7981384	1	7981740	7984334	AT1G22590	357
1	7981395	7981414	1	7981740	7984334	AT1G22590	327
1	7985129	7985208	1	7981740	7984334	AT1G22590	-796
1	7985215	7985341	1	7981740	7984334	AT1G22590	-882
1	7985342	7985440	1	7981740	7984334	AT1G22590	-1009
1	7985445	7985526	1	7981740	7984334	AT1G22590	-1112
1	7985638	7985747	1	7981740	7984334	AT1G22590	-1305
1	7985801	7985955	1	7987141	7989217	AT1G22600	1187
1	7985956	7986039	1	7987141	7989217	AT1G22600	1103
1	7986040	7986210	1	7987141	7989217	AT1G22600	932
1	7986227	7986358	1	7987141	7989217	AT1G22600	784
1	7986372	7986420	1	7987141	7989217	AT1G22600	722
1	8016420	8016436	1	8016126	8016287	AT1G22651	-134
1	8016440	8016589	1	8016126	8016287	AT1G22651	-154
1	8043865	8043933	1	8044232	8045665	AT1G22720	300
1	8043938	8044075	1	8044232	8045665	AT1G22720	158
1	8044081	8044127	1	8044232	8045665	AT1G22720	106
1	8044133	8044169	1	8044232	8045665	AT1G22720	64
1	8044183	8044198	1	8044232	8045665	AT1G22720	35
1	8044203	8044241	1	8044232	8045665	AT1G22720	0
1	8053166	8053179	1	8050860	8052930	AT1G22750	-237
1	8053182	8053288	1	8050860	8052930	AT1G22750	-253
1	8053291	8053321	1	8050860	8052930	AT1G22750	-362
1	8053335	8053536	1	8050860	8052930	AT1G22750	-406
1	8053543	8053564	1	8050860	8052930	AT1G22750	-614
1	8053586	8053609	1	8050860	8052930	AT1G22750	-657
1	8053610	8053696	1	8050860	8052930	AT1G22750	-681
1	8053708	8053905	1	8050860	8052930	AT1G22750	-779
1	8113483	8113762	1	8109714	8112051	AT1G22920	-1433
1	8115277	8115488	1	8117339	8122127	AT1G22930	1852
1	8115500	8115678	1	8117339	8122127	AT1G22930	1662
1	8115684	8115886	1	8117339	8122127	AT1G22930	1454
1	8115891	8115920	1	8117339	8122127	AT1G22930	1420
1	8115929	8116000	1	8117339	8122127	AT1G22930	1340
1	8116011	8116114	1	8117339	8122127	AT1G22930	1226
1	8116159	8116446	1	8117339	8122127	AT1G22930	894
1	8116483	8116500	1	8117339	8122127	AT1G22930	840
1	8116618	8116798	1	8117339	8122127	AT1G22930	542
1	8116810	8116838	1	8117339	8122127	AT1G22930	502
1	8154173	8154229	1	8150070	8153530	AT1G23020	-644
1	8154238	8154369	1	8150070	8153530	AT1G23020	-709
1	8159713	8160153	1	8156646	8159077	AT1G23030	-637
1	8160155	8160220	1	8156646	8159077	AT1G23030	-1079
1	8160221	8160509	1	8156646	8159077	AT1G23030	-1145
1	8160511	8160649	1	8156646	8159077	AT1G23030	-1435
1	8160652	8160670	1	8156646	8159077	AT1G23030	-1576
1	8160674	8160897	1	8162414	8163149	AT1G23037	1518
1	8169482	8169556	1	8168443	8169267	AT1G23050	-216
1	8169594	8169696	1	8168443	8169267	AT1G23050	-328
1	8169711	8169732	1	8168443	8169267	AT1G23050	-445
1	8169733	8169926	1	8168443	8169267	AT1G23050	-467
1	8169928	8170074	1	8168443	8169267	AT1G23050	-662
1	8170088	8170249	1	8170755	8172992	AT1G23060	507
1	8170257	8170269	1	8170755	8172992	AT1G23060	487
1	8170275	8170334	1	8170755	8172992	AT1G23060	422
1	8170337	8170367	1	8170755	8172992	AT1G23060	389
1	8178279	8178614	1	8177832	8177996	AT1G23074	-284
1	8189794	8189956	1	8184952	8189064	AT1G23090	-731
1	8189984	8190108	1	8184952	8189064	AT1G23090	-921
1	8190115	8190154	1	8184952	8189064	AT1G23090	-1052
1	8190164	8190573	1	8184952	8189064	AT1G23090	-1101
1	8201308	8201389	1	8200383	8201235	AT1G23130	-74
1	8201396	8201470	1	8200383	8201235	AT1G23130	-162
1	8204629	8204721	1	8203962	8204255	AT1G23145	-375
1	8204730	8204855	1	8203962	8204255	AT1G23145	-476
1	8204859	8204913	1	8203962	8204255	AT1G23145	-605
1	8204914	8204979	1	8203962	8204255	AT1G23145	-660
1	8204986	8205085	1	8203962	8204255	AT1G23145	-732
1	8205086	8205250	1	8205872	8206206	AT1G23147	623
1	8205251	8205372	1	8205872	8206206	AT1G23147	501
1	8205381	8205589	1	8205872	8206206	AT1G23147	284
1	8235833	8235881	1	8233997	8234893	AT1G23205	-941
1	8235884	8236004	1	8233997	8234893	AT1G23205	-992
1	8236008	8236045	1	8233997	8234893	AT1G23205	-1116
1	8236048	8236136	1	8233997	8234893	AT1G23205	-1156
1	8236141	8236195	1	8233997	8234893	AT1G23205	-1249
1	8236196	8236248	1	8233997	8234893	AT1G23205	-1304
1	8236251	8236288	1	8233997	8234893	AT1G23205	-1359
1	8236298	8236323	1	8233997	8234893	AT1G23205	-1406
1	8236325	8236339	1	8233997	8234893	AT1G23205	-1433
1	8236342	8236419	1	8233997	8234893	AT1G23205	-1450
1	8236421	8236465	1	8233997	8234893	AT1G23205	-1529
1	8236484	8236540	1	8233997	8234893	AT1G23205	-1592
1	8236549	8236621	1	8233997	8234893	AT1G23205	-1657
1	8236633	8236642	1	8233997	8234893	AT1G23205	-1741
1	8236646	8236667	1	8233997	8234893	AT1G23205	-1754
1	8236674	8236686	1	8233997	8234893	AT1G23205	-1782
1	8236690	8236717	1	8233997	8234893	AT1G23205	-1798
1	8236723	8236824	1	8233997	8234893	AT1G23205	-1831
1	8236836	8236969	1	8233997	8234893	AT1G23205	-1944
1	8237889	8238199	1	8240174	8242129	AT1G23210	1976
1	8238459	8238634	1	8240174	8242129	AT1G23210	1541
1	8238635	8238800	1	8240174	8242129	AT1G23210	1375
1	8238830	8238963	1	8240174	8242129	AT1G23210	1212
1	8238967	8238996	1	8240174	8242129	AT1G23210	1179
1	8239005	8239554	1	8240174	8242129	AT1G23210	621
1	8239555	8239618	1	8240174	8242129	AT1G23210	557
1	8239630	8239828	1	8240174	8242129	AT1G23210	347
1	8252474	8252646	1	8252715	8254625	AT1G23240	70
1	8254773	8254991	1	8252715	8254625	AT1G23240	-149
1	8266581	8266842	1	8263827	8266048	AT1G23300	-534
1	8266870	8266987	1	8263827	8266048	AT1G23300	-823
1	8266996	8267132	1	8263827	8266048	AT1G23300	-949
1	8267139	8267394	1	8268404	8271933	AT1G23310	1011
1	8267398	8267515	1	8268404	8271933	AT1G23310	890
1	8267517	8267541	1	8268404	8271933	AT1G23310	864
1	8272329	8272680	1	8268404	8271933	AT1G23310	-397
1	8272684	8272698	1	8273423	8275350	AT1G23320	726
1	8272701	8272726	1	8273423	8275350	AT1G23320	698
1	8272730	8272752	1	8273423	8275350	AT1G23320	672
1	8272754	8272909	1	8273423	8275350	AT1G23320	515
1	8272916	8272949	1	8273423	8275350	AT1G23320	475
1	8276005	8276028	1	8273423	8275350	AT1G23320	-656
1	8276035	8276073	1	8273423	8275350	AT1G23320	-686
1	8276075	8276508	1	8273423	8275350	AT1G23320	-726
1	8276516	8276587	1	8273423	8275350	AT1G23320	-1167
1	8276593	8276653	1	8273423	8275350	AT1G23320	-1244
1	8276658	8277057	1	8273423	8275350	AT1G23320	-1309
1	8277079	8277142	1	8273423	8275350	AT1G23320	-1730
1	8277155	8277216	1	8273423	8275350	AT1G23320	-1806
1	8277218	8277293	1	8273423	8275350	AT1G23320	-1869
1	8277300	8277333	1	8273423	8275350	AT1G23320	-1951
1	8277348	8277469	1	8273423	8275350	AT1G23320	-1999
1	8277477	8277592	1	8279588	8281891	AT1G23330	1997
1	8277593	8277675	1	8279588	8281891	AT1G23330	1914
1	8277688	8277719	1	8279588	8281891	AT1G23330	1870
1	8277734	8277924	1	8279588	8281891	AT1G23330	1665
1	8277931	8277956	1	8279588	8281891	AT1G23330	1633
1	8277967	8278138	1	8279588	8281891	AT1G23330	1451
1	8278155	8278423	1	8279588	8281891	AT1G23330	1166
1	8278429	8278653	1	8279588	8281891	AT1G23330	936
1	8278657	8278765	1	8279588	8281891	AT1G23330	824
1	8278766	8278809	1	8279588	8281891	AT1G23330	780
1	8278816	8278861	1	8279588	8281891	AT1G23330	728
1	8278869	8278901	1	8279588	8281891	AT1G23330	688
1	8278910	8278929	1	8279588	8281891	AT1G23330	660
1	8278938	8278948	1	8279588	8281891	AT1G23330	641
1	8278958	8279006	1	8279588	8281891	AT1G23330	583
1	8279012	8279070	1	8279588	8281891	AT1G23330	519
1	8287455	8287629	1	8283644	8286832	AT1G23340	-624
1	8287630	8287857	1	8283644	8286832	AT1G23340	-799
1	8291499	8291628	1	8293595	8294264	AT1G23350	1968
1	8319571	8319838	1	8317396	8319483	AT1G23420	-89
1	8319843	8320013	1	8317396	8319483	AT1G23420	-361
1	8320015	8320082	1	8317396	8319483	AT1G23420	-533
1	8320087	8320416	1	8317396	8319483	AT1G23420	-605
1	8320417	8320543	1	8317396	8319483	AT1G23420	-935
1	8336032	8336136	1	8333020	8336385	AT1G23480	0
1	8370991	8371101	1	8371020	8371106	AT1G23650	0
1	8374539	8374669	1	8373282	8375897	AT1G23670	0
1	8374931	8375034	1	8373282	8375897	AT1G23670	0
1	8375036	8375101	1	8373282	8375897	AT1G23670	0
1	8375102	8375160	1	8373282	8375897	AT1G23670	0
1	8390569	8391190	1	8388655	8391540	AT1G23720	0
1	8391194	8391229	1	8388655	8391540	AT1G23720	0
1	8391231	8391357	1	8388655	8391540	AT1G23720	0
1	8391359	8391406	1	8388655	8391540	AT1G23720	0
1	8391412	8391445	1	8388655	8391540	AT1G23720	0
1	8392136	8392223	1	8388655	8391540	AT1G23720	-597
1	8392233	8392294	1	8388655	8391540	AT1G23720	-694
1	8392361	8392373	1	8393187	8393330	AT1G23724	815
1	8392374	8392434	1	8393187	8393330	AT1G23724	754
1	8409048	8409201	1	8406686	8408525	AT1G23780	-524
1	8460192	8460281	1	8461909	8465943	AT1G23935	1629
1	8460881	8460893	1	8461909	8465943	AT1G23935	1017
1	8461360	8461380	1	8461909	8465943	AT1G23935	530
1	8461382	8461528	1	8461909	8465943	AT1G23935	382
1	8461531	8461569	1	8461909	8465943	AT1G23935	341
1	8461576	8461681	1	8461909	8465943	AT1G23935	229
1	8461690	8461802	1	8461909	8465943	AT1G23935	108
1	8471546	8471803	1	8469534	8471417	AT1G23950	-130
1	8471812	8471875	1	8469534	8471417	AT1G23950	-396
1	8471878	8471969	1	8469534	8471417	AT1G23950	-462
1	8471972	8472019	1	8469534	8471417	AT1G23950	-556
1	8472023	8472046	1	8469534	8471417	AT1G23950	-607
1	8472047	8472189	1	8469534	8471417	AT1G23950	-631
1	8472416	8472511	1	8469534	8471417	AT1G23950	-1000
1	8472530	8472640	1	8469534	8471417	AT1G23950	-1114
1	8472659	8472697	1	8469534	8471417	AT1G23950	-1243
1	8472717	8473351	1	8469534	8471417	AT1G23950	-1301
1	8473354	8473521	1	8469534	8471417	AT1G23950	-1938
1	8478179	8478248	1	8478407	8480316	AT1G23960	160
1	8495186	8495429	1	8496057	8496566	AT1G24000	629
1	8538720	8538819	1	8536045	8537387	AT1G24140	-1334
1	8538833	8539054	1	8536045	8537387	AT1G24140	-1447
1	8539196	8539231	1	8541027	8541739	AT1G24145	1797
1	8539257	8539303	1	8541027	8541739	AT1G24145	1725
1	8539346	8539483	1	8541027	8541739	AT1G24145	1545
1	8539503	8539519	1	8541027	8541739	AT1G24145	1509
1	8539522	8539538	1	8541027	8541739	AT1G24145	1490
1	8539550	8539680	1	8541027	8541739	AT1G24145	1348
1	8539684	8539766	1	8541027	8541739	AT1G24145	1262
1	8543830	8543885	1	8542446	8543474	AT1G24147	-357
1	8543905	8543986	1	8544250	8545551	AT1G24148	265
1	8573130	8573223	1	8573549	8575156	AT1G24210	327
1	8573229	8573494	1	8573549	8575156	AT1G24210	56
1	8577130	8577191	1	8578658	8582413	AT1G24220	1468
1	8577194	8577255	1	8578658	8582413	AT1G24220	1404
1	8577261	8577389	1	8578658	8582413	AT1G24220	1270
1	8577393	8577527	1	8578658	8582413	AT1G24220	1132
1	8577535	8577553	1	8578658	8582413	AT1G24220	1106
1	8577555	8577578	1	8578658	8582413	AT1G24220	1081
1	8577579	8577651	1	8578658	8582413	AT1G24220	1008
1	8577675	8577739	1	8578658	8582413	AT1G24220	920
1	8577740	8577756	1	8578658	8582413	AT1G24220	903
1	8577758	8577937	1	8578658	8582413	AT1G24220	722
1	8577942	8578112	1	8578658	8582413	AT1G24220	547
1	8578121	8578193	1	8578658	8582413	AT1G24220	466
1	8591060	8591281	1	8592078	8592989	AT1G24256	798
1	8591287	8591347	1	8592078	8592989	AT1G24256	732
1	8591650	8591717	1	8592078	8592989	AT1G24256	362
1	8620884	8621202	1	8614365	8620420	AT1G24300	-465
1	8621596	8621807	1	8614365	8620420	AT1G24300	-1177
1	8621812	8621919	1	8614365	8620420	AT1G24300	-1393
1	8621929	8622126	1	8614365	8620420	AT1G24300	-1510
1	8622129	8622227	1	8614365	8620420	AT1G24300	-1710
1	8622525	8622579	1	8624061	8626405	AT1G24310	1483
1	8622585	8622694	1	8624061	8626405	AT1G24310	1368
1	8622703	8622777	1	8624061	8626405	AT1G24310	1285
1	8622786	8622952	1	8624061	8626405	AT1G24310	1110
1	8622961	8623035	1	8624061	8626405	AT1G24310	1027
1	8623038	8623059	1	8624061	8626405	AT1G24310	1003
1	8623067	8623096	1	8624061	8626405	AT1G24310	966
1	8623098	8623218	1	8624061	8626405	AT1G24310	844
1	8623220	8623321	1	8624061	8626405	AT1G24310	741
1	8623337	8623396	1	8624061	8626405	AT1G24310	666
1	8623401	8623486	1	8624061	8626405	AT1G24310	576
1	8623498	8623531	1	8624061	8626405	AT1G24310	531
1	8623532	8623697	1	8624061	8626405	AT1G24310	365
1	8644014	8644195	1	8640582	8643478	AT1G24360	-537
1	8644200	8644286	1	8640582	8643478	AT1G24360	-723
1	8644303	8644336	1	8640582	8643478	AT1G24360	-826
1	8644339	8644524	1	8640582	8643478	AT1G24360	-862
1	8644536	8644797	1	8640582	8643478	AT1G24360	-1059
1	8644964	8645032	1	8646056	8647609	AT1G24380	1025
1	8645054	8645104	1	8646056	8647609	AT1G24380	953
1	8645107	8645112	1	8646056	8647609	AT1G24380	945
1	8645114	8645193	1	8646056	8647609	AT1G24380	864
1	8645199	8645263	1	8646056	8647609	AT1G24380	794
1	8645283	8645360	1	8646056	8647609	AT1G24380	697
1	8645370	8645539	1	8646056	8647609	AT1G24380	518
1	8645616	8645803	1	8646056	8647609	AT1G24380	254
1	8645807	8645895	1	8646056	8647609	AT1G24380	162
1	8645898	8645950	1	8646056	8647609	AT1G24380	107
1	8645953	8646131	1	8646056	8647609	AT1G24380	0
1	8646152	8646196	1	8646056	8647609	AT1G24380	0
1	8646201	8646223	1	8646056	8647609	AT1G24380	0
1	8646225	8646239	1	8646056	8647609	AT1G24380	0
1	8646242	8646493	1	8646056	8647609	AT1G24380	0
1	8646505	8646535	1	8646056	8647609	AT1G24380	0
1	8646536	8646574	1	8646056	8647609	AT1G24380	0
1	8646580	8646719	1	8646056	8647609	AT1G24380	0
1	8646947	8647013	1	8646056	8647609	AT1G24380	0
1	8647016	8647071	1	8646056	8647609	AT1G24380	0
1	8647285	8647359	1	8646056	8647609	AT1G24380	0
1	8647550	8647654	1	8646056	8647609	AT1G24380	0
1	8647763	8648041	1	8648099	8648694	AT1G24388	59
1	8648043	8648098	1	8648099	8648694	AT1G24388	2
1	8648099	8648231	1	8648099	8648694	AT1G24388	0
1	8648099	8648231	1	8648201	8648995	AT1G24390	0
1	8648240	8648282	1	8648099	8648694	AT1G24388	0
1	8648240	8648282	1	8648201	8648995	AT1G24390	0
1	8648289	8648338	1	8648099	8648694	AT1G24388	0
1	8648289	8648338	1	8648201	8648995	AT1G24390	0
1	8648355	8648376	1	8648099	8648694	AT1G24388	0
1	8648355	8648376	1	8648201	8648995	AT1G24390	0
1	8648487	8648560	1	8648099	8648694	AT1G24388	0
1	8648487	8648560	1	8648201	8648995	AT1G24390	0
1	8648600	8648662	1	8648099	8648694	AT1G24388	0
1	8648600	8648662	1	8648201	8648995	AT1G24390	0
1	8648698	8648831	1	8648201	8648995	AT1G24390	0
1	8648836	8648875	1	8648201	8648995	AT1G24390	0
1	8648890	8649046	1	8648201	8648995	AT1G24390	0
1	8649049	8649104	1	8648201	8648995	AT1G24390	-55
1	8649110	8649185	1	8648201	8648995	AT1G24390	-116
1	8649190	8649264	1	8648201	8648995	AT1G24390	-196
1	8649265	8649359	1	8648201	8648995	AT1G24390	-271
1	8649371	8649543	1	8648201	8648995	AT1G24390	-377
1	8656080	8656253	1	8655246	8655650	AT1G24405	-431
1	8661240	8661397	1	8662019	8663964	AT1G24440	623
1	8661403	8661450	1	8662019	8663964	AT1G24440	570
1	8674027	8674045	1	8674056	8676408	AT1G24470	12
1	8681887	8682091	1	8678858	8681894	AT1G24485	0
1	8682097	8682109	1	8682234	8685271	AT1G24490	126
1	8682110	8682123	1	8682234	8685271	AT1G24490	112
1	8690247	8690383	1	8688629	8689268	AT1G24520	-980
1	8690391	8690423	1	8688629	8689268	AT1G24520	-1124
1	8690424	8690447	1	8688629	8689268	AT1G24520	-1157
1	8690478	8690568	1	8688629	8689268	AT1G24520	-1211
1	8690571	8690969	1	8688629	8689268	AT1G24520	-1304
1	8690971	8691075	1	8688629	8689268	AT1G24520	-1704
1	8691086	8691241	1	8688629	8689268	AT1G24520	-1819
1	8691243	8691256	1	8693227	8694705	AT1G24530	1972
1	8691259	8691275	1	8693227	8694705	AT1G24530	1953
1	8691280	8691357	1	8693227	8694705	AT1G24530	1871
1	8691358	8691375	1	8693227	8694705	AT1G24530	1853
1	8691377	8691507	1	8693227	8694705	AT1G24530	1721
1	8691513	8691621	1	8693227	8694705	AT1G24530	1607
1	8691645	8691804	1	8693227	8694705	AT1G24530	1424
1	8723115	8723495	1	8723712	8724459	AT1G24620	218
[truncated: 56,947 more rows]

## Sheet: Seed C-DMR
Table S5. Genes associated with germin-DMRs.
Association was determined whether DMR located within gene body and 5'- or 3'- flanking 2kb regions.
First three columns indicate DMR coordinates, following four columns indicate associated gene coordinates and gene id. The last column indicates distance between DMR and genes. If distance is 0, it means DMR overlap with gene body.
chr	start	end	chr	start	end	ID	distance
1	10452	10775	1	11649	13714	AT1G01030	875
1	22463	22984	1	23146	31227	AT1G01040	163
1	42165	42719	1	38752	40944	AT1G01070	-1222
1	43053	43209	1	44677	44787	AT1G01073	1469
1	44580	44865	1	44677	44787	AT1G01073	0
1	54241	54323	1	52239	54692	AT1G01110	0
1	55654	56755	1	56624	56740	AT1G01115	0
1	62758	62957	1	61905	63811	AT1G01130	0
1	70837	70936	1	70115	72138	AT1G01150	0
1	71862	71899	1	70115	72138	AT1G01150	0
1	76670	77560	1	75583	76758	AT1G01180	0
1	95241	95276	1	91376	95651	AT1G01220	0
1	132539	132588	1	132328	135831	AT1G01340	0
1	138568	138749	1	138513	139568	AT1G01355	0
1	193308	193660	1	192640	193670	AT1G01530	0
1	193666	193877	1	192640	193670	AT1G01530	0
1	197793	197839	1	195780	198684	AT1G01540	0
1	201287	201437	1	199639	201775	AT1G01550	0
1	213190	213862	1	209395	213041	AT1G01580	-150
1	214929	215121	1	214229	217304	AT1G01590	0
1	238247	239481	1	232841	237817	AT1G01650	-431
1	255529	256852	1	252947	254495	AT1G01695	-1035
1	257550	258210	1	259495	261474	AT1G01700	1286
1	258444	258722	1	259495	261474	AT1G01700	774
1	276085	276272	1	275366	276310	AT1G01750	0
1	276085	276272	1	276266	278448	AT1G01760	0
1	290588	290794	1	284610	291094	AT1G01790	0
1	291761	292767	1	293342	295040	AT1G01800	576
1	317375	317516	1	316128	319650	AT1G01920	0
1	320445	320605	1	319836	322860	AT1G01930	0
1	359644	359928	1	359117	360518	AT1G02050	0
1	368991	369080	1	370257	370967	AT1G02070	1178
1	372189	373328	1	372064	372210	AT1G02074	0
1	422777	424428	1	418748	422438	AT1G02205	-340
1	428015	428161	1	427548	427811	AT1G02210	-205
1	431158	433322	1	428814	430647	AT1G02220	-512
1	433521	434078	1	435174	436776	AT1G02230	1097
1	434516	434786	1	435174	436776	AT1G02230	389
1	441281	441411	1	440441	442877	AT1G02260	0
1	441846	441900	1	440441	442877	AT1G02260	0
1	446539	446623	1	443149	446235	AT1G02270	-305
1	446743	448037	1	448463	450426	AT1G02280	427
1	474141	474195	1	474500	476511	AT1G02370	306
1	499268	499475	1	497976	498516	AT1G02450	-753
1	499596	500158	1	497976	498516	AT1G02450	-1081
1	500280	501178	1	497976	498516	AT1G02450	-1765
1	512481	513154	1	511765	513624	AT1G02470	0
1	526092	526273	1	523651	528745	AT1G02520	0
1	527339	527429	1	523651	528745	AT1G02520	0
1	531877	532128	1	529795	534677	AT1G02530	0
1	532445	532559	1	529795	534677	AT1G02530	0
1	533553	533588	1	529795	534677	AT1G02530	0
1	540363	541043	1	537860	540109	AT1G02560	-255
1	541697	541725	1	541335	542240	AT1G02570	0
1	544197	544275	1	543110	544007	AT1G02575	-191
1	549521	550991	1	544783	549202	AT1G02580	-320
1	559267	559658	1	560610	562424	AT1G02630	953
1	572419	572735	1	571955	574981	AT1G02660	0
1	587368	587459	1	584260	587219	AT1G02690	-150
1	587497	588144	1	588329	589480	AT1G02700	186
1	599460	599660	1	599416	602038	AT1G02740	0
1	612589	612742	1	610391	612324	AT1G02790	-266
1	627374	627566	1	626741	629819	AT1G02840	0
1	633975	634658	1	635144	637262	AT1G02860	487
1	638908	639947	1	637214	638677	AT1G02870	-232
1	640232	641367	1	642752	644903	AT1G02880	1386
1	645651	645806	1	645092	651907	AT1G02890	0
1	669995	671123	1	666872	669837	AT1G02960	-159
1	696444	696487	1	693480	696382	AT1G03010	-63
1	696492	696855	1	693480	696382	AT1G03010	-111
1	696961	697788	1	698207	698515	AT1G03020	420
1	699923	700055	1	699121	699246	AT1G03022	-678
1	758578	758737	1	756414	758612	AT1G03150	0
1	758914	759236	1	756414	758612	AT1G03150	-303
1	759398	759955	1	756414	758612	AT1G03150	-787
1	760200	760549	1	761282	766158	AT1G03160	734
1	772760	772945	1	773411	775344	AT1G03180	467
1	781113	782570	1	780602	781285	AT1G03200	0
1	784698	785459	1	782948	784240	AT1G03210	-459
1	789348	789857	1	790091	791592	AT1G03230	235
1	791612	792741	1	792222	792986	AT1G03240	0
1	821885	822081	1	822638	824393	AT1G03350	558
1	822100	822475	1	822638	824393	AT1G03350	164
1	827357	827443	1	826569	830383	AT1G03365	0
1	866580	866668	1	865915	867733	AT1G03470	0
1	888548	889477	1	885623	887956	AT1G03550	-593
1	910360	910398	1	910023	911193	AT1G03650	0
1	940180	940249	1	937920	941162	AT1G03750	0
1	944101	944415	1	944572	947483	AT1G03770	158
1	958441	959494	1	958759	959609	AT1G03810	0
1	975273	975343	1	976097	977761	AT1G03850	755
1	995327	995394	1	993400	995784	AT1G03905	0
1	1061766	1061807	1	1061457	1063784	AT1G04110	0
1	1124048	1124571	1	1125518	1128168	AT1G04230	948
1	1144286	1144455	1	1143436	1146654	AT1G04280	0
1	1160188	1160545	1	1161311	1161982	AT1G04330	767
1	1161023	1161268	1	1161311	1161982	AT1G04330	44
1	1175289	1175373	1	1175177	1175578	AT1G04370	0
1	1181768	1181830	1	1179363	1183704	AT1G04390	0
1	1184522	1185275	1	1185550	1188517	AT1G04400	276
1	1194298	1195248	1	1191608	1193884	AT1G04420	-415
1	1196705	1196943	1	1198118	1201527	AT1G04430	1176
1	1211624	1211704	1	1211049	1214662	AT1G04470	0
1	1249673	1250915	1	1246728	1248775	AT1G04570	-899
1	1286661	1287144	1	1282741	1286584	AT1G04620	-78
1	1289014	1289514	1	1287831	1289820	AT1G04625	0
1	1293444	1293671	1	1292080	1293357	AT1G04640	-88
1	1320288	1320361	1	1316254	1320919	AT1G04700	0
1	1334789	1334804	1	1334760	1336070	AT1G04760	0
1	1341616	1341979	1	1340669	1343584	AT1G04780	0
1	1344337	1344541	1	1345036	1348451	AT1G04790	496
1	1344544	1344660	1	1345036	1348451	AT1G04790	377
1	1360202	1360322	1	1358574	1362019	AT1G04830	0
1	1369382	1369412	1	1369054	1373101	AT1G04860	0
1	1379538	1380262	1	1380382	1382599	AT1G04890	121
1	1429991	1430792	1	1431190	1432858	AT1G05010	399
1	1430900	1431138	1	1431190	1432858	AT1G05010	53
1	1435717	1435796	1	1435254	1437667	AT1G05020	0
1	1440475	1440529	1	1438152	1441417	AT1G05030	0
1	1441472	1444674	1	1438152	1441417	AT1G05030	-56
1	1445304	1446231	1	1447369	1448448	AT1G05040	1139
1	1446365	1446489	1	1447369	1448448	AT1G05040	881
1	1476365	1476911	1	1471406	1476078	AT1G05120	-288
1	1484461	1484491	1	1484067	1486960	AT1G05150	0
1	1485619	1485804	1	1484067	1486960	AT1G05150	0
1	1506278	1506365	1	1504960	1509152	AT1G05200	0
1	1522729	1523531	1	1521137	1522681	AT1G05240	-49
1	1530437	1530592	1	1529767	1531439	AT1G05260	0
1	1532492	1532664	1	1531641	1534410	AT1G05270	0
1	1544197	1544906	1	1545106	1547849	AT1G05300	201
1	1591986	1592484	1	1590073	1590753	AT1G05420	-1234
1	1592486	1592528	1	1594057	1595818	AT1G05430	1530
1	1592532	1593235	1	1594057	1595818	AT1G05430	823
1	1593236	1593400	1	1594057	1595818	AT1G05430	658
1	1593402	1593463	1	1594057	1595818	AT1G05430	595
1	1598248	1598720	1	1596007	1597848	AT1G05440	-401
1	1609145	1609206	1	1607357	1611703	AT1G05470	0
1	1613130	1613991	1	1607357	1611703	AT1G05470	-1428
1	1617481	1618184	1	1618602	1623452	AT1G05490	419
1	1638120	1638869	1	1636496	1637863	AT1G05530	-258
1	1644215	1644810	1	1640959	1643917	AT1G05550	-299
1	1676540	1676578	1	1673861	1675934	AT1G05610	-607
1	1676581	1677287	1	1677507	1678270	AT1G05615	221
1	1686265	1686439	1	1682318	1687363	AT1G05630	0
1	1692640	1692813	1	1690264	1692126	AT1G05650	-515
1	1700218	1700282	1	1697587	1701025	AT1G05670	0
1	1705353	1706118	1	1703092	1704691	AT1G05680	-663
1	1706227	1706503	1	1707011	1709347	AT1G05690	509
1	1711206	1711255	1	1709796	1713245	AT1G05700	0
1	1712798	1712825	1	1709796	1713245	AT1G05700	0
1	1720975	1721076	1	1720674	1721309	AT1G05740	0
1	1728616	1729300	1	1726608	1728404	AT1G05780	-213
1	1736547	1736689	1	1732871	1737489	AT1G05790	0
1	1738622	1739183	1	1732871	1737489	AT1G05790	-1134
1	1742447	1742482	1	1741204	1742619	AT1G05800	0
1	1846835	1846956	1	1843568	1846302	AT1G06080	-534
1	1855310	1855419	1	1853077	1855031	AT1G06110	-280
1	1855720	1855851	1	1855943	1857718	AT1G06120	93
1	1875407	1876653	1	1874885	1877528	AT1G06148	0
1	1876659	1876713	1	1874885	1877528	AT1G06148	0
1	1876715	1876868	1	1874885	1877528	AT1G06148	0
1	1881849	1882512	1	1883004	1883934	AT1G06160	493
1	1883648	1884372	1	1883004	1883934	AT1G06160	0
1	1938257	1938650	1	1938963	1940459	AT1G06360	314
1	1968603	1968907	1	1967087	1969561	AT1G06460	0
1	1974926	1977260	1	1973834	1974386	AT1G06475	-541
1	2008230	2008261	1	2007615	2012006	AT1G06560	0
1	2011773	2011810	1	2007615	2012006	AT1G06560	0
1	2029153	2029464	1	2027739	2031388	AT1G06630	0
1	2029740	2029806	1	2027739	2031388	AT1G06630	0
1	2072067	2072157	1	2072979	2076505	AT1G06750	823
1	2075311	2075406	1	2072979	2076505	AT1G06750	0
1	2128558	2128700	1	2127704	2128611	AT1G06925	0
1	2147787	2148354	1	2148387	2150152	AT1G06990	34
1	2156265	2156331	1	2155213	2156008	AT1G07020	-258
1	2156859	2158025	1	2157658	2158158	AT1G07025	0
1	2158086	2158191	1	2157658	2158158	AT1G07025	0
1	2162222	2162248	1	2160938	2163308	AT1G07040	0
1	2171726	2171811	1	2169982	2172194	AT1G07080	0
1	2172808	2172875	1	2169982	2172194	AT1G07080	-615
1	2188945	2189376	1	2187776	2188733	AT1G07130	-213
1	2189378	2189912	1	2189928	2190659	AT1G07135	17
1	2208519	2208673	1	2208719	2212546	AT1G07200	47
1	2233709	2234447	1	2229757	2232897	AT1G07270	-813
1	2274571	2274610	1	2269893	2274820	AT1G07390	0
1	2285969	2286165	1	2286149	2287730	AT1G07440	0
1	2310085	2310265	1	2309564	2311805	AT1G07520	0
1	2313917	2314015	1	2313582	2316469	AT1G07530	0
1	2314764	2314867	1	2313582	2316469	AT1G07530	0
1	2334822	2335596	1	2336523	2339391	AT1G07590	928
1	2339796	2340485	1	2336523	2339391	AT1G07590	-406
1	2353713	2354113	1	2354354	2356227	AT1G07640	242
1	2359584	2359669	1	2359549	2366561	AT1G07650	0
1	2397544	2397618	1	2397442	2400508	AT1G07740	0
1	2397544	2397618	1	2397527	2398696	AT1G07730	0
1	2415061	2416026	1	2414286	2414967	AT1G07795	-95
1	2427794	2427834	1	2426745	2428719	AT1G07850	0
1	2472875	2473406	1	2473165	2474927	AT1G07980	0
1	2473696	2473734	1	2473165	2474927	AT1G07980	0
1	2495557	2495611	1	2495342	2498764	AT1G08040	0
1	2526540	2526888	1	2527170	2529120	AT1G08100	283
1	2526889	2527192	1	2527170	2529120	AT1G08100	0
1	2533220	2533345	1	2535328	2537931	AT1G08110	1984
1	2533622	2533703	1	2535328	2537931	AT1G08110	1626
1	2533859	2533991	1	2535328	2537931	AT1G08110	1338
1	2534448	2535049	1	2535328	2537931	AT1G08110	280
1	2586988	2588461	1	2583654	2586744	AT1G08230	-245
1	2609264	2609370	1	2608408	2609853	AT1G08280	0
1	2612532	2612714	1	2609996	2613242	AT1G08290	0
1	2620036	2620110	1	2618647	2620452	AT1G08310	0
1	2634371	2634520	1	2632810	2635852	AT1G08350	0
1	2651678	2651749	1	2649537	2657120	AT1G08420	0
1	2657230	2658323	1	2649537	2657120	AT1G08420	-111
1	2673185	2673469	1	2672451	2674628	AT1G08460	0
1	2748710	2748785	1	2748398	2751278	AT1G08640	0
1	2763929	2764056	1	2762584	2768967	AT1G08680	0
1	2788380	2788496	1	2779963	2788447	AT1G08730	0
1	2800632	2800987	1	2801067	2804537	AT1G08750	81
1	2845863	2845908	1	2842153	2846138	AT1G08860	0
1	2846045	2846121	1	2842153	2846138	AT1G08860	0
1	2861720	2861793	1	2856227	2861170	AT1G08910	-551
1	2862800	2863122	1	2856227	2861170	AT1G08910	-1631
1	2872464	2872961	1	2873465	2877270	AT1G08930	505
1	2877452	2877923	1	2877692	2879169	AT1G08940	0
1	2905106	2905674	1	2899914	2904815	AT1G09020	-292
1	2907175	2907377	1	2907124	2907279	AT1G09026	0
1	2916344	2916789	1	2911317	2915369	AT1G09040	-976
1	2940017	2940143	1	2939570	2942288	AT1G09130	0
1	2945103	2945215	1	2942564	2945961	AT1G09140	0
1	2951080	2951313	1	2949676	2950989	AT1G09155	-92
1	2951588	2951737	1	2951665	2952396	AT1G09157	0
1	2978465	2978507	1	2977792	2979466	AT1G09220	0
1	2986133	2987365	1	2986939	2987393	AT1G09245	0
1	2993184	2993406	1	2993404	2993820	AT1G09260	0
1	2993409	2993489	1	2993404	2993820	AT1G09260	0
1	2993491	2994124	1	2993404	2993820	AT1G09260	0
1	2998379	2998603	1	2998100	3001315	AT1G09280	0
1	3023345	3023417	1	3021802	3022368	AT1G09360	-978
1	3023426	3024559	1	3024896	3025435	AT1G09370	338
1	3034023	3034060	1	3033512	3035036	AT1G09400	0
1	3062012	3062164	1	3060992	3061729	AT1G09483	-284
1	3063432	3063877	1	3064124	3065937	AT1G09490	248
1	3073000	3074141	1	3070946	3072050	AT1G09520	-951
1	3074269	3075004	1	3076582	3079539	AT1G09530	1579
1	3077640	3077785	1	3076582	3079539	AT1G09530	0
1	3091067	3091125	1	3089733	3092327	AT1G09550	0
1	3116894	3116970	1	3117137	3117567	AT1G09625	168
1	3159944	3160015	1	3159125	3161692	AT1G09760	0
1	3185188	3185233	1	3180936	3184224	AT1G09810	-965
1	3218525	3218568	1	3218133	3219929	AT1G09900	0
1	3231141	3231611	1	3230450	3233109	AT1G09932	0
1	3235125	3235146	1	3234060	3235530	AT1G09935	0
1	3247541	3247585	1	3244213	3247200	AT1G09960	-342
1	3250075	3250352	1	3252240	3255693	AT1G09970	1889
1	3250474	3251759	1	3252240	3255693	AT1G09970	482
1	3267337	3267389	1	3265976	3268726	AT1G10010	0
1	3268624	3268661	1	3265976	3268726	AT1G10010	0
1	3282919	3283152	1	3279270	3283482	AT1G10050	0
1	3287096	3287167	1	3284239	3287107	AT1G10060	0
1	3342422	3342678	1	3338303	3341608	AT1G10180	-815
1	3342814	3345933	1	3343686	3345632	AT1G10190	0
1	3360376	3360722	1	3360087	3360508	AT1G10250	0
1	3360923	3361023	1	3360087	3360508	AT1G10250	-416
1	3361185	3361339	1	3360087	3360508	AT1G10250	-678
1	3361909	3362356	1	3363504	3366488	AT1G10270	1149
1	3369610	3369814	1	3366493	3369095	AT1G10280	-516
1	3387655	3387749	1	3384164	3388373	AT1G10320	0
1	3399991	3400152	1	3400606	3402324	AT1G10380	455
1	3400280	3400467	1	3400606	3402324	AT1G10380	140
1	3412874	3414924	1	3414852	3416358	AT1G10400	0
1	3427775	3428150	1	3424186	3427457	AT1G10417	-319
1	3428169	3428414	1	3428478	3430633	AT1G10430	65
1	3482246	3482307	1	3479153	3480988	AT1G10550	-1259
1	3487258	3487598	1	3487584	3491277	AT1G10570	0
1	3497535	3498692	1	3496928	3499439	AT1G10586	0
1	3498693	3499165	1	3496928	3499439	AT1G10586	0
1	3543042	3543131	1	3538470	3543782	AT1G10680	0
1	3545761	3546098	1	3538470	3543782	AT1G10680	-1980
1	3550843	3552650	1	3549992	3550632	AT1G10690	-212
1	3569103	3569240	1	3567905	3570838	AT1G10740	0
1	3572993	3573505	1	3572710	3573066	AT1G10745	0
1	3581881	3581974	1	3581034	3590928	AT1G10760	0
1	3591475	3591765	1	3591633	3592411	AT1G10770	0
1	3595563	3596107	1	3596360	3597847	AT1G10790	254
1	3616994	3617024	1	3616610	3623758	AT1G10870	0
1	3628087	3628156	1	3627726	3630765	AT1G10890	0
1	3683139	3683181	1	3681888	3684169	AT1G11050	0
1	3683658	3683701	1	3681888	3684169	AT1G11050	0
1	3683706	3683825	1	3681888	3684169	AT1G11050	0
1	3761917	3763012	1	3763268	3764483	AT1G11230	257
1	3770109	3770206	1	3768724	3769706	AT1G11250	-404
1	3770922	3771547	1	3768724	3769706	AT1G11250	-1217
1	3771548	3771847	1	3768724	3769706	AT1G11250	-1843
1	3780697	3780844	1	3780429	3786990	AT1G11270	0
1	3785655	3785759	1	3780429	3786990	AT1G11270	0
1	3801111	3801274	1	3800738	3804185	AT1G11310	0
1	3825691	3828715	1	3828098	3830945	AT1G11370	0
1	3830404	3830517	1	3828098	3830945	AT1G11370	0
1	3851875	3852112	1	3853243	3855385	AT1G11450	1132
1	3855592	3855875	1	3853243	3855385	AT1G11450	-208
1	3864697	3864813	1	3864153	3866969	AT1G11480	0
1	3873738	3874274	1	3873029	3873619	AT1G11520	-120
1	3892019	3893093	1	3892580	3894677	AT1G11590	0
1	3893098	3893192	1	3892580	3894677	AT1G11590	0
1	3893194	3893473	1	3892580	3894677	AT1G11590	0
1	3893536	3893587	1	3892580	3894677	AT1G11590	0
1	3893740	3894724	1	3892580	3894677	AT1G11590	0
1	3897552	3900289	1	3898002	3898609	AT1G11593	0
1	3910276	3910626	1	3910833	3911924	AT1G11620	208
1	3919700	3920201	1	3919272	3919774	AT1G11655	0
1	3925347	3925632	1	3920543	3924555	AT1G11660	-793
1	3925635	3926981	1	3920543	3924555	AT1G11660	-1081
1	3926982	3927097	1	3928162	3931576	AT1G11670	1066
1	3928428	3928618	1	3928162	3931576	AT1G11670	0
1	3929156	3929176	1	3928162	3931576	AT1G11670	0
1	3932253	3933694	1	3928162	3931576	AT1G11670	-678
1	3939804	3939908	1	3938501	3940754	AT1G11680	0
1	3944576	3944818	1	3945737	3946613	AT1G11700	920
1	3956713	3956765	1	3951553	3957044	AT1G11720	0
1	3977163	3977245	1	3975679	3977379	AT1G11770	0
1	3977163	3977245	1	3976839	3979195	AT1G11780	0
1	3979754	3981141	1	3979862	3980956	AT1G11785	0
1	3985499	3985572	1	3985225	3987290	AT1G11800	0
1	3988776	3988992	1	3989763	3991066	AT1G11810	772
1	3989103	3989201	1	3989763	3991066	AT1G11810	563
1	3989323	3989427	1	3989763	3991066	AT1G11810	337
1	4041832	4041896	1	4039711	4043880	AT1G11960	0
1	4045422	4045601	1	4045619	4045855	AT1G11980	19
1	4046768	4046786	1	4046246	4049060	AT1G11990	0
1	4061148	4062060	1	4062462	4063337	AT1G12020	403
1	4064408	4064529	1	4064667	4066341	AT1G12030	139
1	4068102	4068313	1	4064667	4066341	AT1G12030	-1762
1	4068533	4068835	1	4070124	4072567	AT1G12040	1290
1	4068854	4068978	1	4070124	4072567	AT1G12040	1147
1	4068979	4069056	1	4070124	4072567	AT1G12040	1069
1	4069070	4069221	1	4070124	4072567	AT1G12040	904
1	4075357	4075481	1	4072752	4076207	AT1G12050	0
1	4093229	4094625	1	4095246	4095845	AT1G12100	622
1	4097237	4097421	1	4095246	4095845	AT1G12100	-1393
1	4105407	4105443	1	4105233	4109545	AT1G12110	0
1	4109643	4110197	1	4105233	4109545	AT1G12110	-99
1	4110312	4110432	1	4105233	4109545	AT1G12110	-768
1	4110594	4113286	1	4105233	4109545	AT1G12110	-1050
1	4114857	4114947	1	4114771	4117594	AT1G12120	0
1	4123191	4123280	1	4121369	4124595	AT1G12140	0
1	4127953	4128068	1	4126066	4128310	AT1G12160	0
1	4128468	4128751	1	4128607	4129701	AT1G12170	0
1	4132070	4132146	1	4132967	4134094	AT1G12190	822
1	4132678	4133079	1	4132967	4134094	AT1G12190	0
1	4150630	4150679	1	4147962	4151056	AT1G12230	0
1	4156671	4156872	1	4153652	4157644	AT1G12240	0
1	4165764	4166535	1	4162832	4165852	AT1G12260	0
1	4209071	4209707	1	4206374	4208951	AT1G12370	-121
1	4239502	4239565	1	4233873	4238764	AT1G12430	-739
1	4257579	4257683	1	4257268	4259300	AT1G12480	0
1	4261377	4261462	1	4260783	4261869	AT1G12490	0
1	4271561	4271751	1	4268986	4270787	AT1G12530	-775
1	4276610	4276654	1	4276519	4277899	AT1G12560	0
1	4292899	4293588	1	4294594	4297084	AT1G12620	1007
1	4293695	4294383	1	4294594	4297084	AT1G12620	212
1	4298512	4298583	1	4298889	4299475	AT1G12630	307
1	4313082	4313374	1	4312331	4312935	AT1G12665	-148
1	4314374	4314532	1	4312331	4312935	AT1G12665	-1440
1	4326359	4326840	1	4326739	4328481	AT1G12710	0
1	4329685	4330265	1	4326739	4328481	AT1G12710	-1205
1	4330267	4331070	1	4326739	4328481	AT1G12710	-1787
1	4331629	4334461	1	4334615	4337844	AT1G12730	155
1	4379871	4380160	1	4379707	4381612	AT1G12850	0
1	4396953	4397077	1	4396348	4398193	AT1G12920	0
1	4405687	4406308	1	4398375	4405605	AT1G12930	-83
1	4406499	4407412	1	4398375	4405605	AT1G12930	-895
1	4407518	4407801	1	4398375	4405605	AT1G12930	-1914
1	4410688	4411790	1	4412887	4413057	AT1G12938	1098
1	4413647	4414240	1	4412887	4413057	AT1G12938	-591
1	4415337	4416167	1	4416405	4418590	AT1G12940	239
1	4425053	4425156	1	4423640	4425789	AT1G12970	0
1	4425242	4425445	1	4423640	4425789	AT1G12970	0
1	4438216	4438312	1	4436105	4439476	AT1G13000	0
1	4439776	4440078	1	4436105	4439476	AT1G13000	-301
1	4455929	4456064	1	4452212	4454876	AT1G13060	-1054
1	4460207	4460246	1	4459166	4460940	AT1G13080	0
1	4474844	4474951	1	4474720	4477941	AT1G13130	0
1	4477599	4477934	1	4474720	4477941	AT1G13130	0
1	4493319	4494291	1	4488533	4492587	AT1G13170	-733
1	4505118	4506255	1	4507221	4508528	AT1G13200	967
1	4506257	4507082	1	4507221	4508528	AT1G13200	140
1	4507261	4507543	1	4507221	4508528	AT1G13200	0
1	4509314	4509355	1	4508963	4513938	AT1G13210	0
1	4510027	4510094	1	4508963	4513938	AT1G13210	0
1	4525043	4525500	1	4525486	4526064	AT1G13245	0
1	4550675	4550740	1	4550153	4551620	AT1G13290	0
1	4561431	4561496	1	4561068	4563061	AT1G13310	0
1	4595073	4595379	1	4592481	4594391	AT1G13390	-683
1	4595442	4595696	1	4592481	4594391	AT1G13390	-1052
1	4596986	4597488	1	4597627	4598911	AT1G13400	140
1	4603627	4603947	1	4601261	4603298	AT1G13410	-330
1	4603954	4604278	1	4604841	4606053	AT1G13420	564
1	4618961	4621522	1	4620228	4621580	AT1G13470	0
1	4621526	4621648	1	4620228	4621580	AT1G13470	0
1	4623188	4623396	1	4622634	4624070	AT1G13480	0
1	4658006	4658652	1	4658538	4659106	AT1G13605	0
1	4667366	4667558	1	4668443	4669471	AT1G13620	886
1	4670006	4670173	1	4669784	4672957	AT1G13630	0
1	4680508	4680605	1	4680432	4682196	AT1G13650	0
1	4682364	4682812	1	4680432	4682196	AT1G13650	-169
1	4683002	4683116	1	4680432	4682196	AT1G13650	-807
1	4683277	4683416	1	4680432	4682196	AT1G13650	-1082
1	4683775	4684563	1	4680432	4682196	AT1G13650	-1580
1	4685748	4686192	1	4688156	4688966	AT1G13670	1965
1	4694511	4694660	1	4694372	4696023	AT1G13700	0
1	4705076	4705624	1	4702725	4704657	AT1G13710	-420
1	4707773	4708980	1	4709824	4712550	AT1G13730	845
1	4719987	4721619	1	4720243	4721342	AT1G13760	0
1	4725062	4725284	1	4724608	4726499	AT1G13780	0
1	4738439	4739537	1	4739873	4741038	AT1G13830	337
1	4741422	4741542	1	4739873	4741038	AT1G13830	-385
1	4743694	4743842	1	4743205	4746956	AT1G13860	0
1	4773034	4773373	1	4773576	4774867	AT1G13950	204
1	4783900	4784268	1	4779523	4782542	AT1G13970	-1359
1	4786086	4786483	1	4788463	4794654	AT1G13980	1981
1	4786782	4787590	1	4788463	4794654	AT1G13980	874
1	4787745	4788221	1	4788463	4794654	AT1G13980	243
1	4809733	4809807	1	4810488	4814543	AT1G14040	682
1	4823491	4823543	1	4822528	4824414	AT1G14080	0
1	4827581	4827909	1	4827961	4829587	AT1G14100	53
1	4830344	4831732	1	4830297	4831915	AT1G14110	0
1	4852837	4852878	1	4852802	4854307	AT1G14190	0
1	4856192	4856238	1	4855533	4856930	AT1G14205	0
1	4856669	4856759	1	4855533	4856930	AT1G14205	0
1	4860090	4860596	1	4860515	4860649	AT1G14225	0
1	4868899	4868936	1	4868452	4871488	AT1G14250	0
1	4874324	4874400	1	4872856	4874907	AT1G14260	0
1	4896413	4896881	1	4897346	4898961	AT1G14340	466
1	4966058	4967585	1	4968142	4970311	AT1G14520	558
1	4988332	4988387	1	4983535	4987375	AT1G14570	-958
1	4992660	4993131	1	4989562	4992732	AT1G14580	0
1	4993169	4993881	1	4989562	4992732	AT1G14580	-438
1	4999790	4999874	1	4998816	5000643	AT1G14590	0
1	5028798	5028960	1	5027662	5031779	AT1G14650	0
1	5033179	5033283	1	5031950	5036477	AT1G14660	0
1	5040043	5040167	1	5037612	5040528	AT1G14670	0
1	5044791	5045136	1	5042323	5044294	AT1G14685	-498
1	5050568	5050711	1	5049526	5050983	AT1G14688	0
1	5050817	5051039	1	5049526	5050983	AT1G14688	0
1	5055816	5056845	1	5051760	5055252	AT1G14690	-565
1	5075834	5075879	1	5075213	5077791	AT1G14740	0
1	5091870	5091892	1	5090990	5094152	AT1G14780	0
1	5098204	5099600	1	5099572	5102558	AT1G14800	0
1	5099713	5099862	1	5099572	5102558	AT1G14800	0
1	5100016	5101294	1	5099572	5102558	AT1G14800	0
1	5101399	5102352	1	5099572	5102558	AT1G14800	0
1	5132806	5133010	1	5132535	5133716	AT1G14880	0
1	5157207	5157368	1	5157336	5158269	AT1G14950	0
1	5171646	5172288	1	5171207	5171742	AT1G15010	0
1	5171646	5172288	1	5172081	5172923	AT1G15015	0
1	5198349	5198892	1	5199018	5202175	AT1G15110	127
1	5234518	5234596	1	5231348	5236573	AT1G15210	0
1	5266169	5266218	1	5257046	5264942	AT1G15290	-1228
1	5284795	5285541	1	5283538	5284673	AT1G15360	-123
1	5313095	5313141	1	5310001	5314094	AT1G15460	0
1	5324448	5324602	1	5320615	5323895	AT1G15490	-554
1	5347363	5347550	1	5344478	5346166	AT1G15550	-1198
1	5365649	5365742	1	5365665	5366497	AT1G15580	0
1	5377923	5377960	1	5376793	5378027	AT1G15630	0
1	5378224	5378441	1	5376793	5378027	AT1G15630	-198
1	5389478	5389942	1	5389952	5391490	AT1G15670	11
1	5391388	5392174	1	5389952	5391490	AT1G15670	0
1	5392397	5392716	1	5393407	5394639	AT1G15680	692
1	5394754	5394828	1	5393407	5394639	AT1G15680	-116
1	5394959	5395013	1	5393407	5394639	AT1G15680	-321
1	5395017	5395512	1	5393407	5394639	AT1G15680	-379
1	5395519	5395837	1	5393407	5394639	AT1G15680	-881
1	5430575	5430694	1	5430183	5436412	AT1G15780	0
1	5436845	5437844	1	5438253	5440087	AT1G15790	410
1	5458949	5459109	1	5458535	5460333	AT1G15880	0
1	5501476	5501518	1	5501396	5501959	AT1G16022	0
1	5501476	5501518	1	5501505	5501959	AT1G16025	0
1	5526865	5526942	1	5525491	5528212	AT1G16130	0
1	5531208	5531951	1	5532415	5534877	AT1G16150	465
1	5552304	5552461	1	5551041	5552097	AT1G16225	-208
1	5560288	5560406	1	5559579	5562113	AT1G16260	0
1	5592668	5592809	1	5590951	5593007	AT1G16350	0
1	5610823	5610936	1	5608807	5611426	AT1G16410	0
1	5637092	5637879	1	5639032	5640173	AT1G16500	1154
1	5657328	5658027	1	5659415	5665449	AT1G16540	1389
1	5658294	5659332	1	5659415	5665449	AT1G16540	84
1	5671090	5671265	1	5670577	5673600	AT1G16570	0
1	5678995	5679471	1	5675704	5678852	AT1G16610	-144
1	5681073	5681348	1	5682118	5684867	AT1G16630	771
1	5681722	5682088	1	5682118	5684867	AT1G16630	31
1	5691662	5695880	1	5687943	5691198	AT1G16650	-465
1	5695889	5696056	1	5697324	5699769	AT1G16670	1269
1	5696085	5696960	1	5697324	5699769	AT1G16670	365
1	5699935	5700230	1	5697324	5699769	AT1G16670	-167
1	5700917	5701061	1	5697324	5699769	AT1G16670	-1149
1	5701069	5701150	1	5697324	5699769	AT1G16670	-1301
1	5701151	5702115	1	5702753	5705838	AT1G16680	639
1	5732841	5732883	1	5729097	5731870	AT1G16750	-972
1	5733324	5733873	1	5734234	5737307	AT1G16760	362
1	5733977	5734075	1	5734234	5737307	AT1G16760	160
1	5798662	5799550	1	5799888	5800845	AT1G16960	339
1	5800372	5800418	1	5799888	5800845	AT1G16960	0
1	5807059	5807509	1	5807311	5811488	AT1G16980	0
1	5807983	5808118	1	5807311	5811488	AT1G16980	0
1	5813178	5813493	1	5812728	5816662	AT1G17000	0
1	5845875	5846068	1	5845660	5850934	AT1G17110	0
1	5862867	5863340	1	5863431	5864009	AT1G17147	92
1	5863447	5863653	1	5863431	5864009	AT1G17147	0
1	5866039	5867337	1	5865707	5867495	AT1G17150	0
1	5898964	5899915	1	5896416	5898717	AT1G17240	-248
1	5911697	5912696	1	5909249	5911693	AT1G17270	-5
1	5912882	5913373	1	5909249	5911693	AT1G17270	-1190
1	5913611	5914785	1	5909249	5911693	AT1G17270	-1919
1	5914954	5916682	1	5916871	5920089	AT1G17280	190
1	5933260	5933387	1	5933870	5938761	AT1G17340	484
1	5958505	5958859	1	5955488	5957212	AT1G17380	-1294
1	5959060	5959665	1	5960481	5962481	AT1G17400	817
1	5961350	5961513	1	5960481	5962481	AT1G17400	0
1	5961516	5961705	1	5960481	5962481	AT1G17400	0
1	5961730	5961818	1	5960481	5962481	AT1G17400	0
1	5966078	5967014	1	5968534	5969995	AT1G17410	1521
1	5970389	5972703	1	5968534	5969995	AT1G17410	-395
1	5975359	5975833	1	5977411	5981480	AT1G17420	1579
1	5989251	5989291	1	5988280	5996785	AT1G17450	0
1	6007471	6007566	1	6006461	6008266	AT1G17480	0
1	6009305	6011035	1	6008589	6009420	AT1G17490	0
1	6011037	6011149	1	6008589	6009420	AT1G17490	-1618
1	6011156	6013160	1	6008589	6009420	AT1G17490	-1737
1	6074789	6075570	1	6072253	6074484	AT1G17665	-306
1	6102403	6103125	1	6100964	6105265	AT1G17745	0
1	6108622	6108816	1	6106656	6110120	AT1G17750	0
1	6117637	6117704	1	6110107	6116617	AT1G17760	-1021
1	6117777	6118050	1	6110107	6116617	AT1G17760	-1161
1	6118705	6118952	1	6120741	6122822	AT1G17770	1790
1	6119062	6119273	1	6120741	6122822	AT1G17770	1469
1	6119421	6119685	1	6120741	6122822	AT1G17770	1057
1	6123063	6123672	1	6123701	6125269	AT1G17780	30
1	6124003	6125310	1	6123701	6125269	AT1G17780	0
1	6127656	6128026	1	6125356	6127404	AT1G17790	-253
1	6140383	6141774	1	6142564	6146521	AT1G17840	791
1	6149687	6149699	1	6149301	6150038	AT1G17860	0
1	6154966	6155063	1	6154268	6155752	AT1G17890	0
1	6156291	6159071	1	6159126	6161615	AT1G17910	56
1	6169818	6169893	1	6169341	6173222	AT1G17940	0
1	6173255	6173709	1	6169341	6173222	AT1G17940	-34
1	6178855	6179070	1	6177617	6179289	AT1G17950	0
1	6197220	6198812	1	6194543	6196229	AT1G18000	-992
1	6210731	6212142	1	6209771	6211588	AT1G18050	0
1	6210731	6212142	1	6211873	6213444	AT1G18060	0
1	6218527	6218737	1	6213725	6218340	AT1G18070	-188
1	6218961	6219172	1	6213725	6218340	AT1G18070	-622
1	6233874	6234170	1	6235895	6238799	AT1G18130	1726
1	6234271	6234501	1	6235895	6238799	AT1G18130	1395
1	6234607	6236079	1	6235895	6238799	AT1G18130	0
1	6236103	6237793	1	6235895	6238799	AT1G18130	0
1	6237811	6237931	1	6235895	6238799	AT1G18130	0
1	6261594	6261946	1	6257851	6261457	AT1G18190	-138
1	6262318	6262643	1	6257851	6261457	AT1G18190	-862
1	6263182	6263355	1	6257851	6261457	AT1G18190	-1726
1	6274789	6274928	1	6276788	6278150	AT1G18250	1861
1	6276069	6276633	1	6276788	6278150	AT1G18250	156
1	6302507	6302578	1	6301200	6303956	AT1G18310	0
1	6302621	6303341	1	6301200	6303956	AT1G18310	0
1	6321380	6321446	1	6319650	6324222	AT1G18370	0
1	6328969	6328996	1	6325642	6330098	AT1G18390	0
1	6378713	6379384	1	6377321	6378580	AT1G18540	-134
1	6379386	6379479	1	6377321	6378580	AT1G18540	-807
1	6379482	6380317	1	6377321	6378580	AT1G18540	-903
1	6380318	6380685	1	6381503	6384340	AT1G18550	819
1	6380688	6380994	1	6381503	6384340	AT1G18550	510
1	6391310	6391756	1	6389411	6391267	AT1G18570	-44
1	6402824	6405465	1	6400404	6402791	AT1G18600	-34
1	6425924	6426563	1	6421117	6425880	AT1G18660	-45
1	6450215	6450544	1	6450594	6453114	AT1G18710	51
1	6454439	6455162	1	6450594	6453114	AT1G18710	-1326
1	6455535	6456057	1	6457821	6459751	AT1G18720	1765
1	6470316	6471137	1	6471150	6471824	AT1G18760	14
1	6472751	6472828	1	6473370	6474048	AT1G18770	543
1	6472832	6472884	1	6473370	6474048	AT1G18770	487
1	6472888	6473344	1	6473370	6474048	AT1G18770	27
1	6473352	6473407	1	6473370	6474048	AT1G18770	0
1	6474211	6474540	1	6473370	6474048	AT1G18770	-164
1	6484521	6484882	1	6485596	6487030	AT1G18810	715
1	6486509	6486567	1	6485596	6487030	AT1G18810	0
1	6513783	6513979	1	6515429	6519282	AT1G18870	1451
1	6514304	6515354	1	6515429	6519282	AT1G18870	76
1	6533327	6533443	1	6532559	6538145	AT1G18910	0
1	6538379	6539020	1	6532559	6538145	AT1G18910	-235
1	6539198	6539979	1	6532559	6538145	AT1G18910	-1054
1	6540125	6540463	1	6532559	6538145	AT1G18910	-1981
1	6541555	6541983	1	6543852	6545592	AT1G18940	1870
1	6542089	6542976	1	6543852	6545592	AT1G18940	877
1	6543475	6543653	1	6543852	6545592	AT1G18940	200
1	6550779	6550900	1	6546399	6551887	AT1G18950	0
1	6556243	6556567	1	6557254	6558045	AT1G18980	688
1	6559968	6560013	1	6558678	6560489	AT1G18990	0
1	6574549	6575651	1	6576895	6577413	AT1G19040	1245
1	6587008	6594230	1	6588542	6589338	AT1G19086	0
1	6587008	6594230	1	6590245	6592816	AT1G19090	0
1	6611443	6611547	1	6610721	6612516	AT1G19140	0
1	6615389	6616294	1	6614162	6615214	AT1G19160	-176
1	6621357	6621572	1	6622094	6623620	AT1G19180	523
1	6656812	6657544	1	6657260	6659569	AT1G19260	0
1	6657837	6657984	1	6657260	6659569	AT1G19260	0
1	6658257	6658666	1	6657260	6659569	AT1G19260	0
1	6658781	6659298	1	6657260	6659569	AT1G19260	0
1	6659530	6660537	1	6657260	6659569	AT1G19260	0
1	6661637	6662385	1	6662501	6666028	AT1G19270	117
1	6674835	6675258	1	6676234	6677673	AT1G19310	977
1	6690686	6690738	1	6690456	6692477	AT1G19360	0
1	6692982	6693125	1	6692764	6694934	AT1G19370	0
1	6703998	6704313	1	6700772	6703368	AT1G19390	-631
1	6704535	6704666	1	6700772	6703368	AT1G19390	-1168
1	6704818	6705325	1	6700772	6703368	AT1G19390	-1451
1	6707055	6709517	1	6709773	6710670	AT1G19394	257
1	6709519	6709750	1	6709773	6710670	AT1G19394	24
1	6715006	6715658	1	6714492	6716439	AT1G19410	0
1	6717798	6718281	1	6714492	6716439	AT1G19410	-1360
1	6722598	6723204	1	6724573	6728040	AT1G19430	1370
1	6729850	6729878	1	6728984	6730931	AT1G19440	0
1	6735763	6736341	1	6731434	6734882	AT1G19450	-882
1	6736446	6737421	1	6738484	6739734	AT1G19460	1064
1	6742777	6744226	1	6744353	6746408	AT1G19480	128
1	6756004	6756856	1	6756284	6757377	AT1G19510	0
1	6758445	6758807	1	6756284	6757377	AT1G19510	-1069
1	6758923	6759792	1	6759965	6762778	AT1G19520	174
1	6768996	6770305	1	6767451	6767983	AT1G19550	-1014
1	6778037	6778178	1	6774760	6777456	AT1G19580	-582
1	6780639	6780722	1	6778988	6781173	AT1G19600	0
1	6795203	6795395	1	6796202	6799764	AT1G19650	808
1	6795608	6795747	1	6796202	6799764	AT1G19650	456
1	6835860	6835920	1	6833885	6836578	AT1G19780	0
1	6851780	6851870	1	6852155	6852872	AT1G19830	286
1	6852650	6852798	1	6852155	6852872	AT1G19830	0
1	6858552	6858595	1	6855952	6860443	AT1G19835	0
1	6905843	6906697	1	6905034	6906018	AT1G19890	0
1	6927176	6927486	1	6924184	6926724	AT1G19950	-453
1	6937059	6937100	1	6936898	6937666	AT1G20000	0
1	6947507	6947949	1	6945425	6947344	AT1G20030	-164
1	6948238	6948582	1	6949043	6950319	AT1G20050	462
1	6950102	6950131	1	6949043	6950319	AT1G20050	0
1	6959931	6960183	1	6958010	6959123	AT1G20070	-809
1	7019206	7019279	1	7016693	7020590	AT1G20260	0
1	7023343	7023756	1	7023829	7024212	AT1G20280	74
1	7023952	7024124	1	7023829	7024212	AT1G20280	0
1	7024299	7024642	1	7023829	7024212	AT1G20280	-88
1	7026321	7026774	1	7025548	7029698	AT1G20290	0
1	7026879	7027223	1	7025548	7029698	AT1G20290	0
1	7030596	7030642	1	7029629	7031535	AT1G20300	0
1	7030813	7030837	1	7029629	7031535	AT1G20300	0
1	7030854	7031089	1	7029629	7031535	AT1G20300	0
1	7034392	7034441	1	7033657	7034874	AT1G20320	0
1	7035059	7035252	1	7033657	7034874	AT1G20320	-186
1	7035481	7036797	1	7033657	7034874	AT1G20320	-608
1	7036910	7037317	1	7038688	7040159	AT1G20330	1372
1	7051586	7051733	1	7051577	7053641	AT1G20370	0
1	7051871	7052138	1	7051577	7053641	AT1G20370	0
1	7065589	7065680	1	7061665	7065178	AT1G20380	-412
1	7065906	7066180	1	7061665	7065178	AT1G20380	-729
1	7066188	7066437	1	7061665	7065178	AT1G20380	-1011
1	7066440	7066794	1	7061665	7065178	AT1G20380	-1263
1	7066800	7067202	1	7061665	7065178	AT1G20380	-1623
1	7070020	7070261	1	7072192	7075838	AT1G20400	1932
1	7070306	7070383	1	7072192	7075838	AT1G20400	1810
1	7070392	7070449	1	7072192	7075838	AT1G20400	1744
1	7070456	7070754	1	7072192	7075838	AT1G20400	1439
1	7070824	7070868	1	7072192	7075838	AT1G20400	1325
1	7070875	7071030	1	7072192	7075838	AT1G20400	1163
1	7071032	7071105	1	7072192	7075838	AT1G20400	1088
1	7071158	7071270	1	7072192	7075838	AT1G20400	923
1	7071296	7071804	1	7072192	7075838	AT1G20400	389
1	7071814	7072139	1	7072192	7075838	AT1G20400	54
1	7072150	7072201	1	7072192	7075838	AT1G20400	0
1	7072203	7072372	1	7072192	7075838	AT1G20400	0
1	7072374	7072801	1	7072192	7075838	AT1G20400	0
1	7072833	7073347	1	7072192	7075838	AT1G20400	0
1	7073356	7073593	1	7072192	7075838	AT1G20400	0
1	7073686	7073891	1	7072192	7075838	AT1G20400	0
1	7073894	7074162	1	7072192	7075838	AT1G20400	0
1	7074168	7074192	1	7072192	7075838	AT1G20400	0
1	7074194	7075105	1	7072192	7075838	AT1G20400	0
1	7075115	7075339	1	7072192	7075838	AT1G20400	0
1	7075442	7075794	1	7072192	7075838	AT1G20400	0
1	7075800	7076303	1	7072192	7075838	AT1G20400	0
1	7076597	7076951	1	7077167	7077606	AT1G20405	217
1	7076952	7077012	1	7077167	7077606	AT1G20405	156
1	7077136	7077176	1	7077167	7077606	AT1G20405	0
1	7077667	7078070	1	7077167	7077606	AT1G20405	-62
1	7097626	7097691	1	7097293	7099695	AT1G20490	0
1	7132317	7133058	1	7133111	7134416	AT1G20600	54
1	7137873	7139320	1	7134790	7137781	AT1G20610	-93
1	7149463	7149503	1	7146636	7149977	AT1G20630	0
1	7162304	7162452	1	7164190	7168021	AT1G20670	1739
1	7175023	7175200	1	7174438	7176377	AT1G20690	0
1	7175229	7175332	1	7174438	7176377	AT1G20690	0
1	7193346	7193569	1	7185658	7192794	AT1G20720	-553
1	7198841	7199267	1	7197491	7198681	AT1G20735	-161
1	7201720	7202484	1	7200394	7201538	AT1G20740	-183
1	7224940	7225024	1	7226310	7227566	AT1G20795	1287
1	7227659	7227825	1	7226310	7227566	AT1G20795	-94
1	7227826	7227991	1	7226310	7227566	AT1G20795	-261
1	7227994	7228174	1	7226310	7227566	AT1G20795	-429
1	7240964	7241703	1	7242920	7244904	AT1G20830	1218
1	7247192	7247243	1	7244939	7248143	AT1G20840	0
1	7249245	7249768	1	7244939	7248143	AT1G20840	-1103
1	7249859	7249985	1	7244939	7248143	AT1G20840	-1717
1	7251256	7252151	1	7252174	7253731	AT1G20850	24
1	7254954	7257434	1	7254007	7258677	AT1G20860	0
1	7260290	7260372	1	7259102	7260775	AT1G20870	0
1	7271959	7272358	1	7272556	7274072	AT1G20900	199
1	7281594	7281954	1	7276943	7281138	AT1G20910	-457
1	7282135	7283175	1	7276943	7281138	AT1G20910	-998
1	7283290	7283772	1	7285059	7289778	AT1G20920	1288
1	7283939	7284143	1	7285059	7289778	AT1G20920	917
1	7284144	7284567	1	7285059	7289778	AT1G20920	493
1	7287373	7287505	1	7285059	7289778	AT1G20920	0
1	7313001	7313089	1	7313081	7313227	AT1G20967	0
1	7313091	7313192	1	7313081	7313227	AT1G20967	0
1	7323750	7323843	1	7324588	7329385	AT1G20980	746
1	7344285	7344673	1	7346156	7346973	AT1G21010	1484
1	7348613	7348990	1	7346156	7346973	AT1G21010	-1641
1	7365140	7366045	1	7366775	7367678	AT1G21050	731
1	7392159	7392497	1	7389981	7391553	AT1G21110	-607
1	7392750	7393594	1	7389981	7391553	AT1G21110	-1198
1	7394269	7394864	1	7395228	7396773	AT1G21120	365
1	7406697	7406800	1	7406296	7407764	AT1G21150	0
1	7420039	7420060	1	7419678	7420903	AT1G21190	0
1	7429789	7430518	1	7429980	7432346	AT1G21230	0
1	7430520	7430685	1	7429980	7432346	AT1G21230	0
1	7430688	7432257	1	7429980	7432346	AT1G21230	0
1	7432270	7432480	1	7429980	7432346	AT1G21230	0
1	7433045	7433202	1	7429980	7432346	AT1G21230	-700
1	7443795	7444220	1	7444931	7447549	AT1G21270	712
1	7452091	7452182	1	7453236	7455009	AT1G21310	1055
1	7452308	7452796	1	7453236	7455009	AT1G21310	441
1	7475068	7475262	1	7476087	7476869	AT1G21340	826
1	7475263	7475503	1	7476087	7476869	AT1G21340	585
1	7475507	7475754	1	7476087	7476869	AT1G21340	334
1	7476360	7476479	1	7476087	7476869	AT1G21340	0
1	7495610	7495671	1	7493426	7496710	AT1G21400	0
1	7504715	7505561	1	7502159	7504175	AT1G21440	-541
1	7505681	7506172	1	7502159	7504175	AT1G21440	-1507
1	7521735	7522167	1	7518946	7521504	AT1G21480	-232
1	7522170	7522983	1	7518946	7521504	AT1G21480	-667
1	7525237	7525622	1	7524086	7524631	AT1G21475	-607
1	7528088	7528501	1	7529882	7531025	AT1G21500	1382
1	7540961	7541965	1	7542830	7543077	AT1G21528	866
1	7544337	7544631	1	7545151	7546936	AT1G21530	521
1	7566755	7566881	1	7566232	7569902	AT1G21590	0
1	7602266	7602376	1	7592664	7604229	AT1G21650	0
1	7602266	7602376	1	7600805	7604215	AT1G21651	0
1	7604794	7605398	1	7605699	7609065	AT1G21660	302
1	7665249	7665660	1	7665664	7665936	AT1G21835	5
1	7665671	7666198	1	7665664	7665936	AT1G21835	0
1	7675770	7675884	1	7675502	7675971	AT1G21864	0
1	7683018	7683450	1	7682584	7685662	AT1G21890	0
1	7694253	7694659	1	7690802	7692438	AT1G21900	-1816
1	7709947	7710029	1	7710423	7710725	AT1G21925	395
1	7710143	7711219	1	7710423	7710725	AT1G21925	0
1	7711224	7712477	1	7712211	7712513	AT1G21928	0
1	7714616	7715147	1	7715170	7716975	AT1G21940	24
1	7715148	7715219	1	7715170	7716975	AT1G21940	0
1	7717272	7717958	1	7715170	7716975	AT1G21940	-298
1	7718109	7718273	1	7715170	7716975	AT1G21940	-1135
1	7718634	7718746	1	7715170	7716975	AT1G21940	-1660
1	7718963	7719055	1	7715170	7716975	AT1G21940	-1989
1	7721255	7721363	1	7723259	7723954	AT1G21950	1897
1	7721913	7722054	1	7723259	7723954	AT1G21950	1206
1	7722238	7722808	1	7723259	7723954	AT1G21950	452
1	7724698	7724813	1	7723259	7723954	AT1G21950	-745
1	7724814	7724948	1	7723259	7723954	AT1G21950	-861
1	7724949	7725902	1	7725972	7726586	AT1G21960	71
1	7729916	7730207	1	7727577	7729617	AT1G21970	-300
1	7744979	7745439	1	7744189	7747785	AT1G22000	0
1	7745441	7748184	1	7744189	7747785	AT1G22000	0
1	7748186	7748896	1	7744189	7747785	AT1G22000	-402
1	7750490	7750562	1	7749571	7750062	AT1G22010	-429
1	7760962	7762190	1	7759164	7760556	AT1G22030	-407
1	7766087	7766652	1	7767924	7770055	AT1G22040	1273
1	7783351	7784400	1	7785776	7786391	AT1G22065	1377
1	7786993	7787685	1	7787391	7787525	AT1G22067	0
1	7787789	7788009	1	7787391	7787525	AT1G22067	-265
1	7798502	7798586	1	7798023	7800228	AT1G22100	0
1	7808752	7809275	1	7806309	7809632	AT1G22120	0
1	7810142	7810316	1	7806309	7809632	AT1G22120	-511
1	7810343	7810590	1	7806309	7809632	AT1G22120	-712
1	7810739	7812258	1	7812387	7814264	AT1G22130	130
1	7816077	7816308	1	7814763	7815631	AT1G22140	-447
1	7818579	7818657	1	7818361	7821344	AT1G22150	0
1	7820636	7820721	1	7818361	7821344	AT1G22150	0
1	7833117	7834184	1	7835782	7837288	AT1G22190	1599
1	7837802	7837939	1	7837591	7840788	AT1G22200	0
1	7845859	7846218	1	7846602	7847802	AT1G22220	385
1	7848103	7848149	1	7846602	7847802	AT1G22220	-302
1	7848272	7848622	1	7846602	7847802	AT1G22220	-471
1	7851628	7851813	1	7849861	7851122	AT1G22230	-507
1	7851814	7852775	1	7853084	7854963	AT1G22240	310
1	7881765	7881808	1	7881537	7883742	AT1G22310	0
1	7887373	7887757	1	7886542	7889534	AT1G22330	0
1	7903596	7903777	1	7903660	7906673	AT1G22400	0
1	7904641	7904669	1	7903660	7906673	AT1G22400	0
1	7908280	7908627	1	7903660	7906673	AT1G22400	-1608
1	7917472	7917777	1	7916076	7917518	AT1G22420	0
1	7935554	7936123	1	7934162	7935382	AT1G22480	-173
1	7936512	7936994	1	7934162	7935382	AT1G22480	-1131
1	7959412	7959953	1	7955493	7958442	AT1G22530	-971
1	7959958	7960669	1	7955493	7958442	AT1G22530	-1517
1	7969077	7970147	1	7966533	7968641	AT1G22550	-437
1	7970153	7970277	1	7966533	7968641	AT1G22550	-1513
1	7970279	7974166	1	7966533	7968641	AT1G22550	-1639
1	7974167	7974672	1	7976620	7978573	AT1G22570	1949
1	7975830	7976708	1	7976620	7978573	AT1G22570	0
1	7980948	7981041	1	7981740	7984334	AT1G22590	700
1	7981081	7981414	1	7981740	7984334	AT1G22590	327
1	7985045	7985718	1	7981740	7984334	AT1G22590	-712
1	7985720	7985951	1	7987141	7989217	AT1G22600	1191
1	7985952	7986553	1	7987141	7989217	AT1G22600	589
1	8014595	8014614	1	8013382	8015991	AT1G22650	0
1	8016420	8016630	1	8016126	8016287	AT1G22651	-134
1	8024597	8025035	1	8024967	8026356	AT1G22680	0
1	8027360	8027623	1	8027294	8028168	AT1G22690	0
1	8043812	8044685	1	8044232	8045665	AT1G22720	0
1	8052859	8054278	1	8050860	8052930	AT1G22750	0
1	8078935	8079003	1	8076573	8079116	AT1G22830	0
1	8089009	8089068	1	8083400	8089236	AT1G22860	0
1	8112369	8113860	1	8109714	8112051	AT1G22920	-319
1	8114715	8116500	1	8117339	8122127	AT1G22930	840
1	8116618	8116848	1	8117339	8122127	AT1G22930	492
1	8138868	8139019	1	8139165	8140202	AT1G22990	147
1	8153970	8154418	1	8150070	8153530	AT1G23020	-441
1	8159651	8161797	1	8156646	8159077	AT1G23030	-575
1	8166024	8166148	1	8164959	8165862	AT1G23040	-163
1	8169341	8170432	1	8168443	8169267	AT1G23050	-75
1	8174297	8174386	1	8173823	8175819	AT1G23070	0
1	8174563	8174636	1	8173823	8175819	AT1G23070	0
1	8178262	8178588	1	8177832	8177996	AT1G23074	-267
1	8189674	8190746	1	8184952	8189064	AT1G23090	-611
1	8200501	8200646	1	8200383	8201235	AT1G23130	0
1	8200758	8201475	1	8200383	8201235	AT1G23130	0
1	8201478	8201605	1	8200383	8201235	AT1G23130	-244
1	8204407	8205706	1	8203962	8204255	AT1G23145	-153
1	8230261	8230439	1	8230209	8230775	AT1G23201	0
1	8234299	8234333	1	8233997	8234893	AT1G23205	0
1	8235447	8240018	1	8240174	8242129	AT1G23210	157
1	8252321	8252705	1	8252715	8254625	AT1G23240	11
1	8254677	8255086	1	8252715	8254625	AT1G23240	-53
1	8266577	8266652	1	8263827	8266048	AT1G23300	-530
1	8266658	8266747	1	8263827	8266048	AT1G23300	-611
1	8266761	8267902	1	8268404	8271933	AT1G23310	503
1	8272254	8272413	1	8268404	8271933	AT1G23310	-322
1	8272421	8273212	1	8273423	8275350	AT1G23320	212
1	8275757	8276049	1	8273423	8275350	AT1G23320	-408
1	8276051	8276191	1	8273423	8275350	AT1G23320	-702
1	8276193	8276508	1	8273423	8275350	AT1G23320	-844
1	8276510	8279092	1	8279588	8281891	AT1G23330	497
1	8282753	8283291	1	8283644	8286832	AT1G23340	354
1	8283294	8284171	1	8283644	8286832	AT1G23340	0
1	8287455	8288873	1	8283644	8286832	AT1G23340	-624
1	8289192	8291628	1	8293595	8294264	AT1G23350	1968
1	8291949	8292690	1	8293595	8294264	AT1G23350	906
1	8318910	8320896	1	8317396	8319483	AT1G23420	0
1	8331636	8331702	1	8330055	8330938	AT1G23465	-699
1	8336032	8336278	1	8333020	8336385	AT1G23480	0
1	8370915	8371351	1	8371020	8371106	AT1G23650	0
1	8371362	8371651	1	8371609	8372845	AT1G23660	0
1	8374507	8374631	1	8373282	8375897	AT1G23670	0
1	8374843	8375170	1	8373282	8375897	AT1G23670	0
1	8378057	8378148	1	8377262	8378769	AT1G23690	0
1	8389107	8389445	1	8388655	8391540	AT1G23720	0
1	8390569	8391591	1	8388655	8391540	AT1G23720	0
1	8392096	8392574	1	8388655	8391540	AT1G23720	-557
1	8408830	8409262	1	8406686	8408525	AT1G23780	-306
1	8409267	8409301	1	8409963	8412041	AT1G23790	663
1	8409305	8409670	1	8409963	8412041	AT1G23790	294
1	8428253	8428362	1	8427356	8429498	AT1G23860	0
1	8452094	8452787	1	8451068	8451289	AT1G23910	-806
1	8453236	8453682	1	8451068	8451289	AT1G23910	-1948
1	8460194	8460293	1	8461909	8465943	AT1G23935	1617
1	8461321	8461690	1	8461909	8465943	AT1G23935	220
1	8461695	8461835	1	8461909	8465943	AT1G23935	75
1	8471545	8472254	1	8469534	8471417	AT1G23950	-129
1	8472357	8474067	1	8469534	8471417	AT1G23950	-941
1	8475821	8476473	1	8478407	8480316	AT1G23960	1935
1	8476863	8477482	1	8478407	8480316	AT1G23960	926
1	8477865	8478073	1	8478407	8480316	AT1G23960	335
1	8478083	8478248	1	8478407	8480316	AT1G23960	160
1	8494990	8495429	1	8496057	8496566	AT1G24000	629
1	8497230	8497759	1	8496057	8496566	AT1G24000	-665
1	8512025	8512115	1	8510401	8510967	AT1G24062	-1059
1	8512447	8513191	1	8510401	8510967	AT1G24062	-1481
1	8515309	8515718	1	8516238	8519734	AT1G24070	521
1	8528490	8528503	1	8527838	8528818	AT1G24110	0
1	8538561	8539035	1	8536045	8537387	AT1G24140	-1175
1	8539147	8539303	1	8541027	8541739	AT1G24145	1725
1	8539425	8539997	1	8541027	8541739	AT1G24145	1031
1	8540260	8540643	1	8541027	8541739	AT1G24145	385
1	8543527	8544012	1	8542446	8543474	AT1G24147	-54
1	8571059	8571383	1	8571173	8572377	AT1G24200	0
1	8573142	8573582	1	8573549	8575156	AT1G24210	0
1	8576840	8578440	1	8578658	8582413	AT1G24220	219
1	8584542	8584592	1	8584039	8585135	AT1G24230	0
1	8590783	8591717	1	8592078	8592989	AT1G24256	362
1	8592121	8592293	1	8592078	8592989	AT1G24256	0
1	8620897	8623685	1	8624061	8626405	AT1G24310	377
1	8627159	8627267	1	8626315	8630971	AT1G24320	0
1	8643517	8643608	1	8640582	8643478	AT1G24360	-40
1	8643634	8643766	1	8640582	8643478	AT1G24360	-157
1	8643781	8644591	1	8640582	8643478	AT1G24360	-304
1	8644697	8644810	1	8640582	8643478	AT1G24360	-1220
1	8644937	8646715	1	8646056	8647609	AT1G24380	0
1	8646954	8647062	1	8646056	8647609	AT1G24380	0
1	8647290	8647412	1	8646056	8647609	AT1G24380	0
1	8647564	8647647	1	8646056	8647609	AT1G24380	0
1	8647802	8648622	1	8648099	8648694	AT1G24388	0
1	8647802	8648622	1	8648201	8648995	AT1G24390	0
1	8648625	8648869	1	8648099	8648694	AT1G24388	0
1	8648625	8648869	1	8648201	8648995	AT1G24390	0
1	8648882	8650324	1	8648201	8648995	AT1G24390	0
1	8651516	8651590	1	8651407	8653828	AT1G24400	0
1	8655985	8656078	1	8655246	8655650	AT1G24405	-336
1	8656109	8656205	1	8655246	8655650	AT1G24405	-460
1	8661263	8661450	1	8662019	8663964	AT1G24440	570
1	8672688	8673137	1	8665874	8672651	AT1G24460	-38
1	8673271	8673496	1	8674056	8676408	AT1G24470	561
1	8673830	8674398	1	8674056	8676408	AT1G24470	0
1	8681759	8682146	1	8678858	8681894	AT1G24485	0
1	8689779	8691786	1	8688629	8689268	AT1G24520	-512
1	8691791	8692292	1	8693227	8694705	AT1G24530	936
1	8707669	8707729	1	8707197	8709589	AT1G24570	0
1	8708319	8708582	1	8707197	8709589	AT1G24570	0
1	8716532	8716651	1	8714389	8715309	AT1G24590	-1224
1	8718370	8718709	1	8720309	8720721	AT1G24600	1601
1	8722983	8723152	1	8720651	8722746	AT1G24610	-238
1	8723153	8723563	1	8723712	8724459	AT1G24620	150
1	8723568	8723645	1	8723712	8724459	AT1G24620	68
1	8723972	8724113	1	8723712	8724459	AT1G24620	0
1	8728506	8729823	1	8725883	8727212	AT1G24625	-1295
1	8731786	8732778	1	8734570	8737315	AT1G24650	1793
1	8732783	8734012	1	8734570	8737315	AT1G24650	559
1	8737888	8738203	1	8734570	8737315	AT1G24650	-574
1	8738209	8739000	1	8734570	8737315	AT1G24650	-895
1	8740491	8740693	1	8741940	8755558	AT1G24706	1248
1	8740696	8741700	1	8741940	8755558	AT1G24706	241
1	8764337	8764914	1	8759533	8763355	AT1G24764	-983
1	8765031	8765188	1	8759533	8763355	AT1G24764	-1677
1	8765499	8765697	1	8767562	8769438	AT1G24793	1866
1	8775770	8775849	1	8774997	8777882	AT1G24822	0
1	8796614	8796651	1	8798483	8806360	AT1G25054	1833
1	8797909	8798250	1	8798483	8806360	AT1G25054	234
1	8812658	8812716	1	8811905	8814788	AT1G25097	0
1	8831333	8831601	1	8829564	8830340	AT1G25180	-994
1	8831877	8832006	1	8833018	8835112	AT1G25210	1013
1	8847064	8847133	1	8845231	8846493	AT1G25240	-572
1	8858344	8858419	1	8857726	8859909	AT1G25270	0
1	8869414	8871126	1	8867108	8869092	AT1G25290	-323
1	8879952	8880082	1	8877857	8880310	AT1G25320	0
1	8886484	8886977	1	8885081	8886398	AT1G25340	-87
1	8899165	8899332	1	8897755	8899102	AT1G25370	-64
1	8899533	8899653	1	8897755	8899102	AT1G25370	-432
1	8899820	8900108	1	8900153	8903257	AT1G25375	46
1	8915495	8915617	1	8914191	8915219	AT1G25410	-277
1	8924655	8924720	1	8922700	8923331	AT1G25425	-1325
1	8931642	8932101	1	8933716	8935460	AT1G25440	1616
1	8932106	8932556	1	8933716	8935460	AT1G25440	1161
1	8932558	8933331	1	8933716	8935460	AT1G25440	386
1	8935917	8936527	1	8933716	8935460	AT1G25440	-458
1	9000365	9000490	1	8996768	8999860	AT1G25580	-506
1	9000900	9001535	1	9002285	9004646	AT1G25682	751
1	9004735	9004901	1	9002285	9004646	AT1G25682	-90
1	9005080	9005279	1	9002285	9004646	AT1G25682	-435
1	9005598	9005688	1	9002285	9004646	AT1G25682	-953
1	9006580	9007085	1	9002285	9004646	AT1G25682	-1935
1	9014890	9016028	1	9016252	9017450	AT1G25988	225
1	9017683	9018790	1	9016252	9017450	AT1G25988	-234
1	9018791	9018870	1	9016252	9017450	AT1G25988	-1342
1	9018902	9019549	1	9020380	9022769	AT1G26090	832
1	9024702	9024774	1	9024345	9027786	AT1G26110	0
1	9033907	9033956	1	9033218	9038577	AT1G26130	0
1	9061904	9062805	1	9063471	9064914	AT1G26200	667
1	9077475	9078048	1	9078140	9079576	AT1G26240	93
1	9078075	9078331	1	9078140	9079576	AT1G26240	0
1	9081606	9081850	1	9083838	9085464	AT1G26250	1989
1	9082646	9082910	1	9083838	9085464	AT1G26250	929
1	9082918	9083242	1	9083838	9085464	AT1G26250	597
1	9089082	9089092	1	9086853	9089378	AT1G26260	0
1	9105835	9106529	1	9105038	9107189	AT1G26320	0
1	9126037	9127457	1	9126737	9128528	AT1G26380	0
1	9130090	9130536	1	9130017	9131779	AT1G26390	0
1	9133008	9133369	1	9133291	9134874	AT1G26400	0
1	9133438	9133621	1	9133291	9134874	AT1G26400	0
1	9133622	9133781	1	9133291	9134874	AT1G26400	0
1	9135503	9138409	1	9138675	9140439	AT1G26410	267
1	9138757	9139145	1	9138675	9140439	AT1G26410	0
1	9140845	9141112	1	9138675	9140439	AT1G26410	-407
1	9141720	9141770	1	9141567	9143304	AT1G26420	0
1	9141877	9142074	1	9141567	9143304	AT1G26420	0
1	9146449	9147061	1	9143967	9146050	AT1G26440	-400
1	9147911	9148196	1	9148710	9150250	AT1G26450	515
1	9174190	9175701	1	9171130	9172940	AT1G26550	-1251
1	9175810	9177024	1	9178378	9181835	AT1G26560	1355
1	9177130	9178326	1	9178378	9181835	AT1G26560	53
1	9187568	9188677	1	9184606	9187505	AT1G26580	-64
1	9188778	9189002	1	9189624	9190709	AT1G26590	623
1	9192765	9192921	1	9191607	9192401	AT1G26600	-365
1	9200393	9200976	1	9195838	9199669	AT1G26620	-725
1	9201267	9201320	1	9195838	9199669	AT1G26620	-1599
1	9201465	9201999	1	9195838	9199669	AT1G26620	-1797
1	9204011	9205521	1	9205836	9207383	AT1G26630	316
1	9234821	9234939	1	9234303	9234812	AT1G26720	-10
1	9235804	9237412	1	9234303	9234812	AT1G26720	-993
1	9239604	9239978	1	9241435	9244650	AT1G26730	1458
1	9244395	9244484	1	9241435	9244650	AT1G26730	0
1	9250447	9250635	1	9250224	9251644	AT1G26761	0
1	9252936	9253162	1	9253631	9254167	AT1G26762	470
1	9274174	9274199	1	9273857	9275312	AT1G26790	0
1	9281358	9281502	1	9280955	9281560	AT1G26797	0
1	9282721	9282947	1	9281791	9282341	AT1G26798	-381
1	9283406	9283665	1	9283873	9284438	AT1G26799	209
1	9304736	9305157	1	9300873	9304328	AT1G26850	-409
1	9305349	9306308	1	9300873	9304328	AT1G26850	-1022
1	9314152	9314251	1	9312856	9314983	AT1G26870	0
1	9332974	9333050	1	9330956	9331105	AT1G26921	-1870
1	9335396	9335706	1	9336057	9337786	AT1G26930	352
1	9335840	9336065	1	9336057	9337786	AT1G26930	0
1	9353015	9353044	1	9351454	9352761	AT1G26945	-255
1	9353737	9354416	1	9351454	9352761	AT1G26945	-977
1	9357821	9358061	1	9355920	9357460	AT1G26960	-362
1	9362423	9362627	1	9359682	9361833	AT1G26970	-591
1	9366828	9369319	1	9364996	9365610	AT1G26976	-1219
1	9371891	9372053	1	9373926	9376720	AT1G27000	1874
1	9372056	9373397	1	9373926	9376720	AT1G27000	530
1	9373402	9373495	1	9373926	9376720	AT1G27000	432
1	9373496	9373748	1	9373926	9376720	AT1G27000	179
1	9379864	9379940	1	9378559	9380692	AT1G27020	0
1	9384041	9384372	1	9381803	9383984	AT1G27030	-58
1	9384622	9385046	1	9381803	9383984	AT1G27030	-639
1	9385996	9386623	1	9386784	9390042	AT1G27040	162
1	9412343	9412675	1	9412820	9417504	AT1G27110	146
1	9416691	9417230	1	9412820	9417504	AT1G27110	0
1	9417880	9418430	1	9412820	9417504	AT1G27110	-377
1	9418542	9418961	1	9412820	9417504	AT1G27110	-1039
1	9432237	9432455	1	9429047	9432274	AT1G27150	0
1	9432237	9432455	1	9432418	9433190	AT1G27160	0
1	9450198	9450261	1	9449549	9451750	AT1G27200	0
1	9450362	9450463	1	9449549	9451750	AT1G27200	0
1	9454022	9454336	1	9455368	9458026	AT1G27210	1033
1	9456052	9456102	1	9455368	9458026	AT1G27210	0
1	9464880	9465497	1	9463806	9465444	AT1G27220	0
1	9465499	9465742	1	9463806	9465444	AT1G27220	-56
1	9467156	9467486	1	9466237	9467076	AT1G27240	-81
1	9467619	9467974	1	9466237	9467076	AT1G27240	-544
1	9468813	9469168	1	9468568	9469634	AT1G27250	0
1	9470275	9470305	1	9469948	9470967	AT1G27260	0
1	9472417	9472480	1	9472077	9473149	AT1G27270	0
1	9545457	9545586	1	9544514	9546285	AT1G27480	0
1	9546743	9549067	1	9546373	9547073	AT1G27490	0
1	9549230	9549845	1	9551451	9554139	AT1G27500	1607
1	9550272	9551085	1	9551451	9554139	AT1G27500	367
1	9552231	9552530	1	9551451	9554139	AT1G27500	0
1	9553747	9553774	1	9551451	9554139	AT1G27500	0
1	9564284	9565999	1	9562591	9563963	AT1G27530	-322
1	9572255	9572605	1	9574550	9575189	AT1G27565	1946
1	9572610	9575008	1	9574550	9575189	AT1G27565	0
1	9575130	9576029	1	9574550	9575189	AT1G27565	0
1	9575130	9576029	1	9575538	9582376	AT1G27570	0
1	9576044	9576917	1	9575538	9582376	AT1G27570	0
1	9576923	9576959	1	9575538	9582376	AT1G27570	0
1	9576974	9578779	1	9575538	9582376	AT1G27570	0
1	9578781	9580278	1	9575538	9582376	AT1G27570	0
1	9580279	9580343	1	9575538	9582376	AT1G27570	0
1	9580375	9584716	1	9575538	9582376	AT1G27570	0
1	9608982	9609266	1	9608418	9610542	AT1G27620	0
1	9615599	9615720	1	9614551	9616357	AT1G27650	0
1	9626497	9627285	1	9627572	9628496	AT1G27670	288
1	9629562	9630550	1	9631285	9634597	AT1G27680	736
1	9630556	9630656	1	9631285	9634597	AT1G27680	630
1	9630660	9631290	1	9631285	9634597	AT1G27680	0
1	9639815	9639886	1	9639024	9640151	AT1G27695	0
1	9676364	9676785	1	9671638	9676157	AT1G27770	-208
1	9676905	9677092	1	9671638	9676157	AT1G27770	-749
1	9677883	9678039	1	9671638	9676157	AT1G27770	-1727
1	9689585	9689846	1	9691628	9692560	AT1G27820	1783
1	9689995	9690100	1	9691628	9692560	AT1G27820	1529
1	9690801	9690962	1	9691628	9692560	AT1G27820	667
1	9691067	9691470	1	9691628	9692560	AT1G27820	159
1	9705978	9706903	1	9704558	9706238	AT1G27860	0
1	9705978	9706903	1	9706657	9707298	AT1G27870	0
1	9707031	9708141	1	9706657	9707298	AT1G27870	0
1	9708343	9708710	1	9708924	9714089	AT1G27880	215
1	9742427	9742562	1	9742188	9745787	AT1G27960	0
1	9746097	9746675	1	9746811	9748467	AT1G27970	137
1	9754194	9756704	1	9756674	9757963	AT1G28000	0
1	9756812	9757193	1	9756674	9757963	AT1G28000	0
1	9758736	9758822	1	9756674	9757963	AT1G28000	-774
1	9758842	9758972	1	9756674	9757963	AT1G28000	-880
1	9758993	9759733	1	9756674	9757963	AT1G28000	-1031
1	9759737	9760371	1	9762024	9762209	AT1G28007	1654
1	9761353	9761471	1	9762024	9762209	AT1G28007	554
1	9762471	9762807	1	9762024	9762209	AT1G28007	-263
1	9778312	9778734	1	9779138	9782700	AT1G28060	405
1	9811647	9812109	1	9812959	9815544	AT1G28120	851
1	9812278	9812444	1	9812959	9815544	AT1G28120	516
1	9812604	9812663	1	9812959	9815544	AT1G28120	297
1	9816078	9816216	1	9812959	9815544	AT1G28120	-535
1	9816227	9816337	1	9812959	9815544	AT1G28120	-684
1	9816619	9817748	1	9812959	9815544	AT1G28120	-1076
1	9829191	9829375	1	9829261	9829584	AT1G28135	0
1	9829380	9829488	1	9829261	9829584	AT1G28135	0
1	9836468	9837042	1	9834943	9835904	AT1G28150	-565
1	9837143	9838023	1	9834943	9835904	AT1G28150	-1240
1	9842692	9842757	1	9843075	9845002	AT1G28180	319
1	9844002	9844036	1	9843075	9845002	AT1G28180	0
1	9852650	9853730	1	9850147	9852366	AT1G28200	-285
1	9853884	9854504	1	9854546	9860158	AT1G28210	43
1	9862520	9863442	1	9862073	9864606	AT1G28230	0
1	9865318	9865772	1	9862073	9864606	AT1G28230	-713
1	9865876	9866623	1	9862073	9864606	AT1G28230	-1271
1	9866873	9866999	1	9868316	9872211	AT1G28240	1318
1	9867134	9867520	1	9868316	9872211	AT1G28240	797
1	9878521	9878591	1	9875600	9879267	AT1G28260	0
1	9879663	9880355	1	9875600	9879267	AT1G28260	-397
1	9883749	9884203	1	9883038	9883870	AT1G28270	0
1	9900317	9901059	1	9896867	9899876	AT1G28300	-442
1	9901687	9901827	1	9903567	9904010	AT1G28304	1741
1	9901828	9901901	1	9903567	9904010	AT1G28304	1667
1	9903307	9904432	1	9903567	9904010	AT1G28304	0
1	9907236	9907374	1	9907202	9907615	AT1G28306	0
1	9908504	9909349	1	9909020	9909127	AT1G28307	0
1	9909356	9909776	1	9909020	9909127	AT1G28307	-230
1	9915294	9916520	1	9911898	9913837	AT1G28310	-1458
1	9918367	9919429	1	9920507	9924488	AT1G28320	1079
1	9925029	9926190	1	9920507	9924488	AT1G28320	-542
1	9926204	9926328	1	9920507	9924488	AT1G28320	-1717
1	9926430	9926608	1	9920507	9924488	AT1G28320	-1943
1	9931377	9931526	1	9931934	9933451	AT1G28327	409
1	9938957	9939697	1	9940175	9943549	AT1G28340	479
1	9941427	9941571	1	9940175	9943549	AT1G28340	0
1	9955366	9955900	1	9955969	9956940	AT1G28370	70
1	9958206	9958940	1	9955969	9956940	AT1G28370	-1267
1	9999737	9999818	1	9996824	10000447	AT1G28440	0
1	10003576	10003748	1	10003966	10004523	AT1G28450	219
1	10005689	10005824	1	10006230	10006778	AT1G28460	407
1	10005830	10006029	1	10006230	10006778	AT1G28460	202
1	10006908	10007004	1	10006230	10006778	AT1G28460	-131
1	10007196	10008861	1	10006230	10006778	AT1G28460	-419
1	10013189	10013685	1	10013474	10014073	AT1G28480	0
1	10021270	10023600	1	10023876	10026295	AT1G28510	277
1	10027009	10027160	1	10023876	10026295	AT1G28510	-715
1	10036738	10036815	1	10035664	10036956	AT1G28540	0
1	10037528	10037579	1	10036966	10037698	AT1G28550	0
1	10044803	10044840	1	10044337	10046442	AT1G28580	0
1	10048720	10048729	1	10047276	10049300	AT1G28590	0
1	10050131	10050288	1	10051001	10053117	AT1G28600	714
1	10050639	10051043	1	10051001	10053117	AT1G28600	0
1	10055827	10056047	1	10053617	10055731	AT1G28610	-97
1	10060259	10060482	1	10058456	10063460	AT1G28630	0
1	10060628	10061154	1	10058456	10063460	AT1G28630	0
1	10063176	10063293	1	10058456	10063460	AT1G28630	0
1	10064427	10064720	1	10058456	10063460	AT1G28630	-968
1	10078727	10078791	1	10078189	10080029	AT1G28680	0
1	10084339	10084396	1	10083500	10085030	AT1G28700	0
1	10085950	10086012	1	10086600	10089772	AT1G28710	589
1	10114590	10115090	1	10113018	10114340	AT1G29000	-251
1	10115141	10115334	1	10113018	10114340	AT1G29000	-802
1	10118812	10118920	1	10117715	10119085	AT1G29010	0
1	10123620	10124104	1	10124348	10127068	AT1G29025	245
1	10136674	10136848	1	10136230	10139208	AT1G29050	0
1	10140391	10140640	1	10136230	10139208	AT1G29050	-1184
1	10152326	10153553	1	10149791	10151360	AT1G29070	-967
1	10154573	10156945	1	10157494	10158674	AT1G29080	550
1	10158895	10159893	1	10157494	10158674	AT1G29080	-222
1	10160175	10161099	1	10157494	10158674	AT1G29080	-1502
1	10161380	10161903	1	10162983	10164452	AT1G29090	1081
1	10167663	10167738	1	10169084	10169619	AT1G29100	1347
1	10169751	10169997	1	10169084	10169619	AT1G29100	-133
1	10173212	10173423	1	10171683	10173071	AT1G29110	-142
1	10173760	10174133	1	10174187	10178521	AT1G29120	55
1	10182214	10182477	1	10180518	10182703	AT1G29150	0
1	10186052	10186426	1	10183797	10184324	AT1G29160	-1729
1	10195933	10196311	1	10190214	10194900	AT1G29170	-1034
1	10196418	10197530	1	10198764	10200255	AT1G29179	1235
1	10199751	10199918	1	10198764	10200255	AT1G29179	0
1	10199751	10199918	1	10199628	10200962	AT1G29180	0
1	10203174	10203213	1	10202536	10203396	AT1G29195	0
1	10205304	10205367	1	10202536	10203396	AT1G29195	-1909
1	10206509	10207030	1	10207822	10210622	AT1G29200	793
1	10207594	10207625	1	10207822	10210622	AT1G29200	198
1	10208840	10208908	1	10207822	10210622	AT1G29200	0
1	10209225	10209329	1	10207822	10210622	AT1G29200	0
1	10215654	10215797	1	10214860	10216422	AT1G29230	0
1	10221050	10221377	1	10216779	10219846	AT1G29240	-1205
1	10221785	10222464	1	10223266	10224727	AT1G29250	803
1	10238885	10240458	1	10236367	10237467	AT1G29280	-1419
1	10262983	10263250	1	10264395	10266818	AT1G29340	1146
1	10265931	10266500	1	10264395	10266818	AT1G29340	0
1	10284200	10284231	1	10284121	10285970	AT1G29380	0
1	10314446	10315603	1	10310245	10314048	AT1G29470	-399
1	10315608	10315772	1	10310245	10314048	AT1G29470	-1561
1	10316169	10316231	1	10317936	10318711	AT1G29480	1706
1	10316984	10317066	1	10317936	10318711	AT1G29480	871
1	10321418	10321441	1	10321210	10321864	AT1G29500	0
1	10327670	10327720	1	10327371	10328105	AT1G29540	0
1	10329401	10329626	1	10330514	10332326	AT1G29550	889
1	10329945	10330149	1	10330514	10332326	AT1G29550	366
1	10342956	10343017	1	10339937	10342848	AT1G29590	-109
1	10346896	10347343	1	10347363	10349017	AT1G29620	21
1	10347466	10347663	1	10347363	10349017	AT1G29620	0
1	10348170	10348384	1	10347363	10349017	AT1G29620	0
1	10348727	10349437	1	10347363	10349017	AT1G29620	0
1	10348727	10349437	1	10349427	10353736	AT1G29630	0
1	10352269	10352429	1	10349427	10353736	AT1G29630	0
1	10356778	10359649	1	10355703	10356482	AT1G29640	-297
1	10378727	10378739	1	10377790	10378961	AT1G29680	0
1	10382911	10383184	1	10379020	10382123	AT1G29690	-789
1	10383185	10383290	1	10379020	10382123	AT1G29690	-1063
1	10383307	10384801	1	10384981	10387441	AT1G29700	181
1	10400905	10401021	1	10400564	10405874	AT1G29730	0
1	10401153	10401399	1	10400564	10405874	AT1G29730	0
1	10414328	10414440	1	10413881	10420524	AT1G29750	0
1	10420857	10421824	1	10413881	10420524	AT1G29750	-334
1	10423871	10423937	1	10422331	10424327	AT1G29760	0
1	10424974	10425098	1	10424576	10425801	AT1G29770	0
1	10443208	10443504	1	10441053	10445657	AT1G29830	0
1	10443945	10444186	1	10441053	10445657	AT1G29830	0
1	10472620	10472779	1	10472280	10473299	AT1G29910	0
1	10472979	10473207	1	10472280	10473299	AT1G29910	0
1	10475616	10475659	1	10474784	10475959	AT1G29920	0
1	10490249	10491173	1	10491698	10494598	AT1G29950	526
1	10496340	10496618	1	10496730	10497287	AT1G29962	113
1	10497409	10497690	1	10496730	10497287	AT1G29962	-123
1	10497692	10498061	1	10498310	10499462	AT1G29965	250
1	10506457	10507166	1	10503278	10506117	AT1G29980	-341
1	10507171	10507347	1	10507593	10509098	AT1G29990	247
1	10512658	10512981	1	10509211	10512468	AT1G30000	-191
1	10519827	10519997	1	10521120	10521215	AT1G30016	1124
1	10539348	10539412	1	10537648	10539831	AT1G30040	0
1	10540149	10540462	1	10537648	10539831	AT1G30040	-319
1	10545179	10546185	1	10545087	10545906	AT1G30060	0
1	10546189	10546504	1	10546591	10548151	AT1G30070	88
1	10554224	10555017	1	10550947	10553215	AT1G30080	-1010
1	10560103	10560164	1	10559561	10561423	AT1G30090	0
1	10560591	10560848	1	10559561	10561423	AT1G30090	0
1	10569952	10570724	1	10571340	10573365	AT1G30100	617
1	10579791	10579951	1	10581735	10584080	AT1G30110	1785
1	10580065	10580383	1	10581735	10584080	AT1G30110	1353
1	10591393	10592488	1	10587602	10589760	AT1G30130	-1634
1	10593575	10594741	1	10596492	10597239	AT1G30135	1752
1	10594842	10594923	1	10596492	10597239	AT1G30135	1570
1	10595249	10595806	1	10596492	10597239	AT1G30135	687
1	10597472	10599468	1	10598627	10599696	AT1G30140	0
1	10602446	10605473	1	10606210	10607810	AT1G30160	738
1	10623722	10624740	1	10625029	10627105	AT1G30200	290
1	10646481	10646950	1	10646987	10647511	AT1G30250	38
1	10652405	10653165	1	10651051	10651728	AT1G30260	-678
1	10654400	10654633	1	10654857	10658897	AT1G30270	225
1	10659343	10661850	1	10654857	10658897	AT1G30270	-447
1	10665749	10666262	1	10662663	10664668	AT1G30280	-1082
1	10681459	10681507	1	10680246	10682954	AT1G30320	0
1	10686160	10686230	1	10685822	10690838	AT1G30330	0
1	10688417	10688570	1	10685822	10690838	AT1G30330	0
1	10708034	10708846	1	10710079	10711664	AT1G30350	1234
1	10723349	10725320	1	10722197	10723247	AT1G30380	-103
1	10761962	10762047	1	10759475	10762394	AT1G30440	0
1	10775694	10775762	1	10770813	10775402	AT1G30460	-293
1	10775767	10777289	1	10770813	10775402	AT1G30460	-366
1	10777327	10777778	1	10779171	10786697	AT1G30470	1394
1	10778023	10778339	1	10779171	10786697	AT1G30470	833
1	10778340	10778363	1	10779171	10786697	AT1G30470	809
1	10778368	10778419	1	10779171	10786697	AT1G30470	753
1	10778420	10778959	1	10779171	10786697	AT1G30470	213
1	10799135	10799200	1	10796135	10800961	AT1G30490	0
1	10801221	10801643	1	10796135	10800961	AT1G30490	-261
1	10802357	10803557	1	10804450	10806319	AT1G30500	894
1	10804013	10804152	1	10804450	10806319	AT1G30500	299
1	10814008	10814653	1	10814659	10816583	AT1G30530	7
1	10825966	10826014	1	10824761	10826293	AT1G30560	0
1	10850222	10850283	1	10846513	10850628	AT1G30610	0
1	10852190	10853282	1	10854549	10858244	AT1G30620	1268
1	10866972	10867887	1	10868303	10871297	AT1G30650	417
1	10880728	10881092	1	10881597	10886425	AT1G30680	506
1	10915501	10916461	1	10918278	10920677	AT1G30760	1818
1	10920751	10921436	1	10918278	10920677	AT1G30760	-75
1	10922418	10925036	1	10923919	10926561	AT1G30780	0
1	10928322	10928448	1	10923919	10926561	AT1G30780	-1762
1	10930114	10931055	1	10932713	10934066	AT1G30790	1659
1	10931164	10931580	1	10932713	10934066	AT1G30790	1134
1	10931612	10932722	1	10932713	10934066	AT1G30790	0
1	10949710	10950160	1	10944913	10949458	AT1G30820	-253
1	10950289	10950703	1	10944913	10949458	AT1G30820	-832
1	10963913	10964009	1	10960941	10963182	AT1G30825	-732
1	10964136	10966705	1	10960941	10963182	AT1G30825	-955
1	10973588	10973741	1	10974445	10976298	AT1G30840	705
1	10981993	10984061	1	10985078	10986295	AT1G30850	1018
1	10987997	10988035	1	10986523	10989504	AT1G30860	0
1	10990340	10990483	1	10986523	10989504	AT1G30860	-837
1	10995777	10995906	1	10994321	10996134	AT1G30890	0
1	11002607	11002767	1	11000883	11002936	AT1G30910	0
1	11003221	11003279	1	11000883	11002936	AT1G30910	-286
1	11005545	11006862	1	11004242	11005444	AT1G30920	-102
1	11012691	11013030	1	11009888	11011792	AT1G30925	-900
1	11016000	11016465	1	11014783	11015913	AT1G30930	-88
1	11043908	11046904	1	11044631	11045466	AT1G30972	0
1	11047012	11049478	1	11046969	11047816	AT1G30974	0
1	11049482	11049872	1	11046969	11047816	AT1G30974	-1667
1	11049874	11051714	1	11052130	11053063	AT1G30990	417
1	11052832	11052866	1	11052130	11053063	AT1G30990	0
1	11054210	11054246	1	11053377	11054561	AT1G31000	0
1	11054489	11054523	1	11053377	11054561	AT1G31000	0
1	11059307	11059432	1	11057105	11058867	AT1G31020	-441
1	11068986	11069125	1	11069793	11072291	AT1G31040	669
1	11076046	11076436	1	11075627	11079240	AT1G31050	0
1	11079570	11079842	1	11075627	11079240	AT1G31050	-331
1	11083079	11083254	1	11084859	11088563	AT1G31070	1606
1	11087160	11087277	1	11084859	11088563	AT1G31070	0
1	11088741	11090656	1	11084859	11088563	AT1G31070	-179
1	11093776	11094133	1	11094407	11095649	AT1G31090	275
1	11095384	11095646	1	11094407	11095649	AT1G31090	0
1	11096806	11097725	1	11094407	11095649	AT1G31090	-1158
1	11102156	11104144	1	11104301	11107763	AT1G31120	158
1	11104694	11104897	1	11104301	11107763	AT1G31120	0
1	11106094	11106188	1	11104301	11107763	AT1G31120	0
1	11106536	11106685	1	11104301	11107763	AT1G31120	0
1	11109676	11109912	1	11104301	11107763	AT1G31120	-1914
1	11117353	11117768	1	11117993	11119785	AT1G31140	226
1	11120729	11120794	1	11120097	11122587	AT1G31150	0
1	11125657	11127299	1	11128732	11130239	AT1G31163	1434
1	11127306	11128533	1	11128732	11130239	AT1G31163	200
1	11128792	11129300	1	11128732	11130239	AT1G31163	0
1	11131387	11132886	1	11133410	11134844	AT1G31170	525
1	11139464	11140373	1	11140549	11142630	AT1G31175	177
1	11147509	11148437	1	11146923	11147678	AT1G31200	0
1	11148732	11148763	1	11146923	11147678	AT1G31200	-1055
1	11148771	11148831	1	11146923	11147678	AT1G31200	-1094
1	11149006	11149090	1	11146923	11147678	AT1G31200	-1329
1	11149426	11149539	1	11146923	11147678	AT1G31200	-1749
1	11152768	11156619	1	11156802	11158683	AT1G31220	184
1	11158063	11158106	1	11156802	11158683	AT1G31220	0
1	11165350	11165571	1	11163858	11164928	AT1G31240	-423
1	11173566	11175068	1	11175559	11177362	AT1G31260	492
1	11178636	11178991	1	11178349	11178658	AT1G31270	0
1	11180368	11180444	1	11181711	11185344	AT1G31280	1268
1	11202085	11202489	1	11198353	11200141	AT1G31310	-1945
1	11212215	11212665	1	11211807	11211914	AT1G31319	-302
1	11230354	11230684	1	11232333	11237530	AT1G31360	1650
1	11241554	11242437	1	11240451	11241099	AT1G31380	-456
1	11258986	11259744	1	11259872	11261209	AT1G31450	129
1	11276706	11277341	1	11277417	11278462	AT1G31510	77
1	11279413	11279462	1	11278983	11279639	AT1G31520	0
1	11279501	11279593	1	11278983	11279639	AT1G31520	0
1	11279595	11280200	1	11278983	11279639	AT1G31520	0
1	11280202	11280357	1	11278983	11279639	AT1G31520	-564
1	11280367	11280497	1	11281188	11282468	AT1G31530	692
1	11280614	11280986	1	11281188	11282468	AT1G31530	203
1	11283978	11284092	1	11281188	11282468	AT1G31530	-1511
1	11284195	11285083	1	11281188	11282468	AT1G31530	-1728
1	11286623	11287777	1	11288452	11293753	AT1G31540	676
1	11294549	11294636	1	11288452	11293753	AT1G31540	-797
1	11298208	11298390	1	11295525	11297379	AT1G31550	-830
1	11298395	11299517	1	11295525	11297379	AT1G31550	-1017
1	11306187	11310637	1	11311169	11311989	AT1G31580	533
1	11311954	11312812	1	11311169	11311989	AT1G31580	0
1	11312927	11313181	1	11312961	11316473	AT1G31600	0
1	11314591	11315029	1	11312961	11316473	AT1G31600	0
1	11315131	11315239	1	11312961	11316473	AT1G31600	0
1	11318192	11319540	1	11318528	11319547	AT1G31630	0
1	11320507	11320924	1	11318528	11319547	AT1G31630	-961
1	11322480	11324145	1	11322692	11324176	AT1G31640	0
1	11324826	11325621	1	11322692	11324176	AT1G31640	-651
1	11334173	11334449	1	11330956	11333540	AT1G31660	-634
1	11334940	11335245	1	11330956	11333540	AT1G31660	-1401
1	11351324	11352609	1	11349840	11355486	AT1G31710	0
1	11352948	11353362	1	11349840	11355486	AT1G31710	0
1	11357440	11357504	1	11356102	11357081	AT1G31720	-360
1	11365950	11366882	1	11365285	11369908	AT1G31740	0
1	11366886	11367817	1	11365285	11369908	AT1G31740	0
1	11367892	11368116	1	11365285	11369908	AT1G31740	0
1	11368120	11368660	1	11365285	11369908	AT1G31740	0
1	11368946	11371602	1	11365285	11369908	AT1G31740	0
1	11368946	11371602	1	11370659	11372077	AT1G31750	0
1	11378133	11378448	1	11374893	11377794	AT1G31770	-340
1	11400380	11400469	1	11399607	11406259	AT1G31810	0
1	11406913	11408097	1	11399607	11406259	AT1G31810	-655
1	11408951	11409507	1	11410875	11412204	AT1G31812	1369
1	11409648	11409925	1	11410875	11412204	AT1G31812	951
1	11410066	11410312	1	11410875	11412204	AT1G31812	564
1	11421109	11421530	1	11418625	11420837	AT1G31830	-273
1	11422008	11422455	1	11423059	11423684	AT1G31835	605
1	11427617	11428445	1	11423906	11426714	AT1G31840	-904
1	11432823	11433058	1	11430222	11433699	AT1G31850	0
1	11440654	11441148	1	11436719	11440109	AT1G31870	-546
1	11441152	11441629	1	11436719	11440109	AT1G31870	-1044
1	11452082	11453046	1	11450460	11451985	AT1G31885	-98
1	11456347	11456976	1	11457126	11461825	AT1G31910	151
1	11458679	11459086	1	11457126	11461825	AT1G31910	0
1	11466019	11466047	1	11464985	11469185	AT1G31930	0
1	11478880	11479768	1	11479133	11479654	AT1G31960	0
1	11486629	11486734	1	11488016	11489287	AT1G31990	1283
1	11487539	11487578	1	11488016	11489287	AT1G31990	439
1	11489015	11489873	1	11488016	11489287	AT1G31990	0
1	11489883	11489986	1	11488016	11489287	AT1G31990	-597
1	11490114	11491714	1	11488016	11489287	AT1G31990	-828
1	11504776	11506400	1	11508285	11508909	AT1G32000	1886
1	11506467	11507737	1	11508285	11508909	AT1G32000	549
1	11507740	11508042	1	11508285	11508909	AT1G32000	244
1	11508048	11508347	1	11508285	11508909	AT1G32000	0
1	11508491	11508780	1	11508285	11508909	AT1G32000	0
1	11508855	11509329	1	11508285	11508909	AT1G32000	0
1	11509334	11509660	1	11509341	11512040	AT1G32010	0
1	11509666	11510544	1	11509341	11512040	AT1G32010	0
1	11510547	11510572	1	11509341	11512040	AT1G32010	0
1	11510577	11511279	1	11509341	11512040	AT1G32010	0
1	11511284	11511358	1	11509341	11512040	AT1G32010	0
1	11511553	11511811	1	11509341	11512040	AT1G32010	0
1	11511816	11511889	1	11509341	11512040	AT1G32010	0
1	11511890	11512284	1	11509341	11512040	AT1G32010	0
1	11512288	11512772	1	11512552	11513067	AT1G32020	0
1	11512777	11512977	1	11512552	11513067	AT1G32020	0
1	11515876	11516123	1	11514594	11515595	AT1G32030	-282
1	11516124	11516242	1	11514594	11515595	AT1G32030	-530
1	11517213	11518742	1	11514594	11515595	AT1G32030	-1619
1	11526519	11526853	1	11528445	11531281	AT1G32050	1593
1	11527224	11527531	1	11528445	11531281	AT1G32050	915
1	11536601	11537163	1	11537342	11539800	AT1G32080	180
1	11550434	11551273	1	11552926	11558777	AT1G32120	1654
1	11551971	11552237	1	11552926	11558777	AT1G32120	690
1	11552238	11552305	1	11552926	11558777	AT1G32120	622
1	11563017	11563123	1	11562742	11564833	AT1G32140	0
1	11564626	11564931	1	11562742	11564833	AT1G32140	0
1	11585671	11586274	1	11586516	11589651	AT1G32180	243
1	11586285	11586622	1	11586516	11589651	AT1G32180	0
1	11588083	11588217	1	11586516	11589651	AT1G32180	0
1	11588233	11588376	1	11586516	11589651	AT1G32180	0
1	11588540	11588584	1	11586516	11589651	AT1G32180	0
1	11592570	11592825	1	11592955	11595982	AT1G32190	131
1	11609371	11609863	1	11607854	11609733	AT1G32220	0
1	11610242	11610319	1	11610114	11610625	AT1G32225	0
1	11610421	11610614	1	11610114	11610625	AT1G32225	0
1	11611432	11611659	1	11612118	11616218	AT1G32230	460
1	11617157	11617223	1	11612118	11616218	AT1G32230	-940
1	11617454	11618320	1	11612118	11616218	AT1G32230	-1237
1	11630624	11630975	1	11625700	11630626	AT1G32240	0
1	11631889	11632414	1	11625700	11630626	AT1G32240	-1264
1	11636704	11638006	1	11639843	11640343	AT1G32250	1838
1	11640225	11640271	1	11639843	11640343	AT1G32250	0
1	11643041	11644707	1	11642593	11644962	AT1G32270	0
1	11647853	11649076	1	11646220	11646816	AT1G32280	-1038
1	11649265	11650023	1	11650222	11650567	AT1G32290	200
1	11652061	11652175	1	11651342	11653365	AT1G32300	0
1	11652798	11652975	1	11651342	11653365	AT1G32300	0
1	11656542	11656896	1	11656986	11660376	AT1G32330	91
1	11660759	11662432	1	11661815	11662122	AT1G32337	0
1	11666364	11666484	1	11663070	11666058	AT1G32340	-307
1	11666585	11667149	1	11666977	11668690	AT1G32350	0
1	11668801	11670312	1	11666977	11668690	AT1G32350	-112
1	11675114	11675151	1	11672931	11675339	AT1G32360	0
1	11675862	11675965	1	11675531	11676748	AT1G32361	0
1	11678122	11678221	1	11676961	11678449	AT1G32370	0
1	11678517	11678799	1	11676961	11678449	AT1G32370	-69
1	11686153	11687234	1	11681752	11684478	AT1G32380	-1676
1	11688204	11688412	1	11689106	11691531	AT1G32400	695
1	11692103	11692294	1	11689106	11691531	AT1G32400	-573
1	11699686	11699833	1	11695611	11697896	AT1G32415	-1791
1	11700078	11700822	1	11701995	11702903	AT1G32420	1174
1	11700993	11701746	1	11701995	11702903	AT1G32420	250
1	11703452	11703526	1	11701995	11702903	AT1G32420	-550
1	11703645	11705412	1	11704932	11706325	AT1G32430	0
1	11706409	11707132	1	11704932	11706325	AT1G32430	-85
1	11707247	11707862	1	11704932	11706325	AT1G32430	-923
1	11708092	11708448	1	11704932	11706325	AT1G32430	-1768
1	11710327	11711979	1	11712162	11715112	AT1G32440	184
1	11716920	11716981	1	11715150	11719970	AT1G32450	0
1	11720401	11721973	1	11715150	11719970	AT1G32450	-432
1	11735407	11736315	1	11738118	11739326	AT1G32460	1804
1	11736502	11737865	1	11738118	11739326	AT1G32460	254
1	11737974	11738041	1	11738118	11739326	AT1G32460	78
1	11740621	11740849	1	11741083	11741990	AT1G32480	235
1	11750137	11750290	1	11749823	11752106	AT1G32500	0
1	11752228	11755201	1	11749823	11752106	AT1G32500	-123
1	11759119	11759188	1	11758211	11759280	AT1G32520	0
1	11764478	11765041	1	11759459	11762607	AT1G32530	-1872
1	11782413	11782700	1	11784057	11785637	AT1G32580	1358
1	11782959	11783051	1	11784057	11785637	AT1G32580	1007
1	11783198	11783542	1	11784057	11785637	AT1G32580	516
1	11788326	11788652	1	11788515	11789177	AT1G32585	0
1	11789336	11789525	1	11788515	11789177	AT1G32585	-160
1	11794020	11794346	1	11794802	11795683	AT1G32600	457
1	11811611	11811673	1	11811040	11812380	AT1G32660	0
1	11816928	11817019	1	11815664	11815976	AT1G32670	-953
1	11817052	11818783	1	11815664	11815976	AT1G32670	-1077
1	11822104	11822609	1	11820908	11821710	AT1G32690	-395
1	11823661	11823996	1	11820908	11821710	AT1G32690	-1952
1	11826232	11826848	1	11827433	11829759	AT1G32700	586
1	11829353	11829421	1	11827433	11829759	AT1G32700	0
1	11831994	11832280	1	11833113	11833706	AT1G32710	834
1	11832282	11832686	1	11833113	11833706	AT1G32710	428
1	11834107	11834155	1	11833113	11833706	AT1G32710	-402
1	11834268	11834790	1	11834902	11836631	AT1G32720	113
1	11834924	11836477	1	11834902	11836631	AT1G32720	0
1	11836641	11837778	1	11834902	11836631	AT1G32720	-11
1	11838582	11839509	1	11840910	11843257	AT1G32730	1402
1	11839652	11839888	1	11840910	11843257	AT1G32730	1023
1	11857073	11857167	1	11846247	11856765	AT1G32750	-309
1	11857213	11857567	1	11846247	11856765	AT1G32750	-449
1	11857568	11857770	1	11858211	11859292	AT1G32760	442
1	11859576	11860157	1	11858211	11859292	AT1G32760	-285
1	11861160	11861960	1	11860486	11860891	AT1G32763	-270
1	11863454	11863549	1	11865343	11866950	AT1G32770	1795
1	11864273	11864394	1	11865343	11866950	AT1G32770	950
1	11871263	11871954	1	11869825	11872926	AT1G32780	0
1	11878757	11878913	1	11874704	11877387	AT1G32790	-1371
1	11879664	11881143	1	11881810	11885843	AT1G32810	668
1	11885622	11885747	1	11881810	11885843	AT1G32810	0
1	11887051	11887426	1	11881810	11885843	AT1G32810	-1209
1	11887538	11887934	1	11881810	11885843	AT1G32810	-1696
1	11900452	11900881	1	11902629	11906900	AT1G32850	1749
1	11901081	11901367	1	11902629	11906900	AT1G32850	1263
1	11901592	11902126	1	11902629	11906900	AT1G32850	504
1	11910184	11911169	1	11911679	11913947	AT1G32870	511
1	11914002	11914099	1	11913928	11914735	AT1G32880	0
1	11914816	11914924	1	11913928	11914735	AT1G32880	-82
1	11926588	11926632	1	11925426	11926908	AT1G32910	0
1	11930540	11930947	1	11931203	11931801	AT1G32928	257
1	11935036	11935282	1	11931842	11934759	AT1G32930	-278
1	11935285	11935342	1	11931842	11934759	AT1G32930	-527
1	11935367	11936209	1	11931842	11934759	AT1G32930	-609
1	11936210	11936375	1	11937596	11940978	AT1G32940	1222
1	11942697	11942752	1	11941438	11944760	AT1G32950	0
1	11948166	11948303	1	11945307	11948650	AT1G32960	0
1	11952758	11952873	1	11953089	11953899	AT1G32975	217
1	11957812	11959687	1	11959287	11960591	AT1G33010	0
1	11959694	11961014	1	11959287	11960591	AT1G33010	0
1	11961016	11961463	1	11959287	11960591	AT1G33010	-426
1	11972919	11973320	1	11971308	11972578	AT1G33055	-342
1	11974781	11974918	1	11975340	11978521	AT1G33060	423
1	11975037	11975352	1	11975340	11978521	AT1G33060	0
1	11979694	11979929	1	11975340	11978521	AT1G33060	-1174
1	11980048	11980763	1	11975340	11978521	AT1G33060	-1528
1	11980877	11982098	1	11982889	11985299	AT1G33070	792
1	11982594	11982804	1	11982889	11985299	AT1G33070	86
1	11982814	11983657	1	11982889	11985299	AT1G33070	0
1	11983835	11983951	1	11982889	11985299	AT1G33070	0
1	11984182	11984643	1	11982889	11985299	AT1G33070	0
1	11984663	11985222	1	11982889	11985299	AT1G33070	0
1	11985290	11985517	1	11982889	11985299	AT1G33070	0
1	11987722	11988498	1	11985707	11990482	AT1G33080	0
1	11990776	11991008	1	11985707	11990482	AT1G33080	-295
1	11991801	11992696	1	11993298	11996712	AT1G33090	603
1	11998205	11998296	1	11997683	12001308	AT1G33100	0
1	11998663	11998770	1	11997683	12001308	AT1G33100	0
1	12008930	12010201	1	12004927	12008833	AT1G33110	-98
1	12012414	12013997	1	12010901	12012524	AT1G33120	0
1	12014001	12016845	1	12010901	12012524	AT1G33120	-1478
1	12020983	12022595	1	12023275	12024783	AT1G33140	681
1	12030614	12030713	1	12027084	12030539	AT1G33170	-76
1	12031942	12035961	1	12027084	12030539	AT1G33170	-1404
1	12050272	12050451	1	12046641	12050066	AT1G33230	-207
1	12055225	12055388	1	12051471	12054546	AT1G33240	-680
1	12058377	12058603	1	12057250	12059485	AT1G33250	0
1	12059770	12060550	1	12057250	12059485	AT1G33250	-286
1	12062009	12063746	1	12064509	12066376	AT1G33260	764
1	12070481	12071685	1	12068063	12070374	AT1G33270	-108
1	12076600	12076921	1	12074099	12076104	AT1G33290	-497
1	12076990	12080365	1	12081009	12083462	AT1G33320	645
1	12080367	12080911	1	12081009	12083462	AT1G33320	99
1	12083519	12084695	1	12081009	12083462	AT1G33320	-58
1	12088316	12088461	1	12087580	12088958	AT1G33340	0
1	12088822	12088855	1	12087580	12088958	AT1G33340	0
1	12097010	12098197	1	12091877	12096025	AT1G33360	-986
1	12098746	12098943	1	12099482	12104601	AT1G33390	540
1	12125465	12125588	1	12124237	12126481	AT1G33430	0
1	12128132	12128162	1	12127389	12130407	AT1G33440	0
1	12131181	12131857	1	12127389	12130407	AT1G33440	-775
1	12141903	12143657	1	12144515	12147208	AT1G33470	859
1	12155167	12155497	1	12152573	12154715	AT1G33500	-453
1	12165815	12167119	1	12162349	12164700	AT1G33540	-1116
1	12167122	12167668	1	12168768	12172005	AT1G33560	1101
1	12172534	12177285	1	12177777	12179413	AT1G33590	493
1	12182411	12182575	1	12180776	12182363	AT1G33600	-49
1	12183247	12184255	1	12180776	12182363	AT1G33600	-885
1	12184893	12185026	1	12187018	12187423	AT1G33607	1993
1	12185056	12185725	1	12187018	12187423	AT1G33607	1294
1	12185845	12185922	1	12187018	12187423	AT1G33607	1097
1	12186262	12187476	1	12187018	12187423	AT1G33607	0
1	12214973	12215451	1	12208308	12214182	AT1G33700	-792
1	12218513	12219089	1	12219371	12219502	AT1G33709	283
1	12222166	12223433	1	12220897	12224000	AT1G33720	0
1	12228599	12229027	1	12227279	12228460	AT1G33730	-140
1	12240315	12240637	1	12242126	12244462	AT1G33770	1490
1	12240836	12241053	1	12242126	12244462	AT1G33770	1074
1	12242247	12242352	1	12242126	12244462	AT1G33770	0
1	12243061	12243147	1	12242126	12244462	AT1G33770	0
1	12246762	12247323	1	12244585	12246188	AT1G33780	-575
1	12247540	12248222	1	12244585	12246188	AT1G33780	-1353
1	12255415	12255819	1	12256664	12260605	AT1G33790	846
1	12257491	12257927	1	12256664	12260605	AT1G33790	0
1	12262744	12264786	1	12261419	12262717	AT1G33800	-28
1	12269551	12269680	1	12267866	12269913	AT1G33811	0
1	12270220	12270632	1	12267866	12269913	AT1G33811	-308
1	12270638	12271007	1	12267866	12269913	AT1G33811	-726
1	12271882	12272196	1	12267866	12269913	AT1G33811	-1970
1	12276352	12276863	1	12278438	12279451	AT1G33820	1576
1	12277437	12278102	1	12278438	12279451	AT1G33820	337
1	12278104	12278161	1	12278438	12279451	AT1G33820	278
1	12278304	12278682	1	12278438	12279451	AT1G33820	0
1	12278691	12279007	1	12278438	12279451	AT1G33820	0
1	12281702	12281975	1	12279947	12281406	AT1G33830	-297
1	12282142	12282395	1	12279947	12281406	AT1G33830	-737
1	12282606	12283198	1	12283862	12285306	AT1G33840	665
1	12284403	12284426	1	12283862	12285306	AT1G33840	0
1	12286434	12287655	1	12287913	12288210	AT1G33850	259
1	12289343	12289520	1	12287913	12288210	AT1G33850	-1134
1	12289657	12290109	1	12287913	12288210	AT1G33850	-1448
1	12292350	12292789	1	12294394	12295305	AT1G33860	1606
1	12292794	12293073	1	12294394	12295305	AT1G33860	1322
1	12293076	12293488	1	12294394	12295305	AT1G33860	907
1	12293502	12293569	1	12294394	12295305	AT1G33860	826
1	12293594	12293679	1	12294394	12295305	AT1G33860	716
1	12293681	12293746	1	12294394	12295305	AT1G33860	649
1	12293748	12293973	1	12294394	12295305	AT1G33860	422
1	12293977	12294259	1	12294394	12295305	AT1G33860	136
1	12294260	12294489	1	12294394	12295305	AT1G33860	0
1	12294494	12294754	1	12294394	12295305	AT1G33860	0
1	12296274	12296627	1	12294394	12295305	AT1G33860	-970
1	12297266	12297947	1	12294394	12295305	AT1G33860	-1962
1	12298487	12301079	1	12301325	12302467	AT1G33870	247
1	12302493	12302596	1	12301325	12302467	AT1G33870	-27
1	12302853	12303355	1	12301325	12302467	AT1G33870	-387
1	12305623	12305811	1	12303862	12304911	AT1G33880	-713
1	12310546	12311014	1	12311518	12313518	AT1G33900	505
1	12314860	12315293	1	12314904	12316258	AT1G33910	0
1	12315327	12315459	1	12314904	12316258	AT1G33910	0
1	12315469	12315533	1	12314904	12316258	AT1G33910	0
1	12317904	12318006	1	12314904	12316258	AT1G33910	-1647
1	12319114	12319594	1	12319905	12320870	AT1G33920	312
1	12320113	12320372	1	12319905	12320870	AT1G33920	0
1	12323980	12324071	1	12323888	12327084	AT1G33930	0
1	12324791	12324960	1	12323888	12327084	AT1G33930	0
1	12325349	12325693	1	12323888	12327084	AT1G33930	0
1	12327763	12328724	1	12323888	12327084	AT1G33930	-680
1	12329004	12329405	1	12330576	12332785	AT1G33940	1172
1	12329660	12329773	1	12330576	12332785	AT1G33940	804
1	12329918	12330101	1	12330576	12332785	AT1G33940	476
1	12333611	12334440	1	12333046	12339182	AT1G33950	0
1	12335379	12335510	1	12333046	12339182	AT1G33950	0
1	12335653	12339451	1	12333046	12339182	AT1G33950	0
1	12340445	12340524	1	12333046	12339182	AT1G33950	-1264
1	12346563	12347311	1	12346232	12348513	AT1G33960	0
1	12350423	12350518	1	12349460	12351246	AT1G33970	0
1	12361368	12364082	1	12359536	12361189	AT1G34010	-180
1	12364599	12365334	1	12366854	12369178	AT1G34020	1521
1	12365475	12366637	1	12366854	12369178	AT1G34020	218
1	12372615	12372739	1	12370065	12371553	AT1G34030	-1063
1	12372740	12372861	1	12370065	12371553	AT1G34030	-1188
1	12372963	12373693	1	12374433	12376179	AT1G34040	741
1	12373721	12374077	1	12374433	12376179	AT1G34040	357
1	12376290	12376836	1	12374433	12376179	AT1G34040	-112
1	12376843	12377241	1	12374433	12376179	AT1G34040	-665
1	12377248	12377733	1	12378033	12378188	AT1G34041	301
1	12377750	12377961	1	12378033	12378188	AT1G34041	73
1	12377964	12378040	1	12378033	12378188	AT1G34041	0
1	12378043	12378909	1	12378033	12378188	AT1G34041	0
1	12378912	12379037	1	12379427	12379687	AT1G34042	391
1	12379041	12379405	1	12379427	12379687	AT1G34042	23
1	12379428	12380141	1	12379427	12379687	AT1G34042	0
1	12380144	12380644	1	12379427	12379687	AT1G34042	-458
1	12380646	12381207	1	12379427	12379687	AT1G34042	-960
1	12387380	12388229	1	12388595	12389447	AT1G34046	367
1	12389533	12390102	1	12388595	12389447	AT1G34046	-87
1	12391200	12391847	1	12390238	12390915	AT1G34047	-286
1	12394237	12394419	1	12393495	12396006	AT1G34050	0
1	12395757	12395797	1	12393495	12396006	AT1G34050	0
1	12397797	12397886	1	12396420	12398369	AT1G34060	0
1	12401071	12403045	1	12402283	12403209	AT1G34070	0
1	12403048	12403300	1	12402283	12403209	AT1G34070	0
1	12403312	12403851	1	12402283	12403209	AT1G34070	-104
1	12403854	12404166	1	12402283	12403209	AT1G34070	-646
1	12404169	12404687	1	12402283	12403209	AT1G34070	-961
1	12404703	12404801	1	12402283	12403209	AT1G34070	-1495
1	12404828	12404966	1	12402283	12403209	AT1G34070	-1620
1	12404972	12405342	1	12402283	12403209	AT1G34070	-1764
1	12409454	12410633	1	12411670	12412514	AT1G34095	1038
1	12414135	12414200	1	12411670	12412514	AT1G34095	-1622
1	12418912	12418954	1	12417176	12421523	AT1G34110	0
1	12422892	12423208	1	12417176	12421523	AT1G34110	-1370
1	12424664	12425554	1	12426778	12429710	AT1G34120	1225
1	12425610	12426654	1	12426778	12429710	AT1G34120	125
1	12429140	12429244	1	12426778	12429710	AT1G34120	0
1	12430426	12430449	1	12429890	12433187	AT1G34130	0
1	12434212	12434410	1	12433356	12434735	AT1G34140	0
1	12435052	12435700	1	12435954	12439499	AT1G34150	255
1	12440119	12440896	1	12441393	12443256	AT1G34160	498
1	12443650	12447038	1	12443547	12446764	AT1G34170	0
1	12447935	12448092	1	12448567	12451287	AT1G34180	476
1	12454561	12454751	1	12451451	12454142	AT1G34190	-420
1	12455245	12455519	1	12455708	12457412	AT1G34200	190
1	12457568	12458328	1	12455708	12457412	AT1G34200	-157
1	12466243	12466571	1	12462849	12466089	AT1G34220	-155
1	12466604	12467878	1	12462849	12466089	AT1G34220	-516
1	12467889	12468855	1	12462849	12466089	AT1G34220	-1801
1	12470536	12472749	1	12472868	12473754	AT1G34245	120
1	12475441	12475881	1	12472868	12473754	AT1G34245	-1688
1	12496260	12496355	1	12495142	12495381	AT1G34280	-880
1	12497030	12498393	1	12498000	12498800	AT1G34290	0
1	12498405	12498734	1	12498000	12498800	AT1G34290	0
1	12498738	12501152	1	12498000	12498800	AT1G34290	0
1	12506810	12507418	1	12503406	12506048	AT1G34300	-763
1	12507768	12511997	1	12508548	12511520	AT1G34310	0
1	12512000	12513508	1	12508548	12511520	AT1G34310	-481
1	12513523	12514566	1	12514106	12516521	AT1G34315	0
1	12514568	12515279	1	12514106	12516521	AT1G34315	0
1	12517163	12517654	1	12514106	12516521	AT1G34315	-643
1	12517655	12517730	1	12514106	12516521	AT1G34315	-1135
1	12517883	12518329	1	12514106	12516521	AT1G34315	-1363
1	12519710	12519922	1	12520179	12524370	AT1G34320	258
1	12524988	12526943	1	12520179	12524370	AT1G34320	-619
1	12529884	12530233	1	12530827	12534162	AT1G34340	595
1	12530236	12530427	1	12530827	12534162	AT1G34340	401
1	12532940	12533031	1	12530827	12534162	AT1G34340	0
1	12542399	12542636	1	12542863	12546172	AT1G34360	228
1	12545895	12545983	1	12542863	12546172	AT1G34360	0
1	12547542	12547750	1	12542863	12546172	AT1G34360	-1371
1	12548102	12548390	1	12542863	12546172	AT1G34360	-1931
1	12549307	12549486	1	12550446	12552699	AT1G34370	961
1	12549491	12549845	1	12550446	12552699	AT1G34370	602
1	12554471	12554718	1	12552655	12554358	AT1G34380	-114
1	12554729	12554858	1	12552655	12554358	AT1G34380	-372
1	12554864	12555347	1	12552655	12554358	AT1G34380	-507
1	12555353	12555567	1	12556005	12559082	AT1G34390	439
1	12555574	12556224	1	12556005	12559082	AT1G34390	0
1	12556416	12558302	1	12556005	12559082	AT1G34390	0
1	12558334	12559127	1	12556005	12559082	AT1G34390	0
1	12559128	12560216	1	12556005	12559082	AT1G34390	-47
1	12560224	12560470	1	12556005	12559082	AT1G34390	-1143
1	12563818	12564415	1	12565992	12566615	AT1G34400	1578
1	12565175	12566126	1	12565992	12566615	AT1G34400	0
1	12566128	12566238	1	12565992	12566615	AT1G34400	0
1	12566251	12566494	1	12565992	12566615	AT1G34400	0
1	12566620	12567888	1	12565992	12566615	AT1G34400	-6
1	12568064	12570199	1	12565992	12566615	AT1G34400	-1450
1	12575511	12575867	1	12577722	12580824	AT1G34410	1856
1	12576092	12578062	1	12577722	12580824	AT1G34410	0
1	12578063	12578421	1	12577722	12580824	AT1G34410	0
1	12578429	12582042	1	12577722	12580824	AT1G34410	0
1	12590423	12591089	1	12587752	12590192	AT1G34430	-232
1	12591313	12591433	1	12591348	12592737	AT1G34440	0
1	12591538	12593626	1	12591348	12592737	AT1G34440	0
1	12593628	12595862	1	12595110	12599628	AT1G34460	0
1	12603459	12604077	1	12604300	12607033	AT1G34470	224
1	12610686	12611357	1	12609482	12610495	AT1G34490	-192
1	12614185	12615514	1	12615733	12617032	AT1G34510	220
1	12618238	12619281	1	12615733	12617032	AT1G34510	-1207
1	12623388	12623740	1	12623477	12624487	AT1G34520	0
1	12625980	12626161	1	12623477	12624487	AT1G34520	-1494
1	12626429	12628005	1	12623477	12624487	AT1G34520	-1943
1	12634909	12635595	1	12637054	12638550	AT1G34540	1460
1	12635751	12636743	1	12637054	12638550	AT1G34540	312
1	12637684	12637958	1	12637054	12638550	AT1G34540	0
1	12638423	12638787	1	12637054	12638550	AT1G34540	0
1	12639268	12639543	1	12637054	12638550	AT1G34540	-719
1	12640226	12640284	1	12637054	12638550	AT1G34540	-1677
1	12645015	12645455	1	12646696	12652646	AT1G34550	1242
1	12646033	12646279	1	12646696	12652646	AT1G34550	418
1	12647055	12647236	1	12646696	12652646	AT1G34550	0
1	12648763	12649071	1	12646696	12652646	AT1G34550	0
1	12651221	12651984	1	12646696	12652646	AT1G34550	0
1	12651988	12652263	1	12646696	12652646	AT1G34550	0
1	12652267	12653437	1	12646696	12652646	AT1G34550	0
1	12655126	12655198	1	12654940	12656486	AT1G34570	0
1	12655774	12655828	1	12654940	12656486	AT1G34570	0
1	12662346	12663008	1	12660551	12663870	AT1G34580	0
1	12663643	12665185	1	12660551	12663870	AT1G34580	0
1	12665187	12665276	1	12660551	12663870	AT1G34580	-1318
1	12665282	12666491	1	12660551	12663870	AT1G34580	-1413
1	12684890	12685095	1	12685200	12687641	AT1G34630	106
1	12686367	12686394	1	12685200	12687641	AT1G34630	0
1	12688745	12689028	1	12687552	12688543	AT1G34640	-203
1	12689206	12689493	1	12687552	12688543	AT1G34640	-664
1	12691198	12692823	1	12692995	12697834	AT1G34650	173
1	12695248	12695477	1	12692995	12697834	AT1G34650	0
1	12699251	12700709	1	12692995	12697834	AT1G34650	-1418
1	12710646	12710804	1	12709128	12710423	AT1G34670	-224
1	12711111	12711609	1	12709128	12710423	AT1G34670	-689
1	12711862	12712794	1	12709128	12710423	AT1G34670	-1440
1	12732345	12735337	1	12736092	12738196	AT1G34750	756
1	12735515	12735884	1	12736092	12738196	AT1G34750	209
1	12738273	12739111	1	12736092	12738196	AT1G34750	-78
1	12739691	12740078	1	12736092	12738196	AT1G34750	-1496
1	12740082	12743187	1	12743821	12745648	AT1G34760	635
1	12743188	12743609	1	12743821	12745648	AT1G34760	213
1	12745260	12745334	1	12743821	12745648	AT1G34760	0
1	12746090	12746285	1	12746486	12748614	AT1G34770	202
1	12760336	12761970	1	12763902	12765638	AT1G34790	1933
1	12765337	12766485	1	12763902	12765638	AT1G34790	0
1	12765337	12766485	1	12766263	12766651	AT1G34792	0
1	12766763	12767045	1	12766263	12766651	AT1G34792	-113
1	12767177	12767985	1	12766263	12766651	AT1G34792	-527
1	12768003	12768092	1	12766263	12766651	AT1G34792	-1353
1	12768252	12768371	1	12769644	12770131	AT1G34795	1274
1	12768715	12768895	1	12769644	12770131	AT1G34795	750
1	12769564	12769834	1	12769644	12770131	AT1G34795	0
1	12782783	12783045	1	12783406	12783684	AT1G34815	362
1	12783190	12783262	1	12783406	12783684	AT1G34815	145
1	12794523	12794645	1	12793536	12794023	AT1G34830	-501
1	12803072	12803147	1	12803708	12803986	AT1G34860	562
1	12803345	12803577	1	12803708	12803986	AT1G34860	132
1	12803797	12804381	1	12803708	12803986	AT1G34860	0
1	12804486	12805395	1	12804834	12805334	AT1G34910	0
1	12806095	12806305	1	12804834	12805334	AT1G34910	-762
1	12806466	12816509	1	12807121	12807399	AT1G34930	0
1	12806466	12816509	1	12808246	12809481	AT1G35030	0
1	12806466	12816509	1	12811030	12811308	AT1G35035	0
1	12806466	12816509	1	12812157	12812569	AT1G35040	0
1	12850705	12850907	1	12851997	12853128	AT1G35140	1091
1	12851058	12851158	1	12851997	12853128	AT1G35140	840
1	12851184	12851669	1	12851997	12853128	AT1G35140	329
1	12853887	12854447	1	12851997	12853128	AT1G35140	-760
1	12854621	12856791	1	12851997	12853128	AT1G35140	-1494
1	12861588	12862222	1	12864158	12866238	AT1G35150	1937
1	12862227	12863101	1	12864158	12866238	AT1G35150	1058
1	12863110	12864961	1	12864158	12866238	AT1G35150	0
1	12864964	12866159	1	12864158	12866238	AT1G35150	0
1	12866161	12866555	1	12864158	12866238	AT1G35150	0
1	12866633	12867046	1	12867126	12868890	AT1G35160	81
1	12869142	12869166	1	12867126	12868890	AT1G35160	-253
1	12869167	12869839	1	12867126	12868890	AT1G35160	-278
1	12870059	12870442	1	12870738	12872194	AT1G35170	297
1	12872275	12872543	1	12870738	12872194	AT1G35170	-82
1	12873163	12873236	1	12870738	12872194	AT1G35170	-970
1	12873489	12873915	1	12870738	12872194	AT1G35170	-1296
1	12874160	12874562	1	12870738	12872194	AT1G35170	-1967
1	12874736	12875115	1	12877107	12878719	AT1G35180	1993
1	12875339	12876379	1	12877107	12878719	AT1G35180	729
1	12876480	12876925	1	12877107	12878719	AT1G35180	183
1	12886363	12887350	1	12884438	12884590	AT1G35183	-1774
1	12887354	12888973	1	12890423	12892874	AT1G35190	1451
1	12889083	12889186	1	12890423	12892874	AT1G35190	1238
1	12889889	12890343	1	12890423	12892874	AT1G35190	81
1	12894616	12895263	1	12896652	12897402	AT1G35210	1390
1	12895277	12895718	1	12896652	12897402	AT1G35210	935
1	12896257	12896696	1	12896652	12897402	AT1G35210	0
1	12898220	12898849	1	12896652	12897402	AT1G35210	-819
1	12898997	12900007	1	12896652	12897402	AT1G35210	-1596
1	12906121	12907607	1	12908914	12914802	AT1G35220	1308
1	12907721	12908599	1	12908914	12914802	AT1G35220	316
1	12913484	12913546	1	12908914	12914802	AT1G35220	0
1	12913825	12913904	1	12908914	12914802	AT1G35220	0
1	12915175	12915315	1	12908914	12914802	AT1G35220	-374
1	12915965	12916268	1	12917149	12917763	AT1G35230	882
1	12918432	12919318	1	12917149	12917763	AT1G35230	-670
1	12919607	12920465	1	12917149	12917763	AT1G35230	-1845
1	12925083	12931118	1	12927457	12930523	AT1G35240	0
1	12931123	12931305	1	12931244	12931396	AT1G35242	0
1	12931310	12932592	1	12931244	12931396	AT1G35242	0
1	12932596	12932669	1	12932941	12934479	AT1G35250	273
1	12935276	12935466	1	12935647	12936553	AT1G35255	182
1	12945653	12945871	1	12947544	12948841	AT1G35290	1674
1	12946126	12947090	1	12947544	12948841	AT1G35290	455
1	12949607	12952979	1	12947544	12948841	AT1G35290	-767
1	12954109	12954177	1	12956159	12957090	AT1G35310	1983
1	12957617	12957949	1	12956159	12957090	AT1G35310	-528
1	12957951	12958283	1	12959057	12962853	AT1G35320	775
1	12958297	12958367	1	12959057	12962853	AT1G35320	691
1	12958412	12958836	1	12959057	12962853	AT1G35320	222
1	12959462	12959619	1	12959057	12962853	AT1G35320	0
1	12959626	12960297	1	12959057	12962853	AT1G35320	0
1	12961666	12962039	1	12959057	12962853	AT1G35320	0
1	12963558	12963663	1	12959057	12962853	AT1G35320	-706
1	12963867	12964073	1	12965046	12966113	AT1G35330	974
1	12966418	12967046	1	12965046	12966113	AT1G35330	-306
1	12967066	12967132	1	12965046	12966113	AT1G35330	-954
1	12967887	12969377	1	12970271	12970420	AT1G35333	895
1	12976122	12977553	1	12977668	12979910	AT1G35340	116
1	12980088	12980775	1	12977668	12979910	AT1G35340	-179
1	12983077	12983301	1	12981251	12984583	AT1G35350	0
1	12985156	12986241	1	12981251	12984583	AT1G35350	-574
1	12990507	12990553	1	12991392	12992145	AT1G35365	840
1	12992964	12993749	1	12991392	12992145	AT1G35365	-820
1	13003604	13004298	1	13005673	13006187	AT1G35375	1376
1	13004299	13004435	1	13005673	13006187	AT1G35375	1239
1	13004445	13004746	1	13005673	13006187	AT1G35375	928
1	13004747	13004811	1	13005673	13006187	AT1G35375	863
1	13004812	13005674	1	13005673	13006187	AT1G35375	0
1	13005678	13005814	1	13005673	13006187	AT1G35375	0
1	13005816	13006418	1	13005673	13006187	AT1G35375	0
1	13006425	13006784	1	13005673	13006187	AT1G35375	-239
1	13006787	13007770	1	13005673	13006187	AT1G35375	-601
1	13007779	13007884	1	13005673	13006187	AT1G35375	-1593
1	13007887	13008314	1	13005673	13006187	AT1G35375	-1701
1	13016579	13017091	1	13018289	13019198	AT1G35400	1199
1	13017234	13017671	1	13018289	13019198	AT1G35400	619
1	13018154	13018529	1	13018289	13019198	AT1G35400	0
1	13018695	13019542	1	13018289	13019198	AT1G35400	0
1	13019544	13019648	1	13018289	13019198	AT1G35400	-347
1	13019654	13019711	1	13018289	13019198	AT1G35400	-457
1	13019712	13019978	1	13018289	13019198	AT1G35400	-515
1	13019985	13020247	1	13018289	13019198	AT1G35400	-788
1	13020261	13020310	1	13018289	13019198	AT1G35400	-1064
1	13020312	13020443	1	13018289	13019198	AT1G35400	-1115
1	13020446	13020574	1	13018289	13019198	AT1G35400	-1249
1	13020576	13020945	1	13018289	13019198	AT1G35400	-1379
1	13020946	13021246	1	13018289	13019198	AT1G35400	-1749
1	13022120	13022290	1	13024161	13024941	AT1G35410	1872
1	13022438	13022489	1	13024161	13024941	AT1G35410	1673
1	13022776	13023012	1	13024161	13024941	AT1G35410	1150
1	13023183	13023473	1	13024161	13024941	AT1G35410	689
1	13023600	13024428	1	13024161	13024941	AT1G35410	0
1	13024593	13024900	1	13024161	13024941	AT1G35410	0
1	13024905	13025179	1	13024161	13024941	AT1G35410	0
1	13025690	13026054	1	13026238	13027684	AT1G35420	185
1	13027726	13027797	1	13026238	13027684	AT1G35420	-43
1	13027810	13028241	1	13026238	13027684	AT1G35420	-127
1	13028251	13028638	1	13026238	13027684	AT1G35420	-568
1	13028642	13028912	1	13026238	13027684	AT1G35420	-959
1	13029529	13030432	1	13030553	13031152	AT1G35430	122
1	13033597	13033687	1	13032806	13033247	AT1G35435	-351
1	13036723	13036827	1	13035294	13036037	AT1G35440	-687
1	13036831	13037708	1	13035294	13036037	AT1G35440	-795
1	13038893	13039201	1	13039916	13042102	AT1G35460	716
1	13039204	13039268	1	13039916	13042102	AT1G35460	649
1	13039273	13039573	1	13039916	13042102	AT1G35460	344
1	13042704	13043625	1	13043489	13043629	AT1G35461	0
1	13043630	13044130	1	13043489	13043629	AT1G35461	-2
1	13044387	13044697	1	13043489	13043629	AT1G35461	-759
1	13044955	13045527	1	13043489	13043629	AT1G35461	-1327
1	13049590	13050161	1	13049164	13049433	AT1G35467	-158
1	13050644	13050697	1	13051410	13055014	AT1G35470	714
1	13055376	13057946	1	13051410	13055014	AT1G35470	-363
1	13059674	13059997	1	13061638	13063450	AT1G35490	1642
1	13060172	13060366	1	13061638	13063450	AT1G35490	1273
1	13060505	13060905	1	13061638	13063450	AT1G35490	734
1	13061538	13061710	1	13061638	13063450	AT1G35490	0
1	13062423	13062802	1	13061638	13063450	AT1G35490	0
1	13063776	13063950	1	13061638	13063450	AT1G35490	-327
1	13064074	13064300	1	13061638	13063450	AT1G35490	-625
1	13064308	13064410	1	13061638	13063450	AT1G35490	-859
1	13064653	13065501	1	13066087	13066596	AT1G35500	587
1	13065981	13066694	1	13066087	13066596	AT1G35500	0
1	13066697	13066825	1	13066087	13066596	AT1G35500	-102
1	13067786	13068419	1	13066087	13066596	AT1G35500	-1191
1	13068420	13070914	1	13071165	13074949	AT1G35510	252
1	13075525	13076187	1	13071165	13074949	AT1G35510	-577
1	13076419	13076654	1	13077926	13080265	AT1G35515	1273
1	13079887	13080154	1	13077926	13080265	AT1G35515	0
1	13080175	13080266	1	13077926	13080265	AT1G35515	0
1	13080275	13080698	1	13077926	13080265	AT1G35515	-11
1	13080710	13081959	1	13077926	13080265	AT1G35515	-446
1	13081961	13082060	1	13082819	13085830	AT1G35520	760
1	13082064	13085475	1	13082819	13085830	AT1G35520	0
1	13085580	13086521	1	13082819	13085830	AT1G35520	0
1	13086525	13087530	1	13082819	13085830	AT1G35520	-696
1	13087694	13087808	1	13082819	13085830	AT1G35520	-1865
1	13087826	13089728	1	13089869	13097078	AT1G35530	142
1	13097281	13099299	1	13089869	13097078	AT1G35530	-204
1	13102942	13103799	1	13105206	13105570	AT1G35537	1408
1	13103913	13104476	1	13105206	13105570	AT1G35537	731
1	13104528	13105125	1	13105206	13105570	AT1G35537	82
1	13106273	13107233	1	13105206	13105570	AT1G35537	-704
1	13107389	13111065	1	13108634	13111700	AT1G35540	0
1	13111067	13111473	1	13108634	13111700	AT1G35540	0
1	13111480	13112381	1	13108634	13111700	AT1G35540	0
1	13114163	13115045	1	13115826	13117235	AT1G35560	782
1	13118692	13119446	1	13115826	13117235	AT1G35560	-1458
1	13121198	13121984	1	13122204	13125264	AT1G35580	221
1	13122640	13122712	1	13122204	13125264	AT1G35580	0
1	13124466	13124678	1	13122204	13125264	AT1G35580	0
1	13126798	13127646	1	13122204	13125264	AT1G35580	-1535
1	13143271	13143831	1	13143150	13144988	AT1G35610	0
1	13143839	13145123	1	13143150	13144988	AT1G35610	0
1	13147318	13149200	1	13148592	13149559	AT1G35614	0
1	13149201	13149288	1	13148592	13149559	AT1G35614	0
1	13149295	13149479	1	13148592	13149559	AT1G35614	0
1	13149499	13149961	1	13148592	13149559	AT1G35614	0
1	13149968	13150236	1	13148592	13149559	AT1G35614	-410
1	13150253	13150745	1	13148592	13149559	AT1G35614	-695
1	13150933	13153269	1	13153583	13153948	AT1G35617	315
1	13153271	13153873	1	13153583	13153948	AT1G35617	0
1	13153887	13154209	1	13153583	13153948	AT1G35617	0
1	13155768	13156169	1	13156368	13158467	AT1G35620	200
1	13156178	13156411	1	13156368	13158467	AT1G35620	0
1	13159208	13159325	1	13158466	13160245	AT1G35625	0
1	13159845	13159963	1	13158466	13160245	AT1G35625	0
1	13160718	13161608	1	13158466	13160245	AT1G35625	-474
1	13161743	13161866	1	13162966	13164512	AT1G35630	1101
1	13162521	13162952	1	13162966	13164512	AT1G35630	15
1	13164515	13165489	1	13162966	13164512	AT1G35630	-4
1	13166204	13166260	1	13162966	13164512	AT1G35630	-1693
1	13166261	13166964	1	13162966	13164512	AT1G35630	-1750
1	13186974	13191055	1	13192743	13197976	AT1G35660	1689
1	13191057	13191568	1	13192743	13197976	AT1G35660	1176
1	13191569	13191812	1	13192743	13197976	AT1G35660	932
1	13191814	13192551	1	13192743	13197976	AT1G35660	193
1	13198456	13200132	1	13192743	13197976	AT1G35660	-481
1	13204412	13205063	1	13205381	13208252	AT1G35670	319
1	13211327	13211744	1	13208736	13210418	AT1G35680	-910
1	13211869	13213433	1	13208736	13210418	AT1G35680	-1452
1	13219587	13220632	1	13220940	13224681	AT1G35710	309
[truncated: 20,468 more rows]

## Sheet: Endosperm hyper-DMR
Table S5. Genes associated with germin-DMRs.
Association was determined whether DMR located within gene body and 5'- or 3'- flanking 2kb regions.
First three columns indicate DMR coordinates, following four columns indicate associated gene coordinates and gene id. The last column indicates distance between DMR and genes. If distance is 0, it means DMR overlap with gene body.
chr	start	end	chr	start	end	ID	distance
1	446539	446623	1	443149	446235	AT1G02270	-305
1	446743	448037	1	448463	450426	AT1G02280	427
1	1593236	1593400	1	1594057	1595818	AT1G05430	658
1	4068102	4068313	1	4064667	4066341	AT1G12030	-1762
1	4068979	4069056	1	4070124	4072567	AT1G12040	1069
1	4069070	4069221	1	4070124	4072567	AT1G12040	904
1	4506257	4507082	1	4507221	4508528	AT1G13200	140
1	4507261	4507543	1	4507221	4508528	AT1G13200	0
1	4719987	4721619	1	4720243	4721342	AT1G13760	0
1	5807059	5807509	1	5807311	5811488	AT1G16980	0
1	5807983	5808118	1	5807311	5811488	AT1G16980	0
1	5813178	5813493	1	5812728	5816662	AT1G17000	0
1	6124003	6125310	1	6123701	6125269	AT1G17780	0
1	6947507	6947949	1	6945425	6947344	AT1G20030	-164
1	6948238	6948582	1	6949043	6950319	AT1G20050	462
1	7026321	7026774	1	7025548	7029698	AT1G20290	0
1	7051586	7051733	1	7051577	7053641	AT1G20370	0
1	7051871	7052138	1	7051577	7053641	AT1G20370	0
1	7077136	7077176	1	7077167	7077606	AT1G20405	0
1	7162304	7162452	1	7164190	7168021	AT1G20670	1739
1	7722238	7722808	1	7723259	7723954	AT1G21950	452
1	7808752	7809275	1	7806309	7809632	AT1G22120	0
1	8672688	8673137	1	8665874	8672651	AT1G24460	-38
1	8673271	8673496	1	8674056	8676408	AT1G24470	561
1	8673830	8674398	1	8674056	8676408	AT1G24470	0
1	8708319	8708582	1	8707197	8709589	AT1G24570	0
1	10064427	10064720	1	10058456	10063460	AT1G28630	-968
1	11139464	11140373	1	11140549	11142630	AT1G31175	177
1	11630624	11630975	1	11625700	11630626	AT1G32240	0
1	11699686	11699833	1	11695611	11697896	AT1G32415	-1791
1	12743188	12743609	1	12743821	12745648	AT1G34760	213
1	13223158	13223487	1	13220940	13224681	AT1G35710	0
1	13224119	13224392	1	13220940	13224681	AT1G35710	0
1	16399241	16399426	1	16398099	16399878	AT1G43560	0
1	16766220	16766485	1	16764405	16767685	AT1G44100	0
1	16766953	16767042	1	16764405	16767685	AT1G44100	0
1	16851405	16851777	1	16848359	16851224	AT1G44446	-182
1	16884964	16885508	1	16887404	16889155	AT1G44740	1897
1	17640117	17641759	1	17642397	17642805	AT1G47885	639
1	17641760	17642122	1	17642397	17642805	AT1G47885	276
1	17644174	17644587	1	17643976	17647035	AT1G47890	0
1	17644588	17644800	1	17643976	17647035	AT1G47890	0
1	18224995	18225800	1	18225870	18226967	AT1G49260	71
1	18225912	18227066	1	18225870	18226967	AT1G49260	0
1	18811691	18811795	1	18809184	18812290	AT1G50750	0
1	18861486	18861692	1	18860837	18861982	AT1G50880	0
1	19984091	19984168	1	19983411	19984637	AT1G53550	0
1	20080039	20080224	1	20079081	20081455	AT1G53790	0
1	21350046	21350272	1	21351291	21354311	AT1G57650	1020
1	22190744	22190849	1	22188114	22191395	AT1G60160	0
1	22254537	22254656	1	22254405	22255798	AT1G60400	0
1	22255392	22255519	1	22254405	22255798	AT1G60400	0
1	22256013	22256195	1	22254405	22255798	AT1G60400	-216
1	24425404	24425606	1	24421993	24423953	AT1G65670	-1452
1	24426468	24426648	1	24427266	24428399	AT1G65680	619
1	24426652	24426816	1	24427266	24428399	AT1G65680	451
1	24481669	24481962	1	24477043	24480728	AT1G65810	-942
1	24482063	24483027	1	24477043	24480728	AT1G65810	-1336
1	24483150	24484091	1	24485101	24486892	AT1G65820	1011
1	24622947	24623163	1	24619837	24622004	AT1G66140	-944
1	24623334	24623501	1	24619837	24622004	AT1G66140	-1331
1	24623714	24623761	1	24619837	24622004	AT1G66140	-1711
1	24623928	24624214	1	24619837	24622004	AT1G66140	-1925
1	25708765	25709118	1	25709114	25710907	AT1G68520	0
1	27034102	27034484	1	27032456	27034895	AT1G71870	0
1	27434263	27434601	1	27432195	27433782	AT1G72900	-482
1	27514921	27515097	1	27511661	27514797	AT1G73170	-125
1	28786027	28786215	1	28786450	28787328	AT1G76705	236
1	28965255	28965865	1	28965772	28967066	AT1G77100	0
1	28965866	28966057	1	28965772	28967066	AT1G77100	0
1	28966059	28966426	1	28965772	28967066	AT1G77100	0
1	30167831	30168412	1	30167839	30168606	AT1G80220	0
1	30168542	30168623	1	30167839	30168606	AT1G80220	0
2	345098	346341	2	343562	345254	AT2G01800	0
2	346552	347320	2	347537	350179	AT2G01810	218
2	638098	638132	2	638012	639305	AT2G02440	0
2	638359	639156	2	638012	639305	AT2G02440	0
2	1798922	1798981	2	1798155	1799102	AT2G05060	0
2	1928479	1928623	2	1928530	1928622	AT2G05294	0
2	1928629	1929014	2	1928530	1928622	AT2G05294	-8
2	3311517	3311639	2	3311654	3312651	AT2G07687	16
2	3347011	3347186	2	3346951	3347826	AT2G07695	0
2	3492185	3492301	2	3492339	3492786	AT2G07738	39
2	3493999	3494236	2	3493226	3494382	AT2G07795	0
2	3528924	3529116	2	3523163	3527460	AT2G07690	-1465
2	5291897	5292240	2	5291523	5291882	AT2G12880	-16
2	6227156	6227198	2	6225535	6226224	AT2G14580	-933
2	7180877	7181048	2	7180145	7182193	AT2G16570	0
2	7182506	7182861	2	7180145	7182193	AT2G16570	-314
2	7183623	7184003	2	7184422	7186968	AT2G16580	420
2	7184427	7185291	2	7184422	7186968	AT2G16580	0
2	7184427	7185291	2	7184652	7185245	AT2G16575	0
2	8404314	8404697	2	8404901	8409012	AT2G19410	205
2	9348144	9348573	2	9347641	9349128	AT2G21930	0
2	10633755	10634877	2	10631531	10633663	AT2G25010	-93
2	11043538	11044818	2	11041331	11043209	AT2G25900	-330
2	11044940	11045529	2	11041331	11043209	AT2G25900	-1732
2	11047290	11047502	2	11049055	11052066	AT2G25910	1554
2	11047882	11048030	2	11049055	11052066	AT2G25910	1026
2	11048169	11048365	2	11049055	11052066	AT2G25910	691
2	11108721	11108758	2	11109003	11113828	AT2G26080	246
2	11992386	11992528	2	11988676	11991617	AT2G28130	-770
2	12799844	12800202	2	12796907	12799419	AT2G29995	-426
2	14704711	14704997	2	14704632	14706191	AT2G34850	0
2	15386546	15386882	2	15384706	15386421	AT2G36700	-126
2	15574237	15575112	2	15568986	15573726	AT2G37050	-512
2	16031206	16031560	2	16031262	16033076	AT2G38270	0
2	16031676	16032495	2	16031262	16033076	AT2G38270	0
2	17300951	17301283	2	17301695	17304211	AT2G41490	413
2	17788320	17788761	2	17787454	17791582	AT2G42730	0
2	17845101	17845154	2	17840388	17844380	AT2G42880	-722
2	17847082	17849136	2	17845967	17846603	AT2G42885	-480
2	18593826	18593995	2	18595348	18598438	AT2G45100	1354
3	492917	493072	3	492118	494948	AT3G02410	0
3	1198840	1199006	3	1193630	1197397	AT3G04480	-1444
3	1209563	1211256	3	1200642	1209869	AT3G04490	0
3	2091101	2091736	3	2091262	2091798	AT3G66656	0
3	3750292	3750425	3	3746998	3749093	AT3G11870	-1200
3	4405492	4405544	3	4403500	4406091	AT3G13510	0
3	5404473	5405222	3	5404000	5406461	AT3G15960	0
3	5405589	5406401	3	5404000	5406461	AT3G15960	0
3	5778839	5779677	3	5778876	5779363	AT3G16930	0
3	5780649	5780813	3	5781775	5786280	AT3G16940	963
3	5780998	5781367	3	5781775	5786280	AT3G16940	409
3	6294139	6296589	3	6294018	6295134	AT3G18340	0
3	7420790	7421560	3	7419976	7421160	AT3G21170	0
3	7421781	7422006	3	7422036	7424905	AT3G21175	31
3	8509489	8510394	3	8501810	8509584	AT3G23640	0
3	8511770	8511859	3	8510689	8511196	AT3G23650	-575
3	8511860	8512254	3	8510689	8511196	AT3G23650	-665
3	9833121	9833232	3	9832689	9835247	AT3G26744	0
3	9856575	9856783	3	9853828	9855989	AT3G26790	-587
3	9856992	9857198	3	9853828	9855989	AT3G26790	-1004
3	9857322	9857377	3	9853828	9855989	AT3G26790	-1334
3	9857597	9857634	3	9853828	9855989	AT3G26790	-1609
3	10050163	10050238	3	10051612	10053678	AT3G27220	1375
3	10225484	10225660	3	10225525	10228192	AT3G27610	0
3	10393441	10393511	3	10393904	10395861	AT3G27980	394
3	12491866	12491971	3	12488978	12489925	AT3G30805	-1942
3	14727686	14728235	3	14724309	14728210	AT3G42640	0
3	15728174	15728242	3	15728176	15729150	AT3G43870	0
3	15952672	15952746	3	15952045	15953084	AT3G44260	0
3	16213913	16214051	3	16214964	16215785	AT3G44660	914
3	16214261	16214358	3	16214964	16215785	AT3G44660	607
3	16272398	16272470	3	16271652	16273344	AT3G44720	0
3	16781657	16781669	3	16778713	16781198	AT3G45700	-460
3	17359247	17359377	3	17358591	17359765	AT3G47150	0
3	18357731	18357919	3	18353842	18356508	AT3G49510	-1224
3	18545721	18546002	3	18546490	18548132	AT3G50030	489
3	18546003	18546410	3	18546490	18548132	AT3G50030	81
3	18813216	18813938	3	18814140	18817244	AT3G50660	203
3	20030262	20030834	3	20028124	20029986	AT3G54090	-277
3	20030856	20032841	3	20028124	20029986	AT3G54090	-871
3	22204162	22204239	3	22205947	22208952	AT3G60120	1709
4	1435474	1435848	4	1432375	1433691	AT4G03270	-1784
4	1869936	1870372	4	1870422	1872387	AT4G03930	51
4	2961224	2961317	4	2959094	2963744	AT4G05612	0
4	5636808	5636909	4	5636489	5640636	AT4G08850	0
4	5685293	5685467	4	5683180	5684022	AT4G08878	-1272
4	6351502	6351690	4	6350928	6352031	AT4G10190	0
4	6577587	6577676	4	6574472	6576231	AT4G10650	-1357
4	6577938	6578008	4	6574472	6576231	AT4G10650	-1708
4	6598801	6599063	4	6597863	6598658	AT4G10700	-144
4	7591715	7591993	4	7589395	7591102	AT4G12980	-614
4	8146465	8146799	4	8146345	8152131	AT4G14140	0
4	8819855	8820195	4	8817031	8819693	AT4G15415	-163
4	8948133	8948936	4	8949460	8951540	AT4G15720	525
4	9048858	9049296	4	9049328	9051370	AT4G15970	33
4	9163624	9163783	4	9164080	9164633	AT4G16165	298
4	9164762	9164826	4	9164080	9164633	AT4G16165	-130
4	9172751	9172799	4	9171467	9173105	AT4G16190	0
4	9172801	9173008	4	9171467	9173105	AT4G16190	0
4	9961722	9962280	4	9963221	9964090	AT4G17920	942
4	10900750	10901004	4	10896679	10899141	AT4G20170	-1610
4	12334590	12335052	4	12332560	12333804	AT4G23670	-787
4	12433448	12434279	4	12431277	12433864	AT4G23920	0
4	12483797	12486003	4	12479752	12483993	AT4G24020	0
4	12700126	12700492	4	12699986	12700478	AT4G24600	0
4	12842247	12843377	4	12842850	12843363	AT4G24974	0
4	12847479	12847798	4	12846797	12848376	AT4G24980	0
4	12848116	12848481	4	12846797	12848376	AT4G24980	0
4	13292905	13293374	4	13289641	13291084	AT4G26250	-1822
4	13295743	13295777	4	13297698	13300387	AT4G26260	1922
4	13369350	13370327	4	13369533	13370011	AT4G26460	0
4	13726714	13726757	4	13725546	13727353	AT4G27440	0
4	14146220	14146818	4	14143984	14147537	AT4G28650	0
4	15695621	15696167	4	15693114	15695100	AT4G32530	-522
4	15696589	15697734	4	15693114	15695100	AT4G32530	-1490
4	15923763	15924269	4	15924349	15926628	AT4G33000	81
4	17261133	17261454	4	17260937	17262227	AT4G36590	0
4	17261907	17262283	4	17260937	17262227	AT4G36590	0
4	17636579	17637277	4	17634784	17636288	AT4G37530	-292
4	18132882	18133329	4	18132583	18133863	AT4G38870	0
4	18254984	18255487	4	18257336	18258680	AT4G39200	1850
5	65304	65347	5	61017	63848	AT5G01180	-1457
5	556026	556182	5	553745	556442	AT5G02500	0
5	1762893	1763006	5	1762405	1764678	AT5G05850	0
5	2037193	2037757	5	2036361	2037843	AT5G06630	0
5	2080712	2080788	5	2079955	2081684	AT5G06730	0
5	2423288	2423317	5	2422839	2429912	AT5G07660	0
5	3751674	3752036	5	3748880	3750317	AT5G11660	-1358
5	3752866	3753676	5	3754249	3758242	AT5G11670	574
5	5111993	5112677	5	5100984	5111029	AT5G15680	-965
5	5854576	5854830	5	5852498	5853999	AT5G17730	-578
5	6443907	6444130	5	6445245	6447419	AT5G19170	1116
5	7216033	7216179	5	7214500	7216019	AT5G21274	-15
5	7640644	7641524	5	7639318	7642984	AT5G22860	0
5	7647492	7648164	5	7647056	7647679	AT5G22870	0
5	7649771	7649930	5	7650582	7651776	AT5G22875	653
5	8824346	8824684	5	8823283	8824332	AT5G25400	-15
5	8913494	8913535	5	8912959	8914055	AT5G25600	0
5	9113618	9114123	5	9109026	9113235	AT5G26090	-384
5	9114760	9115471	5	9109026	9113235	AT5G26090	-1526
5	9211563	9211763	5	9208711	9210572	AT5G26280	-992
5	9571713	9571783	5	9571185	9571989	AT5G27200	0
5	10210942	10211060	5	10207353	10213598	AT5G28237	0
5	10860993	10861179	5	10862173	10864903	AT5G28840	995
5	13773675	13773849	5	13770121	13771712	AT5G35600	-1964
5	14377777	14378685	5	14377394	14377750	AT5G36550	-28
5	14386109	14386464	5	14386072	14386428	AT5G36658	0
5	14761049	14761269	5	14761275	14761925	AT5G37280	7
5	15168520	15168944	5	15165652	15167729	AT5G38020	-792
5	15683313	15683389	5	15683464	15684353	AT5G39180	76
5	15983041	15983979	5	15982173	15983136	AT5G39920	0
5	17173146	17173324	5	17171964	17172742	AT5G42825	-405
5	18636269	18636482	5	18634079	18636699	AT5G45950	0
5	18636858	18637393	5	18637023	18640361	AT5G45960	0
5	19015031	19015071	5	19015233	19017063	AT5G46870	163
5	20771113	20772187	5	20772237	20773194	AT5G51090	51
5	21456397	21456727	5	21457627	21463159	AT5G52910	901
5	21846446	21847449	5	21848135	21850111	AT5G53800	687
5	22440834	22442576	5	22439851	22441005	AT5G55340	0
5	22440834	22442576	5	22442356	22443393	AT5G55350	0
5	22691414	22691763	5	22686802	22689650	AT5G56030	-1765
5	22701466	22701621	5	22700962	22702116	AT5G56050	0
5	22701749	22701876	5	22700962	22702116	AT5G56050	0
5	22702810	22703192	5	22700962	22702116	AT5G56050	-695
5	22705948	22706131	5	22704008	22704892	AT5G56060	-1057
5	22706133	22706377	5	22704008	22704892	AT5G56060	-1242
5	22706698	22707269	5	22708679	22709204	AT5G56070	1411
5	22709569	22709967	5	22709756	22710809	AT5G56075	0
5	24306391	24306484	5	24306294	24307716	AT5G60440	0
5	26283780	26283849	5	26281711	26285413	AT5G65700	0
5	26346942	26347043	5	26346314	26347610	AT5G65850	0
