# Supplementary material for: Dynamic DNA methylation reconfiguration during seed development and germination
Source: Genome Biol. 2017 Sep 15;18:171. doi: 10.1186/s13059-017-1251-x (PMC5599895; doi:10.1186/s13059-017-1251-x)
Supplement: Supplementary file 7 — Gene ontologies enriched in transcriptome clusters. (XLSX 230 kb) [file 13059_2017_1251_MOESM7_ESM.xlsx]

## Sheet: cluster1
Table S6. Gene ontologies enriched in transcriptome clusters.
Category	Term	Count	%	PValue	Genes	List Total	Pop Hits	Pop Total	Fold Enrichment	Bonferroni	Benjamini	FDR
GOTERM_BP_DIRECT	GO:0006355~regulation of transcription, DNA-templated	460	8.6727	6.94032e-07	AT3G58710, AT2G37520, AT4G16250, AT1G69490, AT4G38440, AT4G36870, AT1G26870, AT4G12850, AT2G45460, AT1G31310, AT4G13980, AT1G78930, AT2G23760, AT2G41130, AT4G00270, AT4G38340, AT3G01600, AT5G03415, AT3G10820, AT5G18960, AT1G28420, AT3G07610, AT3G19840, AT3G25990, AT5G46550, AT1G58110, AT5G38050, AT4G13040, AT2G18410, AT5G38740, AT3G16940, AT5G59450, AT3G05690, AT4G24060, AT1G06450, AT2G46870, AT4…	3290	2119	18499	1.22062	0.00140651	0.00140651	0.00119519
GOTERM_BP_DIRECT	GO:0016567~protein ubiquitination	121	2.2813	2.81686e-06	AT4G30400, AT3G18290, AT5G55000, AT4G02740, AT1G15165, AT5G63160, AT4G17410, AT1G68050, AT2G15530, AT5G67340, AT1G55270, AT3G08570, AT2G45910, AT4G09130, AT4G38940, AT3G54850, AT2G19430, AT3G26000, AT1G49230, AT5G67250, AT5G10380, AT2G42160, AT2G38920, AT3G53410, AT4G02680, AT1G29340, AT5G02880, AT4G30940, AT1G03365, AT2G27940, AT2G20000, AT2G01735, AT2G36370, AT4G34040, AT4G12570, AT2G46160, AT3…	3290	456	18499	1.49201	0.00569631	0.00285222	0.00485083
GOTERM_BP_DIRECT	GO:0006468~protein phosphorylation	197	3.71418	0.000155276	AT2G28940, AT1G70530, AT5G55910, AT1G22870, AT4G39270, AT4G35600, AT1G61490, AT1G72540, AT1G35670, AT2G02220, AT3G18060, AT1G34110, AT5G07070, AT1G77280, AT5G02800, AT1G14390, AT1G54510, AT4G24400, AT1G11280, AT3G44850, AT2G28930, AT3G02880, AT4G29990, AT4G32250, AT3G53930, AT1G71410, AT5G53900, AT1G50700, AT1G69220, AT4G28980, AT1G25320, AT5G15080, AT3G03770, AT1G09840, AT5G46080, AT3G17510, AT2…	3290	870	18499	1.27321	0.270155	0.0996525	0.267065
GOTERM_BP_DIRECT	GO:0006351~transcription, DNA-templated	390	7.35294	0.000442347	AT3G58710, AT4G16250, AT1G69490, AT4G36870, AT1G26870, AT4G13980, AT4G18690, AT5G11430, AT2G41130, AT2G23760, AT4G00270, AT4G38340, AT3G01600, AT5G03415, AT1G28420, AT3G07610, AT3G19840, AT3G25990, AT5G46550, AT4G36990, AT4G13040, AT5G38740, AT2G18410, AT5G59450, AT3G05690, AT1G06450, AT4G24060, AT2G46870, AT4G39100, AT3G27010, AT2G34140, AT1G09250, AT2G37650, AT5G15700, AT4G00390, AT3G60030, AT4…	3290	1886	18499	1.16272	0.592322	0.20094	0.759043
GOTERM_BP_DIRECT	GO:0006388~tRNA splicing, via endonucleolytic cleavage and ligation	7	0.131976	0.00063377	AT3G04680, AT4G18930, AT2G45330, AT5G60230, AT1G07910, AT3G45590, AT5G23600	3290	8	18499	4.91995	0.723541	0.226739	1.08583
GOTERM_BP_DIRECT	GO:0006470~protein dephosphorylation	33	0.622172	0.000710693	AT5G59220, AT3G05640, AT1G72770, AT3G02750, AT3G12620, AT1G18030, AT2G28890, AT3G55050, AT1G48040, AT1G79630, AT2G25070, AT3G23610, AT2G39840, AT3G16800, AT5G66080, AT3G06270, AT5G36250, AT1G47380, AT1G07160, AT3G16560, AT5G01700, AT5G57050, AT5G27840, AT2G30020, AT4G16580, AT5G10740, AT1G07630, AT1G03590, AT1G17550, AT5G19280, AT5G46410, AT2G35320, AT3G06110	3290	103	18499	1.80148	0.763498	0.213608	1.21686
GOTERM_BP_DIRECT	GO:0006396~RNA processing	32	0.603318	0.000737205	AT4G27490, AT1G27900, AT5G15390, AT1G14640, AT2G35920, AT5G55100, AT1G58060, AT2G17580, AT5G23080, AT3G43920, AT1G33390, AT4G18465, AT2G04270, AT1G13030, AT4G31200, AT1G80650, AT1G22660, AT2G30800, AT1G01040, AT4G15520, AT3G17740, AT2G01130, AT1G24450, AT5G01400, AT5G04895, AT5G12280, AT5G23690, AT4G01020, AT3G13210, AT3G48830, AT4G38020, AT5G20320	3290	99	18499	1.81747	0.775887	0.192375	1.26199
GOTERM_BP_DIRECT	GO:0019375~galactolipid biosynthetic process	8	0.15083	0.000941589	AT1G12640, AT1G63050, AT4G00550, AT2G11810, AT5G42870, AT3G05630, AT3G09560, AT3G11670	3290	11	18499	4.08931	0.851985	0.212432	1.6092
GOTERM_BP_DIRECT	GO:0035556~intracellular signal transduction	52	0.980392	0.00104247	AT5G63770, AT2G46070, AT5G58440, AT3G04530, AT5G55910, AT3G20830, AT5G09890, AT2G17290, AT2G36350, AT2G27230, AT1G35670, AT4G14350, AT5G58690, AT5G03640, AT3G57530, AT5G57565, AT2G26700, AT4G24400, AT1G64630, AT3G15920, AT3G52890, AT5G07920, AT5G55560, AT2G31280, AT5G53900, AT3G17850, AT3G23310, AT1G45160, AT1G50700, AT1G12680, AT5G12480, AT3G10540, AT3G18750, AT5G07120, AT3G45780, AT3G17510, AT2…	3290	189	18499	1.54701	0.879394	0.209449	1.78015
GOTERM_BP_DIRECT	GO:0006281~DNA repair	53	0.999246	0.00110306	AT1G80210, AT5G01780, AT3G54670, AT1G01880, AT2G28560, AT1G49980, AT1G03190, AT3G10140, AT1G80420, AT2G01440, AT3G07930, AT2G36490, AT1G52500, AT5G22010, AT1G73910, AT1G77600, AT3G20540, AT1G50840, AT1G16590, AT1G48050, AT1G11780, AT3G19210, AT5G07400, AT2G31970, AT3G15620, AT1G16970, AT5G01310, AT3G57300, AT3G02920, AT1G80810, AT2G06510, AT3G23980, AT3G12380, AT5G44750, AT2G22260, AT4G36290, AT2…	3290	194	18499	1.53612	0.893353	0.200544	1.88269
GOTERM_BP_DIRECT	GO:0042787~protein ubiquitination involved in ubiquitin-dependent protein catabolic process	49	0.923831	0.00128302	AT5G08139, AT5G51450, AT3G55530, AT2G02870, AT2G15580, AT2G04660, AT5G01980, AT1G01640, AT2G41980, AT3G46620, AT3G05870, AT1G69670, AT5G37890, AT1G66650, AT1G32340, AT5G63760, AT3G53690, AT1G65430, AT4G08455, AT3G30460, AT5G38895, AT1G65040, AT1G66660, AT2G04740, AT4G14220, AT2G05330, AT5G02880, AT2G22690, AT5G37930, AT1G51540, AT5G59550, AT1G19310, AT3G55070, AT2G41370, AT5G63750, AT2G30600, AT5…	3290	177	18499	1.55659	0.925997	0.210768	2.18667
GOTERM_BP_DIRECT	GO:0006506~GPI anchor biosynthetic process	10	0.188537	0.00181219	AT5G14850, AT2G39630, AT3G45100, AT2G34980, AT3G01380, AT1G11880, AT1G12730, AT1G63110, AT1G61280, AT5G22130	3290	18	18499	3.12378	0.974738	0.264009	3.07534
GOTERM_BP_DIRECT	GO:0006839~mitochondrial transport	17	0.320513	0.00197225	AT4G15010, AT5G09470, AT1G72820, AT5G58970, AT4G27940, AT1G14560, AT1G79900, AT5G15640, AT1G74240, AT3G55640, AT5G56450, AT2G47490, AT2G46320, AT4G24570, AT2G37890, AT2G33820, AT5G26200	3290	43	18499	2.22297	0.981752	0.265066	3.34265
GOTERM_BP_DIRECT	GO:0009793~embryo development ending in seed dormancy	107	2.01735	0.00206506	AT3G27670, AT4G30090, AT3G18290, AT5G13790, AT1G48175, AT3G20440, AT5G62990, AT4G24900, AT1G53330, AT2G18390, AT3G01610, AT2G45270, AT3G26790, AT5G56930, AT3G14020, AT4G25520, AT1G55040, AT2G31340, AT5G40480, AT5G03800, AT5G18820, AT5G07500, AT1G15220, AT2G35340, AT5G02250, AT1G07420, AT1G13800, AT5G14850, AT1G54060, AT4G20060, AT2G26890, AT4G13560, AT1G63700, AT1G21650, AT4G00310, AT2G02955, AT2…	3290	459	18499	1.31076	0.984888	0.258772	3.49731
GOTERM_BP_DIRECT	GO:0007064~mitotic sister chromatid cohesion	12	0.226244	0.002113	AT4G32620, AT5G05490, AT5G40840, AT5G15540, AT1G61030, AT1G77600, AT4G35110, AT2G16900, AT1G11060, AT5G11140, AT5G51340, AT1G80810	3290	25	18499	2.69894	0.986291	0.248723	3.57713
GOTERM_BP_DIRECT	GO:0006310~DNA recombination	18	0.339367	0.00267283	AT1G80210, AT4G18590, AT3G23100, AT2G22140, AT1G03080, AT4G02460, AT1G61410, AT4G32700, AT3G02920, AT5G63950, AT1G64840, AT2G06510, AT2G19490, AT3G10140, AT1G48050, AT2G01440, AT1G16970, AT1G51130	3290	48	18499	2.10855	0.995607	0.287685	4.50447
GOTERM_BP_DIRECT	GO:0016579~protein deubiquitination	18	0.339367	0.00267283	AT4G17895, AT4G10570, AT4G24560, AT5G22030, AT5G16310, AT2G24640, AT4G10590, AT2G40930, AT1G52430, AT3G21280, AT1G04860, AT3G53390, AT3G47890, AT1G52450, AT4G22350, AT5G10790, AT5G46740, AT4G22410	3290	48	18499	2.10855	0.995607	0.287685	4.50447
GOTERM_BP_DIRECT	GO:0045324~late endosome to vacuole transport	6	0.113122	0.00270387	AT5G13530, AT2G30330, AT3G61710, AT2G26890, AT4G29380, AT5G07120	3290	7	18499	4.81954	0.995876	0.276021	4.55564
GOTERM_BP_DIRECT	GO:0009908~flower development	53	0.999246	0.00283445	AT3G24440, AT5G08335, AT2G36740, AT1G69490, AT5G62040, AT1G68050, AT4G12750, AT1G01640, AT2G15530, AT5G07200, AT3G04680, AT5G57360, AT3G12980, AT4G16280, AT1G01040, AT2G28610, AT2G28290, AT3G12810, AT5G35770, AT3G20810, AT3G07610, AT1G28420, AT4G04885, AT5G16320, AT5G17690, AT3G23980, AT3G44880, AT5G51230, AT1G72560, AT2G46870, AT3G54610, AT4G34040, AT1G67170, AT4G39100, AT3G14750, AT2G34140, AT4…	3290	202	18499	1.47529	0.996838	0.273707	4.77063
GOTERM_BP_DIRECT	GO:0006289~nucleotide-excision repair	12	0.226244	0.00308024	AT5G41370, AT4G17020, AT1G03190, AT5G41360, AT5G16630, AT1G55750, AT1G52530, AT4G21100, AT1G21710, AT1G05055, AT1G18340, AT1G52500	3290	26	18499	2.59514	0.998082	0.28056	5.17405
GOTERM_BP_DIRECT	GO:0006904~vesicle docking involved in exocytosis	16	0.301659	0.00425747	AT5G58430, AT4G36100, AT3G14090, AT5G61010, AT2G05170, AT3G54860, AT5G03540, AT4G12120, AT4G31540, AT1G12360, AT5G59730, AT1G12470, AT1G77140, AT4G31740, AT4G02350, AT1G54090	3290	42	18499	2.14202	0.999825	0.351199	7.08406
GOTERM_BP_DIRECT	GO:0031627~telomeric loop formation	10	0.188537	0.00658076	AT4G12670, AT1G58220, AT5G03780, AT3G46590, AT5G67580, AT5G59430, AT3G49850, AT1G17460, AT1G72740, AT1G72650	3290	21	18499	2.67752	0.999998	0.471448	10.7477
GOTERM_BP_DIRECT	GO:0055085~transmembrane transport	53	0.999246	0.00795767	AT1G50400, AT5G03910, AT1G79360, AT1G72820, AT1G70610, AT5G17010, AT2G36910, AT3G46180, AT4G18050, AT2G29650, AT2G39210, AT3G62150, AT2G46320, AT3G19490, AT1G04120, AT1G02520, AT1G65730, AT4G27970, AT2G32830, AT5G24380, AT5G01990, AT2G22730, AT4G25960, AT1G12940, AT2G13100, AT1G74240, AT1G58200, AT5G17860, AT4G24570, AT1G74780, AT5G26200, AT3G17650, AT1G54350, AT1G48370, AT1G67300, AT1G78130, AT3…	3290	212	18499	1.4057	1	0.521207	12.8542
GOTERM_BP_DIRECT	GO:0007623~circadian rhythm	28	0.527903	0.00937104	AT3G06500, AT5G24470, AT4G08920, AT2G37000, AT5G17300, AT4G30350, AT3G57040, AT1G68050, AT3G46640, AT5G52310, AT3G45780, AT2G18170, AT2G46790, AT3G55960, AT1G18330, AT5G57360, AT4G24500, AT5G05660, AT4G02630, AT2G44680, AT1G68830, AT1G80820, AT3G14620, AT5G60100, AT3G20810, AT3G01060, AT3G06080, AT3G04910	3290	97	18499	1.62308	1	0.564028	14.9678
GOTERM_BP_DIRECT	GO:0007030~Golgi organization	10	0.188537	0.00940548	AT5G16300, AT4G24840, AT5G51430, AT1G73430, AT1G18190, AT1G05360, AT2G46180, AT4G02195, AT5G11980, AT2G19950	3290	22	18499	2.55582	1	0.550007	15.0187
GOTERM_BP_DIRECT	GO:0006303~double-strand break repair via nonhomologous end joining	8	0.15083	0.0094653	AT4G02390, AT1G48050, AT3G23100, AT1G61410, AT2G45700, AT1G80420, AT5G40820, AT1G16970	3290	15	18499	2.99882	1	0.537673	15.1071
GOTERM_BP_DIRECT	GO:0000045~autophagosome assembly	9	0.169683	0.0116392	AT5G17290, AT3G50590, AT3G59950, AT5G16280, AT3G61710, AT2G44140, AT4G30510, AT4G30790, AT2G31260	3290	19	18499	2.66343	1	0.598753	18.259
GOTERM_BP_DIRECT	GO:0016310~phosphorylation	49	0.923831	0.0129887	AT5G63770, AT2G26830, AT1G26190, AT4G21470, AT3G45040, AT1G07910, AT1G49820, AT2G21940, AT3G20480, AT1G73066, AT2G03890, AT3G27440, AT2G14750, AT4G02260, AT3G03900, AT2G01460, AT1G22940, AT3G01640, AT1G58150, AT1G61640, AT4G09760, AT1G21920, AT5G67080, AT2G17930, AT4G35295, AT3G10572, AT5G07070, AT5G53110, AT4G11845, AT1G73980, AT3G61080, AT5G11360, AT5G23450, AT4G32180, AT1G78590, AT2G43980, AT5…	3290	198	18499	1.3915	1	0.625435	20.16
GOTERM_BP_DIRECT	GO:0080156~mitochondrial mRNA modification	10	0.188537	0.0130564	AT1G12700, AT1G74600, AT1G72530, AT2G20540, AT3G02330, AT5G08490, AT1G06140, AT3G18970, AT5G44780, AT3G05240	3290	23	18499	2.44469	1	0.613986	20.2542
GOTERM_BP_DIRECT	GO:0006914~autophagy	16	0.301659	0.0134712	AT5G17290, AT3G59950, AT1G54710, AT5G43930, AT2G44140, AT3G61960, AT1G62040, AT1G03380, AT3G07525, AT5G45900, AT5G61580, AT3G53930, AT3G61710, AT2G46240, AT4G30790, AT2G31260	3290	47	18499	1.91414	1	0.612663	20.8295
GOTERM_BP_DIRECT	GO:0006397~mRNA processing	44	0.829563	0.0157395	AT5G04290, AT5G63440, AT1G27900, AT4G04885, AT1G62930, AT5G59200, AT2G16650, AT5G16790, AT2G46610, AT1G74350, AT1G08070, AT5G23080, AT4G14510, AT3G01150, AT5G04050, AT1G70070, AT4G31010, AT5G23150, AT3G45590, AT5G61140, AT1G45233, AT5G46920, AT5G16180, AT2G46200, AT4G31770, AT3G04680, AT4G18465, AT3G13290, AT1G26370, AT3G25430, AT5G24360, AT3G63370, AT5G60940, AT2G17520, AT3G11870, AT2G29060, AT2…	3290	176	18499	1.4057	1	0.657831	23.9065
GOTERM_BP_DIRECT	GO:0010150~leaf senescence	26	0.490196	0.01641	AT4G03550, AT5G17290, AT5G59220, AT1G70530, AT5G51640, AT2G22300, AT1G27320, AT1G69490, AT5G03280, AT2G42530, AT5G05700, AT5G64930, AT5G45900, AT2G43570, AT5G52310, AT4G02260, AT1G73500, AT4G30790, AT4G32940, AT4G22750, AT4G12570, AT5G39610, AT4G01250, AT2G43000, AT1G66330, AT1G11760	3290	92	18499	1.58905	1	0.661232	24.7943
GOTERM_BP_DIRECT	GO:0009966~regulation of signal transduction	7	0.131976	0.0172556	AT2G27950, AT1G68820, AT5G04460, AT1G18470, AT1G03365, AT2G35330, AT4G03000	3290	13	18499	3.02766	1	0.668166	25.9
GOTERM_BP_DIRECT	GO:0000122~negative regulation of transcription from RNA polymerase II promoter	12	0.226244	0.0183475	AT4G22745, AT5G59380, AT3G01320, AT1G59890, AT1G24190, AT5G13080, AT1G70060, AT5G47390, AT5G15020, AT5G15030, AT3G63030, AT1G10450	3290	32	18499	2.10855	1	0.679544	27.3051
GOTERM_BP_DIRECT	GO:0016255~attachment of GPI anchor to protein	4	0.0754148	0.0194705	AT3G07180, AT3G07140, AT5G19130, AT1G08750	3290	4	18499	5.6228	1	0.690505	28.7241
GOTERM_BP_DIRECT	GO:0016236~macroautophagy	4	0.0754148	0.0194705	AT5G45900, AT4G29380, AT4G30510, AT4G06676	3290	4	18499	5.6228	1	0.690505	28.7241
GOTERM_BP_DIRECT	GO:0008654~phospholipid biosynthetic process	14	0.263952	0.0218148	AT4G24160, AT2G26830, AT1G12640, AT1G63050, AT3G45040, AT3G60620, AT3G09560, AT4G15130, AT4G25970, AT5G42870, AT4G09760, AT1G68000, AT3G55030, AT4G38570	3290	41	18499	1.91998	1	0.721408	31.6025
GOTERM_BP_DIRECT	GO:0048511~rhythmic process	10	0.188537	0.0233407	AT3G54500, AT1G72630, AT3G26640, AT5G24470, AT5G57360, AT5G64170, AT5G05660, AT5G60100, AT2G06255, AT1G12910	3290	25	18499	2.24912	1	0.735642	33.4169
GOTERM_BP_DIRECT	GO:0008380~RNA splicing	35	0.659879	0.0234641	AT3G19840, AT1G74900, AT5G63440, AT1G27900, AT5G54180, AT1G51380, AT5G16790, AT2G46610, AT2G44020, AT1G74350, AT3G52250, AT1G61980, AT4G09620, AT3G01150, AT4G18520, AT5G60870, AT3G18870, AT4G19650, AT5G61140, AT1G45233, AT5G46920, AT2G46200, AT3G48250, AT4G18465, AT1G78930, AT1G26370, AT5G24360, AT1G61990, AT1G51965, AT2G17520, AT5G23930, AT2G29060, AT2G19430, AT5G55580, AT5G56130	3290	137	18499	1.43648	1	0.727854	33.5616
GOTERM_BP_DIRECT	GO:0009738~abscisic acid-activated signaling pathway	47	0.886124	0.0235416	AT1G69260, AT3G04530, AT1G50700, AT1G72770, AT2G17290, AT1G12680, AT5G12480, AT1G66600, AT5G63320, AT1G52570, AT3G44460, AT3G48040, AT5G47670, AT5G59550, AT3G11220, AT3G46620, AT3G18040, AT5G47710, AT5G63910, AT5G58670, AT3G17980, AT1G69270, AT5G13530, AT3G08550, AT2G22660, AT3G57530, AT2G28350, AT3G63060, AT4G21670, AT4G17615, AT4G28950, AT5G37740, AT3G20410, AT2G19430, AT5G57050, AT1G52920, AT1…	3290	195	18499	1.35524	1	0.719562	33.6523
GOTERM_BP_DIRECT	GO:0010200~response to chitin	34	0.641026	0.025377	AT5G58610, AT5G66070, AT4G30370, AT5G51190, AT1G34180, AT5G47220, AT3G16530, AT4G29110, AT2G26150, AT5G59550, AT2G34600, AT5G49520, AT1G71520, AT5G59450, AT3G46620, AT1G09650, AT3G55980, AT5G27420, AT1G80840, AT5G47230, AT3G15210, AT1G04100, AT4G01250, AT3G46070, AT5G38895, AT2G28830, AT3G23230, AT3G19380, AT3G23250, AT5G10380, AT4G33050, AT5G09800, AT4G18880, AT2G37430	3290	133	18499	1.43741	1	0.737272	35.7675
GOTERM_BP_DIRECT	GO:0000422~mitophagy	7	0.131976	0.0257333	AT5G17290, AT3G59950, AT5G45900, AT2G44140, AT4G30510, AT4G30790, AT2G31260	3290	14	18499	2.8114	1	0.733334	36.1707
GOTERM_BP_DIRECT	GO:0010267~production of ta-siRNAs involved in RNA interference	7	0.131976	0.0257333	AT2G19430, AT3G43920, AT5G56130, AT3G03300, AT1G01040, AT3G62800, AT5G20320	3290	14	18499	2.8114	1	0.733334	36.1707
GOTERM_BP_DIRECT	GO:0032259~methylation	50	0.942685	0.0282994	AT3G07610, AT5G01470, AT5G04380, AT3G23480, AT3G49660, AT5G04610, AT5G25480, AT5G38780, AT2G32170, AT1G77530, AT1G43245, AT1G21100, AT3G26850, AT2G43320, AT4G29590, AT3G28460, AT5G66180, AT1G66700, AT1G24480, AT2G41960, AT3G54150, AT1G21920, AT1G22800, AT4G13330, AT5G27400, AT3G22740, AT3G05100, AT1G54650, AT1G55450, AT4G28830, AT1G09610, AT1G78140, AT4G00750, AT3G10200, AT1G45110, AT1G01180, AT2…	3290	212	18499	1.32613	1	0.758279	39.0048
GOTERM_BP_DIRECT	GO:0007165~signal transduction	97	1.82881	0.0288219	AT2G46710, AT2G46070, AT1G08340, AT5G25510, AT1G73200, AT1G72870, AT5G58440, AT1G09665, AT4G03100, AT1G72920, AT5G44920, AT1G13230, AT1G74200, AT5G58380, AT3G18670, AT4G17350, AT1G13910, AT1G28340, AT4G15415, AT3G51570, AT1G31190, AT3G26020, AT4G11920, AT1G03440, AT5G58690, AT5G07070, AT5G19390, AT4G13880, AT5G38850, AT5G22010, AT2G37670, AT4G24400, AT5G44910, AT4G32160, AT3G09880, AT5G45250, AT3…	3290	450	18499	1.21202	1	0.756378	39.5673
GOTERM_BP_DIRECT	GO:0071456~cellular response to hypoxia	10	0.188537	0.0302109	AT5G57220, AT2G26150, AT5G64905, AT2G44800, AT1G57630, AT1G26380, AT5G57510, AT2G26560, AT1G72360, AT1G26410	3290	26	18499	2.16261	1	0.764677	41.0385
GOTERM_BP_DIRECT	GO:0046777~protein autophosphorylation	34	0.641026	0.031022	AT1G70530, AT3G04530, AT5G65530, AT4G08920, AT1G50700, AT2G17290, AT1G12680, AT5G12480, AT4G05150, AT3G13530, AT3G45240, AT2G03890, AT1G12970, AT3G45780, AT1G35670, AT1G73500, AT3G57530, AT1G70520, AT4G24400, AT2G17520, AT4G02630, AT2G40120, AT5G66850, AT3G20410, AT5G50860, AT3G06483, AT3G17850, AT3G61160, AT1G16670, AT1G18890, AT1G11350, AT2G41140, AT4G14340, AT4G08500	3290	135	18499	1.41611	1	0.76601	41.882
GOTERM_BP_DIRECT	GO:0009873~ethylene-activated signaling pathway	43	0.810709	0.0318582	AT4G39780, AT2G35700, AT1G22810, AT4G32800, AT5G51190, AT5G65100, AT1G68550, AT4G19040, AT5G03280, AT5G47220, AT1G52570, AT4G13040, AT5G67180, AT1G77640, AT1G66340, AT4G27950, AT1G71520, AT3G23240, AT5G61600, AT5G44790, AT5G61890, AT5G59430, AT2G23340, AT1G73500, AT1G73730, AT1G72360, AT1G12980, AT5G10120, AT1G01250, AT3G20310, AT2G19560, AT2G47520, AT5G47230, AT3G15210, AT3G04580, AT2G28290, AT1…	3290	179	18499	1.35073	1	0.767557	42.7397
GOTERM_BP_DIRECT	GO:0009058~biosynthetic process	27	0.50905	0.035768	AT1G26190, AT1G74000, AT5G22020, AT5G18480, AT1G03210, AT1G02050, AT1G01480, AT3G27440, AT2G01460, AT5G60700, AT4G01210, AT1G73980, AT3G48790, AT4G02860, AT3G07270, AT3G57030, AT4G15130, AT4G36480, AT2G39630, AT1G77130, AT5G03770, AT4G16710, AT1G08470, AT3G51430, AT1G62960, AT4G28420, AT3G59530	3290	103	18499	1.47394	1	0.79927	46.5942
GOTERM_BP_DIRECT	GO:0035196~production of miRNAs involved in gene silencing by miRNA	7	0.131976	0.0365786	AT3G43920, AT4G24500, AT3G03300, AT1G01040, AT3G62800, AT5G20320, AT5G23080	3290	15	18499	2.62397	1	0.799696	47.3621
GOTERM_BP_DIRECT	GO:0042753~positive regulation of circadian rhythm	7	0.131976	0.0365786	AT3G46640, AT4G12850, AT5G11260, AT4G15090, AT2G43280, AT2G44680, AT3G59470	3290	15	18499	2.62397	1	0.799696	47.3621
GOTERM_BP_DIRECT	GO:0006814~sodium ion transport	11	0.207391	0.0371735	AT5G47560, AT1G78560, AT5G27150, AT1G54370, AT5G17860, AT2G29650, AT1G54115, AT5G64280, AT1G79610, AT1G30450, AT3G19490	3290	31	18499	1.99519	1	0.798207	47.919
GOTERM_BP_DIRECT	GO:0033169~histone H3-K9 demethylation	5	0.0942685	0.0380972	AT3G07610, AT3G48430, AT5G04240, AT4G00990, AT1G09060	3290	8	18499	3.51425	1	0.799628	48.7728
GOTERM_BP_DIRECT	GO:0009816~defense response to bacterium, incompatible interaction	14	0.263952	0.0383708	AT4G16890, AT5G27420, AT1G12220, AT5G24360, AT3G56710, AT5G45260, AT2G17520, AT4G23190, AT2G42010, AT3G44880, AT3G25070, AT1G11350, AT4G37460, AT4G36290	3290	44	18499	1.78907	1	0.795454	49.0232
GOTERM_BP_DIRECT	GO:0009860~pollen tube growth	30	0.565611	0.0385835	AT1G60420, AT1G10770, AT3G28630, AT3G51300, AT5G64070, AT5G26720, AT3G08970, AT2G19690, AT1G53000, AT1G04950, AT5G11980, AT3G03110, AT1G76850, AT5G09350, AT3G01700, AT4G14455, AT4G17615, AT5G14380, AT1G71820, AT2G47040, AT2G34980, AT1G73430, AT3G01040, AT4G28560, AT4G21323, AT5G01180, AT1G69940, AT1G27380, AT1G61290, AT4G02350	3290	118	18499	1.42952	1	0.790837	49.217
GOTERM_BP_DIRECT	GO:0007131~reciprocal meiotic recombination	13	0.245098	0.0408494	AT2G06510, AT4G32190, AT1G22275, AT4G09140, AT3G20475, AT4G25540, AT5G51330, AT4G02460, AT2G45280, AT2G28560, AT2G31970, AT4G29170, AT5G16730	3290	40	18499	1.82741	1	0.803399	51.2392
GOTERM_BP_DIRECT	GO:0010029~regulation of seed germination	13	0.245098	0.0408494	AT5G13200, AT1G54060, AT3G06500, AT5G39610, AT3G63060, AT1G27320, AT5G05700, AT1G60190, AT2G26000, AT5G02310, AT5G11310, AT2G42160, AT2G18790	3290	40	18499	1.82741	1	0.803399	51.2392
GOTERM_BP_DIRECT	GO:0000301~retrograde transport, vesicle recycling within Golgi	4	0.0754148	0.0422566	AT5G16300, AT1G73430, AT1G18190, AT2G19950	3290	5	18499	4.49824	1	0.808347	52.4567
GOTERM_BP_DIRECT	GO:0070072~vacuolar proton-transporting V-type ATPase complex assembly	4	0.0754148	0.0422566	AT2G28520, AT2G31710, AT2G21410, AT1G05780	3290	5	18499	4.49824	1	0.808347	52.4567
GOTERM_BP_DIRECT	GO:0032877~positive regulation of DNA endoreduplication	4	0.0754148	0.0422566	AT3G24810, AT4G02980, AT1G55350, AT4G11920	3290	5	18499	4.49824	1	0.808347	52.4567
GOTERM_BP_DIRECT	GO:0051782~negative regulation of cell division	4	0.0754148	0.0422566	AT1G47870, AT1G51170, AT3G15170, AT5G17800	3290	5	18499	4.49824	1	0.808347	52.4567
GOTERM_BP_DIRECT	GO:0045739~positive regulation of DNA repair	4	0.0754148	0.0422566	AT4G32960, AT3G57300, AT3G16730, AT2G35320	3290	5	18499	4.49824	1	0.808347	52.4567
GOTERM_BP_DIRECT	GO:0060321~acceptance of pollen	6	0.113122	0.0466228	AT1G71820, AT5G49830, AT1G10180, AT5G12370, AT1G76850, AT4G02350	3290	12	18499	2.8114	1	0.833553	56.0543
GOTERM_BP_DIRECT	GO:0010228~vegetative to reproductive phase transition of meristem	26	0.490196	0.0533358	AT1G28420, AT3G48430, AT3G49660, AT1G64990, AT1G10570, AT4G14465, AT3G57300, AT2G44950, AT3G10390, AT5G62040, AT3G04570, AT2G15530, AT2G46240, AT4G34040, AT3G04680, AT4G15180, AT4G02560, AT3G63060, AT1G51450, AT1G01040, AT2G27990, AT1G66330, AT5G44180, AT3G22590, AT1G60220, AT4G00650	3290	102	18499	1.43326	1	0.86748	61.0894
GOTERM_BP_DIRECT	GO:0031047~gene silencing by RNA	14	0.263952	0.0534305	AT5G21150, AT1G04050, AT2G30280, AT1G01040, AT1G08060, AT2G19430, AT3G43920, AT1G70070, AT5G56130, AT5G43810, AT1G15215, AT4G25530, AT1G50410, AT4G36290	3290	46	18499	1.71129	1	0.863107	61.1564
GOTERM_BP_DIRECT	GO:0009791~post-embryonic development	11	0.207391	0.0555225	AT3G27530, AT1G17580, AT4G15180, AT5G20490, AT1G50030, AT1G64990, AT3G20440, AT3G46290, AT2G30280, AT5G11530, AT4G39100	3290	33	18499	1.87427	1	0.868978	62.6086
GOTERM_BP_DIRECT	GO:0008033~tRNA processing	11	0.207391	0.0555225	AT2G43190, AT1G04635, AT1G68460, AT5G59980, AT3G02320, AT1G72560, AT2G32320, AT1G74700, AT1G22660, AT5G35400, AT1G76120	3290	33	18499	1.87427	1	0.868978	62.6086
GOTERM_BP_DIRECT	GO:0009626~plant-type hypersensitive response	20	0.377074	0.0565098	AT5G51450, AT1G29340, AT1G12220, AT4G25230, AT1G77220, AT3G50480, AT4G19040, AT5G45250, AT2G26560, AT3G21220, AT5G06950, AT2G20310, AT5G64930, AT1G28380, AT1G51660, AT5G20480, AT1G02860, AT3G25070, AT4G36290, AT3G07040	3290	74	18499	1.51967	1	0.869178	63.276
GOTERM_BP_DIRECT	GO:0045893~positive regulation of transcription, DNA-templated	49	0.923831	0.0584836	AT2G35110, AT4G29940, AT5G13790, AT5G35210, AT1G58110, AT1G34180, AT5G47220, AT2G43280, AT5G06950, AT3G44460, AT1G14760, AT5G47670, AT5G17800, AT5G65590, AT2G26150, AT2G32460, AT5G49520, AT4G12850, AT4G27430, AT3G05700, AT5G61600, AT3G57600, AT2G27230, AT1G73500, AT3G54610, AT5G64220, AT5G01270, AT2G40350, AT5G09410, AT3G04740, AT5G22010, AT5G05660, AT5G47230, AT5G24660, AT5G52600, AT5G22220, AT3…	3290	217	18499	1.26966	1	0.873995	64.5769
GOTERM_BP_DIRECT	GO:0009083~branched-chain amino acid catabolic process	5	0.0942685	0.0591119	AT1G10060, AT3G45300, AT4G29120, AT1G71180, AT1G71170	3290	9	18499	3.12378	1	0.872478	64.9817
GOTERM_BP_DIRECT	GO:0042147~retrograde transport, endosome to Golgi	9	0.169683	0.0620237	AT5G53530, AT1G75850, AT1G50500, AT3G51310, AT4G19490, AT1G50120, AT4G27690, AT2G36900, AT2G17790	3290	25	18499	2.02421	1	0.881015	66.8019
GOTERM_BP_DIRECT	GO:0006368~transcription elongation from RNA polymerase II promoter	9	0.169683	0.0620237	AT5G04290, AT3G11220, AT3G22590, AT3G48060, AT2G19560, AT4G24200, AT5G16790, AT3G48050, AT3G10820	3290	25	18499	2.02421	1	0.881015	66.8019
GOTERM_BP_DIRECT	GO:0031348~negative regulation of defense response	9	0.169683	0.0620237	AT4G18470, AT3G61190, AT4G15415, AT4G39030, AT2G39940, AT4G29140, AT5G48380, AT5G03280, AT4G37460	3290	25	18499	2.02421	1	0.881015	66.8019
GOTERM_BP_DIRECT	GO:0044804~nucleophagy	6	0.113122	0.0649773	AT5G17290, AT3G59950, AT5G16280, AT3G61710, AT2G44140, AT4G30510	3290	13	18499	2.59514	1	0.888928	68.5569
GOTERM_BP_DIRECT	GO:0032502~developmental process	18	0.339367	0.0668416	AT1G78930, AT5G58440, AT3G45890, AT5G54180, AT5G03540, AT2G44020, AT1G61990, AT2G30280, AT5G07120, AT5G23930, AT1G61980, AT4G09620, AT3G10400, AT3G18870, AT4G19650, AT3G60830, AT1G51690, AT1G74120	3290	66	18499	1.53349	1	0.892143	69.6193
GOTERM_BP_DIRECT	GO:0009451~RNA modification	10	0.188537	0.0713668	AT3G44260, AT1G61470, AT1G05750, AT3G25430, AT1G06450, AT1G48175, AT3G22690, AT1G15510, AT2G03880, AT5G09950	3290	30	18499	1.87427	1	0.904267	72.059
GOTERM_BP_DIRECT	GO:0009788~negative regulation of abscisic acid-activated signaling pathway	12	0.226244	0.0730055	AT5G57050, AT2G19430, AT5G13530, AT5G59220, AT3G26000, AT5G23320, AT2G39550, AT5G08335, AT5G11310, AT5G40280, AT3G48040, AT3G02140	3290	39	18499	1.73009	1	0.906069	72.8961
GOTERM_BP_DIRECT	GO:0016311~dephosphorylation	12	0.226244	0.0730055	AT3G23610, AT3G54270, AT2G31830, AT1G78580, AT5G10460, AT1G05000, AT5G64000, AT4G27800, AT1G06520, AT5G16480, AT5G04540, AT3G11325	3290	39	18499	1.73009	1	0.906069	72.8961
GOTERM_BP_DIRECT	GO:0009943~adaxial/abaxial axis specification	4	0.0754148	0.0734858	AT3G52770, AT5G16560, AT1G30490, AT2G28610	3290	6	18499	3.74853	1	0.90418	73.1369
GOTERM_BP_DIRECT	GO:0006661~phosphatidylinositol biosynthetic process	4	0.0754148	0.0734858	AT5G64070, AT1G68000, AT4G38570, AT5G09350	3290	6	18499	3.74853	1	0.90418	73.1369
GOTERM_BP_DIRECT	GO:0070536~protein K63-linked deubiquitination	4	0.0754148	0.0734858	AT1G80210, AT1G48790, AT1G10600, AT4G16144	3290	6	18499	3.74853	1	0.90418	73.1369
GOTERM_BP_DIRECT	GO:0006501~C-terminal protein lipidation	4	0.0754148	0.0734858	AT5G17290, AT3G59950, AT5G45900, AT2G44140	3290	6	18499	3.74853	1	0.90418	73.1369
GOTERM_BP_DIRECT	GO:0006552~leucine catabolic process	4	0.0754148	0.0734858	AT5G43430, AT1G10060, AT3G45300, AT2G43400	3290	6	18499	3.74853	1	0.90418	73.1369
GOTERM_BP_DIRECT	GO:0010468~regulation of gene expression	22	0.414781	0.0743607	AT3G07610, AT1G08030, AT3G20270, AT1G51380, AT2G15560, AT5G15540, AT5G39610, AT4G32700, AT5G64590, AT5G09840, AT4G35110, AT3G62200, AT3G11100, AT1G68050, AT3G46640, AT1G20920, AT5G53060, AT1G04970, AT1G01355, AT5G65710, AT2G16900, AT5G11140	3290	86	18499	1.43839	1	0.903564	73.5705
GOTERM_BP_DIRECT	GO:0006487~protein N-linked glycosylation	11	0.207391	0.0789804	AT1G71990, AT1G30000, AT2G39630, AT1G27520, AT1G11755, AT3G01620, AT5G14950, AT3G27540, AT1G02145, AT5G38460, AT3G19280	3290	35	18499	1.76716	1	0.914025	75.7523
GOTERM_BP_DIRECT	GO:0051302~regulation of cell division	8	0.15083	0.080736	AT1G69380, AT2G20000, AT3G10400, AT5G03150, AT2G41230, AT5G22220, AT3G13530, AT4G22270	3290	22	18499	2.04465	1	0.915771	76.5361
GOTERM_BP_DIRECT	GO:0043153~entrainment of circadian clock by photoperiod	3	0.0565611	0.0835759	AT3G26640, AT5G57360, AT1G12910	3290	3	18499	5.6228	1	0.920222	77.7536
GOTERM_BP_DIRECT	GO:0048025~negative regulation of mRNA splicing, via spliceosome	3	0.0565611	0.0835759	AT1G61140, AT1G11100, AT1G50410	3290	3	18499	5.6228	1	0.920222	77.7536
GOTERM_BP_DIRECT	GO:0051214~RNA virus induced gene silencing	3	0.0565611	0.0835759	AT3G43920, AT3G03300, AT5G20320	3290	3	18499	5.6228	1	0.920222	77.7536
GOTERM_BP_DIRECT	GO:0030242~pexophagy	3	0.0565611	0.0835759	AT5G16280, AT4G29380, AT4G30790	3290	3	18499	5.6228	1	0.920222	77.7536
GOTERM_BP_DIRECT	GO:0042981~regulation of apoptotic process	3	0.0565611	0.0835759	AT1G61140, AT1G11100, AT1G50410	3290	3	18499	5.6228	1	0.920222	77.7536
GOTERM_BP_DIRECT	GO:2000034~regulation of seed maturation	3	0.0565611	0.0835759	AT4G32010, AT2G30470, AT1G01040	3290	3	18499	5.6228	1	0.920222	77.7536
GOTERM_BP_DIRECT	GO:0060151~peroxisome localization	3	0.0565611	0.0835759	AT1G17580, AT5G20490, AT5G43900	3290	3	18499	5.6228	1	0.920222	77.7536
GOTERM_BP_DIRECT	GO:0051645~Golgi localization	3	0.0565611	0.0835759	AT1G17580, AT5G20490, AT5G43900	3290	3	18499	5.6228	1	0.920222	77.7536
GOTERM_BP_DIRECT	GO:0006474~N-terminal protein amino acid acetylation	7	0.131976	0.0846045	AT2G39000, AT1G03650, AT1G24040, AT3G22560, AT2G06025, AT2G04845, AT4G37580	3290	18	18499	2.18664	1	0.91994	78.1797
GOTERM_BP_DIRECT	GO:0007033~vacuole organization	7	0.131976	0.0846045	AT2G38020, AT2G26890, AT5G20840, AT2G05170, AT3G54860, AT4G16144, AT4G33240	3290	18	18499	2.18664	1	0.91994	78.1797
GOTERM_BP_DIRECT	GO:0010014~meristem initiation	5	0.0942685	0.0850336	AT5G60690, AT1G72560, AT1G55580, AT1G30490, AT3G15170	3290	10	18499	2.8114	1	0.91817	78.3552
GOTERM_BP_DIRECT	GO:0006491~N-glycan processing	5	0.0942685	0.0850336	AT4G38240, AT1G30000, AT1G27520, AT3G21160, AT5G14950	3290	10	18499	2.8114	1	0.91817	78.3552
GOTERM_BP_DIRECT	GO:0006379~mRNA cleavage	5	0.0942685	0.0850336	AT3G04680, AT2G43190, AT5G23880, AT4G04885, AT5G43620	3290	10	18499	2.8114	1	0.91817	78.3552
GOTERM_BP_DIRECT	GO:0010262~somatic embryogenesis	5	0.0942685	0.0850336	AT3G26790, AT3G62100, AT5G13790, AT3G14020, AT1G54160	3290	10	18499	2.8114	1	0.91817	78.3552
GOTERM_BP_DIRECT	GO:0051510~regulation of unidimensional cell growth	5	0.0942685	0.0850336	AT2G20000, AT4G08920, AT3G46290, AT2G42080, AT3G13530	3290	10	18499	2.8114	1	0.91817	78.3552
GOTERM_BP_DIRECT	GO:0007186~G-protein coupled receptor signaling pathway	5	0.0942685	0.0850336	AT5G20635, AT3G49660, AT3G22942, AT3G63420, AT2G23460	3290	10	18499	2.8114	1	0.91817	78.3552
GOTERM_BP_DIRECT	GO:0006887~exocytosis	16	0.301659	0.0896279	AT5G58430, AT3G14090, AT5G61010, AT5G03540, AT5G49830, AT4G31540, AT5G12370, AT5G11150, AT1G71820, AT5G59730, AT1G05360, AT4G10170, AT4G22970, AT1G10180, AT1G61290, AT1G54090	3290	59	18499	1.52483	1	0.926368	80.1526
GOTERM_BP_DIRECT	GO:0042255~ribosome assembly	11	0.207391	0.0926917	AT4G09620, AT5G55580, AT1G78930, AT3G18870, AT4G19650, AT5G54180, AT2G44020, AT1G61990, AT5G23930, AT1G74120, AT1G61980	3290	36	18499	1.71808	1	0.930457	81.272
GOTERM_BP_DIRECT	GO:0009639~response to red or far red light	11	0.207391	0.0926917	AT2G36910, AT4G12850, AT1G30040, AT3G06250, AT1G02400, AT4G15090, AT2G43280, AT3G59470, AT4G38170, AT5G18960, AT2G27110	3290	36	18499	1.71808	1	0.930457	81.272
GOTERM_BP_DIRECT	GO:0007067~mitotic nuclear division	21	0.395928	0.098768	AT2G32980, AT1G69400, AT3G48150, AT2G22140, AT5G17620, AT2G04660, AT2G32900, AT3G54670, AT5G01450, AT5G40740, AT2G38220, AT2G41350, AT2G20000, AT3G24730, AT5G40840, AT3G05870, AT3G19210, AT4G11920, AT4G22970, AT2G39090, AT5G48520	3290	84	18499	1.4057	1	0.939913	83.3185

## Sheet: cluster2
Table S6. Gene ontologies enriched in transcriptome clusters.
Category	Term	Count	%	PValue	Genes	List Total	Pop Hits	Pop Total	Fold Enrichment	Bonferroni	Benjamini	FDR
GOTERM_BP_DIRECT	GO:0009408~response to heat	20	2.39234	2.14092e-07	AT5G37670, AT1G16030, AT3G24500, AT1G54050, AT3G08720, AT2G47180, AT4G25200, AT1G07400, AT5G12020, AT2G29500, AT4G12400, AT1G52560, AT4G21320, AT2G33590, AT1G74310, AT5G67030, AT1G21760, AT2G22240, AT2G32120, AT1G53540	539	160	18499	4.29012	0.000132942	0.000132942	0.000317685
GOTERM_BP_DIRECT	GO:0010200~response to chitin	18	2.15311	3.22702e-07	AT2G04240, AT2G40140, AT3G50060, AT4G11360, AT1G75490, AT4G17500, AT4G33940, AT5G04340, AT3G05200, AT1G74410, AT3G19580, AT3G45640, AT4G26120, AT4G17230, AT1G27730, AT4G35480, AT3G56770, AT3G49530	539	133	18499	4.64494	0.000200378	0.000100194	0.000478849
GOTERM_BP_DIRECT	GO:0019915~lipid storage	9	1.07656	6.62198e-07	AT3G18570, AT1G05510, AT5G56100, AT3G27660, AT1G29760, AT1G48990, AT2G18250, AT5G16460, AT5G51210	539	27	18499	11.4403	0.00041114	0.000137066	0.000982615
GOTERM_BP_DIRECT	GO:0009644~response to high light intensity	11	1.31579	3.58937e-06	AT1G54050, AT1G52560, AT2G47180, AT1G74310, AT5G61510, AT1G27730, AT2G22240, AT2G32120, AT4G32770, AT2G29500, AT4G12400	539	55	18499	6.86419	0.00222652	0.000557096	0.00532605
GOTERM_BP_DIRECT	GO:0009737~response to abscisic acid	28	3.34928	3.62746e-05	AT5G52660, AT3G24500, AT4G26740, AT1G05510, AT2G47180, AT3G09600, AT5G02840, AT1G56600, AT5G64750, AT1G18100, AT1G43160, AT3G14050, AT4G04020, AT1G27730, AT4G27410, AT2G47770, AT3G11050, AT5G51760, AT5G50600, AT3G22490, AT1G61340, AT3G19580, AT2G33590, AT1G13740, AT1G12130, AT5G46050, AT3G07370, AT4G39130	539	394	18499	2.43905	0.0222751	0.00449525	0.0538135
GOTERM_BP_DIRECT	GO:0009414~response to water deprivation	22	2.63158	7.18142e-05	AT3G22490, AT2G18050, AT3G11020, AT3G24500, AT4G34890, AT2G47180, AT4G02280, AT1G56600, AT1G22190, AT2G26740, AT3G19580, AT1G43160, AT2G33590, AT1G13740, AT3G30775, AT5G61590, AT5G67030, AT1G27730, AT4G27410, AT1G07645, AT4G39130, AT1G46768	539	279	18499	2.70631	0.0436184	0.00740548	0.106511
GOTERM_BP_DIRECT	GO:0016567~protein ubiquitination	29	3.4689	0.000174591	AT3G59940, AT3G06380, AT4G11360, AT1G67340, AT4G19700, AT2G18915, AT3G05200, AT4G26120, AT5G01880, AT2G17450, AT1G60610, AT1G21410, AT2G46260, AT1G03770, AT2G04240, AT4G02440, AT4G03030, AT5G05230, AT5G57900, AT3G12920, AT1G12760, AT3G08700, AT4G35480, AT3G07370, AT1G21760, AT1G06110, AT1G63800, AT5G44280, AT1G15100	539	456	18499	2.18269	0.102758	0.0153707	0.258758
GOTERM_BP_DIRECT	GO:0006970~response to osmotic stress	13	1.55502	0.000230517	AT3G22490, AT2G04240, AT1G61340, AT2G18250, AT5G49450, AT1G22190, AT5G64750, AT3G20250, AT3G45640, AT1G43160, AT5G67030, AT2G47770, AT1G07645	539	122	18499	3.65715	0.133391	0.0177367	0.341513
GOTERM_BP_DIRECT	GO:0009751~response to salicylic acid	14	1.67464	0.000611297	AT1G17520, AT1G05560, AT5G52660, AT2G40000, AT3G50060, AT1G43160, AT1G12130, AT3G09600, AT5G46050, AT3G50410, AT1G13960, AT1G61340, AT5G02840, AT2G06010	539	155	18499	3.09996	0.315955	0.0413147	0.903263
GOTERM_BP_DIRECT	GO:0042542~response to hydrogen peroxide	8	0.956938	0.000917168	AT1G54050, AT1G52560, AT2G47180, AT1G74310, AT2G22240, AT2G32120, AT2G29500, AT4G12400	539	54	18499	5.08459	0.434374	0.0553892	1.35236
GOTERM_BP_DIRECT	GO:0044550~secondary metabolite biosynthetic process	13	1.55502	0.00110017	AT1G64900, AT5G05320, AT4G38540, AT5G24160, AT5G57260, AT2G45570, AT1G13090, AT4G37430, AT2G45560, AT5G67030, AT5G25180, AT4G37370, AT3G48270	539	145	18499	3.07705	0.495195	0.0602524	1.62015
GOTERM_BP_DIRECT	GO:0003006~developmental process involved in reproduction	5	0.598086	0.00124518	AT1G80090, AT2G32190, AT1G05340, AT2G32210, AT1G15330	539	17	18499	10.0944	0.538713	0.0624432	1.83185
GOTERM_BP_DIRECT	GO:0055114~oxidation-reduction process	58	6.9378	0.00211801	AT4G26740, AT4G38540, AT1G45145, AT4G12290, AT1G19730, AT4G15396, AT5G24910, AT1G13090, AT2G45560, AT3G05260, AT1G17010, AT5G55240, AT1G06645, AT1G14520, AT3G15290, AT5G52570, AT5G24160, AT5G57260, AT2G04690, AT5G25180, AT5G20960, AT1G65970, AT3G30775, AT2G45570, AT1G12130, AT5G51970, AT3G48270, AT5G05320, AT4G34890, AT2G29300, AT4G13250, AT5G43850, AT1G03990, AT4G33670, AT4G37370, AT1G11530, AT1…	539	1330	18499	1.4967	0.731976	0.0963227	3.09722
GOTERM_BP_DIRECT	GO:0009873~ethylene-activated signaling pathway	14	1.67464	0.00227566	AT4G36900, AT3G24500, AT4G17500, AT1G22190, AT5G64750, AT2G41710, AT5G67190, AT1G28360, AT1G43160, AT4G06746, AT5G61590, AT1G71130, AT1G22985, AT1G46768	539	179	18499	2.68432	0.757024	0.0961182	3.32414
GOTERM_BP_DIRECT	GO:0061512~protein localization to cilium	4	0.478469	0.0044233	AT5G18680, AT3G06380, AT2G18280, AT3G19990	539	12	18499	11.4403	0.936261	0.167674	6.36649
GOTERM_BP_DIRECT	GO:0045893~positive regulation of transcription, DNA-templated	15	1.79426	0.00458659	AT3G11020, AT3G24500, AT1G75490, AT4G17500, AT2G42400, AT3G50410, AT5G18450, AT5G49450, AT1G07530, AT1G43160, AT5G61590, AT1G71130, AT4G27410, AT3G07500, AT1G46768	539	217	18499	2.37242	0.942434	0.163415	6.59413
GOTERM_BP_DIRECT	GO:0006979~response to oxidative stress	18	2.15311	0.00517829	AT2G40000, AT1G45145, AT2G47180, AT1G07400, AT2G21195, AT4G35770, AT1G56600, AT5G56550, AT4G32770, AT2G29500, AT1G31170, AT3G45640, AT1G13340, AT3G30775, AT1G27730, AT5G61640, AT3G11050, AT5G47650	539	291	18499	2.12295	0.960207	0.172752	7.41463
GOTERM_BP_DIRECT	GO:0052696~flavonoid glucuronidation	10	1.19617	0.00540812	AT1G05560, AT5G65550, AT3G46670, AT3G46660, AT3G50740, AT2G18570, AT5G49690, AT1G22370, AT2G36770, AT2G36780	539	112	18499	3.06437	0.965526	0.170628	7.73152
GOTERM_BP_DIRECT	GO:0006351~transcription, DNA-templated	74	8.85167	0.006981	AT3G24500, AT2G41070, AT3G14880, AT1G75490, AT5G12840, AT4G18680, AT1G77450, AT4G17500, AT3G09600, AT1G72210, AT1G30500, AT3G47640, AT5G64750, AT1G17520, AT1G78600, AT1G77950, AT1G43160, AT1G27730, AT3G62090, AT2G04890, AT5G59570, AT1G03770, AT4G36900, AT3G11020, AT5G10140, AT5G65080, AT5G45830, AT5G06839, AT2G41710, AT5G67190, AT3G19580, AT1G07530, AT2G16770, AT4G06746, AT3G20910, AT1G46768, AT5…	539	1886	18499	1.34663	0.987098	0.204646	9.8732
GOTERM_BP_DIRECT	GO:0009813~flavonoid biosynthetic process	11	1.31579	0.00994382	AT1G05560, AT5G65550, AT3G46670, AT3G46660, AT3G50740, AT1G17010, AT2G18570, AT5G49690, AT1G22370, AT2G36770, AT2G36780	539	145	18499	2.60366	0.997983	0.266774	13.7821
GOTERM_BP_DIRECT	GO:0009723~response to ethylene	10	1.19617	0.0103143	AT2G01930, AT1G17520, AT5G52660, AT3G50060, AT3G24500, AT3G04720, AT3G09600, AT1G13960, AT5G02840, AT2G35550	539	124	18499	2.76782	0.998401	0.26405	14.2597
GOTERM_BP_DIRECT	GO:0080037~negative regulation of cytokinin-activated signaling pathway	3	0.358852	0.0117169	AT3G59940, AT1G15670, AT1G19770	539	6	18499	17.1605	0.999337	0.283006	16.0451
GOTERM_BP_DIRECT	GO:0009738~abscisic acid-activated signaling pathway	13	1.55502	0.0119161	AT5G45870, AT1G70810, AT3G06380, AT2G41070, AT1G70800, AT5G45860, AT5G45830, AT5G64750, AT4G18620, AT1G18100, AT3G19580, AT3G45640, AT1G15100	539	195	18499	2.28806	0.999415	0.276508	16.2959
GOTERM_BP_DIRECT	GO:0006012~galactose metabolic process	5	0.598086	0.0133443	AT2G47180, AT1G63180, AT4G10960, AT1G56600, AT4G33670	539	32	18499	5.36265	0.999762	0.293624	18.0734
GOTERM_BP_DIRECT	GO:0010344~seed oilbody biogenesis	3	0.358852	0.0160898	AT1G05510, AT3G27660, AT5G16460	539	7	18499	14.709	0.999958	0.331635	21.3918
GOTERM_BP_DIRECT	GO:0008152~metabolic process	17	2.03349	0.0161584	AT5G65550, AT2G45600, AT2G39570, AT3G46670, AT3G46660, AT3G50740, AT2G18570, AT1G22370, AT5G06570, AT1G05560, AT3G05120, AT4G21320, AT5G47720, AT5G49690, AT5G65890, AT2G36770, AT2G36780	539	303	18499	1.9256	0.99996	0.322326	21.4731
GOTERM_BP_DIRECT	GO:0006559~L-phenylalanine catabolic process	3	0.358852	0.0210437	AT3G10340, AT1G06570, AT5G54080	539	8	18499	12.8704	0.999998	0.386865	27.0645
GOTERM_BP_DIRECT	GO:0006457~protein folding	16	1.91388	0.0217305	AT2G20560, AT1G80920, AT5G37670, AT1G16030, AT1G45145, AT5G27280, AT1G19730, AT4G13830, AT5G16650, AT1G08570, AT1G76700, AT1G77930, AT2G42750, AT1G03760, AT2G32120, AT1G21080	539	288	18499	1.90672	0.999999	0.385695	27.8201
GOTERM_BP_DIRECT	GO:0006662~glycerol ether metabolic process	5	0.598086	0.0239134	AT1G45145, AT1G08570, AT1G08230, AT1G19730, AT1G11530	539	38	18499	4.51592	1	0.404467	30.1735
GOTERM_BP_DIRECT	GO:0009739~response to gibberellin	8	0.956938	0.0254029	AT2G04240, AT5G52660, AT4G09610, AT3G05120, AT3G09600, AT5G02840, AT4G19700, AT1G50420	539	99	18499	2.77341	1	0.412943	31.7381
GOTERM_BP_DIRECT	GO:0009651~response to salt stress	23	2.7512	0.0264502	AT2G04240, AT5G02020, AT5G52660, AT3G04720, AT5G17310, AT3G08720, AT3G09600, AT2G47180, AT1G61340, AT5G02840, AT2G18250, AT5G49450, AT1G56600, AT5G62520, AT1G17520, AT3G21370, AT3G20250, AT1G43160, AT1G27730, AT3G07370, AT2G47770, AT5G55470, AT1G15100	539	484	18499	1.63095	1	0.415495	32.8185
GOTERM_BP_DIRECT	GO:0010189~vitamin E biosynthetic process	3	0.358852	0.0265412	AT1G06570, AT5G53970, AT4G32770	539	9	18499	11.4403	1	0.406681	32.9116
GOTERM_BP_DIRECT	GO:0034389~lipid particle organization	3	0.358852	0.0265412	AT4G26740, AT1G29760, AT5G16460	539	9	18499	11.4403	1	0.406681	32.9116
GOTERM_BP_DIRECT	GO:0042752~regulation of circadian rhythm	4	0.478469	0.0314576	AT5G52660, AT5G10140, AT3G09600, AT2G18915	539	24	18499	5.72016	1	0.452004	37.7675
GOTERM_BP_DIRECT	GO:0009636~response to toxic substance	6	0.717703	0.0320237	AT2G29460, AT3G29670, AT5G62480, AT3G50740, AT1G59700, AT2G02930	539	61	18499	3.37583	1	0.448147	38.305
GOTERM_BP_DIRECT	GO:0071712~ER-associated misfolded protein catabolic process	3	0.358852	0.0325466	AT4G03510, AT2G44410, AT4G27470	539	10	18499	10.2963	1	0.444049	38.7977
GOTERM_BP_DIRECT	GO:0034599~cellular response to oxidative stress	6	0.717703	0.0382784	AT3G07700, AT1G31170, AT1G45145, AT1G08570, AT1G19730, AT1G11530	539	64	18499	3.21759	1	0.489963	43.9632
GOTERM_BP_DIRECT	GO:0009753~response to jasmonic acid	10	1.19617	0.038897	AT1G17520, AT5G52660, AT1G43160, AT1G12130, AT3G09600, AT5G46050, AT1G13960, AT1G61340, AT5G02840, AT4G35770	539	156	18499	2.20006	1	0.486177	44.4957
GOTERM_BP_DIRECT	GO:0031347~regulation of defense response	6	0.717703	0.0405175	AT3G12920, AT3G17860, AT1G60610, AT4G19700, AT4G32770, AT1G45976	539	65	18499	3.16809	1	0.491317	45.8683
GOTERM_BP_DIRECT	GO:0015996~chlorophyll catabolic process	3	0.358852	0.0459462	AT4G22920, AT4G13250, AT5G13800	539	12	18499	8.58024	1	0.527135	50.2393
GOTERM_BP_DIRECT	GO:0006914~autophagy	5	0.598086	0.0472187	AT3G06420, AT5G66930, AT4G00355, AT1G54210, AT3G15580	539	47	18499	3.65117	1	0.528079	51.2151
GOTERM_BP_DIRECT	GO:0009821~alkaloid biosynthetic process	3	0.358852	0.053277	AT1G35190, AT3G57020, AT2G41290	539	13	18499	7.92022	1	0.56362	55.621
GOTERM_BP_DIRECT	GO:0010183~pollen tube guidance	4	0.478469	0.0602603	AT1G80090, AT3G45640, AT2G15890, AT1G15330	539	31	18499	4.42851	1	0.601069	60.2382
GOTERM_BP_DIRECT	GO:0000103~sulfate assimilation	5	0.598086	0.060521	AT1G45145, AT1G08570, AT5G67520, AT1G19730, AT1G11530	539	51	18499	3.3648	1	0.594081	60.4016
GOTERM_BP_DIRECT	GO:0009688~abscisic acid biosynthetic process	3	0.358852	0.0690521	AT2G04240, AT5G67030, AT5G20960	539	15	18499	6.86419	1	0.635729	65.4147
GOTERM_BP_DIRECT	GO:0006694~steroid biosynthetic process	3	0.358852	0.0690521	AT5G50600, AT4G10020, AT5G50700	539	15	18499	6.86419	1	0.635729	65.4147
GOTERM_BP_DIRECT	GO:0010492~maintenance of shoot apical meristem identity	3	0.358852	0.0690521	AT5G48160, AT5G44280, AT1G03770	539	15	18499	6.86419	1	0.635729	65.4147
GOTERM_BP_DIRECT	GO:0015031~protein transport	16	1.91388	0.0701029	AT5G50230, AT5G66930, AT5G60460, AT2G25340, AT1G54210, AT3G06420, AT4G39890, AT3G62880, AT1G13340, AT4G00355, AT1G75370, AT1G29330, AT2G14830, AT1G60970, AT3G12400, AT3G15580	539	339	18499	1.61987	1	0.633224	65.9895
GOTERM_BP_DIRECT	GO:0043161~proteasome-mediated ubiquitin-dependent protein catabolic process	13	1.55502	0.0712428	AT1G15670, AT1G68070, AT4G19700, AT5G02750, AT5G55970, AT1G26800, AT3G12920, AT1G12760, AT4G27880, AT4G35480, AT4G32600, AT1G55530, AT1G15100	539	256	18499	1.74286	1	0.631294	66.6029
GOTERM_BP_DIRECT	GO:0042787~protein ubiquitination involved in ubiquitin-dependent protein catabolic process	10	1.19617	0.0742006	AT1G26800, AT4G03510, AT2G44410, AT4G27880, AT1G15670, AT1G55530, AT1G54210, AT4G27470, AT5G02750, AT1G15100	539	177	18499	1.93904	1	0.638926	68.1469
GOTERM_BP_DIRECT	GO:0006002~fructose 6-phosphate metabolic process	3	0.358852	0.0774413	AT5G52190, AT4G26270, AT5G47810	539	16	18499	6.43518	1	0.64754	69.7619
GOTERM_BP_DIRECT	GO:0006470~protein dephosphorylation	7	0.837321	0.0799218	AT1G67820, AT2G29380, AT4G31860, AT1G07430, AT2G35680, AT5G06750, AT5G51760	539	103	18499	2.33249	1	0.652036	70.9461
GOTERM_BP_DIRECT	GO:0010226~response to lithium ion	2	0.239234	0.0847396	AT3G22490, AT1G03120	539	3	18499	22.8806	1	0.667046	73.1236
GOTERM_BP_DIRECT	GO:0009266~response to temperature stimulus	3	0.358852	0.0950945	AT5G10140, AT3G07370, AT4G32770	539	18	18499	5.72016	1	0.703803	77.299
GOTERM_BP_DIRECT	GO:0051607~defense response to virus	4	0.478469	0.0977227	AT5G37680, AT5G03210, AT3G20250, AT2G22240	539	38	18499	3.61273	1	0.707142	78.2579
GOTERM_BP_DIRECT	GO:0010286~heat acclimation	4	0.478469	0.0977227	AT3G11020, AT4G21320, AT1G77000, AT4G12400	539	38	18499	3.61273	1	0.707142	78.2579

## Sheet: cluster3
Table S6. Gene ontologies enriched in transcriptome clusters.
Category	Term	Count	%	PValue	Genes	List Total	Pop Hits	Pop Total	Fold Enrichment	Bonferroni	Benjamini	FDR
GOTERM_BP_DIRECT	GO:0016192~vesicle-mediated transport	53	1.83645	2.23505e-11	AT5G46630, AT5G22950, AT1G08190, AT5G05987, AT3G44340, AT3G11130, AT5G08080, AT1G59750, AT3G60190, AT5G01430, AT4G31480, AT1G55190, AT5G61210, AT1G11890, AT3G54300, AT4G19003, AT5G22360, AT2G38360, AT3G62560, AT1G16240, AT1G17730, AT1G29060, AT4G11740, AT1G09330, AT3G58170, AT1G14010, AT3G10640, AT4G14950, AT1G31730, AT1G21900, AT4G24550, AT2G30050, AT2G17380, AT3G49420, AT2G28390, AT5G41950, AT1…	2106	173	18499	2.69104	3.97168e-08	3.97168e-08	3.7897e-08
GOTERM_BP_DIRECT	GO:0006886~intracellular protein transport	54	1.8711	5.82573e-10	AT5G46630, AT2G16950, AT5G52580, AT3G44340, AT3G11130, AT5G08080, AT2G38410, AT4G31480, AT5G22780, AT3G59020, AT1G28490, AT1G09270, AT4G14160, AT3G62560, AT1G16240, AT2G21390, AT3G03160, AT5G22770, AT1G05520, AT4G21160, AT3G09740, AT1G14010, AT4G01800, AT4G13730, AT1G31730, AT1G21900, AT4G24550, AT2G17380, AT2G19790, AT5G63640, AT1G47830, AT1G06210, AT4G01810, AT5G17020, AT1G60780, AT4G32760, AT5…	2106	193	18499	2.45769	1.03523e-06	5.17616e-07	9.87801e-07
GOTERM_BP_DIRECT	GO:0006397~mRNA processing	50	1.7325	1.55203e-09	AT3G07860, AT1G06220, AT3G11964, AT3G14080, AT1G17760, AT5G64270, AT3G63070, AT1G75660, AT3G12640, AT1G54490, AT2G24590, AT2G47250, AT1G30480, AT2G48160, AT4G24740, AT3G13300, AT1G43190, AT5G13480, AT5G58040, AT4G00660, AT1G24706, AT1G55870, AT2G45620, AT1G23400, AT3G54230, AT4G08350, AT1G49590, AT5G25060, AT3G02950, AT5G01290, AT5G14580, AT1G07350, AT5G42540, AT5G09860, AT3G58560, AT1G20960, AT1…	2106	176	18499	2.49544	2.75795e-06	9.19316e-07	2.63159e-06
GOTERM_BP_DIRECT	GO:0007031~peroxisome organization	14	0.4851	1.85163e-08	AT2G26230, AT1G79810, AT2G14120, AT1G48635, AT3G58840, AT5G25760, AT4G33650, AT3G03490, AT3G04460, AT3G18160, AT2G26350, AT3G21865, AT1G47750, AT3G47430	2106	20	18499	6.14877	3.2903e-05	8.22585e-06	3.1396e-05
GOTERM_BP_DIRECT	GO:0006338~chromatin remodeling	18	0.623701	1.42476e-07	AT1G18450, AT4G16420, AT3G33520, AT3G52280, AT2G47210, AT5G67630, AT3G17590, AT1G74840, AT5G55300, AT1G21700, AT3G22990, AT5G55310, AT3G48710, AT2G47620, AT2G25170, AT4G37280, AT5G63550, AT1G04400	2106	37	18499	4.27327	0.000253148	5.06347e-05	0.00024158
GOTERM_BP_DIRECT	GO:0051028~mRNA transport	18	0.623701	3.65358e-07	AT2G13540, AT5G17020, AT1G64350, AT1G33980, AT1G79280, AT3G15970, AT2G30050, AT2G45000, AT1G14850, AT1G75340, AT4G14300, AT4G00660, AT1G52380, AT1G80670, AT1G80680, AT4G37130, AT3G05380, AT2G45810	2106	39	18499	4.05413	0.000649031	0.000108201	0.000619493
GOTERM_BP_DIRECT	GO:0006364~rRNA processing	26	0.900901	6.84772e-07	AT2G17510, AT5G63120, AT3G06480, AT3G11964, AT5G40530, AT1G43860, AT1G70200, AT1G08410, AT1G18850, AT5G11010, AT5G60990, AT3G19810, AT5G46420, AT5G20600, AT1G63810, AT2G34260, AT5G11240, AT5G10070, AT5G14580, AT5G35910, AT1G50000, AT1G59760, AT1G16280, AT4G04940, AT4G05410, AT3G09720	2106	77	18499	2.96601	0.0012161	0.000173819	0.00116108
GOTERM_BP_DIRECT	GO:0000398~mRNA splicing, via spliceosome	33	1.14345	8.38204e-07	AT2G03870, AT3G26560, AT1G80930, AT1G23860, AT1G44910, AT3G47120, AT1G61275, AT2G30000, AT1G07170, AT4G03430, AT5G13010, AT5G06160, AT2G43410, AT1G10320, AT2G47580, AT1G09230, AT5G16260, AT3G54230, AT2G14285, AT5G44200, AT1G28060, AT1G21190, AT2G41500, AT5G16780, AT2G38770, AT3G55200, AT4G14342, AT5G63370, AT3G55220, AT1G32490, AT3G19670, AT5G44500, AT4G22380	2106	114	18499	2.54272	0.00148838	0.000186169	0.00142123
GOTERM_BP_DIRECT	GO:0009793~embryo development ending in seed dormancy	88	3.0492	1.05948e-06	AT4G21710, AT1G02680, AT3G20630, AT1G10270, AT3G14180, AT4G10760, AT4G07410, AT3G07780, AT5G19620, AT2G41945, AT3G54720, AT4G02990, AT5G66055, AT1G04630, AT2G04842, AT1G43850, AT1G10510, AT1G32500, AT5G62090, AT3G49240, AT4G26300, AT2G43410, AT1G68990, AT1G13120, AT3G15030, AT5G61760, AT4G24270, AT5G55940, AT1G20960, AT3G14900, AT4G39800, AT3G63080, AT4G09980, AT4G23940, AT4G29660, AT3G12080, AT4…	2106	459	18499	1.68407	0.00188093	0.000209167	0.00179643
GOTERM_BP_DIRECT	GO:0009910~negative regulation of flower development	19	0.658351	1.15395e-06	AT1G61040, AT5G16260, AT2G06210, AT3G33520, AT3G54720, AT2G38560, AT1G79280, AT5G56860, AT4G20400, AT5G60410, AT3G57390, AT5G65050, AT5G65060, AT4G29830, AT5G61150, AT4G26150, AT1G80680, AT3G19980, AT1G77080	2106	46	18499	3.62815	0.00204847	0.000205036	0.0019566
GOTERM_BP_DIRECT	GO:0015031~protein transport	69	2.39085	2.1061e-06	AT2G45170, AT5G22950, AT3G54140, AT3G52190, AT1G61250, AT3G15970, AT2G21190, AT1G59750, AT1G71980, AT2G02040, AT3G18160, AT5G45130, AT3G20920, AT3G21865, AT2G36680, AT5G61210, AT3G10650, AT2G31680, AT1G13120, AT3G53120, AT4G35860, AT4G09720, AT1G11890, AT5G55510, AT2G16640, AT4G39990, AT4G21980, AT5G47480, AT5G22360, AT3G03490, AT4G27730, AT1G17730, AT1G52380, AT1G29060, AT3G27100, AT5G55710, AT3…	2106	339	18499	1.78788	0.00373555	0.000340173	0.003571
GOTERM_BP_DIRECT	GO:0010501~RNA secondary structure unwinding	21	0.727651	9.76426e-06	AT5G08620, AT5G63120, AT5G54910, AT3G06480, AT5G51280, AT2G40700, AT2G42520, AT4G36020, AT3G06980, AT3G16840, AT2G47330, AT2G28600, AT4G34910, AT5G65900, AT1G16280, AT5G60990, AT5G05450, AT4G00660, AT1G59990, AT2G45810, AT3G09720	2106	62	18499	2.97521	0.0172015	0.00144489	0.0165548
GOTERM_BP_DIRECT	GO:0006897~endocytosis	22	0.762301	9.77623e-06	AT4G28880, AT5G46630, AT1G47830, AT4G28860, AT3G20290, AT3G03940, AT1G14910, AT5G44100, AT3G11130, AT3G54840, AT5G43320, AT5G18190, AT2G25760, AT2G19470, AT2G01600, AT4G28540, AT5G06140, AT3G58600, AT5G22770, AT4G32285, AT3G08530, AT5G22780	2106	67	18499	2.88428	0.0172224	0.00133545	0.0165751
GOTERM_BP_DIRECT	GO:0006457~protein folding	58	2.0097	2.02867e-05	AT2G01270, AT5G23290, AT2G35720, AT5G67530, AT1G18700, AT2G01710, AT4G29670, AT2G47320, AT3G17880, AT4G32420, AT5G55200, AT2G07340, AT4G33060, AT3G16110, AT1G43560, AT5G02490, AT3G21640, AT3G08710, AT1G01230, AT1G68370, AT5G42480, AT1G61770, AT4G26780, AT5G48030, AT1G35620, AT5G23590, AT3G09700, AT1G71000, AT1G53720, AT5G03030, AT1G08450, AT2G35010, AT3G53220, AT1G07960, AT1G56300, AT5G06910, AT2…	2106	288	18499	1.76899	0.0354077	0.00257167	0.0343922
GOTERM_BP_DIRECT	GO:0006888~ER to Golgi vesicle-mediated transport	21	0.727651	2.75371e-05	AT3G17440, AT2G37975, AT4G01810, AT3G52190, AT3G54085, AT3G44340, AT1G79990, AT1G80500, AT2G01470, AT3G07100, AT3G24350, AT1G52360, AT4G14160, AT2G21390, AT5G58030, AT1G51160, AT3G03160, AT3G59500, AT5G54750, AT1G05520, AT3G58170	2106	66	18499	2.79489	0.0477561	0.00325696	0.0466812
GOTERM_BP_DIRECT	GO:0034475~U4 snRNA 3'-end processing	8	0.2772	5.32433e-05	AT3G61620, AT3G12990, AT3G46210, AT3G60500, AT2G25355, AT3G07750, AT1G60080, AT1G03360	2106	11	18499	6.38833	0.0902777	0.00589605	0.0902401
GOTERM_BP_DIRECT	GO:0006406~mRNA export from nucleus	11	0.38115	0.000100288	AT1G13120, AT3G02950, AT1G10390, AT5G19400, AT3G47120, AT1G24706, AT1G80680, AT3G27100, AT5G09860, AT4G32910, AT5G42920	2106	23	18499	4.20102	0.163242	0.0104288	0.16991
GOTERM_BP_DIRECT	GO:0034427~nuclear-transcribed mRNA catabolic process, exonucleolytic, 3'-5'	8	0.2772	0.000115187	AT3G61620, AT3G12990, AT3G46210, AT3G60500, AT2G25355, AT3G07750, AT1G60080, AT1G03360	2106	12	18499	5.85597	0.185108	0.0113078	0.19513
GOTERM_BP_DIRECT	GO:0009909~regulation of flower development	21	0.727651	0.000163019	AT4G31120, AT2G03070, AT3G01890, AT3G06930, AT5G24930, AT1G25540, AT5G45600, AT4G32551, AT1G43850, AT2G32700, AT5G14170, AT5G37260, AT5G13480, AT4G15880, AT5G57660, AT3G18990, AT2G25930, AT1G04400, AT1G77080, AT3G44600, AT2G40080	2106	74	18499	2.49274	0.251519	0.0151322	0.276053
GOTERM_BP_DIRECT	GO:0016055~Wnt signaling pathway	9	0.31185	0.000261004	AT5G18190, AT2G25760, AT4G28880, AT2G19470, AT4G28540, AT4G28860, AT3G03940, AT5G44100, AT5G43320	2106	17	18499	4.65033	0.371151	0.0229263	0.441633
GOTERM_BP_DIRECT	GO:0016569~covalent chromatin modification	23	0.796951	0.000268791	AT1G18450, AT3G33520, AT5G26210, AT5G40530, AT3G52280, AT3G17590, AT4G22140, AT1G66740, AT1G21700, AT1G54390, AT2G46020, AT2G47620, AT3G06400, AT2G02090, AT5G14170, AT4G35050, AT2G25170, AT3G24010, AT5G55390, AT5G20510, AT4G24680, AT2G02470, AT1G04400	2106	88	18499	2.29581	0.379795	0.0224911	0.454781
GOTERM_BP_DIRECT	GO:0016070~RNA metabolic process	7	0.24255	0.000301245	AT5G44200, AT3G14080, AT2G06990, AT1G43190, AT1G19120, AT2G37020, AT1G06790	2106	10	18499	6.14877	0.414561	0.0240423	0.50956
GOTERM_BP_DIRECT	GO:0000467~exonucleolytic trimming to generate mature 3'-end of 5.8S rRNA from tricistronic rRNA transcript (SSU-rRNA, 5.8S rRNA, LSU-rRNA)	6	0.2079	0.000327114	AT3G12990, AT3G60500, AT2G25355, AT3G07750, AT1G60080, AT1G03360	2106	7	18499	7.5291	0.440872	0.0249604	0.553203
GOTERM_BP_DIRECT	GO:0006370~7-methylguanosine mRNA capping	6	0.2079	0.000327114	AT3G52210, AT2G13540, AT5G44200, AT3G20650, AT5G01290, AT3G09100	2106	7	18499	7.5291	0.440872	0.0249604	0.553203
GOTERM_BP_DIRECT	GO:0071038~nuclear polyadenylation-dependent tRNA catabolic process	6	0.2079	0.000327114	AT3G12990, AT3G60500, AT2G25355, AT3G07750, AT1G60080, AT1G03360	2106	7	18499	7.5291	0.440872	0.0249604	0.553203
GOTERM_BP_DIRECT	GO:0043928~exonucleolytic nuclear-transcribed mRNA catabolic process involved in deadenylation-dependent decay	6	0.2079	0.000327114	AT3G12990, AT3G60500, AT2G25355, AT3G07750, AT1G60080, AT1G03360	2106	7	18499	7.5291	0.440872	0.0249604	0.553203
GOTERM_BP_DIRECT	GO:0071035~nuclear polyadenylation-dependent rRNA catabolic process	6	0.2079	0.000327114	AT3G12990, AT3G60500, AT2G25355, AT3G07750, AT1G60080, AT1G03360	2106	7	18499	7.5291	0.440872	0.0249604	0.553203
GOTERM_BP_DIRECT	GO:0009553~embryo sac development	20	0.693001	0.00039805	AT5G05920, AT3G11964, AT4G30930, AT5G17020, AT1G72440, AT1G17690, AT5G52520, AT2G41500, AT3G12280, AT5G54800, AT5G45550, AT3G06400, AT5G48030, AT5G60410, AT1G16280, AT3G06430, AT4G05410, AT2G43410, AT2G34260, AT3G08510	2106	73	18499	2.40656	0.507113	0.0290479	0.672787
GOTERM_BP_DIRECT	GO:0006189~'de novo' IMP biosynthetic process	8	0.2772	0.000405835	AT1G09830, AT1G31220, AT4G18440, AT3G21110, AT5G47435, AT2G37690, AT1G74260, AT2G16570	2106	14	18499	5.0194	0.513888	0.0284404	0.685904
GOTERM_BP_DIRECT	GO:0006606~protein import into nucleus	14	0.4851	0.000545452	AT2G31660, AT3G59020, AT1G10390, AT1G79280, AT1G09270, AT2G45000, AT1G14850, AT3G63130, AT1G80670, AT4G37130, AT1G80680, AT4G32910, AT2G46520, AT5G53480	2106	42	18499	2.92798	0.620739	0.036603	0.920844
GOTERM_BP_DIRECT	GO:0002098~tRNA wobble uridine modification	7	0.24255	0.000598847	AT1G31600, AT1G13870, AT2G45695, AT5G13680, AT1G36310, AT5G50320, AT2G44270	2106	11	18499	5.58979	0.65509	0.0386578	1.01056
GOTERM_BP_DIRECT	GO:0006396~RNA processing	24	0.831601	0.000612335	AT2G03870, AT3G61620, AT3G12990, AT1G48650, AT1G55140, AT3G46210, AT5G41770, AT3G07750, AT2G28450, AT1G60080, AT4G24270, AT2G47250, AT5G26880, AT5G35910, AT1G30460, AT5G36170, AT1G04530, AT5G46250, AT3G60500, AT3G52120, AT1G51310, AT2G19870, AT1G06670, AT3G13772	2106	99	18499	2.12944	0.663263	0.0381274	1.03321
GOTERM_BP_DIRECT	GO:0010020~chloroplast fission	9	0.31185	0.000658175	AT5G10490, AT5G24020, AT1G69390, AT3G19720, AT5G51020, AT2G36250, AT5G55280, AT5G42480, AT4G23940	2106	19	18499	4.16082	0.689621	0.0395406	1.11015
GOTERM_BP_DIRECT	GO:0008380~RNA splicing	30	1.0395	0.000675656	AT3G07860, AT1G06220, AT4G02990, AT1G44910, AT2G24590, AT2G47250, AT1G06790, AT1G30480, AT1G43190, AT5G13010, AT1G24706, AT3G54230, AT1G49590, AT5G25060, AT3G02950, AT1G73720, AT1G07350, AT5G09860, AT1G20960, AT5G07900, AT1G65660, AT1G03140, AT5G53180, AT3G02710, AT4G14300, AT3G52120, AT1G32490, AT3G19670, AT2G26460, AT5G42920	2106	137	18499	1.92349	0.699121	0.0392441	1.13948
GOTERM_BP_DIRECT	GO:0009640~photomorphogenesis	16	0.554401	0.000759643	AT4G28880, AT1G79810, AT1G76500, AT1G20900, AT3G54720, AT4G28860, AT2G45430, AT1G22920, AT3G48780, AT5G14250, AT5G42970, AT5G56280, AT5G64813, AT5G23670, AT1G69640, AT1G73590	2106	54	18499	2.60265	0.740863	0.0426261	1.28026
GOTERM_BP_DIRECT	GO:0071028~nuclear mRNA surveillance	6	0.2079	0.000790252	AT3G61620, AT3G12990, AT3G46210, AT3G60500, AT3G07750, AT1G60080	2106	8	18499	6.58796	0.754592	0.0429513	1.33152
GOTERM_BP_DIRECT	GO:0008360~regulation of cell shape	13	0.45045	0.000938055	AT4G28880, AT3G07160, AT4G28860, AT3G03940, AT5G44100, AT5G43320, AT2G25760, AT5G18190, AT2G36850, AT2G19470, AT4G28540, AT5G13000, AT3G59380	2106	39	18499	2.92798	0.811321	0.0492808	1.5787
GOTERM_BP_DIRECT	GO:0006402~mRNA catabolic process	8	0.2772	0.00110082	AT5G21160, AT3G20800, AT2G17510, AT3G13300, AT5G14580, AT5G61780, AT1G54490, AT5G07350	2106	16	18499	4.39198	0.858751	0.0559401	1.85023
GOTERM_BP_DIRECT	GO:0006368~transcription elongation from RNA polymerase II promoter	10	0.3465	0.00116929	AT1G61040, AT4G08350, AT3G02950, AT5G43630, AT5G61150, AT4G10710, AT3G27100, AT5G09850, AT1G65440, AT5G50320	2106	25	18499	3.51358	0.87495	0.0576715	1.96424
GOTERM_BP_DIRECT	GO:0009908~flower development	39	1.35135	0.00123917	AT1G76500, AT5G08450, AT3G54720, AT3G63070, AT2G48160, AT3G06400, AT5G65050, AT5G06100, AT5G13480, AT4G29830, AT2G43410, AT5G45190, AT5G67440, AT2G40080, AT1G77080, AT1G61040, AT2G06210, AT1G20900, AT1G17110, AT1G55170, AT2G45430, AT5G61380, AT1G25540, AT4G22140, AT5G16780, AT5G45600, AT3G22990, AT4G32551, AT3G56090, AT3G11540, AT2G27300, AT2G32700, AT5G60410, AT3G57390, AT4G31160, AT3G12680, AT5…	2106	202	18499	1.69591	0.88957	0.0593695	2.08048
GOTERM_BP_DIRECT	GO:0042538~hyperosmotic salinity response	16	0.554401	0.00139435	AT5G59820, AT5G17490, AT3G55610, AT2G01570, AT3G14080, AT3G20290, AT5G26751, AT1G14920, AT5G49720, AT2G40950, AT2G37570, AT4G32410, AT1G19120, AT3G03450, AT1G18260, AT1G06390	2106	57	18499	2.46567	0.916214	0.0648172	2.33812
GOTERM_BP_DIRECT	GO:0007264~small GTPase mediated signal transduction	25	0.866251	0.00157976	AT4G34460, AT3G63150, AT5G05670, AT5G59840, AT3G09900, AT1G59750, AT3G49870, AT3G54840, AT3G46830, AT1G49300, AT3G53610, AT4G35020, AT5G45130, AT5G64813, AT5G65960, AT2G31680, AT5G62880, AT4G35860, AT4G09720, AT4G39990, AT5G45750, AT3G22950, AT3G15060, AT3G06540, AT2G43130	2106	112	18499	1.9607	0.939762	0.071266	2.64512
GOTERM_BP_DIRECT	GO:0016558~protein import into peroxisome matrix	6	0.2079	0.00161133	AT1G79810, AT5G56290, AT3G04460, AT2G26350, AT5G47040, AT5G25760	2106	9	18499	5.85597	0.943054	0.0708435	2.69731
GOTERM_BP_DIRECT	GO:0006413~translational initiation	23	0.796951	0.00194741	AT2G40780, AT4G20330, AT4G30690, AT2G05830, AT1G13020, AT1G03280, AT1G17440, AT1G73180, AT3G60240, AT1G34360, AT3G26400, AT4G11160, AT1G48970, AT1G71350, AT2G34970, AT1G30590, AT1G72340, AT2G45730, AT5G05470, AT5G38640, AT3G07300, AT5G44320, AT1G77840	2106	101	18499	2.00031	0.968693	0.0829543	3.25118
GOTERM_BP_DIRECT	GO:0045859~regulation of protein kinase activity	5	0.17325	0.00207411	AT5G47080, AT5G21170, AT4G36390, AT4G16360, AT1G09020	2106	6	18499	7.31996	0.975016	0.0860581	3.45923
GOTERM_BP_DIRECT	GO:0006325~chromatin organization	8	0.2772	0.00249409	AT1G18450, AT1G20900, AT5G12220, AT2G23080, AT4G22140, AT1G54390, AT1G04400, AT5G67380	2106	18	18499	3.90398	0.988175	0.100265	4.14582
GOTERM_BP_DIRECT	GO:0006913~nucleocytoplasmic transport	9	0.31185	0.002815	AT4G13350, AT1G14850, AT5G19320, AT3G50690, AT1G13730, AT4G37130, AT3G25150, AT2G42810, AT5G53480	2106	23	18499	3.4372	0.993325	0.109966	4.66737
GOTERM_BP_DIRECT	GO:0006744~ubiquinone biosynthetic process	7	0.24255	0.00287625	AT4G01660, AT5G57300, AT1G78510, AT1G19140, AT4G39850, AT2G30490, AT3G24200	2106	14	18499	4.39198	0.994015	0.109817	4.7666
GOTERM_BP_DIRECT	GO:0009306~protein secretion	10	0.3465	0.00288357	AT2G01470, AT2G17980, AT2G31530, AT3G53610, AT3G52190, AT5G61780, AT5G59840, AT5G07350, AT3G09900, AT1G09330	2106	28	18499	3.13713	0.994092	0.107772	4.77845
GOTERM_BP_DIRECT	GO:0048364~root development	31	1.07415	0.00330839	AT4G34460, AT5G05980, AT3G54720, AT5G58270, AT3G22200, AT1G80600, AT5G13750, AT1G14580, AT5G14170, AT3G16857, AT5G11630, AT1G56560, AT5G13010, AT5G06140, AT5G20520, AT1G78240, AT4G37740, AT1G06230, AT1G17110, AT3G15380, AT4G00730, AT1G51590, AT5G16780, AT5G45550, AT1G31930, AT2G02080, AT2G25170, AT3G54010, AT1G36160, AT2G43790, AT1G73590	2106	158	18499	1.72343	0.99723	0.120161	5.464
GOTERM_BP_DIRECT	GO:0030433~ER-associated ubiquitin-dependent protein catabolic process	10	0.3465	0.00376508	AT5G50430, AT1G50670, AT2G03510, AT4G34100, AT5G15400, AT2G20140, AT1G17280, AT1G16900, AT1G53780, AT1G18260	2106	29	18499	3.02895	0.998773	0.132917	6.19579
GOTERM_BP_DIRECT	GO:0000184~nuclear-transcribed mRNA catabolic process, nonsense-mediated decay	7	0.24255	0.00433618	AT5G47010, AT5G16260, AT5G63120, AT3G06480, AT5G19400, AT1G33980, AT2G39260	2106	15	18499	4.09918	0.999557	0.148604	7.10342
GOTERM_BP_DIRECT	GO:0016559~peroxisome fission	6	0.2079	0.0048569	AT2G14120, AT3G19720, AT1G47750, AT4G33650, AT3G47430, AT1G09020	2106	11	18499	4.79125	0.999825	0.161857	7.92377
GOTERM_BP_DIRECT	GO:0009938~negative regulation of gibberellic acid mediated signaling pathway	6	0.2079	0.0048569	AT3G11540, AT2G27300, AT5G17490, AT2G01570, AT3G03450, AT1G14920	2106	11	18499	4.79125	0.999825	0.161857	7.92377
GOTERM_BP_DIRECT	GO:0010228~vegetative to reproductive phase transition of meristem	22	0.762301	0.00492382	AT5G06780, AT2G35720, AT1G76500, AT1G20900, AT2G39810, AT3G12140, AT5G63110, AT2G02560, AT2G01290, AT2G45430, AT3G06930, AT4G10710, AT1G20960, AT2G28550, AT3G10480, AT3G48680, AT3G06400, AT3G51780, AT4G14300, AT5G55390, AT2G43410, AT1G55250	2106	102	18499	1.89458	0.999845	0.160899	8.0287
GOTERM_BP_DIRECT	GO:0016310~phosphorylation	36	1.2474	0.0053787	AT3G21070, AT5G26570, AT5G03420, AT2G27490, AT5G05200, AT3G54090, AT1G69200, AT3G17770, AT1G80460, AT2G46500, AT5G11010, AT1G74320, AT1G53570, AT1G31230, AT4G08170, AT1G19600, AT4G17640, AT2G44530, AT2G35390, AT4G27600, AT5G47080, AT5G61760, AT3G10030, AT3G55610, AT3G06200, AT2G20900, AT2G17265, AT5G26751, AT1G16900, AT3G60250, AT4G19710, AT4G01370, AT5G21170, AT3G05840, AT5G07370, AT4G30310	2106	198	18499	1.59708	0.999931	0.171316	8.73899
GOTERM_BP_DIRECT	GO:0034476~U5 snRNA 3'-end processing	4	0.1386	0.00538434	AT3G12990, AT3G60500, AT3G07750, AT1G60080	2106	4	18499	8.78395	0.999932	0.168477	8.74775
GOTERM_BP_DIRECT	GO:0048571~long-day photoperiodism	4	0.1386	0.00538434	AT5G47010, AT3G18140, AT1G33980, AT2G39260	2106	4	18499	8.78395	0.999932	0.168477	8.74775
GOTERM_BP_DIRECT	GO:0034473~U1 snRNA 3'-end processing	4	0.1386	0.00538434	AT3G12990, AT3G60500, AT3G07750, AT1G60080	2106	4	18499	8.78395	0.999932	0.168477	8.74775
GOTERM_BP_DIRECT	GO:0071042~nuclear polyadenylation-dependent mRNA catabolic process	4	0.1386	0.00538434	AT3G12990, AT3G60500, AT3G07750, AT1G60080	2106	4	18499	8.78395	0.999932	0.168477	8.74775
GOTERM_BP_DIRECT	GO:0006470~protein dephosphorylation	22	0.762301	0.00553747	AT2G29400, AT4G38520, AT3G17090, AT5G11860, AT2G04550, AT3G55270, AT1G22280, AT5G59160, AT1G43900, AT2G42810, AT3G51370, AT1G68410, AT4G33920, AT2G33700, AT1G10430, AT4G26080, AT3G11410, AT4G31750, AT1G17720, AT3G44620, AT1G64040, AT4G18593	2106	103	18499	1.87618	0.999948	0.169874	8.98568
GOTERM_BP_DIRECT	GO:0009723~response to ethylene	25	0.866251	0.00628749	AT4G34460, AT4G24800, AT2G38210, AT1G54490, AT5G57090, AT5G25350, AT1G14920, AT1G14685, AT2G25490, AT5G67300, AT2G46830, AT5G17490, AT2G01570, AT5G03730, AT1G74840, AT1G49950, AT2G27050, AT1G31930, AT1G02120, AT3G28910, AT4G37260, AT5G37260, AT2G21240, AT2G43790, AT3G03450	2106	124	18499	1.77096	0.999986	0.187434	10.1426
GOTERM_BP_DIRECT	GO:0000059~protein import into nucleus, docking	8	0.2772	0.00670971	AT2G16950, AT4G27640, AT2G31660, AT3G59020, AT3G08943, AT5G17020, AT5G53480, AT2G46520	2106	21	18499	3.34627	0.999994	0.195485	10.7878
GOTERM_BP_DIRECT	GO:0010187~negative regulation of seed germination	8	0.2772	0.00670971	AT5G17490, AT2G01570, AT3G44680, AT4G26150, AT3G03450, AT1G14920, AT5G56860, AT5G19330	2106	21	18499	3.34627	0.999994	0.195485	10.7878
GOTERM_BP_DIRECT	GO:2000377~regulation of reactive oxygen species metabolic process	8	0.2772	0.00670971	AT3G11540, AT5G17490, AT2G01570, AT3G10500, AT3G60800, AT3G03450, AT1G14920, AT1G09020	2106	21	18499	3.34627	0.999994	0.195485	10.7878
GOTERM_BP_DIRECT	GO:0000266~mitochondrial fission	7	0.24255	0.00878032	AT5G22350, AT2G14120, AT3G60190, AT4G05410, AT4G33650, AT1G59610, AT1G09020	2106	17	18499	3.61692	1	0.244102	13.8892
GOTERM_BP_DIRECT	GO:0006265~DNA topological change	7	0.24255	0.00878032	AT2G32000, AT5G04130, AT3G10270, AT4G31210, AT5G55300, AT5G02820, AT5G55310	2106	17	18499	3.61692	1	0.244102	13.8892
GOTERM_BP_DIRECT	GO:0008652~cellular amino acid biosynthetic process	16	0.554401	0.00971924	AT3G10050, AT3G10030, AT2G04400, AT2G41220, AT1G55920, AT4G21990, AT4G39980, AT4G19710, AT3G13110, AT5G65780, AT1G48850, AT1G15710, AT1G48860, AT2G17640, AT5G56760, AT1G62180	2106	69	18499	2.03686	1	0.262496	15.2618
GOTERM_BP_DIRECT	GO:0006352~DNA-templated transcription, initiation	9	0.31185	0.0106482	AT3G10330, AT1G02680, AT1G17440, AT3G13445, AT4G36650, AT1G55520, AT3G10070, AT5G43130, AT1G65440	2106	28	18499	2.82341	1	0.279628	16.5996
GOTERM_BP_DIRECT	GO:0009933~meristem structural organization	7	0.24255	0.0119234	AT1G13870, AT3G05840, AT1G36160, AT5G26751, AT5G16780, AT5G55300, AT3G44600	2106	18	18499	3.41598	1	0.303213	18.4037
GOTERM_BP_DIRECT	GO:0009867~jasmonic acid mediated signaling pathway	13	0.45045	0.0122947	AT4G34460, AT5G17490, AT2G01570, AT1G17440, AT1G33980, AT1G25540, AT1G14920, AT1G79380, AT5G47010, AT4G28910, AT1G15750, AT3G03450, AT2G39260	2106	52	18499	2.19599	1	0.306763	18.922
GOTERM_BP_DIRECT	GO:0046898~response to cycloheximide	4	0.1386	0.0123206	AT4G32551, AT1G43850, AT1G08650, AT2G32700	2106	5	18499	7.02716	1	0.30312	18.9581
GOTERM_BP_DIRECT	GO:1901409~positive regulation of phosphorylation of RNA polymerase II C-terminal domain	5	0.17325	0.0131408	AT4G19600, AT5G48630, AT1G27630, AT5G45190, AT2G26430	2106	9	18499	4.87997	1	0.315544	20.0917
GOTERM_BP_DIRECT	GO:0043484~regulation of RNA splicing	5	0.17325	0.0131408	AT3G54230, AT5G53180, AT1G43190, AT1G07350, AT1G30480	2106	9	18499	4.87997	1	0.315544	20.0917
GOTERM_BP_DIRECT	GO:0009658~chloroplast organization	24	0.831601	0.0134455	AT4G39460, AT3G27750, AT1G04770, AT2G31840, AT5G19620, AT4G01800, AT2G48120, AT3G08010, AT3G54090, AT4G02990, AT1G49510, AT1G69200, AT5G58270, AT5G55280, AT4G33650, AT5G42480, AT4G23940, AT5G64050, AT4G16390, AT1G63900, AT3G23400, AT4G34020, AT4G28590, AT3G19220	2106	125	18499	1.68652	1	0.317383	20.509
GOTERM_BP_DIRECT	GO:0000413~protein peptidyl-prolyl isomerization	12	0.4158	0.0145687	AT2G47320, AT2G38730, AT5G21990, AT5G67530, AT2G36130, AT3G54010, AT3G66654, AT1G53720, AT5G35100, AT4G33060, AT3G12340, AT3G44600	2106	47	18499	2.24271	1	0.334678	22.0296
GOTERM_BP_DIRECT	GO:0016579~protein deubiquitination	12	0.4158	0.0170102	AT3G20630, AT3G11910, AT4G39910, AT4G22285, AT4G30890, AT3G47910, AT1G50670, AT5G06600, AT1G17110, AT2G27350, AT3G54130, AT3G14400	2106	48	18499	2.19599	1	0.374393	25.2411
GOTERM_BP_DIRECT	GO:0006351~transcription, DNA-templated	244	8.45461	0.0173548	AT3G19860, AT5G03500, AT4G16845, AT5G57710, AT2G43500, AT3G06930, AT2G04880, AT5G08130, AT1G43850, AT5G12230, AT3G16857, AT5G67240, AT1G44810, AT3G13810, AT4G36730, AT1G68920, AT3G24010, AT4G29830, AT3G05380, AT2G28230, AT4G31120, AT2G33310, AT3G21350, AT5G53290, AT5G13680, AT5G10550, AT1G49950, AT3G57660, AT3G54130, AT5G46250, AT5G37260, AT2G21240, AT3G19670, AT3G03450, AT3G57080, AT4G37280, AT1…	2106	1886	18499	1.13642	1	0.375851	25.6843
GOTERM_BP_DIRECT	GO:2000024~regulation of leaf development	6	0.2079	0.0214226	AT4G32551, AT2G32700, AT5G14170, AT1G49540, AT5G55390, AT5G13680	2106	15	18499	3.51358	1	0.43693	30.7318
GOTERM_BP_DIRECT	GO:0010629~negative regulation of gene expression	6	0.2079	0.0214226	AT4G37180, AT4G36730, AT4G08980, AT5G61380, AT4G16430, AT4G00238	2106	15	18499	3.51358	1	0.43693	30.7318
GOTERM_BP_DIRECT	GO:0010072~primary shoot apical meristem specification	6	0.2079	0.0214226	AT3G13300, AT1G36160, AT1G15750, AT3G16830, AT1G80490, AT3G15880	2106	15	18499	3.51358	1	0.43693	30.7318
GOTERM_BP_DIRECT	GO:0008535~respiratory chain complex IV assembly	4	0.1386	0.0225671	AT3G17910, AT1G64600, AT3G08950, AT1G02410	2106	6	18499	5.85597	1	0.449257	32.0927
GOTERM_BP_DIRECT	GO:0010222~stem vascular tissue pattern formation	4	0.1386	0.0225671	AT1G17840, AT2G20130, AT2G20120, AT1G43130	2106	6	18499	5.85597	1	0.449257	32.0927
GOTERM_BP_DIRECT	GO:0009863~salicylic acid mediated signaling pathway	8	0.2772	0.0228983	AT5G47010, AT5G17490, AT2G01570, AT1G33980, AT2G04880, AT3G03450, AT1G14920, AT2G39260	2106	26	18499	2.70275	1	0.449303	32.4819
GOTERM_BP_DIRECT	GO:0006366~transcription from RNA polymerase II promoter	14	0.4851	0.0233713	AT1G02680, AT4G21710, AT1G07480, AT4G02880, AT1G07470, AT4G09180, AT2G20410, AT1G03040, AT4G02590, AT2G15430, AT3G47610, AT5G65490, AT1G10170, AT1G54250	2106	63	18499	1.95199	1	0.451375	33.0339
GOTERM_BP_DIRECT	GO:0009737~response to abscisic acid	59	2.04435	0.0244472	AT3G63150, AT3G60240, AT3G22380, AT5G08080, AT1G59610, AT4G13510, AT5G67300, AT3G06550, AT4G08980, AT5G53470, AT5G19330, AT5G61210, AT2G04550, AT4G35310, AT3G02410, AT5G35980, AT5G13680, AT1G74840, AT1G10940, AT1G49950, AT1G31930, AT5G37260, AT4G19810, AT2G43790, AT3G03450, AT2G13540, AT5G08450, AT2G19450, AT3G47620, AT5G13180, AT1G14920, AT3G23700, AT2G26110, AT3G48680, AT1G17840, AT2G33700, AT4…	2106	394	18499	1.31536	1	0.461771	34.2738
GOTERM_BP_DIRECT	GO:0009845~seed germination	16	0.554401	0.0255559	AT4G34460, AT1G49590, AT5G08450, AT4G04890, AT2G38560, AT5G57710, AT4G22140, AT4G24210, AT2G27300, AT5G53180, AT5G66460, AT2G26300, AT5G37260, AT4G03430, AT5G61780, AT4G21750	2106	77	18499	1.82524	1	0.472145	35.529
GOTERM_BP_DIRECT	GO:0006906~vesicle fusion	11	0.38115	0.0273456	AT3G24350, AT4G17730, AT5G46860, AT5G22360, AT1G16240, AT1G11890, AT5G16830, AT3G54300, AT1G28490, AT5G08080, AT3G09740	2106	45	18499	2.14719	1	0.490808	37.5076
GOTERM_BP_DIRECT	GO:0048481~plant ovule development	11	0.38115	0.0273456	AT3G55200, AT1G43850, AT1G68990, AT5G60410, AT5G64050, AT3G55220, AT5G62090, AT5G52520, AT2G43790, AT1G32240, AT3G13490	2106	45	18499	2.14719	1	0.490808	37.5076
GOTERM_BP_DIRECT	GO:0018105~peptidyl-serine phosphorylation	15	0.519751	0.0275579	AT4G28880, AT1G08650, AT5G66210, AT4G28860, AT4G35310, AT3G03940, AT5G44100, AT5G43320, AT5G18190, AT2G25760, AT4G33080, AT2G19470, AT5G04870, AT4G28540, AT1G12580	2106	71	18499	1.85576	1	0.488829	37.7384
GOTERM_BP_DIRECT	GO:0048278~vesicle docking	8	0.2772	0.0279623	AT3G24350, AT4G17730, AT5G46860, AT1G16240, AT5G16830, AT1G28490, AT5G08080, AT3G09740	2106	27	18499	2.60265	1	0.489293	38.176
GOTERM_BP_DIRECT	GO:0061025~membrane fusion	10	0.3465	0.0282113	AT5G61210, AT3G24350, AT4G17730, AT5G46860, AT1G16240, AT5G16830, AT1G28490, AT5G08080, AT3G09740, AT4G04210	2106	39	18499	2.2523	1	0.487834	38.444
GOTERM_BP_DIRECT	GO:0006891~intra-Golgi vesicle-mediated transport	10	0.3465	0.0282113	AT3G17440, AT2G38410, AT5G63640, AT1G06210, AT1G52360, AT2G21390, AT4G32760, AT4G04910, AT1G79990, AT1G21380	2106	39	18499	2.2523	1	0.487834	38.444
GOTERM_BP_DIRECT	GO:0006259~DNA metabolic process	6	0.2079	0.0283067	AT5G26680, AT5G04130, AT3G10270, AT1G06670, AT5G55300, AT5G02820	2106	16	18499	3.29398	1	0.484534	38.5464
GOTERM_BP_DIRECT	GO:0043171~peptide catabolic process	6	0.2079	0.0283067	AT4G33090, AT4G38220, AT1G44820, AT1G51760, AT2G41790, AT4G38225	2106	16	18499	3.29398	1	0.484534	38.5464
GOTERM_BP_DIRECT	GO:0045737~positive regulation of cyclin-dependent protein serine/threonine kinase activity	5	0.17325	0.0285806	AT4G19600, AT5G48630, AT1G27630, AT5G45190, AT2G26430	2106	11	18499	3.9927	1	0.483464	38.8394
GOTERM_BP_DIRECT	GO:0007035~vacuolar acidification	5	0.17325	0.0285806	AT4G39080, AT2G16510, AT1G75630, AT4G32530, AT2G25610	2106	11	18499	3.9927	1	0.483464	38.8394
GOTERM_BP_DIRECT	GO:0042273~ribosomal large subunit biogenesis	8	0.2772	0.0337337	AT2G18220, AT4G31420, AT1G43860, AT1G29320, AT3G55510, AT1G13160, AT2G34260, AT1G71840	2106	28	18499	2.5097	1	0.53786	44.1138
GOTERM_BP_DIRECT	GO:0007049~cell cycle	22	0.762301	0.0345571	AT2G14120, AT2G45250, AT1G08180, AT1G72150, AT2G22490, AT3G17590, AT1G27630, AT5G10810, AT1G72160, AT5G03340, AT5G55280, AT1G08130, AT4G33650, AT3G12280, AT4G05440, AT3G60190, AT4G19600, AT5G48630, AT3G62980, AT3G05380, AT5G51020, AT5G45190	2106	122	18499	1.58399	1	0.542133	44.9159
GOTERM_BP_DIRECT	GO:0071217~cellular response to external biotic stimulus	3	0.10395	0.0358851	AT4G32551, AT1G43850, AT2G32700	2106	3	18499	8.78395	1	0.551447	46.1865
GOTERM_BP_DIRECT	GO:0032469~endoplasmic reticulum calcium ion homeostasis	3	0.10395	0.0358851	AT5G06660, AT4G08230, AT3G12030	2106	3	18499	8.78395	1	0.551447	46.1865
GOTERM_BP_DIRECT	GO:0047484~regulation of response to osmotic stress	4	0.1386	0.0361898	AT2G32700, AT5G19690, AT5G62090, AT1G29060	2106	7	18499	5.0194	1	0.550133	46.4742
GOTERM_BP_DIRECT	GO:0071051~polyadenylation-dependent snoRNA 3'-end processing	4	0.1386	0.0361898	AT3G61620, AT3G46210, AT2G25355, AT1G03360	2106	7	18499	5.0194	1	0.550133	46.4742
GOTERM_BP_DIRECT	GO:0006607~NLS-bearing protein import into nucleus	6	0.2079	0.0364427	AT4G27640, AT5G03070, AT4G02150, AT3G08943, AT5G53480, AT1G09270	2106	17	18499	3.10022	1	0.548327	46.7119
GOTERM_BP_DIRECT	GO:0006635~fatty acid beta-oxidation	10	0.3465	0.037985	AT1G79810, AT3G04460, AT4G39850, AT2G26350, AT3G05290, AT3G58750, AT4G31810, AT5G65940, AT4G13360, AT5G25760	2106	41	18499	2.14243	1	0.559226	48.1398
GOTERM_BP_DIRECT	GO:0048574~long-day photoperiodism, flowering	5	0.17325	0.0390945	AT1G18450, AT2G13540, AT1G28520, AT1G04400, AT2G46830	2106	12	18499	3.65998	1	0.565565	49.1446
GOTERM_BP_DIRECT	GO:0010048~vernalization response	5	0.17325	0.0390945	AT5G65050, AT5G65060, AT4G16845, AT5G61150, AT3G18990	2106	12	18499	3.65998	1	0.565565	49.1446
GOTERM_BP_DIRECT	GO:0006875~cellular metal ion homeostasis	5	0.17325	0.0390945	AT1G80830, AT5G23630, AT5G67330, AT1G65540, AT1G15960	2106	12	18499	3.65998	1	0.565565	49.1446
GOTERM_BP_DIRECT	GO:0006807~nitrogen compound metabolic process	7	0.24255	0.0396079	AT3G54140, AT2G27450, AT2G34470, AT5G12040, AT5G18170, AT1G55090, AT3G44320	2106	23	18499	2.67338	1	0.566151	49.6034
GOTERM_BP_DIRECT	GO:0006360~transcription from RNA polymerase I promoter	7	0.24255	0.0396079	AT1G29940, AT1G30590, AT1G60620, AT1G75670, AT1G60850, AT1G54250, AT3G57660	2106	23	18499	2.67338	1	0.566151	49.6034
GOTERM_BP_DIRECT	GO:0007034~vacuolar transport	7	0.24255	0.0396079	AT3G10640, AT5G22950, AT5G45130, AT1G17730, AT5G06140, AT5G63880, AT5G04850	2106	23	18499	2.67338	1	0.566151	49.6034
GOTERM_BP_DIRECT	GO:0010051~xylem and phloem pattern formation	8	0.2772	0.0402448	AT4G29810, AT2G02560, AT3G15380, AT1G20330, AT5G13010, AT1G15750, AT4G25320, AT1G73590	2106	29	18499	2.42316	1	0.567862	50.1671
GOTERM_BP_DIRECT	GO:0048366~leaf development	22	0.762301	0.0434878	AT1G13870, AT4G37740, AT3G15030, AT5G53290, AT4G07410, AT3G21640, AT1G17110, AT1G53310, AT5G16780, AT3G12280, AT1G08410, AT3G22990, AT2G42600, AT3G56090, AT2G45480, AT2G31070, AT4G31160, AT4G19600, AT4G00850, AT3G47450, AT5G10270, AT5G45190	2106	125	18499	1.54598	1	0.592545	52.9465
GOTERM_BP_DIRECT	GO:0009555~pollen development	31	1.07415	0.0473934	AT3G07160, AT5G63890, AT1G67360, AT5G58270, AT3G12280, AT3G48780, AT2G36850, AT4G25640, AT3G06430, AT2G01820, AT5G61760, AT5G64560, AT3G55610, AT1G06515, AT4G30930, AT5G17020, AT2G37690, AT1G53320, AT3G55200, AT5G48720, AT4G01370, AT3G57390, AT3G48750, AT3G55220, AT2G30490, AT3G11330, AT2G43790, AT3G51610, AT1G74260, AT5G07370, AT5G23670	2106	193	18499	1.41089	1	0.6207	56.1002
GOTERM_BP_DIRECT	GO:0009556~microsporogenesis	8	0.2772	0.0475219	AT2G36850, AT1G15940, AT4G31880, AT3G07160, AT5G47690, AT1G15110, AT3G08510, AT5G45550	2106	30	18499	2.34239	1	0.617612	56.2005
GOTERM_BP_DIRECT	GO:0045892~negative regulation of transcription, DNA-templated	23	0.796951	0.0491633	AT4G06634, AT4G35580, AT2G39810, AT3G02860, AT1G17760, AT5G04280, AT2G47210, AT4G05420, AT5G13180, AT4G20400, AT3G10480, AT1G59750, AT4G32551, AT1G71800, AT3G61050, AT2G32700, AT5G02810, AT4G28910, AT2G25170, AT1G15750, AT1G62300, AT2G27350, AT2G46830	2106	134	18499	1.50769	1	0.62635	57.4629
GOTERM_BP_DIRECT	GO:0046777~protein autophosphorylation	23	0.796951	0.0526754	AT5G13160, AT5G26570, AT1G08650, AT4G00720, AT5G66210, AT4G32660, AT4G35310, AT4G28860, AT5G03730, AT5G35980, AT2G46500, AT5G04870, AT1G08680, AT4G24740, AT3G05840, AT3G29160, AT4G28540, AT3G24550, AT1G12580, AT1G06390, AT1G04400, AT1G09020, AT4G03260	2106	135	18499	1.49652	1	0.648383	60.0498
GOTERM_BP_DIRECT	GO:0006777~Mo-molybdopterin cofactor biosynthetic process	4	0.1386	0.0530938	AT2G43760, AT1G01290, AT5G20990, AT5G58270	2106	8	18499	4.39198	1	0.647398	60.348
GOTERM_BP_DIRECT	GO:0016075~rRNA catabolic process	4	0.1386	0.0530938	AT3G61620, AT2G17510, AT3G46210, AT2G39780	2106	8	18499	4.39198	1	0.647398	60.348
GOTERM_BP_DIRECT	GO:0032968~positive regulation of transcription elongation from RNA polymerase II promoter	4	0.1386	0.0530938	AT4G12610, AT5G61150, AT4G10710, AT1G65440	2106	8	18499	4.39198	1	0.647398	60.348
GOTERM_BP_DIRECT	GO:0033617~mitochondrial respiratory chain complex IV assembly	4	0.1386	0.0530938	AT4G00026, AT3G08950, AT3G05550, AT5G18920	2106	8	18499	4.39198	1	0.647398	60.348
GOTERM_BP_DIRECT	GO:0032784~regulation of DNA-templated transcription, elongation	4	0.1386	0.0530938	AT4G08350, AT2G38560, AT5G13680, AT1G65440	2106	8	18499	4.39198	1	0.647398	60.348
GOTERM_BP_DIRECT	GO:0009051~pentose-phosphate shunt, oxidative branch	4	0.1386	0.0530938	AT5G40760, AT5G13110, AT1G64190, AT3G27300	2106	8	18499	4.39198	1	0.647398	60.348
GOTERM_BP_DIRECT	GO:0080167~response to karrikin	22	0.762301	0.0539869	AT1G71100, AT2G01150, AT2G46170, AT5G57710, AT5G40780, AT4G27280, AT1G33590, AT1G25520, AT1G61890, AT1G80460, AT2G16660, AT1G80530, AT4G13510, AT5G13750, AT1G25275, AT2G47930, AT2G30490, AT5G06980, AT1G10370, AT3G60290, AT1G78290, AT2G40080	2106	128	18499	1.50974	1	0.64977	60.9774
GOTERM_BP_DIRECT	GO:0006400~tRNA modification	7	0.24255	0.0571811	AT3G26410, AT1G13870, AT1G09290, AT5G47680, AT5G13680, AT5G14460, AT5G22800	2106	25	18499	2.45951	1	0.66759	63.1523
GOTERM_BP_DIRECT	GO:0009631~cold acclimation	11	0.38115	0.0589291	AT4G16420, AT5G59820, AT3G14080, AT4G29810, AT1G36160, AT4G04800, AT1G19120, AT1G28520, AT4G36020, AT3G26420, AT2G17870	2106	51	18499	1.89458	1	0.675108	64.2936
GOTERM_BP_DIRECT	GO:0006623~protein targeting to vacuole	9	0.31185	0.0606532	AT3G17440, AT2G14720, AT2G37680, AT1G08190, AT5G11710, AT5G06140, AT5G16830, AT3G54300, AT2G14740	2106	38	18499	2.08041	1	0.682179	65.3868
GOTERM_BP_DIRECT	GO:0006354~DNA-templated transcription, elongation	3	0.10395	0.0663858	AT2G38560, AT4G07950, AT1G01210	2106	4	18499	6.58796	1	0.712223	68.7993
GOTERM_BP_DIRECT	GO:0010272~response to silver ion	3	0.10395	0.0663858	AT4G32551, AT1G43850, AT2G32700	2106	4	18499	6.58796	1	0.712223	68.7993
GOTERM_BP_DIRECT	GO:0009156~ribonucleoside monophosphate biosynthetic process	3	0.10395	0.0663858	AT2G35390, AT1G74260, AT2G44530	2106	4	18499	6.58796	1	0.712223	68.7993
GOTERM_BP_DIRECT	GO:0052546~cell wall pectin metabolic process	3	0.10395	0.0663858	AT5G15490, AT3G29360, AT4G00740	2106	4	18499	6.58796	1	0.712223	68.7993
GOTERM_BP_DIRECT	GO:0006513~protein monoubiquitination	3	0.10395	0.0663858	AT1G79810, AT3G04460, AT2G26350	2106	4	18499	6.58796	1	0.712223	68.7993
GOTERM_BP_DIRECT	GO:0006417~regulation of translation	14	0.4851	0.0670243	AT1G72320, AT2G29140, AT5G53180, AT2G29190, AT1G64790, AT1G43190, AT4G25880, AT1G31280, AT4G00660, AT3G60240, AT5G05470, AT2G29200, AT2G45810, AT4G05440	2106	73	18499	1.68459	1	0.712136	69.1591
GOTERM_BP_DIRECT	GO:0009740~gibberellic acid mediated signaling pathway	14	0.4851	0.0670243	AT1G15550, AT5G17490, AT2G01570, AT5G25900, AT5G56860, AT1G14920, AT4G24210, AT1G54830, AT3G11540, AT2G27300, AT2G26300, AT5G06100, AT4G26150, AT3G03450	2106	73	18499	1.68459	1	0.712136	69.1591
GOTERM_BP_DIRECT	GO:0006367~transcription initiation from RNA polymerase II promoter	6	0.2079	0.0686865	AT4G12610, AT4G20330, AT1G07480, AT1G07470, AT1G03280, AT5G59180	2106	20	18499	2.63519	1	0.71762	70.0777
GOTERM_BP_DIRECT	GO:0006378~mRNA polyadenylation	6	0.2079	0.0686865	AT5G40490, AT4G32850, AT1G73820, AT2G43410, AT1G30460, AT1G61010	2106	20	18499	2.63519	1	0.71762	70.0777
GOTERM_BP_DIRECT	GO:2000033~regulation of seed dormancy process	4	0.1386	0.0730702	AT5G17490, AT2G01570, AT3G03450, AT1G14920	2106	9	18499	3.90398	1	0.73684	72.3782
GOTERM_BP_DIRECT	GO:0009791~post-embryonic development	8	0.2772	0.0741156	AT3G42170, AT2G14120, AT3G13300, AT1G16280, AT4G22140, AT4G33650, AT5G55300, AT4G39800	2106	33	18499	2.12944	1	0.738564	72.9017
GOTERM_BP_DIRECT	GO:0071472~cellular response to salt stress	8	0.2772	0.0741156	AT4G39080, AT2G27300, AT5G19000, AT3G06190, AT3G03740, AT5G57630, AT2G39760, AT1G67580	2106	33	18499	2.12944	1	0.738564	72.9017
GOTERM_BP_DIRECT	GO:0000470~maturation of LSU-rRNA	7	0.24255	0.0787526	AT5G06350, AT2G42650, AT5G12220, AT2G42710, AT4G26600, AT1G06380, AT4G22380	2106	27	18499	2.27732	1	0.757113	75.1131
GOTERM_BP_DIRECT	GO:0007623~circadian rhythm	17	0.589051	0.0811919	AT3G22170, AT3G19720, AT5G61380, AT2G23080, AT5G56860, AT1G15950, AT3G12320, AT5G67380, AT5G02810, AT3G24050, AT4G24470, AT5G37260, AT4G28610, AT4G26150, AT2G25930, AT1G04400, AT2G46830	2106	97	18499	1.53946	1	0.76469	76.2071
GOTERM_BP_DIRECT	GO:0010224~response to UV-B	12	0.4158	0.0812579	AT3G05210, AT4G01660, AT5G59820, AT5G58760, AT5G14170, AT3G55270, AT5G64610, AT4G36220, AT2G43790, AT1G32870, AT5G05690, AT3G17800	2106	61	18499	1.72799	1	0.761715	76.2361
GOTERM_BP_DIRECT	GO:0006614~SRP-dependent cotranslational protein targeting to membrane	5	0.17325	0.0819875	AT5G05670, AT1G48900, AT2G43640, AT5G61970, AT1G48160	2106	15	18499	2.92798	1	0.761665	76.5541
GOTERM_BP_DIRECT	GO:0035196~production of miRNAs involved in gene silencing by miRNA	5	0.17325	0.0819875	AT2G21150, AT2G28380, AT3G20550, AT1G24706, AT1G09700	2106	15	18499	2.92798	1	0.761665	76.5541
GOTERM_BP_DIRECT	GO:0009086~methionine biosynthetic process	5	0.17325	0.0819875	AT3G25890, AT3G63250, AT2G17265, AT1G31230, AT4G19710	2106	15	18499	2.92798	1	0.761665	76.5541
GOTERM_BP_DIRECT	GO:0043069~negative regulation of programmed cell death	5	0.17325	0.0819875	AT1G02120, AT4G20380, AT5G47910, AT4G34180, AT2G41560	2106	15	18499	2.92798	1	0.761665	76.5541
GOTERM_BP_DIRECT	GO:0006915~apoptotic process	6	0.2079	0.0820552	AT1G02120, AT5G48030, AT4G20380, AT1G20900, AT1G30460, AT5G23670	2106	21	18499	2.5097	1	0.758745	76.5834
GOTERM_BP_DIRECT	GO:0006383~transcription from RNA polymerase III promoter	6	0.2079	0.0820552	AT5G23710, AT5G45140, AT5G49530, AT1G60620, AT1G60850, AT1G54250	2106	21	18499	2.5097	1	0.758745	76.5834
GOTERM_BP_DIRECT	GO:0032259~methylation	32	1.1088	0.0860055	AT5G51130, AT3G25890, AT5G65860, AT5G40530, AT1G64600, AT4G24800, AT1G20330, AT5G18150, AT4G00740, AT1G76090, AT5G44170, AT1G08125, AT1G51310, AT4G31790, AT3G23300, AT2G26810, AT4G14000, AT1G31600, AT5G49560, AT1G78240, AT3G63250, AT5G58375, AT1G29470, AT1G50000, AT4G09980, AT3G26410, AT1G31850, AT2G31740, AT5G57300, AT1G02100, AT4G14360, AT1G29790	2106	212	18499	1.32588	1	0.772292	78.2346
GOTERM_BP_DIRECT	GO:0000462~maturation of SSU-rRNA from tricistronic rRNA transcript (SSU-rRNA, 5.8S rRNA, LSU-rRNA)	9	0.31185	0.0877872	AT1G06720, AT2G44820, AT5G16750, AT3G06530, AT1G17690, AT5G43720, AT3G21540, AT1G42440, AT3G10530	2106	41	18499	1.92818	1	0.776407	78.9429
GOTERM_BP_DIRECT	GO:0009585~red, far-red light phototransduction	12	0.4158	0.0891261	AT5G14250, AT5G42970, AT3G22170, AT4G10180, AT4G05420, AT1G28520, AT5G56280, AT1G25540, AT3G13550, AT2G25930, AT1G22920, AT2G40080	2106	62	18499	1.70012	1	0.778657	79.4609
GOTERM_BP_DIRECT	GO:0018279~protein N-linked glycosylation via asparagine	4	0.1386	0.0958344	AT1G61790, AT5G19690, AT1G76400, AT2G01720	2106	10	18499	3.51358	1	0.80067	81.8804
GOTERM_BP_DIRECT	GO:0009657~plastid organization	4	0.1386	0.0958344	AT5G10490, AT1G71720, AT3G47450, AT5G36170	2106	10	18499	3.51358	1	0.80067	81.8804
GOTERM_BP_DIRECT	GO:0080186~developmental vegetative growth	4	0.1386	0.0958344	AT5G08450, AT1G62430, AT1G67360, AT2G34260	2106	10	18499	3.51358	1	0.80067	81.8804
GOTERM_BP_DIRECT	GO:0010388~cullin deneddylation	4	0.1386	0.0958344	AT5G14250, AT5G42970, AT5G56280, AT1G22920	2106	10	18499	3.51358	1	0.80067	81.8804
GOTERM_BP_DIRECT	GO:0070370~cellular heat acclimation	4	0.1386	0.0958344	AT5G21160, AT2G38470, AT2G21320, AT1G54490	2106	10	18499	3.51358	1	0.80067	81.8804
GOTERM_BP_DIRECT	GO:0035194~posttranscriptional gene silencing by RNA	4	0.1386	0.0958344	AT5G61780, AT1G32490, AT5G07350, AT3G15140	2106	10	18499	3.51358	1	0.80067	81.8804
GOTERM_BP_DIRECT	GO:0010150~leaf senescence	16	0.554401	0.0963789	AT3G62770, AT2G41060, AT3G15010, AT1G17020, AT1G20900, AT3G60800, AT5G66100, AT5G13180, AT1G59750, AT4G30920, AT3G10500, AT3G01090, AT2G43790, AT1G76680, AT3G11340, AT5G12080	2106	92	18499	1.52764	1	0.799702	82.0645
GOTERM_BP_DIRECT	GO:0010073~meristem maintenance	6	0.2079	0.0966926	AT4G32551, AT2G32700, AT5G23630, AT4G07410, AT5G02130, AT3G54170	2106	22	18499	2.39562	1	0.797938	82.1698
GOTERM_BP_DIRECT	GO:0006261~DNA-dependent DNA replication	6	0.2079	0.0966926	AT5G27740, AT5G04130, AT3G10270, AT1G21690, AT1G77470, AT1G63160	2106	22	18499	2.39562	1	0.797938	82.1698
GOTERM_BP_DIRECT	GO:0072593~reactive oxygen species metabolic process	5	0.17325	0.0998811	AT4G34460, AT1G79440, AT2G26300, AT5G47910, AT5G53540	2106	16	18499	2.74498	1	0.806072	83.2074

## Sheet: cluster4
Table S6. Gene ontologies enriched in transcriptome clusters.
Category	Term	Count	%	PValue	Genes	List Total	Pop Hits	Pop Total	Fold Enrichment	Bonferroni	Benjamini	FDR
GOTERM_BP_DIRECT	GO:0015979~photosynthesis	41	2.94964	3.54089e-18	AT1G29920, AT3G47470, AT5G16440, AT2G30570, AT1G76450, AT3G54050, AT1G55480, AT1G74470, AT4G15510, AT3G21055, AT5G38410, AT1G20950, AT1G12000, AT3G55330, AT4G22890, AT3G03630, AT1G31330, AT5G01530, AT1G03130, AT4G18480, AT1G08520, AT4G02770, AT1G49975, AT1G06680, AT1G29930, AT1G61520, AT2G40300, AT5G27390, AT1G03630, AT4G19100, AT2G26550, AT5G02120, AT2G06520, AT4G09650, AT4G14690, AT4G21280, AT1…	1061	138	18499	5.18009	4.21011e-15	4.21011e-15	5.71788e-15
GOTERM_BP_DIRECT	GO:0006633~fatty acid biosynthetic process	32	2.30216	4.71072e-12	AT1G04710, AT3G15690, AT1G68530, AT3G02580, AT2G05990, AT3G05020, AT3G55360, AT1G10670, AT1G54580, AT5G46290, AT1G76690, AT5G05580, AT4G20870, AT1G04220, AT5G47630, AT4G23850, AT1G62640, AT1G02205, AT2G47240, AT5G35360, AT1G55020, AT2G15090, AT4G34250, AT5G57800, AT3G02630, AT2G22230, AT5G43760, AT1G25450, AT2G38040, AT1G52670, AT5G16390, AT1G49430	1061	128	18499	4.35886	5.60099e-09	2.8005e-09	7.60687e-09
GOTERM_BP_DIRECT	GO:0015995~chlorophyll biosynthetic process	18	1.29496	4.44751e-11	AT1G08520, AT5G16440, AT5G14220, AT2G40490, AT3G14930, AT1G03630, AT1G10670, AT1G74470, AT4G15560, AT2G40400, AT3G51820, AT3G48730, AT3G59400, AT4G25080, AT3G03710, AT1G58290, AT4G18480, AT3G56940	1061	42	18499	7.47233	5.28809e-08	1.7627e-08	7.18191e-08
GOTERM_BP_DIRECT	GO:0010027~thylakoid membrane organization	16	1.15108	3.31452e-09	AT2G07050, AT5G35220, AT1G74730, AT3G26900, AT4G14870, AT2G45770, AT5G24314, AT4G20130, AT1G03160, AT5G18570, AT2G39290, AT5G08050, AT2G18710, AT3G62910, AT4G31780, AT1G50250	1061	41	18499	6.80407	3.94095e-06	9.8524e-07	5.35233e-06
GOTERM_BP_DIRECT	GO:0080167~response to karrikin	27	1.94245	1.36001e-08	AT5G19520, AT3G47470, AT5G20250, AT5G07460, AT3G02870, AT4G38210, AT3G11600, AT5G48500, AT1G06550, AT5G63810, AT3G19450, AT3G43800, AT2G23910, AT1G70000, AT5G62680, AT1G60090, AT5G66920, AT1G30530, AT4G03280, AT5G08050, AT3G03550, AT1G17200, AT5G64620, AT5G02270, AT1G50900, AT3G55120, AT3G21090	1061	128	18499	3.67779	1.61704e-05	3.2341e-06	2.19617e-05
GOTERM_BP_DIRECT	GO:0008652~cellular amino acid biosynthetic process	18	1.29496	2.3939e-07	AT3G06350, AT4G02610, AT4G39940, AT1G25220, AT3G49680, AT2G45300, AT2G29690, AT1G22410, AT3G54640, AT4G39540, AT3G03630, AT1G07780, AT3G61440, AT5G21060, AT5G17990, AT5G13280, AT3G29200, AT3G04940	1061	69	18499	4.54838	0.000284595	4.74381e-05	0.000386571
GOTERM_BP_DIRECT	GO:0009658~chloroplast organization	24	1.72662	5.99084e-07	AT5G35220, AT1G08540, AT3G26900, AT3G57180, AT1G63680, AT5G24314, AT4G20130, AT5G18570, AT1G44000, AT5G08050, AT5G22640, AT2G47940, AT4G38160, AT3G62910, AT5G63420, AT1G11870, AT3G54990, AT5G44190, AT1G09340, AT2G36000, AT3G56940, AT2G32480, AT2G31270, AT2G25870	1061	125	18499	3.3476	0.000712057	0.000101754	0.000967405
GOTERM_BP_DIRECT	GO:0009735~response to cytokinin	29	2.08633	1.88939e-06	AT4G39330, AT2G44060, AT1G62380, AT3G54050, AT5G46290, AT4G17720, AT1G13930, AT1G12000, AT1G16880, AT1G78370, AT3G04790, AT5G58140, AT3G27890, AT3G02180, AT4G18480, AT1G61520, AT2G40490, AT1G74030, AT3G18780, AT3G14420, AT1G69040, AT4G02530, AT3G09260, AT4G09650, AT5G09660, AT3G54640, AT5G07020, AT4G28750, AT5G23120	1061	183	18499	2.76299	0.00224397	0.000280772	0.00305098
GOTERM_BP_DIRECT	GO:0055114~oxidation-reduction process	117	8.41727	3.0638e-06	AT1G74920, AT1G76160, AT3G06350, AT2G05990, AT4G00570, AT5G62530, AT3G55360, AT3G02730, AT5G66920, AT5G22500, AT5G05580, AT3G49140, AT5G20400, AT2G21250, AT4G20870, AT4G39500, AT5G62790, AT1G79870, AT4G37200, AT3G14420, AT1G58290, AT4G39330, AT5G34850, AT2G33630, AT1G53500, AT3G02580, AT2G31570, AT1G16080, AT5G06290, AT5G64120, AT4G33010, AT2G20690, AT3G59970, AT3G63510, AT4G34230, AT3G27890, AT5…	1061	1330	18499	1.53379	0.00363624	0.000404681	0.00494736
GOTERM_BP_DIRECT	GO:0008152~metabolic process	39	2.80576	4.73888e-06	AT5G59130, AT3G14240, AT1G04710, AT1G79790, AT5G51750, AT3G50520, AT5G57850, AT5G15860, AT1G25220, AT4G34260, AT2G31750, AT3G21750, AT5G45650, AT5G04740, AT1G16880, AT5G44730, AT1G51680, AT1G31070, AT2G28080, AT3G06650, AT1G77060, AT2G32520, AT5G48230, AT2G34590, AT1G49660, AT3G48700, AT1G69040, AT1G30530, AT3G56040, AT2G30200, AT1G34430, AT3G14067, AT4G29680, AT2G45670, AT1G24100, AT1G01610, AT5…	1061	303	18499	2.24417	0.00561869	0.000563295	0.00765213
GOTERM_BP_DIRECT	GO:0019252~starch biosynthetic process	11	0.791367	7.40728e-06	AT5G51820, AT1G70730, AT5G24300, AT1G23190, AT5G48300, AT1G10670, AT4G39210, AT1G66430, AT2G36390, AT1G32900, AT5G03650	1061	32	18499	5.99343	0.00876862	0.000800342	0.0119607
GOTERM_BP_DIRECT	GO:0009409~response to cold	38	2.73381	8.56966e-06	AT3G47470, AT3G02870, AT4G30200, AT5G37770, AT3G54050, AT1G68530, AT3G21300, AT5G06290, AT2G39730, AT1G76180, AT2G46090, AT1G01140, AT1G17190, AT5G63980, AT4G36930, AT1G16880, AT4G21150, AT1G09340, AT1G62820, AT5G20250, AT5G51820, AT1G61520, AT1G31812, AT3G12780, AT1G09780, AT5G15970, AT1G20440, AT5G43170, AT3G22370, AT1G01060, AT3G26650, AT4G09650, AT5G65020, AT4G37930, AT5G43760, AT4G24190, AT1…	1061	299	18499	2.21588	0.0101376	0.000848754	0.0138375
GOTERM_BP_DIRECT	GO:0006096~glycolytic process	16	1.15108	9.45732e-06	AT3G25860, AT3G12780, AT1G74030, AT1G09780, AT1G54220, AT4G29130, AT2G34590, AT3G26650, AT5G63680, AT1G34430, AT1G12000, AT5G56630, AT2G29560, AT4G38970, AT4G24620, AT1G56190	1061	71	18499	3.92911	0.0111818	0.000864611	0.0152707
GOTERM_BP_DIRECT	GO:0009073~aromatic amino acid family biosynthetic process	8	0.57554	2.32653e-05	AT3G06350, AT2G29690, AT1G22410, AT3G26900, AT4G39540, AT2G35500, AT3G29200, AT2G45300	1061	17	18499	8.20491	0.0272836	0.00197396	0.0375625
GOTERM_BP_DIRECT	GO:0005978~glycogen biosynthetic process	7	0.503597	2.39138e-05	AT5G51820, AT1G70730, AT1G23190, AT5G48300, AT4G39210, AT2G36390, AT5G03650	1061	12	18499	10.1707	0.0280334	0.00189379	0.0386093
GOTERM_BP_DIRECT	GO:0046686~response to cadmium ion	39	2.80576	7.27384e-05	AT2G44060, AT1G70730, AT3G14930, AT4G33010, AT3G09270, AT1G13930, AT1G12000, AT2G21250, AT1G42550, AT1G04820, AT1G56190, AT3G46970, AT1G74910, AT1G02500, AT3G12780, AT5G62790, AT2G37630, AT2G24765, AT1G09780, AT1G23190, AT1G52760, AT1G01060, AT2G32240, AT2G19940, AT1G70000, AT4G13930, AT2G32080, AT5G63680, AT2G29550, AT4G34050, AT3G48670, AT5G11670, AT5G03630, AT4G37930, AT4G38970, AT5G23120, AT4…	1061	342	18499	1.98825	0.0828544	0.00539098	0.117394
GOTERM_BP_DIRECT	GO:0019253~reductive pentose-phosphate cycle	8	0.57554	7.96666e-05	AT3G12780, AT3G54050, AT5G38430, AT3G04790, AT5G38410, AT1G56190, AT3G26650, AT5G38420	1061	20	18499	6.97418	0.0903791	0.0055567	0.128569
GOTERM_BP_DIRECT	GO:0009637~response to blue light	12	0.863309	0.000143125	AT1G29920, AT1G08540, AT1G42550, AT1G10120, AT5G38430, AT4G40060, AT3G28860, AT5G58140, AT5G01530, AT5G38410, AT4G34530, AT5G38420	1061	52	18499	4.02356	0.156494	0.00941034	0.23087
GOTERM_BP_DIRECT	GO:0009416~response to light stimulus	25	1.79856	0.000195078	AT1G29920, AT1G68530, AT1G55480, AT3G57180, AT5G24314, AT2G39730, AT2G42070, AT5G63980, AT1G20090, AT3G05420, AT1G16880, AT1G42550, AT5G35220, AT1G29930, AT1G70940, AT4G20130, AT3G26650, AT4G34250, AT5G18570, AT3G19820, AT4G01900, AT4G37930, AT5G43760, AT1G25450, AT1G58290	1061	188	18499	2.31854	0.207031	0.0121348	0.31455
GOTERM_BP_DIRECT	GO:0010025~wax biosynthetic process	8	0.57554	0.000216529	AT5G57800, AT4G24510, AT1G68530, AT2G47240, AT1G02205, AT1G10670, AT3G55360, AT1G49430	1061	23	18499	6.0645	0.227004	0.0127915	0.349082
GOTERM_BP_DIRECT	GO:0009932~cell tip growth	6	0.431655	0.000345317	AT3G07880, AT3G13870, AT4G26690, AT3G02050, AT3G51460, AT4G12420	1061	12	18499	8.71772	0.336783	0.0193649	0.556167
GOTERM_BP_DIRECT	GO:0000162~tryptophan biosynthetic process	8	0.57554	0.00049953	AT2G29690, AT4G31500, AT5G60890, AT3G54640, AT4G02610, AT1G07780, AT1G25220, AT5G17990	1061	26	18499	5.36475	0.447935	0.0266427	0.803604
GOTERM_BP_DIRECT	GO:0009737~response to abscisic acid	40	2.8777	0.000637724	AT2G15970, AT1G19870, AT5G37770, AT3G18390, AT2G05520, AT4G32150, AT5G15860, AT5G11270, AT1G08930, AT3G05000, AT1G76930, AT1G71960, AT1G76180, AT4G37040, AT3G53420, AT5G26340, AT4G21410, AT4G28080, AT1G64670, AT3G59220, AT1G44170, AT2G32690, AT1G51940, AT5G15970, AT1G20440, AT4G33950, AT1G01060, AT1G55020, AT2G32240, AT1G70000, AT3G63210, AT5G53160, AT2G45200, AT4G30160, AT3G22850, AT4G34240, AT5…	1061	394	18499	1.7701	0.531629	0.0324402	1.02485
GOTERM_BP_DIRECT	GO:0010114~response to red light	11	0.791367	0.00154526	AT1G29920, AT4G14690, AT4G31500, AT4G36930, AT1G80340, AT1G08540, AT5G38430, AT3G18780, AT5G01530, AT5G38410, AT5G38420	1061	58	18499	3.30672	0.840981	0.0737526	2.46632
GOTERM_BP_DIRECT	GO:0019632~shikimate metabolic process	4	0.28777	0.00171918	AT3G06350, AT3G26900, AT4G39540, AT2G35500	1061	5	18499	13.9484	0.870731	0.0785755	2.7403
GOTERM_BP_DIRECT	GO:0006465~signal peptide processing	7	0.503597	0.00192451	AT3G05230, AT2G39960, AT1G73990, AT1G34640, AT1G63690, AT5G27430, AT3G15710	1061	24	18499	5.08534	0.898779	0.0843254	3.06284
GOTERM_BP_DIRECT	GO:0052543~callose deposition in cell wall	5	0.359712	0.00255598	AT3G03250, AT1G18650, AT5G08000, AT1G34350, AT5G61130	1061	11	18499	7.9252	0.952306	0.106583	4.04849
GOTERM_BP_DIRECT	GO:0006418~tRNA aminoacylation for protein translation	7	0.503597	0.00531806	AT4G04350, AT5G49030, AT3G02660, AT4G33760, AT5G16715, AT2G25840, AT1G28350	1061	29	18499	4.20855	0.998236	0.202625	8.2503
GOTERM_BP_DIRECT	GO:0042335~cuticle development	7	0.503597	0.00531806	AT5G57800, AT2G26910, AT1G68530, AT1G64670, AT1G02205, AT3G55360, AT1G25450	1061	29	18499	4.20855	0.998236	0.202625	8.2503
GOTERM_BP_DIRECT	GO:0009846~pollen germination	10	0.719424	0.00543355	AT2G41110, AT5G35700, AT3G07130, AT1G71880, AT5G48230, AT1G64980, AT3G04080, AT1G08660, AT5G18280, AT1G34350	1061	58	18499	3.00611	0.998463	0.200192	8.42218
GOTERM_BP_DIRECT	GO:0031222~arabinan catabolic process	4	0.28777	0.00551604	AT1G02640, AT1G78060, AT5G64570, AT5G10560	1061	7	18499	9.96311	0.998608	0.196858	8.54476
GOTERM_BP_DIRECT	GO:0008615~pyridoxine biosynthetic process	4	0.28777	0.00551604	AT5G14220, AT2G46580, AT5G37850, AT5G49970	1061	7	18499	9.96311	0.998608	0.196858	8.54476
GOTERM_BP_DIRECT	GO:0010206~photosystem II repair	5	0.359712	0.00675418	AT2G47940, AT5G39830, AT1G54780, AT1G50250, AT1G75690	1061	14	18499	6.22694	0.999683	0.228898	10.3662
GOTERM_BP_DIRECT	GO:0071482~cellular response to light stimulus	5	0.359712	0.00675418	AT1G08540, AT5G13730, AT2G36990, AT2G36390, AT5G03650	1061	14	18499	6.22694	0.999683	0.228898	10.3662
GOTERM_BP_DIRECT	GO:0051017~actin filament bundle assembly	6	0.431655	0.0071143	AT5G35700, AT1G01780, AT4G30160, AT1G10200, AT1G64500, AT1G20260	1061	22	18499	4.75512	0.999794	0.233013	10.8895
GOTERM_BP_DIRECT	GO:0006782~protoporphyrinogen IX biosynthetic process	5	0.359712	0.00879814	AT5G14220, AT2G40490, AT3G48730, AT3G14930, AT1G58290	1061	15	18499	5.81181	0.999973	0.27269	13.2988
GOTERM_BP_DIRECT	GO:0009641~shade avoidance	5	0.359712	0.00879814	AT4G31500, AT1G80360, AT3G58850, AT5G47370, AT4G25260	1061	15	18499	5.81181	0.999973	0.27269	13.2988
GOTERM_BP_DIRECT	GO:0009443~pyridoxal 5'-phosphate salvage	3	0.215827	0.00946598	AT5G53580, AT2G46580, AT5G37850	1061	3	18499	17.4354	0.999988	0.282948	14.2373
GOTERM_BP_DIRECT	GO:0019388~galactose catabolic process	3	0.215827	0.00946598	AT5G51820, AT1G70730, AT1G23190	1061	3	18499	17.4354	0.999988	0.282948	14.2373
GOTERM_BP_DIRECT	GO:0006730~one-carbon metabolic process	7	0.503597	0.0118085	AT2G36880, AT3G12290, AT1G02500, AT3G59970, AT4G37930, AT4G34570, AT3G10160	1061	34	18499	3.58965	0.999999	0.332047	17.4544
GOTERM_BP_DIRECT	GO:0009772~photosynthetic electron transport in photosystem II	4	0.28777	0.0121426	AT4G09650, AT4G01050, AT4G04640, AT2G45770	1061	9	18499	7.74908	1	0.332022	17.9041
GOTERM_BP_DIRECT	GO:1901259~chloroplast rRNA processing	4	0.28777	0.0121426	AT1G12800, AT3G57180, AT2G31890, AT2G25870	1061	9	18499	7.74908	1	0.332022	17.9041
GOTERM_BP_DIRECT	GO:0006508~proteolysis	42	3.02158	0.0136556	AT5G59130, AT3G14240, AT1G73990, AT3G02110, AT5G13520, AT5G51750, AT4G12910, AT4G37040, AT5G19740, AT2G45180, AT5G45650, AT2G47940, AT5G39830, AT3G04340, AT1G35340, AT2G35780, AT5G08100, AT1G29090, AT3G15710, AT5G05740, AT2G32480, AT5G35220, AT4G17486, AT3G25700, AT3G54400, AT5G64580, AT1G63690, AT1G15000, AT4G30910, AT1G14270, AT3G14067, AT3G16290, AT1G09750, AT1G56700, AT5G42320, AT3G20210, AT1…	1061	500	18499	1.46458	1	0.357154	19.9111
GOTERM_BP_DIRECT	GO:0042742~defense response to bacterium	26	1.8705	0.0160403	AT5G11270, AT2G39730, AT5G06290, AT2G37660, AT2G44490, AT4G03280, AT2G26330, AT4G01050, AT3G10525, AT3G04790, AT3G01480, AT3G27890, AT1G09340, AT1G06680, AT2G37630, AT1G19350, AT1G02205, AT3G14420, AT4G33950, AT4G09650, AT5G66190, AT4G31500, AT3G54640, AT4G24670, AT1G24100, AT5G59890	1061	276	18499	1.64247	1	0.397075	22.9813
GOTERM_BP_DIRECT	GO:0018026~peptidyl-lysine monomethylation	4	0.28777	0.0166166	AT1G24610, AT4G20130, AT3G07670, AT1G14030	1061	10	18499	6.97418	1	0.400014	23.7065
GOTERM_BP_DIRECT	GO:0045493~xylan catabolic process	4	0.28777	0.0166166	AT1G02640, AT1G78060, AT5G64570, AT5G10560	1061	10	18499	6.97418	1	0.400014	23.7065
GOTERM_BP_DIRECT	GO:0010207~photosystem II assembly	5	0.359712	0.0172032	AT1G54500, AT5G35220, AT3G60370, AT1G71500, AT3G15095	1061	18	18499	4.84318	1	0.402987	24.4381
GOTERM_BP_DIRECT	GO:0019255~glucose 1-phosphate metabolic process	3	0.215827	0.0182136	AT5G51820, AT1G70730, AT1G23190	1061	4	18499	13.0766	1	0.413195	25.6828
GOTERM_BP_DIRECT	GO:0090391~granum assembly	3	0.215827	0.0182136	AT5G08050, AT1G74730, AT1G50900	1061	4	18499	13.0766	1	0.413195	25.6828
GOTERM_BP_DIRECT	GO:0010253~UDP-rhamnose biosynthetic process	3	0.215827	0.0182136	AT1G53500, AT1G78570, AT3G14790	1061	4	18499	13.0766	1	0.413195	25.6828
GOTERM_BP_DIRECT	GO:0010218~response to far red light	8	0.57554	0.0208099	AT1G29920, AT4G14690, AT5G38430, AT3G18780, AT3G28860, AT5G01530, AT5G38410, AT5G38420	1061	49	18499	2.8466	1	0.448621	28.7935
GOTERM_BP_DIRECT	GO:0048768~root hair cell tip growth	5	0.359712	0.0208245	AT2G45160, AT4G00150, AT3G60630, AT3G18780, AT3G51460	1061	19	18499	4.58827	1	0.441165	28.8107
GOTERM_BP_DIRECT	GO:0007623~circadian rhythm	12	0.863309	0.0228337	AT4G00150, AT3G54810, AT3G52180, AT4G03390, AT4G36930, AT3G58850, AT4G37930, AT1G01060, AT5G58140, AT1G09340, AT4G13930, AT5G02120	1061	97	18499	2.15696	1	0.464301	31.1332
GOTERM_BP_DIRECT	GO:0009853~photorespiration	8	0.57554	0.0230405	AT3G12290, AT1G23310, AT5G38430, AT4G37930, AT3G10160, AT5G38410, AT5G38420, AT2G47690	1061	50	18499	2.78967	1	0.459848	31.3683
GOTERM_BP_DIRECT	GO:0010118~stomatal movement	6	0.431655	0.0230582	AT1G09780, AT4G32150, AT5G11270, AT5G06970, AT4G33950, AT5G58140	1061	29	18499	3.60733	1	0.452823	31.3883
GOTERM_BP_DIRECT	GO:0010143~cutin biosynthetic process	5	0.359712	0.024879	AT1G64670, AT2G47240, AT1G01610, AT5G23940, AT1G49430	1061	20	18499	4.35886	1	0.471307	33.4244
GOTERM_BP_DIRECT	GO:0006783~heme biosynthetic process	4	0.28777	0.0279653	AT2G40490, AT2G30390, AT3G14930, AT1G58290	1061	12	18499	5.81181	1	0.504702	36.7467
GOTERM_BP_DIRECT	GO:0009590~detection of gravity	3	0.215827	0.0292099	AT5G51820, AT1G70730, AT1G23190	1061	5	18499	10.4613	1	0.512928	38.0419
GOTERM_BP_DIRECT	GO:0009225~nucleotide-sugar metabolic process	5	0.359712	0.0293765	AT3G23820, AT1G53500, AT5G59290, AT1G78570, AT3G14790	1061	21	18499	4.15129	1	0.507883	38.2133
GOTERM_BP_DIRECT	GO:0009269~response to desiccation	5	0.359712	0.0293765	AT2G44060, AT2G05520, AT5G25610, AT1G76180, AT1G44170	1061	21	18499	4.15129	1	0.507883	38.2133
GOTERM_BP_DIRECT	GO:0030036~actin cytoskeleton organization	5	0.359712	0.0293765	AT3G13870, AT5G35700, AT1G42550, AT3G25500, AT4G34490	1061	21	18499	4.15129	1	0.507883	38.2133
GOTERM_BP_DIRECT	GO:0009826~unidimensional cell growth	13	0.935252	0.0301882	AT2G39700, AT4G38210, AT5G05290, AT3G51160, AT1G68530, AT2G06850, AT2G05520, AT5G47370, AT1G31420, AT3G19820, AT5G54380, AT4G39400, AT4G34490	1061	114	18499	1.98825	1	0.510632	39.0425
GOTERM_BP_DIRECT	GO:0009651~response to salt stress	39	2.80576	0.0305119	AT1G74920, AT1G62380, AT2G45790, AT5G16510, AT3G57180, AT4G32150, AT1G08930, AT1G25220, AT5G62530, AT2G44490, AT1G01140, AT1G14210, AT5G22500, AT5G63980, AT5G26340, AT1G13930, AT3G27890, AT5G43060, AT1G44170, AT5G08590, AT1G02500, AT5G23860, AT2G38170, AT3G03250, AT2G37630, AT2G03760, AT4G33950, AT1G01060, AT1G70000, AT5G20270, AT2G29550, AT3G09260, AT5G65020, AT4G23650, AT5G03630, AT5G25610, AT4…	1061	484	18499	1.40492	1	0.507633	39.3702
GOTERM_BP_DIRECT	GO:0045489~pectin biosynthetic process	6	0.431655	0.0339831	AT5G65810, AT3G02350, AT1G70090, AT3G25140, AT5G06700, AT2G38650	1061	32	18499	3.26914	1	0.539587	42.7822
GOTERM_BP_DIRECT	GO:0009768~photosynthesis, light harvesting in photosystem I	5	0.359712	0.0343236	AT3G47470, AT1G29920, AT1G61520, AT1G29930, AT5G01530	1061	22	18499	3.9626	1	0.536537	43.107
GOTERM_BP_DIRECT	GO:0009765~photosynthesis, light harvesting	4	0.28777	0.0348397	AT3G47470, AT1G61520, AT1G29930, AT5G01530	1061	13	18499	5.36475	1	0.535412	43.596
GOTERM_BP_DIRECT	GO:0009644~response to high light intensity	8	0.57554	0.0366734	AT3G47470, AT1G61520, AT3G18780, AT2G05620, AT2G47450, AT5G58140, AT4G34190, AT5G02120	1061	55	18499	2.53606	1	0.547646	45.3018
GOTERM_BP_DIRECT	GO:0008033~tRNA processing	6	0.431655	0.0382287	AT2G04530, AT2G32230, AT3G58140, AT2G30320, AT5G20040, AT3G03710	1061	33	18499	3.17008	1	0.55651	46.7106
GOTERM_BP_DIRECT	GO:0009944~polarity specification of adaxial/abaxial axis	5	0.359712	0.0397245	AT2G26330, AT2G37630, AT2G34710, AT2G26580, AT1G65620	1061	23	18499	3.79031	1	0.564373	48.0333
GOTERM_BP_DIRECT	GO:0006006~glucose metabolic process	5	0.359712	0.0397245	AT5G51820, AT1G70730, AT1G23190, AT3G17940, AT3G26650	1061	23	18499	3.79031	1	0.564373	48.0333
GOTERM_BP_DIRECT	GO:0009809~lignin biosynthetic process	9	0.647482	0.0399407	AT4G39330, AT5G54160, AT2G36880, AT4G34050, AT3G19450, AT1G52760, AT5G05170, AT2G23910, AT4G34230	1061	68	18499	2.30763	1	0.560194	48.2219
GOTERM_BP_DIRECT	GO:0018298~protein-chromophore linkage	7	0.503597	0.042158	AT3G47470, AT1G29920, AT1G61520, AT1G29930, AT5G58140, AT5G01530, AT5G02120	1061	45	18499	2.71218	1	0.5741	50.1195
GOTERM_BP_DIRECT	GO:0044206~UMP salvage	3	0.215827	0.0421688	AT3G27190, AT3G53900, AT4G26510	1061	6	18499	8.71772	1	0.568195	50.1286
GOTERM_BP_DIRECT	GO:0009902~chloroplast relocation	3	0.215827	0.0421688	AT1G42550, AT1G64500, AT5G58140	1061	6	18499	8.71772	1	0.568195	50.1286
GOTERM_BP_DIRECT	GO:0045038~protein import into chloroplast thylakoid membrane	3	0.215827	0.0421688	AT2G45770, AT2G47450, AT5G03940	1061	6	18499	8.71772	1	0.568195	50.1286
GOTERM_BP_DIRECT	GO:0010148~transpiration	3	0.215827	0.0421688	AT2G26330, AT1G64670, AT4G29130	1061	6	18499	8.71772	1	0.568195	50.1286
GOTERM_BP_DIRECT	GO:0043447~alkane biosynthetic process	3	0.215827	0.0421688	AT5G57800, AT2G32720, AT1G02205	1061	6	18499	8.71772	1	0.568195	50.1286
GOTERM_BP_DIRECT	GO:0005982~starch metabolic process	4	0.28777	0.0424994	AT3G52180, AT2G36390, AT4G24620, AT5G03650	1061	14	18499	4.98155	1	0.565193	50.4058
GOTERM_BP_DIRECT	GO:0016042~lipid catabolic process	16	1.15108	0.0475335	AT5G03610, AT3G47290, AT2G03980, AT3G48460, AT1G54000, AT2G24560, AT2G19940, AT3G14220, AT3G63200, AT3G11210, AT4G30140, AT1G28660, AT5G45670, AT1G09390, AT1G28670, AT1G28580	1061	163	18499	1.71145	1	0.601131	54.4528
GOTERM_BP_DIRECT	GO:0009742~brassinosteroid mediated signaling pathway	8	0.57554	0.0507767	AT1G74500, AT3G02110, AT1G19350, AT1G75080, AT3G57180, AT3G58850, AT4G39400, AT5G54380	1061	59	18499	2.36413	1	0.620207	56.8937
GOTERM_BP_DIRECT	GO:0035999~tetrahydrofolate interconversion	4	0.28777	0.0509247	AT3G12290, AT3G59970, AT4G37930, AT4G13930	1061	15	18499	4.64945	1	0.615606	57.002
GOTERM_BP_DIRECT	GO:0006779~porphyrin-containing compound biosynthetic process	4	0.28777	0.0509247	AT5G14220, AT2G40490, AT3G48730, AT1G58290	1061	15	18499	4.64945	1	0.615606	57.002
GOTERM_BP_DIRECT	GO:0009414~response to water deprivation	24	1.72662	0.0511814	AT1G74920, AT5G59970, AT5G15970, AT1G20440, AT1G02205, AT1G08930, AT5G11270, AT4G33950, AT5G26340, AT5G63980, AT5G65020, AT3G53420, AT1G33240, AT2G28740, AT3G61430, AT4G34240, AT3G46320, AT2G05620, AT1G01620, AT4G24190, AT3G56580, AT5G58140, AT3G46970, AT1G35720	1061	279	18499	1.49982	1	0.611893	57.1894
GOTERM_BP_DIRECT	GO:0005985~sucrose metabolic process	5	0.359712	0.0518906	AT3G03250, AT3G54050, AT1G71880, AT4G33950, AT1G22710	1061	25	18499	3.48709	1	0.61156	57.7033
GOTERM_BP_DIRECT	GO:0007264~small GTPase mediated signal transduction	12	0.863309	0.0561993	AT2G33860, AT1G75840, AT1G20090, AT5G59150, AT5G67560, AT2G24765, AT1G52280, AT2G17800, AT1G16920, AT3G07410, AT1G10630, AT1G09630	1061	112	18499	1.86808	1	0.636274	60.7027
GOTERM_BP_DIRECT	GO:0030308~negative regulation of cell growth	3	0.215827	0.05683	AT1G33240, AT1G02900, AT4G40060	1061	7	18499	7.47233	1	0.63513	61.1246
GOTERM_BP_DIRECT	GO:0010021~amylopectin biosynthetic process	3	0.215827	0.05683	AT5G24300, AT2G36390, AT5G03650	1061	7	18499	7.47233	1	0.63513	61.1246
GOTERM_BP_DIRECT	GO:0009645~response to low light intensity stimulus	3	0.215827	0.05683	AT3G47470, AT1G61520, AT2G06850	1061	7	18499	7.47233	1	0.63513	61.1246
GOTERM_BP_DIRECT	GO:0006334~nucleosome assembly	8	0.57554	0.0589527	AT5G59970, AT2G28740, AT1G14900, AT5G10390, AT3G46320, AT1G09200, AT5G10400, AT5G65360	1061	61	18499	2.28661	1	0.643736	62.5136
GOTERM_BP_DIRECT	GO:0009773~photosynthetic electron transport in photosystem I	4	0.28777	0.0600903	AT4G09650, AT3G54050, AT4G22890, AT2G05620	1061	16	18499	4.35886	1	0.645768	63.2387
GOTERM_BP_DIRECT	GO:0000038~very long-chain fatty acid metabolic process	4	0.28777	0.0600903	AT1G68530, AT1G25450, AT2G15090, AT4G34250	1061	16	18499	4.35886	1	0.645768	63.2387
GOTERM_BP_DIRECT	GO:0048229~gametophyte development	4	0.28777	0.0600903	AT1G70730, AT1G23190, AT2G31270, AT5G65700	1061	16	18499	4.35886	1	0.645768	63.2387
GOTERM_BP_DIRECT	GO:0052544~defense response by callose deposition in cell wall	4	0.28777	0.0600903	AT4G31500, AT3G54640, AT1G24100, AT2G44490	1061	16	18499	4.35886	1	0.645768	63.2387
GOTERM_BP_DIRECT	GO:0045454~cell redox homeostasis	15	1.07914	0.0614867	AT5G15230, AT3G26060, AT4G34120, AT4G37200, AT2G32920, AT1G64500, AT5G06290, AT3G02730, AT2G18990, AT3G54960, AT1G67740, AT5G03630, AT1G04980, AT4G33040, AT4G27080	1061	155	18499	1.6873	1	0.649341	64.1108
GOTERM_BP_DIRECT	GO:0032259~methylation	19	1.36691	0.061929	AT5G54160, AT1G76790, AT5G59500, AT1G80860, AT1G64970, AT5G49810, AT4G34570, AT4G18030, AT1G48600, AT1G33800, AT4G34050, AT5G14430, AT5G64030, AT3G27230, AT5G10830, AT3G25900, AT4G33110, AT4G25080, AT5G13710	1061	212	18499	1.56261	1	0.646992	64.383
GOTERM_BP_DIRECT	GO:0019344~cysteine biosynthetic process	4	0.28777	0.0699662	AT4G39940, AT3G03630, AT3G61440, AT3G04940	1061	17	18499	4.10246	1	0.688218	69.0035
GOTERM_BP_DIRECT	GO:0009099~valine biosynthetic process	4	0.28777	0.0699662	AT5G57850, AT5G16290, AT3G49680, AT5G27410	1061	17	18499	4.10246	1	0.688218	69.0035
GOTERM_BP_DIRECT	GO:0019288~isopentenyl diphosphate biosynthetic process, methylerythritol 4-phosphate pathway	3	0.215827	0.072956	AT5G62790, AT2G26930, AT4G15560	1061	8	18499	6.53829	1	0.699094	70.574
GOTERM_BP_DIRECT	GO:0006090~pyruvate metabolic process	3	0.215827	0.072956	AT5G11670, AT1G54220, AT4G00570	1061	8	18499	6.53829	1	0.699094	70.574
GOTERM_BP_DIRECT	GO:0010190~cytochrome b6f complex assembly	3	0.215827	0.072956	AT4G37200, AT3G26710, AT5G36120	1061	8	18499	6.53829	1	0.699094	70.574
GOTERM_BP_DIRECT	GO:0015977~carbon fixation	3	0.215827	0.072956	AT5G38430, AT5G38410, AT5G38420	1061	8	18499	6.53829	1	0.699094	70.574
GOTERM_BP_DIRECT	GO:0000226~microtubule cytoskeleton organization	5	0.359712	0.0734997	AT1G01510, AT1G20090, AT2G01910, AT4G26760, AT5G55230	1061	28	18499	3.11347	1	0.697094	70.8515
GOTERM_BP_DIRECT	GO:0009744~response to sucrose	7	0.503597	0.0756357	AT4G30850, AT1G16880, AT4G01900, AT2G24150, AT1G20950, AT3G26650, AT5G20270	1061	52	18499	2.34708	1	0.703131	71.9179
GOTERM_BP_DIRECT	GO:0009682~induced systemic resistance	4	0.28777	0.0805188	AT4G18760, AT4G31500, AT5G11270, AT2G44490	1061	18	18499	3.87454	1	0.721861	74.2199
GOTERM_BP_DIRECT	GO:0030968~endoplasmic reticulum unfolded protein response	4	0.28777	0.0805188	AT2G38025, AT2G02810, AT1G71220, AT1G14360	1061	18	18499	3.87454	1	0.721861	74.2199
GOTERM_BP_DIRECT	GO:0042761~very long-chain fatty acid biosynthetic process	4	0.28777	0.0805188	AT4G24510, AT3G55360, AT3G06470, AT3G25540	1061	18	18499	3.87454	1	0.721861	74.2199
GOTERM_BP_DIRECT	GO:0016117~carotenoid biosynthetic process	5	0.359712	0.0815704	AT5G17230, AT3G11945, AT1G10670, AT1G06820, AT4G36810	1061	29	18499	3.00611	1	0.722146	74.6919
GOTERM_BP_DIRECT	GO:0006888~ER to Golgi vesicle-mediated transport	8	0.57554	0.0827475	AT2G45200, AT1G30890, AT3G13870, AT1G62020, AT4G32640, AT3G15980, AT2G20930, AT3G17780	1061	66	18499	2.11339	1	0.722992	75.2106
GOTERM_BP_DIRECT	GO:0008654~phospholipid biosynthetic process	6	0.431655	0.0834343	AT2G39290, AT1G80860, AT5G58560, AT2G45670, AT1G01610, AT1G48600	1061	41	18499	2.55153	1	0.721645	75.5087
GOTERM_BP_DIRECT	GO:0042793~transcription from plastid promoter	3	0.215827	0.0903312	AT1G74850, AT5G24314, AT4G20130	1061	9	18499	5.81181	1	0.746599	78.3209
GOTERM_BP_DIRECT	GO:0010196~nonphotochemical quenching	3	0.215827	0.0903312	AT4G03280, AT5G08050, AT1G74730	1061	9	18499	5.81181	1	0.746599	78.3209
GOTERM_BP_DIRECT	GO:0000910~cytokinesis	3	0.215827	0.0903312	AT2G01910, AT4G26760, AT5G55230	1061	9	18499	5.81181	1	0.746599	78.3209
GOTERM_BP_DIRECT	GO:0006563~L-serine metabolic process	3	0.215827	0.0903312	AT1G18640, AT4G37930, AT4G13930	1061	9	18499	5.81181	1	0.746599	78.3209
GOTERM_BP_DIRECT	GO:0009423~chorismate biosynthetic process	3	0.215827	0.0903312	AT3G06350, AT4G39540, AT2G45300	1061	9	18499	5.81181	1	0.746599	78.3209
GOTERM_BP_DIRECT	GO:0051555~flavonol biosynthetic process	3	0.215827	0.0903312	AT5G54160, AT1G78570, AT1G30530	1061	9	18499	5.81181	1	0.746599	78.3209
GOTERM_BP_DIRECT	GO:0010411~xyloglucan metabolic process	6	0.431655	0.0904749	AT2G06850, AT4G14130, AT3G23730, AT4G03210, AT5G13870, AT4G02500	1061	42	18499	2.49078	1	0.742956	78.3761
GOTERM_BP_DIRECT	GO:0048868~pollen tube development	5	0.359712	0.0989486	AT1G79500, AT3G05000, AT2G34590, AT1G25450, AT3G07330	1061	31	18499	2.81217	1	0.771182	81.4096
GOTERM_BP_DIRECT	GO:0006874~cellular calcium ion homeostasis	5	0.359712	0.0989486	AT5G51820, AT1G70730, AT2G38170, AT1G23190, AT1G10130	1061	31	18499	2.81217	1	0.771182	81.4096

## Sheet: cluster5
Table S6. Gene ontologies enriched in transcriptome clusters.
Category	Term	Count	%	PValue	Genes	List Total	Pop Hits	Pop Total	Fold Enrichment	Bonferroni	Benjamini	FDR
GOTERM_BP_DIRECT	GO:0009733~response to auxin	69	2.23229	3.88963e-10	AT1G75590, AT4G14560, AT2G47750, AT3G03850, AT1G48690, AT1G53230, AT3G11260, AT4G00880, AT5G18060, AT5G65980, AT1G04240, AT2G47460, AT1G57560, AT4G34780, AT3G48360, AT4G14550, AT4G32810, AT3G03840, AT4G38840, AT5G20820, AT4G12410, AT4G12550, AT2G31180, AT1G76190, AT1G56150, AT2G16580, AT1G29450, AT5G62380, AT1G29440, AT1G56650, AT1G09540, AT5G15310, AT4G36740, AT4G34770, AT4G33880, AT5G18010, AT5…	1994	290	18499	2.20737	4.68311e-07	4.68311e-07	6.29084e-07
GOTERM_BP_DIRECT	GO:0006952~defense response	122	3.94694	2.128e-09	AT5G44210, AT2G43600, AT3G05370, AT3G23110, AT5G23400, AT3G52450, AT4G27290, AT3G44400, AT2G42260, AT5G28010, AT3G25560, AT3G48090, AT4G19530, AT1G71400, AT1G70850, AT2G23960, AT2G44840, AT4G24970, AT1G14790, AT5G46450, AT5G42500, AT1G35260, AT1G56510, AT2G35960, AT2G21100, AT5G43590, AT2G44110, AT5G45210, AT1G70860, AT2G23970, AT1G35310, AT3G46530, AT1G69550, AT5G44900, AT1G80120, AT4G16960, AT5…	1994	658	18499	1.72011	2.56211e-06	1.28105e-06	3.44169e-06
GOTERM_BP_DIRECT	GO:0071555~cell wall organization	69	2.23229	1.28679e-08	AT2G18950, AT5G23870, AT2G32530, AT2G18060, AT2G24630, AT4G18780, AT4G07960, AT3G59850, AT3G42180, AT3G62110, AT1G62700, AT1G23480, AT2G43880, AT2G44570, AT3G50240, AT5G17420, AT3G22800, AT5G23190, AT4G01770, AT1G70500, AT2G32540, AT1G14080, AT5G48070, AT5G62380, AT1G48100, AT5G26670, AT2G14620, AT3G56000, AT1G23210, AT1G05660, AT1G56550, AT2G15390, AT5G16190, AT5G54690, AT5G44030, AT2G37090, AT3…	1994	314	18499	2.03865	1.54929e-05	5.16432e-06	2.08118e-05
GOTERM_BP_DIRECT	GO:0042744~hydrogen peroxide catabolic process	29	0.938208	9.97131e-08	AT2G43480, AT4G35970, AT5G42180, AT2G39040, AT5G06730, AT4G37520, AT3G21770, AT1G34510, AT4G33870, AT4G36430, AT2G38380, AT5G24070, AT5G14130, AT1G14540, AT1G49570, AT2G34060, AT2G18150, AT5G06720, AT4G33420, AT3G17070, AT4G11290, AT2G24800, AT5G64110, AT5G15180, AT2G38390, AT4G16270, AT1G44970, AT4G31760, AT5G66390	1994	89	18499	3.02295	0.000120047	3.00132e-05	0.00016127
GOTERM_BP_DIRECT	GO:0009834~plant-type secondary cell wall biogenesis	19	0.614688	2.31514e-07	AT5G44030, AT3G18660, AT2G40320, AT2G37090, AT4G14940, AT1G33280, AT3G50220, AT4G18780, AT4G33330, AT2G38080, AT5G67230, AT5G12870, AT2G28110, AT1G43790, AT4G10350, AT5G15630, AT5G67210, AT5G60490, AT5G17420	1994	44	18499	4.00612	0.000278704	5.57471e-05	0.000374436
GOTERM_BP_DIRECT	GO:0007275~multicellular organism development	74	2.39405	9.45421e-07	AT3G17730, AT2G30432, AT3G03200, AT3G51060, AT1G16060, AT2G18060, AT5G09520, AT1G78490, AT1G62700, AT1G63245, AT5G18060, AT5G41315, AT3G04420, AT5G17260, AT5G38970, AT5G63090, AT5G36130, AT4G28500, AT1G76420, AT1G56150, AT5G61430, AT3G49690, AT4G17280, AT1G29450, AT5G62380, AT4G15300, AT1G68795, AT1G79700, AT1G67030, AT5G18030, AT5G18010, AT1G18835, AT3G25905, AT5G47530, AT3G57200, AT3G15500, AT2…	1994	384	18499	1.78782	0.00113764	0.000189697	0.00152905
GOTERM_BP_DIRECT	GO:0040008~regulation of growth	29	0.938208	1.7813e-06	AT5G18030, AT3G57200, AT1G16060, AT2G33460, AT5G14090, AT1G79250, AT1G26540, AT5G18080, AT5G18060, AT3G47710, AT3G14370, AT5G62310, AT5G18020, AT1G53700, AT2G42870, AT2G18300, AT5G15160, AT1G48605, AT1G56150, AT5G39860, AT5G16490, AT5G23800, AT1G61795, AT4G04900, AT2G46840, AT1G71692, AT4G38850, AT2G43060, AT5G18050	1994	101	18499	2.66379	0.00214238	0.000306336	0.00288092
GOTERM_BP_DIRECT	GO:0006357~regulation of transcription from RNA polymerase II promoter	47	1.52054	3.01309e-06	AT1G26780, AT1G08810, AT5G51780, AT4G25410, AT1G35515, AT1G62975, AT5G16770, AT1G79180, AT5G61420, AT3G08500, AT5G12870, AT1G71030, AT5G14340, AT5G26660, AT5G57620, AT3G48920, AT1G74080, AT4G05100, AT2G39880, AT4G01680, AT2G47460, AT5G11510, AT1G57560, AT3G62610, AT5G40330, AT5G59780, AT5G56840, AT5G51790, AT3G53200, AT1G73410, AT2G31180, AT4G25400, AT5G16600, AT3G49690, AT5G54230, AT1G66230, AT1…	1994	213	18499	2.04711	0.0036212	0.000453368	0.00487308
GOTERM_BP_DIRECT	GO:0019761~glucosinolate biosynthetic process	14	0.452928	5.36735e-05	AT2G22330, AT3G58990, AT5G14200, AT1G65880, AT4G12030, AT1G62540, AT3G19710, AT1G62560, AT4G13770, AT1G18590, AT5G23010, AT1G16400, AT1G12160, AT5G23020	1994	36	18499	3.60785	0.0625808	0.0071548	0.0867729
GOTERM_BP_DIRECT	GO:0006468~protein phosphorylation	131	4.23811	6.52451e-05	AT3G45420, AT5G62230, AT1G61950, AT1G78940, AT2G23770, AT4G27290, AT4G18640, AT3G09240, AT1G75640, AT3G25560, AT4G04570, AT1G67470, AT5G07280, AT3G19300, AT3G57720, AT1G26970, AT1G62950, AT1G50240, AT5G58520, AT3G45430, AT2G28250, AT4G26540, AT2G20635, AT4G28650, AT1G76360, AT1G78530, AT2G24230, AT3G57730, AT5G57670, AT3G48260, AT1G51860, AT4G31110, AT5G45840, AT2G33170, AT5G61350, AT5G54590, AT3…	1994	870	18499	1.39693	0.0755512	0.00782498	0.105471
GOTERM_BP_DIRECT	GO:0045168~cell-cell signaling involved in cell fate commitment	13	0.420576	6.76815e-05	AT4G13195, AT1G69320, AT4G18510, AT3G25905, AT2G31083, AT1G68795, AT2G31082, AT1G70895, AT2G31085, AT1G63245, AT1G26600, AT2G34925, AT3G24225	1994	32	18499	3.76892	0.0782592	0.00738092	0.109408
GOTERM_BP_DIRECT	GO:0009751~response to salicylic acid	34	1.09997	9.57682e-05	AT1G08810, AT3G11280, AT1G35515, AT3G52430, AT1G79180, AT5G61420, AT4G23810, AT1G28480, AT5G12870, AT1G12160, AT1G71030, AT3G48920, AT2G33380, AT1G57560, AT4G37610, AT3G20470, AT1G14790, AT3G48360, AT5G59780, AT3G02885, AT3G56400, AT2G31180, AT4G01060, AT2G25000, AT3G49690, AT1G53940, AT5G54230, AT4G09460, AT5G65790, AT5G15310, AT1G74430, AT1G73260, AT3G46130, AT5G43470	1994	155	18499	2.03503	0.108911	0.00956319	0.154777
GOTERM_BP_DIRECT	GO:0007018~microtubule-based movement	19	0.614688	9.83442e-05	AT3G54870, AT3G19050, AT3G17360, AT5G55520, AT5G27000, AT3G20150, AT5G60930, AT1G72250, AT1G73860, AT3G63480, AT1G18550, AT4G14150, AT1G09170, AT3G23670, AT5G27950, AT2G22610, AT3G44050, AT3G50240, AT2G37420	1994	64	18499	2.75421	0.11167	0.00906728	0.158937
GOTERM_BP_DIRECT	GO:0009607~response to biotic stimulus	15	0.48528	0.00010316	AT1G23130, AT4G24250, AT1G70890, AT1G30990, AT1G35260, AT1G70880, AT5G28010, AT3G26460, AT2G01530, AT2G44110, AT5G65970, AT1G61560, AT1G70860, AT1G70850, AT1G35310	1994	43	18499	3.23628	0.116806	0.00883295	0.166714
GOTERM_BP_DIRECT	GO:2000652~regulation of secondary cell wall biogenesis	9	0.291168	0.000103814	AT1G62990, AT3G08500, AT4G28500, AT5G12870, AT1G28470, AT1G73410, AT1G79180, AT5G16600, AT1G66230	1994	16	18499	5.2185	0.117502	0.0082986	0.16777
GOTERM_BP_DIRECT	GO:0055114~oxidation-reduction process	186	6.01747	0.00012351	AT2G35660, AT2G43480, AT4G35970, AT5G50160, AT1G62540, AT4G37520, AT5G03260, AT1G28480, AT4G37310, AT1G14730, AT2G29370, AT4G33790, AT3G25560, AT2G41510, AT3G23510, AT5G16230, AT5G14130, AT1G06090, AT5G51310, AT1G49570, AT1G52990, AT5G38970, AT2G33380, AT1G13710, AT4G28720, AT5G44400, AT4G13260, AT3G48280, AT5G23190, AT5G42580, AT4G21840, AT5G36130, AT1G34540, AT2G17970, AT1G32780, AT4G14940, AT5…	1994	1330	18499	1.29743	0.138186	0.00925166	0.199571
GOTERM_BP_DIRECT	GO:0009813~flavonoid biosynthetic process	32	1.03526	0.000141821	AT5G63590, AT5G63595, AT5G26310, AT1G10400, AT3G46650, AT4G27570, AT2G29730, AT5G38010, AT2G18560, AT5G05900, AT2G29750, AT5G12890, AT2G47460, AT2G31790, AT1G05530, AT5G63600, AT1G01420, AT3G55710, AT5G17040, AT2G22590, AT4G09820, AT3G46720, AT2G22930, AT4G15500, AT5G20550, AT1G64920, AT4G15480, AT2G26480, AT5G24750, AT1G50580, AT4G25310, AT1G01390	1994	145	18499	2.04741	0.15698	0.00999468	0.229125
GOTERM_BP_DIRECT	GO:0030154~cell differentiation	54	1.74701	0.000141919	AT1G26780, AT1G08810, AT4G16515, AT1G79180, AT5G61420, AT1G53230, AT5G14340, AT5G57620, AT4G05100, AT2G22540, AT2G39880, AT2G47460, AT5G11510, AT1G57560, AT3G62610, AT4G36240, AT1G73410, AT2G31180, AT5G16600, AT3G49690, AT4G28650, AT5G54230, AT1G66230, AT1G09540, AT1G56650, AT4G09460, AT5G65790, AT5G15310, AT1G74430, AT3G46130, AT5G26930, AT3G57200, AT5G64770, AT1G35515, AT5G16770, AT2G47270, AT2…	1994	296	18499	1.69249	0.15708	0.00944858	0.229284
GOTERM_BP_DIRECT	GO:0009699~phenylpropanoid biosynthetic process	13	0.420576	0.000183894	AT1G58170, AT4G11190, AT5G42500, AT1G07730, AT5G42655, AT2G39430, AT3G13610, AT3G21230, AT4G38700, AT3G55230, AT2G21100, AT3G13650, AT1G65870	1994	35	18499	3.44587	0.198627	0.0115865	0.297005
GOTERM_BP_DIRECT	GO:0046274~lignin catabolic process	9	0.291168	0.000289523	AT2G38080, AT5G01050, AT1G18140, AT5G03260, AT5G01190, AT2G30210, AT5G60020, AT5G07130, AT2G46570	1994	18	18499	4.63867	0.29435	0.0172808	0.467229
GOTERM_BP_DIRECT	GO:0052696~flavonoid glucuronidation	26	0.841152	0.000301478	AT5G26310, AT1G10400, AT3G46650, AT4G27570, AT2G29730, AT5G38010, AT2G18560, AT5G05900, AT2G29750, AT5G12890, AT2G31790, AT1G05530, AT3G55710, AT1G01420, AT5G17040, AT2G22590, AT3G46720, AT2G22930, AT4G15500, AT1G64920, AT4G15480, AT2G26480, AT5G54060, AT5G24750, AT1G50580, AT1G01390	1994	112	18499	2.15367	0.304437	0.0171388	0.486478
GOTERM_BP_DIRECT	GO:0006865~amino acid transport	15	0.48528	0.000478085	AT2G36590, AT1G48640, AT5G09220, AT5G63850, AT3G09330, AT5G38770, AT3G54830, AT4G25760, AT5G19500, AT3G30725, AT5G23810, AT5G02170, AT3G56200, AT2G41190, AT1G24400	1994	49	18499	2.84	0.437718	0.025831	0.770426
GOTERM_BP_DIRECT	GO:0009753~response to jasmonic acid	32	1.03526	0.000549104	AT1G08810, AT1G54040, AT1G79180, AT5G61420, AT3G45140, AT1G12160, AT1G71030, AT4G05100, AT1G57560, AT5G37500, AT2G26690, AT3G48360, AT1G17420, AT5G59090, AT5G59780, AT4G14940, AT3G15510, AT2G34810, AT3G56400, AT4G12030, AT4G01060, AT2G31180, AT1G53940, AT1G70170, AT5G24770, AT1G18710, AT1G56650, AT4G09460, AT5G15310, AT1G74430, AT2G24850, AT5G64900	1994	156	18499	1.90304	0.483822	0.0283429	0.884396
GOTERM_BP_DIRECT	GO:0048759~xylem vessel member cell differentiation	6	0.194112	0.000611113	AT5G62380, AT1G71930, AT1G62700, AT2G18060, AT1G12260, AT5G66300	1994	8	18499	6.958	0.520976	0.0302014	0.983807
GOTERM_BP_DIRECT	GO:0010417~glucuronoxylan biosynthetic process	7	0.226464	0.00080639	AT5G67230, AT3G18660, AT1G19300, AT2G37090, AT2G28110, AT4G33330, AT5G54690	1994	12	18499	5.41178	0.621404	0.0381064	1.29626
GOTERM_BP_DIRECT	GO:0046620~regulation of organ growth	7	0.226464	0.00080639	AT1G29440, AT5G27780, AT1G29430, AT1G76190, AT1G29500, AT1G29450, AT1G29510	1994	12	18499	5.41178	0.621404	0.0381064	1.29626
GOTERM_BP_DIRECT	GO:0051726~regulation of cell cycle	19	0.614688	0.000974864	AT1G07270, AT1G20610, AT3G21870, AT2G45080, AT1G76310, AT1G20590, AT1G14750, AT5G07450, AT4G35620, AT5G25380, AT2G44740, AT5G10440, AT2G29680, AT2G17620, AT5G61650, AT5G11300, AT2G38620, AT3G60550, AT1G16330	1994	76	18499	2.31933	0.690967	0.0441609	1.56508
GOTERM_BP_DIRECT	GO:0016042~lipid catabolic process	32	1.03526	0.00117606	AT4G28780, AT3G52430, AT1G54020, AT1G28610, AT1G59406, AT3G55940, AT1G59030, AT4G37070, AT5G45960, AT4G26790, AT3G53100, AT2G39220, AT5G08460, AT1G31550, AT5G18430, AT4G16220, AT1G58725, AT2G42990, AT1G53940, AT1G75900, AT5G15720, AT1G56670, AT4G29800, AT1G33811, AT5G43590, AT4G00240, AT1G58520, AT1G71691, AT1G54790, AT1G75880, AT3G62280, AT2G19060	1994	163	18499	1.82132	0.757514	0.0511214	1.88521
GOTERM_BP_DIRECT	GO:1901348~positive regulation of secondary cell wall biogenesis	5	0.16176	0.00168414	AT1G62700, AT5G12870, AT2G18060, AT1G12260, AT5G66300	1994	6	18499	7.73111	0.868588	0.0699149	2.6893
GOTERM_BP_DIRECT	GO:0042545~cell wall modification	18	0.582336	0.00190085	AT2G18800, AT2G45220, AT5G06200, AT3G05620, AT5G04970, AT1G53830, AT1G05310, AT2G47550, AT5G15290, AT3G11550, AT5G51500, AT3G06830, AT5G53370, AT3G10710, AT3G47400, AT2G43050, AT5G51490, AT2G27370	1994	74	18499	2.25665	0.898815	0.0759538	3.03038
GOTERM_BP_DIRECT	GO:0009734~auxin-activated signaling pathway	35	1.13232	0.00206974	AT3G42800, AT4G14560, AT5G18030, AT5G18010, AT3G51060, AT3G13980, AT1G15050, AT3G15540, AT4G32280, AT5G18080, AT5G18060, AT5G65980, AT1G04240, AT1G15580, AT3G14370, AT2G01950, AT2G01200, AT1G29510, AT5G18020, AT3G48360, AT1G53700, AT4G14550, AT3G17600, AT1G29430, AT1G56150, AT1G53940, AT1G29450, AT1G77110, AT1G29440, AT5G16530, AT1G29500, AT5G12050, AT2G18120, AT4G38850, AT5G18050	1994	190	18499	1.70898	0.917466	0.0797882	3.29541
GOTERM_BP_DIRECT	GO:0000079~regulation of cyclin-dependent protein serine/threonine kinase activity	7	0.226464	0.00216648	AT3G05327, AT2G44740, AT3G21870, AT2G45080, AT5G61650, AT3G60550, AT5G07450	1994	14	18499	4.63867	0.926559	0.0807843	3.44692
GOTERM_BP_DIRECT	GO:0044550~secondary metabolite biosynthetic process	28	0.905856	0.00321169	AT2G35660, AT3G20960, AT5G42590, AT4G37310, AT1G64930, AT2G27010, AT4G15765, AT4G15330, AT1G13710, AT3G20080, AT3G20940, AT3G48280, AT5G42580, AT3G10570, AT5G25120, AT2G14100, AT1G13100, AT5G10600, AT2G25160, AT3G26180, AT3G48320, AT3G26310, AT1G66540, AT3G20090, AT4G12310, AT2G27000, AT4G12330, AT1G50560	1994	145	18499	1.79148	0.979206	0.113996	5.06971
GOTERM_BP_DIRECT	GO:0009904~chloroplast accumulation movement	8	0.258816	0.00363647	AT1G12150, AT3G56270, AT5G42880, AT1G75100, AT1G75720, AT1G45545, AT3G51220, AT1G66840	1994	20	18499	3.71093	0.987553	0.124463	5.72189
GOTERM_BP_DIRECT	GO:0045892~negative regulation of transcription, DNA-templated	26	0.841152	0.00434575	AT5G44210, AT1G05420, AT3G21150, AT5G62430, AT3G52525, AT2G20080, AT1G68840, AT2G18500, AT5G58360, AT1G62990, AT3G52540, AT5G26660, AT5G57620, AT2G22540, AT4G14860, AT4G14550, AT2G42870, AT3G56400, AT2G35270, AT2G30395, AT5G22240, AT1G13260, AT2G32100, AT1G02450, AT2G30400, AT4G28110	1994	134	18499	1.80008	0.994719	0.142922	6.80151
GOTERM_BP_DIRECT	GO:0006857~oligopeptide transport	16	0.517632	0.00444337	AT1G72140, AT2G26690, AT1G18880, AT1G22550, AT3G21670, AT1G62200, AT3G45680, AT3G45710, AT4G24120, AT3G45700, AT1G59740, AT1G52190, AT1G32450, AT1G72125, AT2G02020, AT5G41000	1994	67	18499	2.21548	0.995307	0.142035	6.94918
GOTERM_BP_DIRECT	GO:0052386~cell wall thickening	4	0.129408	0.00459213	AT5G44030, AT1G19300, AT4G18780, AT5G17420	1994	4	18499	9.27733	0.99608	0.142672	7.1738
GOTERM_BP_DIRECT	GO:0044746~amino acid transmembrane export	4	0.129408	0.00459213	AT1G01070, AT2G40900, AT2G39510, AT4G01430	1994	4	18499	9.27733	0.99608	0.142672	7.1738
GOTERM_BP_DIRECT	GO:0009625~response to insect	9	0.291168	0.00470967	AT2G22330, AT5G23010, AT1G52400, AT5G24770, AT1G74080, AT1G73260, AT4G13770, AT3G52430, AT5G61420	1994	26	18499	3.21138	0.9966	0.1424	7.35093
GOTERM_BP_DIRECT	GO:0006355~regulation of transcription, DNA-templated	265	8.57328	0.00484079	AT4G00020, AT3G17730, AT3G53680, AT5G44210, AT5G62430, AT4G37730, AT5G51780, AT5G18560, AT2G18060, AT5G05790, AT4G23810, AT1G07200, AT2G21650, AT1G19050, AT5G18240, AT5G42700, AT4G17800, AT5G14340, AT1G46480, AT3G04420, AT2G47460, AT1G25440, AT2G34830, AT5G52020, AT2G18300, AT5G51790, AT5G03510, AT3G56400, AT1G73410, AT3G49690, AT2G24645, AT1G64380, AT2G13570, AT5G54230, AT1G17920, AT1G13260, AT3…	1994	2119	18499	1.16021	0.997098	0.142513	7.54814
GOTERM_BP_DIRECT	GO:0048767~root hair elongation	12	0.388224	0.00486519	AT1G77110, AT1G04160, AT1G12950, AT2G45890, AT1G24620, AT3G01730, AT5G60660, AT4G34580, AT1G63450, AT4G15290, AT5G51310, AT2G26420	1994	43	18499	2.58902	0.997183	0.139777	7.58479
GOTERM_BP_DIRECT	GO:0009926~auxin polar transport	14	0.452928	0.00566297	AT1G77110, AT5G27780, AT1G29440, AT5G16530, AT1G53700, AT4G32810, AT1G29430, AT5G65980, AT1G76190, AT3G14370, AT1G29500, AT2G26170, AT1G29450, AT1G29510	1994	56	18499	2.31933	0.998927	0.157128	8.77576
GOTERM_BP_DIRECT	GO:0010942~positive regulation of cell death	5	0.16176	0.00657734	AT3G20600, AT3G48090, AT3G52430, AT5G10530, AT1G53130	1994	8	18499	5.79833	0.999646	0.176167	10.1231
GOTERM_BP_DIRECT	GO:0006825~copper ion transport	8	0.258816	0.00660031	AT2G28660, AT5G24580, AT3G24450, AT3G46900, AT2G31650, AT3G48970, AT1G29100, AT1G06330	1994	22	18499	3.37358	0.999655	0.172905	10.1567
GOTERM_BP_DIRECT	GO:0046856~phosphatidylinositol dephosphorylation	7	0.226464	0.0067228	AT1G05470, AT5G04980, AT1G05630, AT4G18010, AT2G01900, AT5G65090, AT2G37440	1994	17	18499	3.82008	0.999703	0.172109	10.3357
GOTERM_BP_DIRECT	GO:0003333~amino acid transmembrane transport	12	0.388224	0.00702656	AT5G04770, AT5G19500, AT5G23810, AT5G02170, AT3G19553, AT5G09220, AT3G56200, AT3G09330, AT2G41190, AT1G77380, AT3G54830, AT1G31820	1994	45	18499	2.47396	0.999794	0.175478	10.7782
GOTERM_BP_DIRECT	GO:0009664~plant-type cell wall organization	19	0.614688	0.0077494	AT2G43480, AT4G11290, AT2G39040, AT2G45890, AT5G42180, AT3G29030, AT2G24800, AT5G64110, AT5G15180, AT1G34510, AT3G15370, AT4G33870, AT5G24070, AT3G53350, AT3G55500, AT2G34060, AT4G33420, AT4G31760, AT4G01630	1994	91	18499	1.93703	0.999914	0.187912	11.8228
GOTERM_BP_DIRECT	GO:0007043~cell-cell junction assembly	4	0.129408	0.0105593	AT5G15290, AT5G06200, AT3G11550, AT2G27370	1994	5	18499	7.42187	0.999997	0.242588	15.7758
GOTERM_BP_DIRECT	GO:0009903~chloroplast avoidance movement	8	0.258816	0.0110603	AT1G12150, AT3G56270, AT5G42880, AT1G75100, AT1G75720, AT1G45545, AT3G51220, AT1G66840	1994	24	18499	3.09244	0.999998	0.247918	16.4628
GOTERM_BP_DIRECT	GO:0006270~DNA replication initiation	8	0.258816	0.0139634	AT1G07270, AT4G16970, AT1G67180, AT3G25100, AT2G29680, AT2G14050, AT5G16690, AT3G09660	1994	25	18499	2.96875	1	0.297224	20.3419
GOTERM_BP_DIRECT	GO:0045490~pectin catabolic process	19	0.614688	0.0148468	AT2G45220, AT4G13210, AT3G05620, AT5G04970, AT1G53830, AT1G05310, AT2G47550, AT5G63180, AT5G51500, AT4G22080, AT3G06830, AT5G53370, AT1G11920, AT3G26610, AT4G13710, AT3G10710, AT3G47400, AT2G43050, AT5G51490	1994	97	18499	1.81721	1	0.307567	21.4884
GOTERM_BP_DIRECT	GO:0005986~sucrose biosynthetic process	7	0.226464	0.0158895	AT3G43190, AT4G10120, AT1G51420, AT5G37180, AT5G20830, AT5G11110, AT1G73370	1994	20	18499	3.24707	1	0.32002	22.8216
GOTERM_BP_DIRECT	GO:0005975~carbohydrate metabolic process	57	1.84406	0.016002	AT1G52400, AT1G13130, AT4G24430, AT1G60270, AT5G56870, AT4G24080, AT5G24090, AT3G59850, AT3G62110, AT5G56720, AT3G60130, AT1G45191, AT2G43880, AT3G16920, AT4G21760, AT3G49360, AT2G41850, AT1G70820, AT4G16260, AT1G55120, AT1G51470, AT1G70500, AT3G52840, AT3G05820, AT1G48100, AT1G47600, AT4G08160, AT1G05660, AT5G18070, AT5G01260, AT3G18070, AT4G26830, AT5G20870, AT4G19820, AT1G22650, AT1G09890, AT5…	1994	390	18499	1.35592	1	0.316705	22.9642
GOTERM_BP_DIRECT	GO:0010233~phloem transport	5	0.16176	0.016539	AT5G04950, AT1G18880, AT5G56080, AT5G02600, AT2G01950	1994	10	18499	4.63867	1	0.320326	23.6412
GOTERM_BP_DIRECT	GO:0000914~phragmoplast assembly	4	0.129408	0.0194345	AT4G14150, AT3G05330, AT5G18700, AT3G23670	1994	6	18499	6.18489	1	0.359714	27.1972
GOTERM_BP_DIRECT	GO:1902358~sulfate transmembrane transport	4	0.129408	0.0194345	AT1G77990, AT5G10180, AT4G08620, AT5G19600	1994	6	18499	6.18489	1	0.359714	27.1972
GOTERM_BP_DIRECT	GO:0035556~intracellular signal transduction	31	1.00291	0.0194833	AT2G19660, AT5G39471, AT1G61950, AT5G59940, AT2G31650, AT1G03920, AT2G02690, AT1G79250, AT3G55940, AT2G21840, AT4G10370, AT2G23030, AT5G63650, AT2G19400, AT5G54030, AT5G62310, AT2G17890, AT1G53700, AT4G14980, AT1G16440, AT5G40030, AT2G35890, AT3G45530, AT2G02680, AT2G21830, AT4G01350, AT1G09450, AT5G54020, AT2G21850, AT3G44610, AT3G48260	1994	189	18499	1.52168	1	0.355121	27.2558
GOTERM_BP_DIRECT	GO:0019748~secondary metabolic process	8	0.258816	0.0213282	AT3G46490, AT3G12203, AT2G22980, AT2G33530, AT3G13610, AT1G73280, AT5G36180, AT2G22920	1994	27	18499	2.74884	1	0.376213	29.4382
GOTERM_BP_DIRECT	GO:0010089~xylem development	8	0.258816	0.0213282	AT4G13195, AT1G62990, AT5G62380, AT2G28250, AT1G71930, AT1G09540, AT5G64530, AT1G64625	1994	27	18499	2.74884	1	0.376213	29.4382
GOTERM_BP_DIRECT	GO:0045492~xylan biosynthetic process	8	0.258816	0.0213282	AT3G18660, AT5G01360, AT3G50220, AT5G67210, AT4G33330, AT2G38320, AT3G55990, AT5G54690	1994	27	18499	2.74884	1	0.376213	29.4382
GOTERM_BP_DIRECT	GO:0048765~root hair cell differentiation	6	0.194112	0.0228395	AT3G54870, AT5G49270, AT2G03720, AT4G01060, AT4G18640, AT5G65090	1994	16	18499	3.479	1	0.391492	31.18
GOTERM_BP_DIRECT	GO:0009807~lignan biosynthetic process	6	0.194112	0.0228395	AT1G58170, AT4G11190, AT2G21100, AT3G13650, AT2G39430, AT1G65870	1994	16	18499	3.479	1	0.391492	31.18
GOTERM_BP_DIRECT	GO:0042391~regulation of membrane potential	8	0.258816	0.0310229	AT4G18290, AT4G22200, AT3G02850, AT5G54250, AT5G46240, AT2G28260, AT2G24610, AT5G37500	1994	29	18499	2.55926	1	0.486071	39.932
GOTERM_BP_DIRECT	GO:0007076~mitotic chromosome condensation	4	0.129408	0.0313147	AT3G57060, AT2G32590, AT3G47460, AT4G15890	1994	7	18499	5.30133	1	0.483379	40.2239
GOTERM_BP_DIRECT	GO:0031542~positive regulation of anthocyanin biosynthetic process	3	0.097056	0.0323077	AT4G09820, AT1G56650, AT5G41315	1994	3	18499	9.27733	1	0.488384	41.2072
GOTERM_BP_DIRECT	GO:1901657~glycosyl compound metabolic process	7	0.226464	0.0380535	AT3G60130, AT1G60260, AT1G60270, AT1G45191, AT4G21760, AT1G61820, AT3G18070	1994	24	18499	2.70589	1	0.540913	46.6059
GOTERM_BP_DIRECT	GO:0007169~transmembrane receptor protein tyrosine kinase signaling pathway	22	0.711744	0.0381124	AT5G63710, AT5G45840, AT3G56100, AT5G49770, AT1G60630, AT1G51830, AT4G18640, AT1G29750, AT5G05160, AT5G48940, AT4G28650, AT1G75640, AT4G22730, AT1G64210, AT1G72180, AT1G12460, AT2G24230, AT1G79620, AT2G01950, AT1G62950, AT2G01210, AT5G24100	1994	130	18499	1.57001	1	0.535578	46.6588
GOTERM_BP_DIRECT	GO:0070417~cellular response to cold	8	0.258816	0.0432969	AT4G25380, AT3G05740, AT2G46210, AT1G60930, AT1G29395, AT5G35750, AT4G15920, AT1G05200	1994	31	18499	2.39415	1	0.576644	51.1233
GOTERM_BP_DIRECT	GO:0005985~sucrose metabolic process	7	0.226464	0.0456609	AT3G43190, AT4G10120, AT5G37180, AT5G20830, AT5G11110, AT1G73370, AT1G71890	1994	25	18499	2.59765	1	0.590648	53.0404
GOTERM_BP_DIRECT	GO:0009867~jasmonic acid mediated signaling pathway	11	0.355872	0.0485037	AT5G44030, AT4G09820, AT1G56650, AT3G52400, AT4G14940, AT3G15500, AT5G41315, AT4G18780, AT5G64810, AT1G53130, AT1G28480	1994	52	18499	1.96251	1	0.607551	55.2524
GOTERM_BP_DIRECT	GO:0043547~positive regulation of GTPase activity	7	0.226464	0.0541473	AT1G23140, AT1G73580, AT4G00460, AT5G05940, AT5G19560, AT3G55660, AT1G01700	1994	26	18499	2.49774	1	0.643404	59.3571
GOTERM_BP_DIRECT	GO:0009863~salicylic acid mediated signaling pathway	7	0.226464	0.0541473	AT5G44030, AT3G52400, AT3G50930, AT4G18780, AT1G44830, AT1G53130, AT1G28480	1994	26	18499	2.49774	1	0.643404	59.3571
GOTERM_BP_DIRECT	GO:0034765~regulation of ion transmembrane transport	5	0.16176	0.0556561	AT4G18290, AT4G22200, AT3G02850, AT5G46240, AT5G37500	1994	14	18499	3.31333	1	0.648185	60.3931
GOTERM_BP_DIRECT	GO:0009833~plant-type primary cell wall biogenesis	6	0.194112	0.0565489	AT2G32530, AT4G15290, AT2G32540, AT2G32610, AT2G32620, AT5G17420	1994	20	18499	2.7832	1	0.648679	60.9944
GOTERM_BP_DIRECT	GO:0009809~lignin biosynthetic process	13	0.420576	0.0580224	AT2G38080, AT4G26220, AT1G66800, AT1G18140, AT5G14700, AT5G03260, AT5G01190, AT3G16920, AT5G60020, AT4G37980, AT1G61820, AT2G46570, AT5G66390	1994	68	18499	1.77361	1	0.652971	61.9681
GOTERM_BP_DIRECT	GO:0048316~seed development	13	0.420576	0.0580224	AT4G09820, AT2G40900, AT2G39510, AT1G49320, AT1G71890, AT4G24120, AT2G44190, AT4G01430, AT3G63480, AT1G01070, AT5G55820, AT1G64625, AT1G53130	1994	68	18499	1.77361	1	0.652971	61.9681
GOTERM_BP_DIRECT	GO:0046741~transport of virus in host, tissue to tissue	3	0.097056	0.0600232	AT3G58350, AT5G04890, AT1G05760	1994	4	18499	6.958	1	0.660442	63.2537
GOTERM_BP_DIRECT	GO:0006979~response to oxidative stress	41	1.32643	0.0638123	AT2G43480, AT4G35970, AT5G42180, AT2G39040, AT3G16670, AT5G06730, AT4G37520, AT3G21770, AT1G34510, AT4G33870, AT4G36430, AT2G38380, AT2G04795, AT5G19875, AT5G24070, AT5G14130, AT1G14540, AT1G49570, AT2G18150, AT2G34060, AT5G06720, AT4G33420, AT4G21840, AT3G17070, AT4G11290, AT4G39640, AT5G36940, AT3G28340, AT2G24800, AT5G64110, AT1G16420, AT5G15180, AT2G38390, AT1G09000, AT5G38000, AT5G24770, AT4…	1994	291	18499	1.30712	1	0.678307	65.5776
GOTERM_BP_DIRECT	GO:0010067~procambium histogenesis	4	0.129408	0.0638172	AT4G13195, AT1G05470, AT1G46480, AT4G28650	1994	9	18499	4.12326	1	0.673156	65.5805
GOTERM_BP_DIRECT	GO:0009741~response to brassinosteroid	8	0.258816	0.0669085	AT4G31910, AT1G13260, AT5G62380, AT5G39860, AT1G71930, AT2G39370, AT1G30570, AT2G37380	1994	34	18499	2.1829	1	0.685901	67.3733
GOTERM_BP_DIRECT	GO:0016132~brassinosteroid biosynthetic process	8	0.258816	0.0669085	AT4G31910, AT1G78490, AT3G13730, AT5G36130, AT4G15300, AT3G44970, AT2G42850, AT5G38970	1994	34	18499	2.1829	1	0.685901	67.3733
GOTERM_BP_DIRECT	GO:0046916~cellular transition metal ion homeostasis	13	0.420576	0.0696353	AT2G35730, AT5G48290, AT2G28660, AT3G24450, AT5G60800, AT4G35060, AT3G48970, AT1G29100, AT2G18196, AT5G24580, AT5G27690, AT4G39700, AT5G02600	1994	70	18499	1.72293	1	0.695916	68.8816
GOTERM_BP_DIRECT	GO:0010052~guard cell differentiation	5	0.16176	0.0696416	AT2G30370, AT4G37810, AT2G02820, AT3G22820, AT5G10310	1994	15	18499	3.09244	1	0.691019	68.885
GOTERM_BP_DIRECT	GO:0006829~zinc II ion transport	5	0.16176	0.0696416	AT3G12750, AT2G32270, AT3G58810, AT4G19680, AT5G59520	1994	15	18499	3.09244	1	0.691019	68.885
GOTERM_BP_DIRECT	GO:0009299~mRNA transcription	5	0.16176	0.0696416	AT4G18610, AT5G28490, AT2G18300, AT2G42610, AT5G58500	1994	15	18499	3.09244	1	0.691019	68.885
GOTERM_BP_DIRECT	GO:0009873~ethylene-activated signaling pathway	27	0.873504	0.0703862	AT5G44030, AT5G44210, AT1G03800, AT5G21120, AT5G18560, AT1G16060, AT4G18780, AT3G52430, AT2G22200, AT1G68840, AT1G12890, AT3G16280, AT1G64060, AT2G31230, AT2G44840, AT5G52020, AT5G13910, AT2G25820, AT5G11590, AT1G44830, AT5G10720, AT1G64380, AT1G13260, AT4G13620, AT1G79700, AT3G25730, AT4G16750	1994	179	18499	1.39937	1	0.690151	69.2854
GOTERM_BP_DIRECT	GO:0000271~polysaccharide biosynthetic process	7	0.226464	0.0737943	AT2G32530, AT3G28340, AT1G63450, AT4G15290, AT2G32540, AT2G32610, AT2G32620	1994	28	18499	2.31933	1	0.703123	71.0568
GOTERM_BP_DIRECT	GO:0010200~response to chitin	21	0.679392	0.0779235	AT2G44840, AT5G59780, AT3G21150, AT3G53200, AT3G56400, AT3G52450, AT2G35930, AT2G18060, AT5G03720, AT1G64380, AT4G23810, AT3G18710, AT1G19050, AT4G01350, AT5G22890, AT2G35160, AT5G01830, AT4G28110, AT2G31230, AT4G37610, AT2G35000	1994	133	18499	1.46484	1	0.718756	73.0746
GOTERM_BP_DIRECT	GO:0006486~protein glycosylation	13	0.420576	0.0826561	AT1G11730, AT1G80290, AT1G14080, AT5G57500, AT2G23410, AT1G27120, AT5G58784, AT1G67070, AT5G58780, AT2G32430, AT2G15390, AT1G26810, AT2G15370	1994	72	18499	1.67507	1	0.735972	75.2247
GOTERM_BP_DIRECT	GO:0010103~stomatal complex morphogenesis	4	0.129408	0.0840793	AT1G04110, AT5G62230, AT3G63440, AT1G75640	1994	10	18499	3.71093	1	0.737763	75.8391
GOTERM_BP_DIRECT	GO:0009886~post-embryonic morphogenesis	4	0.129408	0.0840793	AT4G18610, AT5G28490, AT2G42610, AT5G58500	1994	10	18499	3.71093	1	0.737763	75.8391
GOTERM_BP_DIRECT	GO:0080086~stamen filament development	4	0.129408	0.0840793	AT1G29440, AT3G15540, AT1G17420, AT1G29430	1994	10	18499	3.71093	1	0.737763	75.8391
GOTERM_BP_DIRECT	GO:0009740~gibberellic acid mediated signaling pathway	13	0.420576	0.0897016	AT5G59845, AT1G22690, AT1G67030, AT5G39860, AT2G18300, AT2G03500, AT1G80330, AT5G13910, AT3G02885, AT5G48170, AT5G15160, AT3G47710, AT2G43060	1994	73	18499	1.65213	1	0.756939	78.1292
GOTERM_BP_DIRECT	GO:1901601~strigolactone biosynthetic process	3	0.097056	0.0929991	AT3G21420, AT4G32810, AT1G03055	1994	5	18499	5.5664	1	0.765646	79.376
GOTERM_BP_DIRECT	GO:0002679~respiratory burst involved in defense response	3	0.097056	0.0929991	AT3G52450, AT1G64060, AT2G35930	1994	5	18499	5.5664	1	0.765646	79.376
GOTERM_BP_DIRECT	GO:0009736~cytokinin-activated signaling pathway	12	0.388224	0.09385	AT4G24080, AT5G62920, AT2G01760, AT1G22220, AT1G19050, AT1G67030, AT1G74890, AT1G67710, AT3G48100, AT5G35750, AT5G10720, AT2G40670	1994	66	18499	1.68679	1	0.764727	79.6867
GOTERM_BP_DIRECT	GO:0051301~cell division	31	1.00291	0.0961129	AT1G07270, AT3G57060, AT3G57200, AT1G76310, AT1G20590, AT2G42260, AT5G07450, AT5G25380, AT4G35620, AT2G44740, AT2G29680, AT1G46480, AT2G17620, AT1G16330, AT2G34925, AT1G20610, AT1G22260, AT3G21870, AT3G47460, AT2G45080, AT2G20635, AT1G02970, AT1G14750, AT2G44190, AT3G25100, AT5G10440, AT2G32590, AT5G61650, AT5G11300, AT3G18730, AT3G60550	1994	218	18499	1.31925	1	0.769117	80.4917
GOTERM_BP_DIRECT	GO:0009630~gravitropism	8	0.258816	0.0969517	AT3G15540, AT1G53700, AT1G25250, AT3G17600, AT1G05630, AT3G14370, AT1G52410, AT2G21650	1994	37	18499	2.00591	1	0.768159	80.7825
GOTERM_BP_DIRECT	GO:0009851~auxin biosynthetic process	8	0.258816	0.0969517	AT4G13260, AT1G04180, AT3G51060, AT5G11320, AT2G18120, AT4G28720, AT1G52410, AT1G04610	1994	37	18499	2.00591	1	0.768159	80.7825

## Sheet: cluster6
Table S6. Gene ontologies enriched in transcriptome clusters.
Category	Term	Count	%	PValue	Genes	List Total	Pop Hits	Pop Total	Fold Enrichment	Bonferroni	Benjamini	FDR
GOTERM_BP_DIRECT	GO:0006468~protein phosphorylation	164	5.19152	5.14525e-13	AT2G23300, AT5G11850, AT5G10930, AT3G54030, AT2G44830, AT1G11410, AT4G38230, AT2G23200, AT5G10520, AT5G43020, AT5G35370, AT1G18390, AT1G01740, AT5G23580, AT1G52540, AT4G08470, AT3G44200, AT2G42640, AT2G33580, AT5G07180, AT4G24480, AT1G49180, AT1G14370, AT1G20650, AT4G20270, AT5G60270, AT1G53090, AT1G73660, AT1G74740, AT5G01820, AT1G67890, AT2G20050, AT1G79640, AT5G24010, AT5G56790, AT1G18040, AT4…	1991	870	18499	1.75147	7.86636e-10	7.86636e-10	8.56804e-10
GOTERM_BP_DIRECT	GO:0016567~protein ubiquitination	83	2.62741	1.97934e-06	AT2G42360, AT1G67530, AT1G33480, AT3G44820, AT4G03190, AT5G49610, AT5G39550, AT3G09030, AT5G47050, AT1G55760, AT1G04390, AT1G64280, AT3G49810, AT3G50780, AT1G31350, AT3G51770, AT4G39550, AT2G24240, AT4G31820, AT5G58550, AT1G06590, AT2G30580, AT5G26960, AT5G64660, AT1G56610, AT3G11950, AT3G16720, AT1G20823, AT4G15840, AT3G48030, AT5G66560, AT2G42350, AT4G21530, AT1G78770, AT3G54790, AT1G06770, AT3…	1991	456	18499	1.69118	0.00302184	0.00151206	0.00329632
GOTERM_BP_DIRECT	GO:0042255~ribosome assembly	15	0.474834	1.01543e-05	AT1G62110, AT1G62120, AT1G62010, AT1G79220, AT1G62085, AT1G61960, AT5G64950, AT1G61970, AT3G46950, AT1G62150, AT5G06810, AT3G60400, AT2G21710, AT4G14605, AT2G03050	1991	36	18499	3.87138	0.0154062	0.00516198	0.0169095
GOTERM_BP_DIRECT	GO:0007169~transmembrane receptor protein tyrosine kinase signaling pathway	32	1.01298	1.50436e-05	AT2G23300, AT5G01950, AT5G58150, AT1G67510, AT1G72300, AT4G31250, AT5G43020, AT3G57830, AT3G02130, AT4G20140, AT5G51350, AT2G27060, AT3G47570, AT5G58300, AT5G67200, AT2G25790, AT4G36180, AT5G63930, AT4G20270, AT5G10020, AT2G42290, AT5G53890, AT1G75820, AT3G28450, AT2G15300, AT3G50230, AT2G31880, AT1G06840, AT5G41180, AT3G24660, AT1G07650, AT2G16250	1991	130	18499	2.28709	0.0227393	0.00573394	0.0250504
GOTERM_BP_DIRECT	GO:0006281~DNA repair	42	1.32953	1.69269e-05	AT5G20850, AT3G52115, AT4G19130, AT3G18630, AT5G45400, AT1G19100, AT3G28030, AT3G61420, AT5G15170, AT5G57450, AT1G10930, AT3G26680, AT1G66730, AT2G21800, AT1G18090, AT1G08260, AT5G43210, AT1G77620, AT2G31320, AT5G57970, AT1G03750, AT3G48190, AT4G31150, AT2G18760, AT4G30870, AT1G76710, AT5G64520, AT4G36080, AT1G67500, AT5G49110, AT5G41150, AT5G66130, AT1G07745, AT1G31360, AT3G05480, AT3G48425, AT1…	1991	194	18499	2.01152	0.0255494	0.00516291	0.0281861
GOTERM_BP_DIRECT	GO:0006355~regulation of transcription, DNA-templated	286	9.0535	2.03518e-05	AT5G20850, AT1G16690, AT4G31920, AT3G61630, AT3G49950, AT1G62010, AT5G38860, AT2G34010, AT5G28770, AT1G32150, AT5G08330, AT3G57670, AT1G62886, AT3G53920, AT1G43770, AT4G12080, AT2G23380, AT4G29730, AT4G21430, AT1G78540, AT5G46350, AT1G24210, AT4G23980, AT2G46590, AT1G67890, AT3G23590, AT5G38110, AT3G09230, AT3G55370, AT5G60200, AT1G02220, AT3G23210, AT4G32880, AT2G46310, AT5G56270, AT1G27360, AT2…	1991	2119	18499	1.25404	0.030639	0.00517294	0.0338881
GOTERM_BP_DIRECT	GO:0007018~microtubule-based movement	20	0.633112	2.72339e-05	AT3G49650, AT5G27550, AT3G44730, AT5G47820, AT4G27180, AT2G21380, AT1G21730, AT1G12430, AT5G65460, AT3G43210, AT2G36200, AT3G12020, AT5G66310, AT5G54670, AT5G10470, AT3G51150, AT1G59540, AT1G01950, AT4G39050, AT5G06670	1991	64	18499	2.90353	0.0407862	0.00593109	0.0453453
GOTERM_BP_DIRECT	GO:0006487~protein N-linked glycosylation	13	0.411523	0.00018127	AT2G16530, AT1G12990, AT5G14480, AT3G57220, AT1G67880, AT2G44660, AT2G41490, AT1G67490, AT1G49710, AT2G40190, AT5G55500, AT5G43710, AT5G02410	1991	35	18499	3.45106	0.242088	0.0340551	0.301457
GOTERM_BP_DIRECT	GO:2001289~lipid X metabolic process	7	0.221589	0.000220039	AT2G04560, AT4G21220, AT1G25145, AT4G29540, AT4G05210, AT1G25054, AT1G24793	1991	10	18499	6.50392	0.285717	0.0366961	0.365819
GOTERM_BP_DIRECT	GO:0009245~lipid A biosynthetic process	7	0.221589	0.000439948	AT2G04560, AT4G21220, AT1G25145, AT4G29540, AT4G05210, AT1G25054, AT1G24793	1991	11	18499	5.91265	0.489737	0.0650693	0.730166
GOTERM_BP_DIRECT	GO:0000724~double-strand break repair via homologous recombination	16	0.506489	0.000781127	AT5G20850, AT5G21140, AT5G64520, AT5G41150, AT5G38110, AT5G24280, AT1G10930, AT1G31360, AT4G35740, AT5G61460, AT3G02680, AT5G22750, AT4G31400, AT1G48360, AT5G27680, AT4G30870	1991	57	18499	2.60809	0.697238	0.102928	1.29295
GOTERM_BP_DIRECT	GO:0080188~RNA-directed DNA methylation	9	0.2849	0.000991389	AT3G14980, AT1G19100, AT1G15910, AT4G00380, AT1G54440, AT5G43990, AT3G49250, AT3G12550, AT2G33290	1991	21	18499	3.98199	0.78054	0.118722	1.63829
GOTERM_BP_DIRECT	GO:0009639~response to red or far red light	12	0.379867	0.00101583	AT1G10240, AT2G37678, AT3G61850, AT5G51810, AT3G24220, AT5G45340, AT5G28530, AT1G52520, AT1G76320, AT4G19990, AT2G32250, AT4G38180	1991	36	18499	3.0971	0.788596	0.112669	1.67836
GOTERM_BP_DIRECT	GO:0007067~mitotic nuclear division	20	0.633112	0.00126822	AT1G06590, AT1G27920, AT5G35520, AT2G20190, AT5G38880, AT1G49910, AT3G47690, AT4G21530, AT1G78770, AT4G22910, AT2G40550, AT4G30710, AT5G05560, AT2G21800, AT2G38185, AT5G54670, AT1G61000, AT3G16320, AT5G61810, AT4G30870	1991	84	18499	2.21222	0.856345	0.12942	2.09124
GOTERM_BP_DIRECT	GO:0032502~developmental process	17	0.538145	0.0013824	AT1G62110, AT1G62120, AT1G62010, AT5G53660, AT1G79220, AT1G62085, AT1G61960, AT5G64950, AT1G61970, AT1G26210, AT3G46950, AT1G62150, AT5G06810, AT3G60400, AT2G21710, AT1G68870, AT4G14605	1991	66	18499	2.39322	0.879385	0.131519	2.27748
GOTERM_BP_DIRECT	GO:0006974~cellular response to DNA damage stimulus	13	0.411523	0.00147507	AT3G52115, AT1G67500, AT1G08840, AT1G10930, AT3G02680, AT5G45610, AT1G77320, AT5G57160, AT3G48190, AT2G18760, AT4G30870, AT2G31580, AT2G31870	1991	43	18499	2.809	0.895341	0.131568	2.4284
GOTERM_BP_DIRECT	GO:0000710~meiotic mismatch repair	6	0.189934	0.00226835	AT4G02070, AT3G18524, AT3G24320, AT5G41150, AT1G12790, AT3G24495	1991	10	18499	5.57479	0.968953	0.184742	3.71135
GOTERM_BP_DIRECT	GO:0007131~reciprocal meiotic recombination	12	0.379867	0.00261207	AT5G20850, AT3G02680, AT1G77320, AT4G02070, AT5G64520, AT3G24320, AT1G53490, AT1G07745, AT3G48190, AT5G57450, AT1G12790, AT3G24495	1991	40	18499	2.78739	0.981667	0.199222	4.26229
GOTERM_BP_DIRECT	GO:0007095~mitotic G2 DNA damage checkpoint	5	0.158278	0.00357413	AT3G02680, AT4G02110, AT1G77320, AT5G49110, AT4G30870	1991	7	18499	6.63665	0.995808	0.250342	5.78866
GOTERM_BP_DIRECT	GO:0006302~double-strand break repair	9	0.2849	0.00466616	AT5G20850, AT2G24250, AT1G10520, AT2G16365, AT5G15170, AT5G54260, AT5G57160, AT5G57450, AT5G61460	1991	26	18499	3.21622	0.999216	0.300621	7.4935
GOTERM_BP_DIRECT	GO:0009913~epidermal cell differentiation	5	0.158278	0.00654146	AT2G46410, AT1G67490, AT3G44200, AT5G24630, AT3G06120	1991	8	18499	5.80707	0.999956	0.379882	10.3537
GOTERM_BP_DIRECT	GO:0048544~recognition of pollen	11	0.348211	0.00692274	AT1G61500, AT4G03230, AT1G61370, AT1G11410, AT1G61360, AT1G11300, AT1G11330, AT1G61380, AT1G61420, AT2G41890, AT1G61430	1991	39	18499	2.62063	0.999976	0.382949	10.925
GOTERM_BP_DIRECT	GO:0000911~cytokinesis by cell plate formation	11	0.348211	0.00692274	AT3G60740, AT3G61650, AT4G39920, AT1G49040, AT5G11040, AT3G43210, AT5G10470, AT1G13980, AT3G50960, AT5G54440, AT1G71440	1991	39	18499	2.62063	0.999976	0.382949	10.925
GOTERM_BP_DIRECT	GO:0007126~meiotic nuclear division	8	0.253245	0.00855086	AT3G43610, AT3G53760, AT1G53490, AT5G06680, AT3G48190, AT5G57450, AT1G63990, AT1G80260	1991	23	18499	3.23176	0.999998	0.434978	13.3261
GOTERM_BP_DIRECT	GO:0006312~mitotic recombination	7	0.221589	0.00911229	AT5G20850, AT3G02680, AT5G64520, AT1G07745, AT5G57450, AT1G12790, AT4G30870	1991	18	18499	3.61329	0.999999	0.441885	14.1398
GOTERM_BP_DIRECT	GO:0000723~telomere maintenance	7	0.221589	0.00911229	AT5G13820, AT2G05210, AT1G51190, AT3G20840, AT5G57160, AT1G56260, AT1G10930	1991	18	18499	3.61329	0.999999	0.441885	14.1398
GOTERM_BP_DIRECT	GO:0071215~cellular response to abscisic acid stimulus	9	0.2849	0.0095785	AT4G21540, AT1G18390, AT5G41790, AT4G21534, AT2G46700, AT5G28770, AT1G10930, AT3G07360, AT1G61660	1991	29	18499	2.88351	1	0.444921	14.8101
GOTERM_BP_DIRECT	GO:0010305~leaf vascular tissue pattern formation	9	0.2849	0.0095785	AT3G63300, AT2G32010, AT5G55540, AT4G18750, AT1G19850, AT2G36120, AT4G13750, AT4G20910, AT2G42580	1991	29	18499	2.88351	1	0.444921	14.8101
GOTERM_BP_DIRECT	GO:0036092~phosphatidylinositol-3-phosphate biosynthetic process	4	0.126622	0.0105144	AT3G14205, AT1G17340, AT3G43220, AT1G22620	1991	5	18499	7.43305	1	0.462918	16.141
GOTERM_BP_DIRECT	GO:0043570~maintenance of DNA repeat elements	4	0.126622	0.0105144	AT4G02070, AT3G18524, AT3G24320, AT3G24495	1991	5	18499	7.43305	1	0.462918	16.141
GOTERM_BP_DIRECT	GO:0009942~longitudinal axis specification	5	0.158278	0.0107793	AT1G19850, AT1G28560, AT5G56270, AT1G13980, AT3G02130	1991	9	18499	5.16184	1	0.458678	16.514
GOTERM_BP_DIRECT	GO:0034314~Arp2/3 complex-mediated actin nucleation	5	0.158278	0.0107793	AT2G30910, AT2G31300, AT4G14147, AT1G60430, AT1G30825	1991	9	18499	5.16184	1	0.458678	16.514
GOTERM_BP_DIRECT	GO:0009903~chloroplast avoidance movement	8	0.253245	0.0109723	AT5G55860, AT2G40480, AT5G38150, AT5G65460, AT5G26160, AT5G10470, AT2G26570, AT2G38370	1991	24	18499	3.0971	1	0.452547	16.7849
GOTERM_BP_DIRECT	GO:0090630~activation of GTPase activity	8	0.253245	0.0109723	AT4G27100, AT2G43490, AT4G28550, AT3G49350, AT4G24580, AT4G29950, AT5G54780, AT3G02460	1991	24	18499	3.0971	1	0.452547	16.7849
GOTERM_BP_DIRECT	GO:0008380~RNA splicing	25	0.79139	0.0110472	AT1G62110, AT4G02430, AT2G42270, AT5G25230, AT1G62120, AT5G54890, AT1G62010, AT1G30010, AT1G79220, AT1G62085, AT1G61960, AT5G64950, AT1G61970, AT5G16140, AT5G51170, AT3G46950, AT1G62150, AT5G06810, AT3G04160, AT3G60400, AT2G21710, AT4G25270, AT4G14605, AT5G19830, AT2G03050	1991	137	18499	1.69549	1	0.443282	16.8898
GOTERM_BP_DIRECT	GO:0009904~chloroplast accumulation movement	7	0.221589	0.015779	AT5G55860, AT2G40480, AT5G38150, AT5G65460, AT5G10470, AT2G26570, AT2G38370	1991	20	18499	3.25196	1	0.555416	23.2699
GOTERM_BP_DIRECT	GO:0051276~chromosome organization	5	0.158278	0.0164532	AT5G48600, AT5G24630, AT3G54710, AT2G37100, AT1G10930	1991	10	18499	4.64566	1	0.558804	24.1406
GOTERM_BP_DIRECT	GO:0006303~double-strand break repair via nonhomologous end joining	6	0.189934	0.0170915	AT1G19025, AT1G10520, AT5G57160, AT3G48190, AT3G26680, AT1G66730	1991	15	18499	3.71652	1	0.5612	24.9563
GOTERM_BP_DIRECT	GO:0090502~RNA phosphodiester bond hydrolysis, endonucleolytic	8	0.253245	0.0172395	AT2G47300, AT5G23570, AT3G04480, AT1G15910, AT4G00380, AT3G22430, AT3G12550, AT5G53020	1991	26	18499	2.85886	1	0.553238	25.1443
GOTERM_BP_DIRECT	GO:0045003~double-strand break repair via synthesis-dependent strand annealing	4	0.126622	0.0193544	AT5G20850, AT5G22750, AT3G48190, AT5G57450	1991	6	18499	6.19421	1	0.584766	27.7823
GOTERM_BP_DIRECT	GO:0006813~potassium ion transport	14	0.443178	0.0196106	AT4G04850, AT1G60160, AT3G17630, AT3G09030, AT5G51710, AT3G53720, AT1G70300, AT2G35060, AT2G19600, AT5G11800, AT2G40540, AT2G30070, AT2G24240, AT5G41330	1991	65	18499	2.00121	1	0.579039	28.0959
GOTERM_BP_DIRECT	GO:0009734~auxin-activated signaling pathway	31	0.981323	0.0204458	AT5G55540, AT3G63300, AT1G19850, AT4G03190, AT1G28560, AT2G32410, AT2G34650, AT1G29420, AT2G42620, AT4G29080, AT5G54510, AT4G28640, AT3G54430, AT2G21050, AT3G27580, AT5G12440, AT1G51950, AT4G16340, AT1G10210, AT4G24390, AT4G23980, AT4G36260, AT1G71090, AT1G31880, AT2G42580, AT1G54200, AT5G01240, AT1G19220, AT2G46530, AT1G51190, AT3G20840	1991	190	18499	1.51595	1	0.584128	29.1092
GOTERM_BP_DIRECT	GO:0010089~xylem development	8	0.253245	0.0211678	AT5G61480, AT4G32880, AT2G45420, AT1G22740, AT5G05340, AT5G02030, AT5G51590, AT1G79430	1991	27	18499	2.75298	1	0.586929	29.9744
GOTERM_BP_DIRECT	GO:0046470~phosphatidylcholine metabolic process	5	0.158278	0.0236882	AT1G55180, AT3G15820, AT4G11850, AT4G11840, AT4G11830	1991	11	18499	4.22332	1	0.618868	32.9175
GOTERM_BP_DIRECT	GO:0006351~transcription, DNA-templated	230	7.28079	0.0239926	AT4G31920, AT3G61630, AT1G16690, AT3G49950, AT5G05130, AT5G38860, AT2G34010, AT5G28770, AT1G32150, AT5G08330, AT3G57670, AT1G18390, AT4G12080, AT4G29730, AT2G23380, AT5G46350, AT2G37678, AT4G23980, AT2G46590, AT3G23590, AT5G38110, AT3G55370, AT5G60200, AT1G02220, AT4G17616, AT3G23210, AT4G32880, AT2G46310, AT5G56270, AT2G40260, AT1G27360, AT5G51590, AT1G49560, AT2G36010, AT5G52830, AT5G07680, AT5…	1991	1886	18499	1.13309	1	0.61407	33.265
GOTERM_BP_DIRECT	GO:0010090~trichome morphogenesis	9	0.2849	0.0250227	AT1G13180, AT1G03060, AT2G38440, AT5G18410, AT1G68360, AT5G24630, AT1G05230, AT1G30825, AT5G24310	1991	34	18499	2.45946	1	0.62041	34.4284
GOTERM_BP_DIRECT	GO:0031338~regulation of vesicle fusion	7	0.221589	0.0252181	AT4G27100, AT2G43490, AT4G28550, AT3G49350, AT4G29950, AT5G54780, AT3G02460	1991	22	18499	2.95633	1	0.614229	34.6468
GOTERM_BP_DIRECT	GO:0051453~regulation of intracellular pH	8	0.253245	0.0256762	AT1G14660, AT3G55480, AT2G24520, AT3G42640, AT5G57350, AT2G01980, AT3G05030, AT2G47160	1991	28	18499	2.65466	1	0.612076	35.1565
GOTERM_BP_DIRECT	GO:0010087~phloem or xylem histogenesis	8	0.253245	0.0256762	AT3G63300, AT4G18750, AT2G36120, AT1G13980, AT5G62940, AT2G46685, AT1G52150, AT1G78770	1991	28	18499	2.65466	1	0.612076	35.1565
GOTERM_BP_DIRECT	GO:0010091~trichome branching	8	0.253245	0.0256762	AT4G22910, AT2G38440, AT5G53200, AT5G38110, AT4G20780, AT3G58070, AT5G28646, AT2G02480	1991	28	18499	2.65466	1	0.612076	35.1565
GOTERM_BP_DIRECT	GO:0000902~cell morphogenesis	8	0.253245	0.0256762	AT1G13180, AT4G39920, AT3G11590, AT2G42230, AT5G15680, AT2G46250, AT3G20780, AT4G14147	1991	28	18499	2.65466	1	0.612076	35.1565
GOTERM_BP_DIRECT	GO:0008643~carbohydrate transport	15	0.474834	0.027721	AT1G79820, AT4G09810, AT4G35335, AT3G14410, AT2G30460, AT5G04160, AT1G08920, AT3G05160, AT1G05030, AT1G34020, AT4G36050, AT5G59740, AT3G11320, AT1G12600, AT2G05755	1991	75	18499	1.85826	1	0.631983	37.3859
GOTERM_BP_DIRECT	GO:0030422~production of siRNA involved in RNA interference	6	0.189934	0.0293832	AT3G23780, AT4G15950, AT4G20910, AT2G32940, AT4G11130, AT2G40030	1991	17	18499	3.27929	1	0.645259	39.145
GOTERM_BP_DIRECT	GO:0080147~root hair cell development	7	0.221589	0.0311006	AT3G25710, AT3G06440, AT4G31600, AT1G75120, AT1G19360, AT1G74800, AT4G21060	1991	23	18499	2.82779	1	0.658194	40.9136
GOTERM_BP_DIRECT	GO:0046488~phosphatidylinositol metabolic process	3	0.0949668	0.0322142	AT2G41210, AT3G56960, AT3G59770	1991	3	18499	9.29131	1	0.663245	42.0345
GOTERM_BP_DIRECT	GO:0007165~signal transduction	62	1.96265	0.0343571	AT1G73670, AT3G63300, AT5G10930, AT3G21650, AT1G48090, AT1G03060, AT1G17820, AT3G25010, AT1G58230, AT4G24580, AT1G78540, AT1G74170, AT2G33050, AT5G58700, AT2G28320, AT1G10210, AT3G06630, AT3G14270, AT3G05360, AT5G01820, AT2G01180, AT4G16670, AT4G17616, AT5G45060, AT3G49750, AT2G15900, AT3G44480, AT3G15470, AT5G47440, AT1G74180, AT1G13460, AT1G65380, AT5G42140, AT1G72940, AT4G12020, AT5G56220, AT1…	1991	450	18499	1.28014	1	0.679333	44.1353
GOTERM_BP_DIRECT	GO:0051321~meiotic cell cycle	8	0.253245	0.036563	AT2G21800, AT5G35520, AT2G42890, AT1G49910, AT5G48600, AT5G54260, AT4G24710, AT3G48190	1991	30	18499	2.47768	1	0.694715	46.2231
GOTERM_BP_DIRECT	GO:0006486~protein glycosylation	14	0.443178	0.0420919	AT3G48820, AT2G35710, AT2G16530, AT4G18270, AT1G16570, AT1G32930, AT3G06440, AT2G25300, AT1G49710, AT5G53340, AT1G74800, AT3G14960, AT1G08280, AT4G21060	1991	72	18499	1.80664	1	0.738647	51.1381
GOTERM_BP_DIRECT	GO:0010212~response to ionizing radiation	5	0.158278	0.0431351	AT3G52115, AT5G64520, AT1G07745, AT3G48190, AT5G57450	1991	13	18499	3.57358	1	0.740336	52.0168
GOTERM_BP_DIRECT	GO:1900865~chloroplast RNA modification	5	0.158278	0.0431351	AT5G66520, AT4G18750, AT4G37380, AT3G13880, AT3G22150	1991	13	18499	3.57358	1	0.740336	52.0168
GOTERM_BP_DIRECT	GO:0006270~DNA replication initiation	7	0.221589	0.045375	AT2G01120, AT4G02110, AT1G77320, AT1G26840, AT1G67630, AT5G44635, AT1G80190	1991	25	18499	2.60157	1	0.751469	53.8535
GOTERM_BP_DIRECT	GO:0060548~negative regulation of cell death	4	0.126622	0.0459785	AT2G13790, AT5G61900, AT5G61910, AT1G17560	1991	8	18499	4.64566	1	0.749429	54.337
GOTERM_BP_DIRECT	GO:0016554~cytidine to uridine editing	4	0.126622	0.0459785	AT5G52630, AT4G30700, AT5G66520, AT1G62260	1991	8	18499	4.64566	1	0.749429	54.337
GOTERM_BP_DIRECT	GO:0051415~interphase microtubule nucleation by interphase microtubule organizing center	4	0.126622	0.0459785	AT3G43610, AT3G53760, AT5G06680, AT1G80260	1991	8	18499	4.64566	1	0.749429	54.337
GOTERM_BP_DIRECT	GO:0045910~negative regulation of DNA recombination	4	0.126622	0.0459785	AT4G02070, AT3G24320, AT5G54090, AT3G24495	1991	8	18499	4.64566	1	0.749429	54.337
GOTERM_BP_DIRECT	GO:0032012~regulation of ARF protein signal transduction	4	0.126622	0.0459785	AT5G39500, AT3G60860, AT1G13980, AT4G38200	1991	8	18499	4.64566	1	0.749429	54.337
GOTERM_BP_DIRECT	GO:0006623~protein targeting to vacuole	9	0.2849	0.0460032	AT1G48240, AT3G50380, AT4G35870, AT5G50440, AT3G47700, AT5G18525, AT5G24740, AT1G48090, AT3G53720	1991	38	18499	2.20057	1	0.742991	54.3566
GOTERM_BP_DIRECT	GO:0045087~innate immune response	13	0.411523	0.0522341	AT1G61500, AT1G42540, AT1G61370, AT4G08480, AT2G33580, AT1G61360, AT1G11300, AT3G21630, AT1G11330, AT1G61380, AT1G61420, AT5G18610, AT1G61430	1991	67	18499	1.80279	1	0.781075	59.0755
GOTERM_BP_DIRECT	GO:0046777~protein autophosphorylation	22	0.696423	0.0531841	AT1G77720, AT1G11440, AT3G59110, AT1G74740, AT1G67840, AT4G38230, AT5G24430, AT1G61380, AT4G23250, AT5G23580, AT1G71830, AT4G21940, AT2G20300, AT3G59700, AT1G08720, AT2G46700, AT3G21630, AT4G04740, AT3G07980, AT1G76040, AT2G30040, AT2G39660	1991	135	18499	1.51414	1	0.781132	59.7533
GOTERM_BP_DIRECT	GO:0043622~cortical microtubule organization	7	0.221589	0.0538156	AT2G20190, AT3G53760, AT3G44200, AT5G23720, AT3G50960, AT5G08120, AT3G23090	1991	26	18499	2.50151	1	0.779173	60.1981
GOTERM_BP_DIRECT	GO:0030154~cell differentiation	42	1.32953	0.0545178	AT5G51451, AT4G37750, AT2G18000, AT1G74650, AT2G30120, AT1G73690, AT2G36890, AT3G02150, AT2G19620, AT1G22770, AT5G62470, AT4G32890, AT2G03830, AT3G30350, AT2G23380, AT4G36710, AT4G20270, AT4G34680, AT2G16720, AT4G25515, AT1G31814, AT2G33835, AT5G61920, AT2G18380, AT1G18570, AT3G09230, AT1G75820, AT4G17616, AT1G52150, AT5G27230, AT2G46410, AT4G32880, AT5G08070, AT1G66350, AT1G08590, AT2G30615, AT4…	1991	296	18499	1.31836	1	0.777714	60.6871
GOTERM_BP_DIRECT	GO:0007015~actin filament organization	6	0.189934	0.0562432	AT1G13180, AT2G30910, AT2G31300, AT4G14147, AT1G60430, AT1G30825	1991	20	18499	2.78739	1	0.7826	61.865
GOTERM_BP_DIRECT	GO:0009825~multidimensional cell growth	6	0.189934	0.0562432	AT1G13180, AT1G03060, AT5G55540, AT1G49040, AT5G28646, AT1G58250	1991	20	18499	2.78739	1	0.7826	61.865
GOTERM_BP_DIRECT	GO:0030705~cytoskeleton-dependent intracellular transport	3	0.0949668	0.0598564	AT5G47820, AT1G12430, AT1G01950	1991	4	18499	6.96848	1	0.798014	64.2249
GOTERM_BP_DIRECT	GO:0016556~mRNA modification	3	0.0949668	0.0598564	AT1G59720, AT5G55740, AT1G11290	1991	4	18499	6.96848	1	0.798014	64.2249
GOTERM_BP_DIRECT	GO:0000707~meiotic DNA recombinase assembly	3	0.0949668	0.0598564	AT5G64520, AT1G07745, AT5G57450	1991	4	18499	6.96848	1	0.798014	64.2249
GOTERM_BP_DIRECT	GO:0052324~plant-type cell wall cellulose biosynthetic process	3	0.0949668	0.0598564	AT3G57420, AT3G29810, AT2G41770	1991	4	18499	6.96848	1	0.798014	64.2249
GOTERM_BP_DIRECT	GO:0051298~centrosome duplication	3	0.0949668	0.0598564	AT3G53760, AT5G06680, AT1G80260	1991	4	18499	6.96848	1	0.798014	64.2249
GOTERM_BP_DIRECT	GO:0042276~error-prone translesion synthesis	3	0.0949668	0.0598564	AT5G22110, AT5G44740, AT1G67500	1991	4	18499	6.96848	1	0.798014	64.2249
GOTERM_BP_DIRECT	GO:0048527~lateral root development	10	0.316556	0.0603442	AT3G60350, AT5G51451, AT3G60650, AT4G31600, AT1G19220, AT2G23430, AT1G31880, AT2G44900, AT3G07360, AT5G42810	1991	47	18499	1.97687	1	0.795283	64.5328
GOTERM_BP_DIRECT	GO:0007020~microtubule nucleation	4	0.126622	0.0635781	AT3G61650, AT3G53760, AT5G06680, AT5G17410	1991	9	18499	4.12947	1	0.807284	66.5118
GOTERM_BP_DIRECT	GO:0016926~protein desumoylation	4	0.126622	0.0635781	AT3G06910, AT4G33620, AT4G17616, AT4G00690	1991	9	18499	4.12947	1	0.807284	66.5118
GOTERM_BP_DIRECT	GO:0010067~procambium histogenesis	4	0.126622	0.0635781	AT5G61480, AT4G32880, AT1G08590, AT5G62940	1991	9	18499	4.12947	1	0.807284	66.5118
GOTERM_BP_DIRECT	GO:0090307~mitotic spindle assembly	4	0.126622	0.0635781	AT3G43610, AT3G53760, AT5G06680, AT1G80260	1991	9	18499	4.12947	1	0.807284	66.5118
GOTERM_BP_DIRECT	GO:0051301~cell division	32	1.01298	0.0646733	AT1G55180, AT5G35520, AT3G15770, AT5G38880, AT4G11280, AT5G48600, AT1G77390, AT4G30710, AT2G21800, AT5G05560, AT4G37630, AT5G43080, AT3G16320, AT5G61810, AT4G30870, AT5G61480, AT1G06590, AT2G20190, AT1G49910, AT5G38110, AT3G47690, AT4G21530, AT1G78770, AT3G50070, AT4G22910, AT2G40550, AT1G18040, AT5G54670, AT4G31400, AT5G65420, AT4G17490, AT3G07980	1991	218	18499	1.36386	1	0.807727	67.1581
GOTERM_BP_DIRECT	GO:0006310~DNA recombination	10	0.316556	0.0674951	AT2G24250, AT2G21800, AT4G19130, AT5G45400, AT2G16365, AT5G57160, AT1G31360, AT1G10930, AT4G35740, AT1G66730	1991	48	18499	1.93569	1	0.816584	68.7698
GOTERM_BP_DIRECT	GO:0006260~DNA replication	15	0.474834	0.0692099	AT2G24250, AT4G19130, AT1G67500, AT5G45400, AT2G16365, AT1G08840, AT1G31360, AT1G10930, AT1G66730, AT2G01120, AT2G40550, AT1G08260, AT5G44740, AT1G26840, AT3G54710	1991	85	18499	1.63964	1	0.819761	69.7126
GOTERM_BP_DIRECT	GO:0031122~cytoplasmic microtubule organization	5	0.158278	0.0693261	AT3G43610, AT3G61650, AT1G08270, AT5G06680, AT1G80260	1991	15	18499	3.0971	1	0.815489	69.7755
GOTERM_BP_DIRECT	GO:0071805~potassium ion transmembrane transport	8	0.253245	0.0757189	AT1G70300, AT1G14660, AT2G35060, AT4G01840, AT5G55630, AT1G60160, AT2G40540, AT2G30070	1991	35	18499	2.12373	1	0.838641	73.0533
GOTERM_BP_DIRECT	GO:0032508~DNA duplex unwinding	6	0.189934	0.0799746	AT3G02680, AT2G24250, AT2G16365, AT1G31360, AT5G27680, AT4G35740	1991	22	18499	2.53399	1	0.850762	75.0467
GOTERM_BP_DIRECT	GO:0010073~meristem maintenance	6	0.189934	0.0799746	AT1G23010, AT1G51190, AT1G08840, AT3G02130, AT5G13290, AT1G52150	1991	22	18499	2.53399	1	0.850762	75.0467
GOTERM_BP_DIRECT	GO:0009620~response to fungus	13	0.411523	0.0819326	AT5G24530, AT1G61850, AT2G46440, AT3G05360, AT1G79670, AT3G11820, AT4G19660, AT5G05190, AT1G08720, AT3G51440, AT2G06050, AT3G51450, AT2G39660	1991	72	18499	1.6776	1	0.853707	75.9165
GOTERM_BP_DIRECT	GO:0046654~tetrahydrofolate biosynthetic process	4	0.126622	0.0837745	AT4G30000, AT3G11750, AT5G41480, AT2G28880	1991	10	18499	3.71652	1	0.856122	76.7087
GOTERM_BP_DIRECT	GO:0042148~strand invasion	4	0.126622	0.0837745	AT5G20850, AT5G64520, AT1G07745, AT5G57450	1991	10	18499	3.71652	1	0.856122	76.7087
GOTERM_BP_DIRECT	GO:0009058~biosynthetic process	17	0.538145	0.0841398	AT2G35710, AT1G74010, AT4G11280, AT5G40870, AT5G04620, AT5G55810, AT5G51690, AT1G73740, AT1G66520, AT3G51440, AT4G30570, AT1G74710, AT3G51420, AT1G16340, AT3G51450, AT4G17360, AT3G27610	1991	103	18499	1.53352	1	0.853364	76.8629
GOTERM_BP_DIRECT	GO:0051026~chiasma assembly	5	0.158278	0.0848668	AT1G53490, AT1G13330, AT4G24710, AT1G63990, AT4G30870	1991	16	18499	2.90353	1	0.8519	77.1669
GOTERM_BP_DIRECT	GO:0036297~interstrand cross-link repair	3	0.0949668	0.092751	AT1G19025, AT1G48360, AT3G26680	1991	5	18499	5.57479	1	0.873446	80.231
GOTERM_BP_DIRECT	GO:0031022~nuclear migration along microfilament	3	0.0949668	0.092751	AT5G65460, AT5G26160, AT5G10470	1991	5	18499	5.57479	1	0.873446	80.231
GOTERM_BP_DIRECT	GO:0006488~dolichol-linked oligosaccharide biosynthetic process	3	0.0949668	0.092751	AT2G41490, AT3G57220, AT5G02410	1991	5	18499	5.57479	1	0.873446	80.231
GOTERM_BP_DIRECT	GO:0045053~protein retention in Golgi apparatus	3	0.0949668	0.092751	AT3G50380, AT5G24740, AT1G48090	1991	5	18499	5.57479	1	0.873446	80.231
GOTERM_BP_DIRECT	GO:0080156~mitochondrial mRNA modification	6	0.189934	0.0935507	AT4G30700, AT4G11690, AT5G19020, AT3G12770, AT2G13600, AT3G22150	1991	23	18499	2.42382	1	0.872194	80.5193
GOTERM_BP_DIRECT	GO:0008219~cell death	9	0.2849	0.09464	AT2G17480, AT2G13790, AT4G02600, AT5G51290, AT1G11000, AT1G08720, AT2G39200, AT1G64280, AT1G29690	1991	44	18499	1.9005	1	0.871816	80.9055

## Sheet: cluster7
Table S6. Gene ontologies enriched in transcriptome clusters.
Category	Term	Count	%	PValue	Genes	List Total	Pop Hits	Pop Total	Fold Enrichment	Bonferroni	Benjamini	FDR
GOTERM_BP_DIRECT	GO:0006412~translation	190	30.6452	2.11108e-94	AT2G41840, AT3G11940, AT5G56670, AT5G06360, AT3G09500, AT2G36160, AT5G23900, AT1G02780, AT5G64140, AT5G02450, AT3G60245, AT1G58983, AT2G31610, AT3G62250, AT3G56340, AT2G36170, AT1G58684, AT3G53890, AT2G44120, AT2G21580, AT1G27400, AT2G32060, AT3G11120, AT3G23390, AT2G40510, AT5G20290, AT4G18730, AT1G80750, AT5G56710, AT5G59850, AT4G29390, AT3G02080, AT2G40590, AT1G26880, AT1G43170, AT1G04480, AT3…	547	1121	18499	5.73204	1.14209e-91	1.14209e-91	3.07372e-91
GOTERM_BP_DIRECT	GO:0042254~ribosome biogenesis	73	11.7742	3.52071e-72	AT5G65220, AT2G34480, AT5G28060, AT1G52300, AT5G39740, AT3G25520, AT5G20160, AT5G06360, AT3G09500, AT1G02780, AT5G23900, AT5G64140, AT1G16740, AT1G74270, AT1G50920, AT3G60245, AT2G47610, AT5G03850, AT3G56340, AT3G53890, AT4G18100, AT3G53020, AT5G20290, AT2G40510, AT5G56710, AT4G26230, AT2G40590, AT3G49010, AT1G22780, AT1G26880, AT5G02610, AT4G02230, AT3G06700, AT2G19730, AT2G39390, AT1G69620, AT1…	547	142	18499	17.3858	1.90471e-69	9.52353e-70	5.12613e-69
GOTERM_BP_DIRECT	GO:0002181~cytoplasmic translation	31	5	8.32657e-33	AT1G01100, AT2G19740, AT1G74060, AT3G06680, AT3G53740, AT2G27710, AT5G57290, AT2G18020, AT4G17390, AT1G18540, AT1G74270, AT5G02450, AT1G41880, AT2G44120, AT4G16720, AT1G74050, AT1G80750, AT4G36130, AT5G56710, AT5G27770, AT4G26230, AT2G27720, AT3G55750, AT1G33140, AT1G33120, AT3G09200, AT2G01250, AT3G06700, AT3G49910, AT3G05560, AT5G47700	547	52	18499	20.1613	4.50467e-30	1.50156e-30	1.21234e-29
GOTERM_BP_DIRECT	GO:0046686~response to cadmium ion	61	9.83871	1.64491e-29	AT3G52930, AT1G20620, AT3G09440, AT1G07930, AT1G75950, AT4G37870, AT5G17920, AT4G24280, AT5G49910, AT2G19480, AT5G20020, AT3G22110, AT5G59880, AT5G11170, AT1G07920, AT1G26630, AT1G15930, AT1G63770, AT2G36530, AT1G56450, AT4G09320, AT3G09840, AT5G20010, AT1G29150, AT1G30580, AT3G58610, AT2G27020, AT1G13060, AT1G18080, AT3G48990, AT2G36460, AT3G25230, AT4G29040, AT5G20720, AT2G21660, AT4G11600, AT1…	547	342	18499	6.03205	8.89897e-27	2.22474e-27	2.39498e-26
GOTERM_BP_DIRECT	GO:0009735~response to cytokinin	39	6.29032	1.00141e-21	AT1G11910, AT3G27850, AT3G48990, AT3G25520, AT1G64520, AT2G36460, AT3G25230, AT1G18540, AT3G07110, AT4G39260, AT4G17520, AT2G21660, AT5G42980, AT1G11650, AT1G56070, AT3G07230, AT3G16770, AT5G67500, AT3G55440, AT5G50920, AT5G02870, AT5G42890, AT3G22640, AT4G25130, AT4G28520, AT1G49600, AT3G16640, AT3G49010, AT5G10360, AT3G09200, AT3G51800, AT5G15090, AT5G58070, AT2G37270, AT1G04410, AT2G19730, AT4…	547	183	18499	7.20733	5.41762e-19	1.08352e-19	1.45804e-18
GOTERM_BP_DIRECT	GO:0000028~ribosomal small subunit assembly	18	2.90323	3.97067e-15	AT1G04270, AT5G52650, AT5G04800, AT3G61110, AT3G11940, AT5G09510, AT2G36160, AT5G41520, AT2G05220, AT5G64140, AT3G02080, AT1G72370, AT5G03850, AT2G37270, AT2G04390, AT3G11510, AT5G47930, AT3G52580	547	45	18499	13.5276	2.16227e-12	3.60378e-13	5.81757e-12
GOTERM_BP_DIRECT	GO:0009651~response to salt stress	49	7.90323	1.90538e-13	AT5G13850, AT1G11910, AT3G52930, AT4G34110, AT3G44110, AT4G30960, AT5G23540, AT5G17920, AT2G36460, AT4G13850, AT2G04030, AT5G47030, AT1G17880, AT5G14040, AT1G03230, AT4G39260, AT5G01410, AT2G21660, AT2G31610, AT4G02520, AT4G11600, AT3G53870, AT4G31300, AT3G52300, AT1G74560, AT3G55440, AT1G53240, AT1G15930, AT5G35530, AT4G25130, AT1G02930, AT2G05710, AT1G73230, AT5G56030, AT2G36530, AT1G56450, AT1…	547	484	18499	3.42383	1.03068e-10	1.4724e-11	2.77389e-10
GOTERM_BP_DIRECT	GO:0006511~ubiquitin-dependent protein catabolic process	34	5.48387	2.19763e-13	AT3G60820, AT1G75950, AT5G66140, AT4G05320, AT5G23540, AT3G08690, AT4G05050, AT5G03240, AT1G64520, AT2G05840, AT5G58290, AT4G02890, AT4G29040, AT1G53750, AT4G24820, AT3G22110, AT4G31300, AT3G51260, AT5G53300, AT1G56450, AT2G35635, AT5G40580, AT5G56150, AT3G27430, AT5G35590, AT1G21720, AT1G29150, AT4G38630, AT2G27020, AT1G16470, AT3G05530, AT1G13060, AT1G64230, AT5G42790	547	242	18499	4.75143	1.18865e-10	1.48581e-11	3.199e-10
GOTERM_BP_DIRECT	GO:0000027~ribosomal large subunit assembly	15	2.41935	4.23774e-13	AT1G74060, AT1G66580, AT2G36620, AT1G74050, AT1G14320, AT5G39740, AT3G53020, AT3G25520, AT4G18730, AT2G44860, AT1G18540, AT1G16740, AT3G55280, AT1G25260, AT2G39460	547	35	18499	14.4939	2.29261e-10	2.54734e-11	6.17006e-10
GOTERM_BP_DIRECT	GO:0009409~response to cold	35	5.64516	1.74596e-11	AT3G17390, AT1G20620, AT2G27710, AT2G37190, AT4G24280, AT4G13850, AT3G55280, AT3G53460, AT4G35090, AT5G20720, AT4G39260, AT2G21660, AT5G38480, AT2G39460, AT4G02520, AT1G56070, AT3G50970, AT4G02380, AT5G02500, AT1G53240, AT3G11630, AT1G55490, AT2G37220, AT2G27720, AT2G36530, AT5G06760, AT1G67090, AT3G09200, AT5G15090, AT5G38470, AT5G58070, AT3G49910, AT3G12490, AT4G24770, AT2G27020	547	299	18499	3.95875	9.44564e-09	9.44564e-10	2.5421e-08
GOTERM_BP_DIRECT	GO:0000470~maturation of LSU-rRNA	11	1.77419	2.48171e-09	AT3G55620, AT5G22440, AT5G20160, AT2G27530, AT2G47610, AT4G12600, AT3G62870, AT5G06360, AT3G63490, AT5G08180, AT1G08360	547	27	18499	13.7781	1.3426e-06	1.22055e-07	3.61335e-06
GOTERM_BP_DIRECT	GO:0009408~response to heat	21	3.3871	5.51998e-08	AT5G56010, AT3G44110, AT3G09440, AT5G12030, AT1G64520, AT4G24280, AT3G46230, AT2G04030, AT5G56030, AT3G25230, AT1G14980, AT5G49910, AT4G29040, AT1G79550, AT5G14800, AT5G58070, AT5G42980, AT3G04120, AT4G38630, AT3G12580, AT5G02500	547	160	18499	4.43875	2.98627e-05	2.48859e-06	8.03705e-05
GOTERM_BP_DIRECT	GO:0042273~ribosomal large subunit biogenesis	10	1.6129	6.66264e-08	AT1G74270, AT1G02870, AT3G55620, AT2G20450, AT4G27090, AT4G15770, AT1G41880, AT3G49910, AT3G22660, AT3G55750	547	28	18499	12.0782	3.60442e-05	2.77268e-06	9.70075e-05
GOTERM_BP_DIRECT	GO:0009793~embryo development ending in seed dormancy	37	5.96774	1.09082e-07	AT3G57870, AT2G34480, AT3G55620, AT2G18020, AT3G15670, AT4G34620, AT2G04030, AT1G52690, AT1G02780, AT4G13940, AT5G26742, AT4G21020, AT3G07430, AT3G51810, AT3G04400, AT2G36640, AT1G32560, AT4G02380, AT1G02140, AT5G13780, AT4G28520, AT3G16640, AT3G53040, AT5G06760, AT2G28000, AT5G10360, AT1G56200, AT2G35300, AT5G23040, AT1G43170, AT3G48930, AT3G52590, AT2G41260, AT5G62440, AT3G17520, AT1G78630, AT5…	547	459	18499	2.72615	5.90119e-05	4.21525e-06	0.000158823
GOTERM_BP_DIRECT	GO:0006413~translational initiation	16	2.58065	2.66494e-07	AT2G04520, AT1G10840, AT3G55620, AT1G26630, AT4G34110, AT5G54940, AT4G09800, AT3G56150, AT4G38710, AT1G22780, AT5G35620, AT1G34030, AT4G27130, AT3G11400, AT3G13920, AT5G54760	547	101	18499	5.35747	0.000144163	9.6115e-06	0.000388012
GOTERM_BP_DIRECT	GO:0010043~response to zinc ion	11	1.77419	2.87575e-06	AT3G09200, AT3G55440, AT4G39260, AT2G21660, AT4G02520, AT5G35590, AT5G17920, AT1G04410, AT4G31300, AT1G16470, AT1G57720	547	53	18499	7.01904	0.00155457	9.72317e-05	0.00418699
GOTERM_BP_DIRECT	GO:0006364~rRNA processing	12	1.93548	1.53472e-05	AT5G10360, AT4G25630, AT3G51800, AT3G03920, AT1G25260, AT5G52470, AT3G22660, AT3G02560, AT2G31410, AT5G16130, AT4G31700, AT1G48920	547	77	18499	5.2705	0.00826852	0.000488286	0.0223431
GOTERM_BP_DIRECT	GO:0000463~maturation of LSU-rRNA from tricistronic rRNA transcript (SSU-rRNA, 5.8S rRNA, LSU-rRNA)	6	0.967742	2.32552e-05	AT5G02610, AT1G80750, AT2G01250, AT3G09500, AT2G44120, AT2G39390	547	13	18499	15.6088	0.0125024	0.000698711	0.033854
GOTERM_BP_DIRECT	GO:0042274~ribosomal small subunit biogenesis	6	0.967742	7.33279e-05	AT5G10360, AT3G53890, AT3G02560, AT5G16130, AT5G27700, AT4G31700	547	16	18499	12.6821	0.0388952	0.00208582	0.106712
GOTERM_BP_DIRECT	GO:0009845~seed germination	11	1.77419	8.58374e-05	AT4G36880, AT4G25140, AT1G03880, AT5G42890, AT4G13850, AT5G57390, AT3G25230, AT5G09810, AT2G27380, AT1G18080, AT5G40420	547	77	18499	4.83129	0.0453782	0.00231931	0.124906
GOTERM_BP_DIRECT	GO:0009414~response to water deprivation	22	3.54839	8.91777e-05	AT2G18960, AT4G30960, AT2G38530, AT3G50980, AT2G21490, AT5G13780, AT5G66400, AT4G13850, AT1G02930, AT2G04030, AT5G56030, AT5G06760, AT1G32560, AT2G35300, AT1G15690, AT2G21660, AT5G58070, AT2G41430, AT3G12490, AT3G50970, AT4G02380, AT3G02480	547	279	18499	2.66673	0.0471019	0.00229485	0.129764
GOTERM_BP_DIRECT	GO:0043248~proteasome assembly	6	0.967742	0.000101368	AT4G29040, AT5G38650, AT1G64750, AT1G64520, AT1G29150, AT4G38630	547	17	18499	11.9361	0.0533661	0.00248975	0.14749
GOTERM_BP_DIRECT	GO:0009631~cold acclimation	9	1.45161	0.000113883	AT5G38480, AT1G56070, AT3G50980, AT2G21490, AT5G66400, AT4G13850, AT3G50970, AT4G24770, AT3G53460	547	51	18499	5.96806	0.0597546	0.0026753	0.165685
GOTERM_BP_DIRECT	GO:0006457~protein folding	22	3.54839	0.000140377	AT5G56010, AT3G44110, AT3G09440, AT1G24510, AT5G12030, AT4G24280, AT2G04030, AT5G56030, AT3G25230, AT1G55490, AT2G28000, AT1G14980, AT5G49910, AT5G20720, AT2G16600, AT5G42980, AT4G34870, AT5G64350, AT4G25340, AT5G58710, AT3G12580, AT5G02500	547	288	18499	2.5834	0.0731366	0.00315954	0.204193
GOTERM_BP_DIRECT	GO:1902626~assembly of large subunit precursor of preribosome	4	0.645161	0.000244619	AT3G55620, AT2G36620, AT3G53020, AT2G44860	547	5	18499	27.0552	0.12397	0.0052802	0.355573
GOTERM_BP_DIRECT	GO:0006122~mitochondrial electron transport, ubiquinol to cytochrome c	5	0.806452	0.000307609	AT1G22840, AT1G15120, AT4G32470, AT3G52730, AT3G02090	547	12	18499	14.0913	0.153328	0.00638118	0.446944
GOTERM_BP_DIRECT	GO:0030163~protein catabolic process	12	1.93548	0.000476961	AT1G03230, AT1G11910, AT4G29040, AT1G53750, AT4G24820, AT1G03220, AT5G23540, AT1G64520, AT1G29150, AT5G58290, AT4G38630, AT5G42790	547	112	18499	3.62347	0.22748	0.00951362	0.69221
GOTERM_BP_DIRECT	GO:0006464~cellular protein modification process	7	1.12903	0.00105136	AT2G35635, AT5G42300, AT4G05320, AT4G05050, AT5G03240, AT4G25130, AT4G02890	547	40	18499	5.91833	0.433956	0.0201193	1.5199
GOTERM_BP_DIRECT	GO:0006979~response to oxidative stress	20	3.22581	0.00108935	AT1G20620, AT3G57520, AT3G10020, AT1G27330, AT1G02930, AT2G05710, AT5G16970, AT3G55280, AT5G08670, AT4G35090, AT1G13440, AT5G01410, AT2G39460, AT4G11600, AT3G12490, AT3G04120, AT1G78380, AT4G02380, AT2G28190, AT5G59880	547	291	18499	2.32433	0.445484	0.0201278	1.57442
GOTERM_BP_DIRECT	GO:0000462~maturation of SSU-rRNA from tricistronic rRNA transcript (SSU-rRNA, 5.8S rRNA, LSU-rRNA)	7	1.12903	0.00120132	AT5G28060, AT5G20290, AT5G18380, AT2G36160, AT3G11510, AT3G04920, AT3G52580	547	41	18499	5.77398	0.478114	0.0214436	1.73494
GOTERM_BP_DIRECT	GO:0071215~cellular response to abscisic acid stimulus	6	0.967742	0.00145205	AT3G55620, AT5G44120, AT1G03880, AT1G05680, AT4G28520, AT1G18080	547	29	18499	6.99704	0.544395	0.0250402	2.09349
GOTERM_BP_DIRECT	GO:0009790~embryo development	3	0.483871	0.00255763	AT1G32560, AT2G35300, AT5G06760	547	3	18499	33.819	0.749789	0.0423715	3.66
GOTERM_BP_DIRECT	GO:0051788~response to misfolded protein	3	0.483871	0.00255763	AT4G29040, AT1G64520, AT4G38630	547	3	18499	33.819	0.749789	0.0423715	3.66
GOTERM_BP_DIRECT	GO:0031120~snRNA pseudouridine synthesis	3	0.483871	0.00255763	AT3G57150, AT2G20490, AT5G08180	547	3	18499	33.819	0.749789	0.0423715	3.66
GOTERM_BP_DIRECT	GO:0031118~rRNA pseudouridine synthesis	3	0.483871	0.00255763	AT3G57150, AT2G20490, AT5G08180	547	3	18499	33.819	0.749789	0.0423715	3.66
GOTERM_BP_DIRECT	GO:0009955~adaxial/abaxial pattern specification	4	0.645161	0.00262792	AT3G25520, AT2G27530, AT1G33140, AT1G33120	547	10	18499	13.5276	0.759149	0.0422214	3.7588
GOTERM_BP_DIRECT	GO:0050826~response to freezing	5	0.806452	0.00301192	AT4G25140, AT5G38480, AT5G58070, AT3G01570, AT5G40420	547	21	18499	8.05215	0.804444	0.0468636	4.2969
GOTERM_BP_DIRECT	GO:0031167~rRNA methylation	4	0.645161	0.00353465	AT4G25630, AT3G24615, AT5G51174, AT5G52470	547	11	18499	12.2978	0.852752	0.0532616	5.0249
GOTERM_BP_DIRECT	GO:0006099~tricarboxylic acid cycle	7	1.12903	0.00455584	AT2G46390, AT1G53240, AT3G21720, AT1G04410, AT2G46505, AT2G05710, AT5G03860	547	53	18499	4.46666	0.915444	0.0663192	6.43224
GOTERM_BP_DIRECT	GO:0009415~response to water	4	0.645161	0.00461034	AT3G50980, AT2G21490, AT5G66400, AT3G50970	547	12	18499	11.273	0.917912	0.0653344	6.50679
GOTERM_BP_DIRECT	GO:0000461~endonucleolytic cleavage to generate mature 3'-end of SSU-rRNA from (SSU-rRNA, 5.8S rRNA, LSU-rRNA)	3	0.483871	0.00501521	AT1G72370, AT3G53890, AT5G27700	547	4	18499	25.3643	0.934129	0.0690786	7.05896
GOTERM_BP_DIRECT	GO:0009644~response to high light intensity	7	1.12903	0.00547593	AT1G07600, AT5G12030, AT5G58070, AT2G39460, AT2G41430, AT3G55280, AT3G12580	547	55	18499	4.30424	0.948729	0.0733411	7.68359
GOTERM_BP_DIRECT	GO:0015986~ATP synthesis coupled proton transport	6	0.967742	0.00552864	AT5G08670, AT3G52300, AT5G13450, AT1G51650, AT2G33040, AT5G47030	547	39	18499	5.20293	0.950178	0.0722401	7.7548
GOTERM_BP_DIRECT	GO:0006094~gluconeogenesis	4	0.645161	0.00730045	AT1G13440, AT3G55440, AT4G37870, AT3G04120	547	14	18499	9.66258	0.981014	0.0921569	10.119
GOTERM_BP_DIRECT	GO:0019915~lipid storage	5	0.806452	0.00768184	AT4G25140, AT3G01570, AT2G25890, AT3G05500, AT5G40420	547	27	18499	6.26278	0.984577	0.0945575	10.6205
GOTERM_BP_DIRECT	GO:0006407~rRNA export from nucleus	3	0.483871	0.00819561	AT1G72370, AT5G03850, AT5G64140	547	5	18499	20.2914	0.988346	0.0983574	11.2919
GOTERM_BP_DIRECT	GO:0030490~maturation of SSU-rRNA	4	0.645161	0.00892794	AT5G20160, AT5G03850, AT4G12600, AT5G64140	547	15	18499	9.0184	0.992185	0.104404	12.2408
GOTERM_BP_DIRECT	GO:0006334~nucleosome assembly	7	1.12903	0.00904871	AT1G74560, AT2G19480, AT5G10980, AT4G40040, AT4G40030, AT4G25340, AT5G59910	547	61	18499	3.88087	0.992684	0.103521	12.3964
GOTERM_BP_DIRECT	GO:0000447~endonucleolytic cleavage in ITS1 to separate SSU-rRNA from 5.8S rRNA and LSU-rRNA from tricistronic rRNA transcript (SSU-rRNA, 5.8S rRNA, LSU-rRNA)	3	0.483871	0.0120542	AT1G72370, AT3G53890, AT5G27700	547	6	18499	16.9095	0.998585	0.132924	16.1863
GOTERM_BP_DIRECT	GO:0006869~lipid transport	11	1.77419	0.0136571	AT5G55410, AT5G54740, AT5G64080, AT4G27170, AT2G38530, AT1G62510, AT3G22120, AT1G27950, AT4G27140, AT4G27160, AT4G27150	547	150	18499	2.48006	0.999412	0.146393	18.1446
GOTERM_BP_DIRECT	GO:0061077~chaperone-mediated protein folding	5	0.806452	0.0140224	AT5G23040, AT5G56030, AT5G64350, AT3G25230, AT4G25340	547	32	18499	5.28422	0.999519	0.147143	18.585
GOTERM_BP_DIRECT	GO:0009060~aerobic respiration	4	0.645161	0.0149967	AT5G15090, AT4G32470, AT3G52730, AT3G02090	547	18	18499	7.51534	0.999718	0.153657	19.7485
GOTERM_BP_DIRECT	GO:0006950~response to stress	7	1.12903	0.01606	AT5G56010, AT3G50980, AT5G66400, AT5G56030, AT2G04030, AT3G50970, AT4G02380	547	69	18499	3.43091	0.999843	0.160694	21.0007
GOTERM_BP_DIRECT	GO:0010344~seed oilbody biogenesis	3	0.483871	0.0165482	AT4G25140, AT3G01570, AT5G40420	547	7	18499	14.4939	0.99988	0.162228	21.5695
GOTERM_BP_DIRECT	GO:0051085~chaperone mediated protein folding requiring cofactor	3	0.483871	0.0165482	AT5G20720, AT1G55490, AT1G14980	547	7	18499	14.4939	0.99988	0.162228	21.5695
GOTERM_BP_DIRECT	GO:0006096~glycolytic process	7	1.12903	0.0182731	AT3G52930, AT1G13440, AT3G55440, AT1G79550, AT2G36460, AT3G04120, AT2G36530	547	71	18499	3.33427	0.999954	0.174585	23.5487
GOTERM_BP_DIRECT	GO:0000398~mRNA splicing, via spliceosome	9	1.45161	0.0197212	AT5G42300, AT4G30220, AT1G20580, AT2G23930, AT5G20160, AT4G12600, AT1G08115, AT5G11200, AT5G11170	547	114	18499	2.66992	0.999979	0.18398	25.1743
GOTERM_BP_DIRECT	GO:0000054~ribosomal subunit export from nucleus	3	0.483871	0.0216371	AT3G55620, AT5G20020, AT5G55190	547	8	18499	12.6821	0.999993	0.196799	27.2755
GOTERM_BP_DIRECT	GO:0009737~response to abscisic acid	20	3.22581	0.0261559	AT3G57870, AT1G10840, AT2G18960, AT5G44120, AT3G50980, AT2G21490, AT5G66400, AT4G28520, AT5G02240, AT2G05710, AT5G62490, AT2G37220, AT2G36530, AT3G51810, AT2G40170, AT4G39260, AT1G03880, AT3G50970, AT4G38630, AT4G02380	547	394	18499	1.7167	0.999999	0.229491	32.0159
GOTERM_BP_DIRECT	GO:0070301~cellular response to hydrogen peroxide	3	0.483871	0.0272818	AT4G09320, AT1G05680, AT3G14990	547	9	18499	11.273	1	0.234498	33.1514
GOTERM_BP_DIRECT	GO:0006406~mRNA export from nucleus	4	0.645161	0.0292039	AT1G64750, AT2G21660, AT5G11200, AT5G11170	547	23	18499	5.88157	1	0.245205	35.0492
GOTERM_BP_DIRECT	GO:0006913~nucleocytoplasmic transport	4	0.645161	0.0292039	AT5G20020, AT5G55190, AT3G25520, AT5G20010	547	23	18499	5.88157	1	0.245205	35.0492
GOTERM_BP_DIRECT	GO:0009615~response to virus	5	0.806452	0.0296626	AT3G09440, AT3G22640, AT5G35620, AT3G12580, AT5G02500	547	40	18499	4.22738	1	0.244872	35.4946
GOTERM_BP_DIRECT	GO:0051603~proteolysis involved in cellular protein catabolic process	8	1.29032	0.0328453	AT3G60820, AT5G40580, AT4G01610, AT3G54940, AT3G27430, AT4G31300, AT1G13060, AT1G56450	547	103	18499	2.62672	1	0.263784	38.5075
GOTERM_BP_DIRECT	GO:0006097~glyoxylate cycle	3	0.483871	0.0334452	AT3G21720, AT2G05710, AT5G03860	547	10	18499	10.1457	1	0.264145	39.0605
GOTERM_BP_DIRECT	GO:0045899~positive regulation of RNA polymerase II transcriptional preinitiation complex assembly	3	0.483871	0.0334452	AT4G29040, AT1G53750, AT3G05530	547	10	18499	10.1457	1	0.264145	39.0605
GOTERM_BP_DIRECT	GO:0006333~chromatin assembly or disassembly	3	0.483871	0.0334452	AT1G20693, AT3G51880, AT4G35570	547	10	18499	10.1457	1	0.264145	39.0605
GOTERM_BP_DIRECT	GO:0006749~glutathione metabolic process	6	0.967742	0.0359193	AT1G09640, AT1G17170, AT4G02520, AT1G02930, AT1G78380, AT1G57720	547	62	18499	3.27281	1	0.277057	41.2927
GOTERM_BP_DIRECT	GO:0030150~protein import into mitochondrial matrix	4	0.645161	0.0363268	AT1G64220, AT5G41685, AT2G37410, AT4G16160	547	25	18499	5.41104	1	0.27594	41.6529
GOTERM_BP_DIRECT	GO:0010431~seed maturation	4	0.645161	0.0401915	AT5G44120, AT1G03880, AT5G58070, AT4G28520	547	26	18499	5.20293	1	0.296905	44.9688
GOTERM_BP_DIRECT	GO:0015992~proton transport	4	0.645161	0.0401915	AT2G18960, AT1G15690, AT2G33040, AT2G21870	547	26	18499	5.20293	1	0.296905	44.9688
GOTERM_BP_DIRECT	GO:0001731~formation of translation preinitiation complex	4	0.645161	0.0401915	AT1G10840, AT3G56150, AT3G11400, AT3G57290	547	26	18499	5.20293	1	0.296905	44.9688
GOTERM_BP_DIRECT	GO:0032544~plastid translation	3	0.483871	0.0471883	AT5G54600, AT2G38140, AT1G79850	547	12	18499	8.45475	1	0.335425	50.5297
GOTERM_BP_DIRECT	GO:0045087~innate immune response	6	0.967742	0.0476591	AT5G56010, AT4G29040, AT4G39260, AT2G21660, AT2G37220, AT4G24770	547	67	18499	3.02857	1	0.333979	50.8844
GOTERM_BP_DIRECT	GO:0000413~protein peptidyl-prolyl isomerization	5	0.806452	0.0493762	AT2G16600, AT4G34870, AT5G64350, AT3G25230, AT5G58710	547	47	18499	3.59777	1	0.339705	52.1582
GOTERM_BP_DIRECT	GO:0009416~response to light stimulus	11	1.77419	0.0526754	AT4G35090, AT1G20620, AT1G79550, AT5G58070, AT1G60950, AT4G25130, AT4G02380, AT2G47400, AT5G09810, AT2G28190, AT2G36530	547	188	18499	1.97877	1	0.353994	54.5196
GOTERM_BP_DIRECT	GO:0022618~ribonucleoprotein complex assembly	2	0.322581	0.0581606	AT3G59540, AT2G43460	547	2	18499	33.819	1	0.379184	58.2069
GOTERM_BP_DIRECT	GO:0080129~proteasome core complex assembly	2	0.322581	0.0581606	AT4G29040, AT4G38630	547	2	18499	33.819	1	0.379184	58.2069
GOTERM_BP_DIRECT	GO:0043489~RNA stabilization	2	0.322581	0.0581606	AT4G24770, AT3G53460	547	2	18499	33.819	1	0.379184	58.2069
GOTERM_BP_DIRECT	GO:0043043~peptide biosynthetic process	2	0.322581	0.0581606	AT3G41979, AT2G01020	547	2	18499	33.819	1	0.379184	58.2069
GOTERM_BP_DIRECT	GO:0008283~cell proliferation	5	0.806452	0.059576	AT1G22840, AT1G74560, AT5G39740, AT3G25520, AT3G16640	547	50	18499	3.3819	1	0.382208	59.1121
GOTERM_BP_DIRECT	GO:0010015~root morphogenesis	3	0.483871	0.0708598	AT5G25460, AT4G29040, AT3G25520	547	15	18499	6.7638	1	0.433352	65.7023
GOTERM_BP_DIRECT	GO:0010162~seed dormancy process	3	0.483871	0.0708598	AT5G22650, AT3G44750, AT2G41280	547	15	18499	6.7638	1	0.433352	65.7023
GOTERM_BP_DIRECT	GO:0042542~response to hydrogen peroxide	5	0.806452	0.0747731	AT5G12030, AT5G42980, AT3G04120, AT4G02380, AT3G12580	547	54	18499	3.13139	1	0.446877	67.7465
GOTERM_BP_DIRECT	GO:0045036~protein targeting to chloroplast	3	0.483871	0.0794469	AT5G50920, AT4G24280, AT5G49910	547	16	18499	6.34106	1	0.463133	70.0392
GOTERM_BP_DIRECT	GO:1990258~histone glutamine methylation	2	0.322581	0.0859621	AT4G25630, AT5G52470	547	3	18499	22.546	1	0.486303	72.9827
GOTERM_BP_DIRECT	GO:0000494~box C/D snoRNA 3'-end processing	2	0.322581	0.0859621	AT4G25630, AT5G52470	547	3	18499	22.546	1	0.486303	72.9827
GOTERM_BP_DIRECT	GO:0042538~hyperosmotic salinity response	5	0.806452	0.0873288	AT4G30960, AT5G01410, AT5G58070, AT5G49480, AT5G62490	547	57	18499	2.96658	1	0.487297	73.565
GOTERM_BP_DIRECT	GO:0001522~pseudouridine synthesis	3	0.483871	0.0883368	AT3G57150, AT2G20490, AT3G03920	547	17	18499	5.96806	1	0.486817	73.9869
GOTERM_BP_DIRECT	GO:0006446~regulation of translational initiation	4	0.645161	0.0950444	AT4G34110, AT3G56150, AT3G11400, AT3G57290	547	37	18499	3.65611	1	0.508804	76.6387
GOTERM_BP_DIRECT	GO:0012501~programmed cell death	3	0.483871	0.0975043	AT1G26630, AT1G29850, AT2G38530	547	18	18499	5.6365	1	0.513639	77.5465

## Sheet: cluster8
Table S6. Gene ontologies enriched in transcriptome clusters.
Category	Term	Count	%	PValue	Genes	List Total	Pop Hits	Pop Total	Fold Enrichment	Bonferroni	Benjamini	FDR
GOTERM_BP_DIRECT	GO:0046686~response to cadmium ion	106	5.71429	5.53953e-36	AT1G62740, AT5G27470, AT1G59900, AT1G48030, AT3G48000, AT3G60750, AT1G77510, AT3G56070, AT3G15730, AT1G02920, AT5G09650, AT5G13420, AT4G38740, AT1G77120, AT2G30860, AT2G01140, AT5G56680, AT3G13235, AT5G65750, AT2G46280, AT1G70490, AT1G49760, AT4G20890, AT1G23490, AT2G47470, AT3G52880, AT1G65930, AT5G51830, AT2G20420, AT1G02130, AT5G19780, AT2G41530, AT3G52990, AT3G22960, AT5G15650, AT5G63400, AT5…	1451	342	18499	3.95149	6.94103e-33	6.94103e-33	9.00374e-33
GOTERM_BP_DIRECT	GO:0000398~mRNA splicing, via spliceosome	42	2.26415	1.38825e-17	AT5G08290, AT4G31580, AT5G48870, AT1G65700, AT1G60170, AT5G42820, AT3G13570, AT3G53500, AT3G05760, AT4G21660, AT1G55310, AT1G77180, AT3G13200, AT5G64200, AT3G23325, AT4G25500, AT2G18740, AT4G21110, AT5G52040, AT1G14650, AT2G37340, AT1G16610, AT1G10580, AT5G12190, AT3G55460, AT3G50670, AT1G80070, AT4G36690, AT1G09760, AT3G59810, AT1G27650, AT3G18165, AT1G76300, AT2G16860, AT1G03330, AT3G61860, AT2…	1451	114	18499	4.69705	1.73947e-14	8.69736e-15	2.2564e-14
GOTERM_BP_DIRECT	GO:0009651~response to salt stress	85	4.58221	3.01813e-12	AT2G20360, AT1G78900, AT5G40770, AT1G60940, AT3G60750, AT2G13560, AT1G77510, AT1G50010, AT1G08910, AT5G37370, AT3G09350, AT5G03740, AT1G02920, AT4G26630, AT5G09650, AT5G14920, AT1G77120, AT4G35830, AT2G47510, AT5G67480, AT3G50500, AT5G62690, AT4G16830, AT1G54100, AT3G23490, AT1G78080, AT1G06040, AT3G10920, AT5G13330, AT5G07440, AT2G46280, AT5G14640, AT5G54810, AT4G39090, AT1G60650, AT3G61140, AT1…	1451	484	18499	2.239	3.78173e-09	1.26058e-09	4.90558e-09
GOTERM_BP_DIRECT	GO:0006397~mRNA processing	44	2.37197	1.17297e-11	AT1G54080, AT1G47490, AT2G33340, AT5G50250, AT3G14100, AT3G19130, AT1G09770, AT3G19760, AT4G27000, AT1G65700, AT1G26110, AT5G64960, AT1G17370, AT4G21660, AT1G55310, AT4G37510, AT1G60900, AT5G19350, AT3G23325, AT5G51120, AT5G52040, AT2G02570, AT3G62310, AT2G16940, AT1G16610, AT1G47500, AT5G09880, AT4G36690, AT2G27100, AT5G63150, AT2G40650, AT1G03910, AT3G61240, AT2G29210, AT1G03330, AT3G49430, AT1…	1451	176	18499	3.18728	1.46973e-08	3.67434e-09	1.9065e-08
GOTERM_BP_DIRECT	GO:0009735~response to cytokinin	45	2.42588	1.20861e-11	AT4G08390, AT3G62030, AT4G01310, AT3G10520, AT4G25050, AT1G79530, AT4G38740, AT2G33210, AT2G46540, AT5G01600, AT4G35000, AT1G21750, AT3G25920, AT1G47420, AT3G07480, AT5G16840, AT1G05850, AT5G40950, AT1G16350, AT4G32260, AT2G26980, AT4G37910, AT1G03475, AT5G14910, AT1G79040, AT5G42270, AT5G30510, AT4G11150, AT3G15360, AT3G46740, AT5G04430, AT5G42020, AT4G01850, AT1G07890, AT5G53400, AT3G47520, AT4…	1451	183	18499	3.13503	1.51439e-08	3.02878e-09	1.96443e-08
GOTERM_BP_DIRECT	GO:0006457~protein folding	58	3.12668	5.75864e-11	AT5G22060, AT5G60640, AT5G20890, AT3G56070, AT1G03680, AT3G22480, AT4G38740, AT1G01940, AT5G07340, AT3G06730, AT5G56000, AT5G39950, AT4G35450, AT3G55520, AT4G03520, AT1G79930, AT5G06110, AT3G04780, AT5G13120, AT4G28480, AT2G47470, AT4G39960, AT3G62030, AT5G22080, AT1G56340, AT5G42000, AT5G09590, AT5G55220, AT5G62390, AT4G36040, AT1G21750, AT5G26360, AT5G61790, AT5G28540, AT2G21130, AT1G74250, AT2…	1451	288	18499	2.56753	7.21557e-08	1.2026e-08	9.35987e-08
GOTERM_BP_DIRECT	GO:0006099~tricarboxylic acid cycle	22	1.18598	1.44264e-10	AT1G08480, AT5G08300, AT4G35260, AT2G22780, AT5G65750, AT2G44350, AT2G20420, AT5G03290, AT3G55410, AT4G32210, AT5G43330, AT5G58330, AT2G42790, AT5G66760, AT5G09600, AT3G47520, AT1G47420, AT4G35830, AT2G47510, AT5G55070, AT5G14590, AT1G65930	1451	53	18499	5.2921	1.80763e-07	2.58233e-08	2.34481e-07
GOTERM_BP_DIRECT	GO:0006511~ubiquitin-dependent protein catabolic process	51	2.74933	1.79846e-10	AT1G20140, AT4G11260, AT3G22630, AT4G02570, AT4G27960, AT1G47250, AT5G19990, AT2G32730, AT1G45050, AT1G20200, AT5G05080, AT5G50870, AT3G14290, AT3G26340, AT5G58590, AT4G19006, AT3G53970, AT1G79210, AT1G78870, AT2G26590, AT5G42190, AT1G77440, AT4G17510, AT5G62540, AT5G05780, AT5G46210, AT4G14800, AT3G11270, AT2G20580, AT5G45620, AT5G09900, AT1G04810, AT3G46460, AT1G53850, AT2G21270, AT3G55380, AT3…	1451	242	18499	2.6868	2.25347e-07	2.81684e-08	2.92315e-07
GOTERM_BP_DIRECT	GO:0000462~maturation of SSU-rRNA from tricistronic rRNA transcript (SSU-rRNA, 5.8S rRNA, LSU-rRNA)	18	0.97035	3.58115e-09	AT1G07840, AT1G31817, AT1G12650, AT1G15440, AT2G34570, AT5G08420, AT4G28200, AT2G43650, AT5G14050, AT3G57000, AT4G28450, AT1G74970, AT2G46230, AT2G09990, AT2G17250, AT3G49080, AT4G03180, AT5G27990	1451	41	18499	5.59718	4.48717e-06	4.98575e-07	5.82066e-06
GOTERM_BP_DIRECT	GO:0001731~formation of translation preinitiation complex	14	0.754717	1.57866e-08	AT1G11480, AT4G33250, AT1G04170, AT2G39990, AT5G37475, AT1G66070, AT5G25754, AT5G25757, AT4G20980, AT5G15610, AT2G46280, AT4G11420, AT3G02200, AT5G27640	1451	26	18499	6.86492	1.97804e-05	1.97806e-06	2.5659e-05
GOTERM_BP_DIRECT	GO:0008380~RNA splicing	33	1.77898	1.58982e-08	AT4G31580, AT2G33340, AT1G09770, AT3G19760, AT1G65700, AT1G60170, AT3G13570, AT3G53500, AT1G55310, AT4G37510, AT1G60900, AT1G77180, AT5G64200, AT4G25500, AT5G52040, AT2G47640, AT3G62310, AT2G37340, AT1G16610, AT3G63400, AT3G55460, AT2G27100, AT2G40650, AT1G03910, AT4G02840, AT2G29210, AT5G04430, AT3G61860, AT3G49430, AT1G04510, AT1G02840, AT4G37120, AT5G51300	1451	137	18499	3.07096	1.99202e-05	1.81094e-06	2.58403e-05
GOTERM_BP_DIRECT	GO:0042254~ribosome biogenesis	32	1.72507	1.38417e-07	AT5G55140, AT1G48630, AT3G27160, AT2G37990, AT5G47190, AT4G39880, AT1G32990, AT1G29965, AT3G07050, AT3G55170, AT1G07070, AT1G15250, AT4G35490, AT5G64670, AT5G14320, AT1G29070, AT5G22100, AT5G13510, AT1G64510, AT5G60670, AT3G15190, AT5G56940, AT3G11250, AT3G44890, AT3G17170, AT1G75350, AT3G12370, AT5G27820, AT1G48350, AT2G45710, AT1G52980, AT3G10090	1451	142	18499	2.87305	0.000173422	1.4453e-05	0.000224978
GOTERM_BP_DIRECT	GO:0006626~protein targeting to mitochondrion	11	0.592992	2.07119e-07	AT3G20000, AT5G43970, AT2G19080, AT1G17530, AT1G27390, AT5G40930, AT3G27080, AT3G46560, AT2G36070, AT5G50810, AT1G61570	1451	18	18499	7.79114	0.000259486	1.99628e-05	0.000336642
GOTERM_BP_DIRECT	GO:0009793~embryo development ending in seed dormancy	69	3.71968	2.47206e-07	AT3G63190, AT1G35680, AT4G02570, AT1G01550, AT2G34630, AT1G60170, AT5G27720, AT1G08910, AT4G29060, AT5G63050, AT4G15910, AT1G12770, AT1G55900, AT1G67730, AT1G20200, AT4G01560, AT5G60540, AT2G46140, AT5G20920, AT5G56680, AT5G42190, AT3G10920, AT2G34570, AT3G46560, AT1G03910, AT1G11680, AT3G11270, AT5G42080, AT2G39990, AT3G61140, AT3G47520, AT5G58230, AT2G47470, AT4G36800, AT5G09900, AT1G80410, AT1…	1451	459	18499	1.91654	0.000309701	2.21247e-05	0.000401799
GOTERM_BP_DIRECT	GO:0015031~protein transport	55	2.96496	4.32897e-07	AT1G06400, AT2G28900, AT5G47200, AT2G19830, AT1G27970, AT4G04620, AT3G22845, AT3G18820, AT4G26670, AT2G06530, AT4G17170, AT3G07680, AT4G29160, AT3G53230, AT2G42210, AT4G15780, AT1G30630, AT1G43890, AT4G16520, AT4G33350, AT1G70490, AT2G27600, AT1G17530, AT1G23490, AT2G43160, AT3G59920, AT1G72750, AT5G24650, AT1G02130, AT5G05010, AT5G50810, AT5G28750, AT2G44100, AT1G33040, AT5G55220, AT3G49560, AT3…	1451	339	18499	2.06844	0.000542272	3.61606e-05	0.000703611
GOTERM_BP_DIRECT	GO:0015991~ATP hydrolysis coupled proton transport	15	0.808625	7.21905e-07	AT4G30190, AT4G26710, AT4G38510, AT4G38920, AT3G01390, AT4G02620, AT1G19910, AT3G42050, AT1G78900, AT4G11150, AT5G55290, AT4G34720, AT5G08680, AT5G08690, AT1G76030	1451	39	18499	4.90351	0.000904139	5.65326e-05	0.00117335
GOTERM_BP_DIRECT	GO:0006446~regulation of translational initiation	14	0.754717	2.3858e-06	AT5G37475, AT5G25757, AT4G20980, AT2G46280, AT4G11420, AT5G27640, AT5G36230, AT4G33250, AT2G39990, AT1G66070, AT5G25754, AT1G65220, AT5G15610, AT3G02200	1451	37	18499	4.824	0.00298495	0.000175833	0.00387772
GOTERM_BP_DIRECT	GO:0010501~RNA secondary structure unwinding	18	0.97035	3.58464e-06	AT5G62190, AT3G53110, AT1G27090, AT3G19760, AT3G01540, AT4G09730, AT3G58510, AT3G18600, AT3G22330, AT5G08610, AT3G61240, AT1G77030, AT3G22310, AT1G54270, AT2G33730, AT1G12770, AT4G16630, AT1G31970	1451	62	18499	3.70136	0.00448149	0.0002495	0.00582617
GOTERM_BP_DIRECT	GO:0016226~iron-sulfur cluster assembly	13	0.700809	7.82137e-06	AT5G65720, AT5G49940, AT2G26060, AT3G20970, AT1G67810, AT1G68310, AT5G18400, AT4G01940, AT1G10500, AT5G50960, AT4G03240, AT4G04770, AT3G10670	1451	35	18499	4.73539	0.00975235	0.000515668	0.0127118
GOTERM_BP_DIRECT	GO:0006413~translational initiation	23	1.23989	9.10853e-06	AT4G11175, AT5G57870, AT5G20920, AT2G34750, AT3G53110, AT2G40290, AT4G20980, AT5G35680, AT4G11420, AT1G69410, AT4G18040, AT4G19210, AT1G18070, AT1G11480, AT1G76810, AT2G39990, AT5G11900, AT1G54270, AT5G18110, AT2G24060, AT2G24050, AT4G16630, AT1G75510	1451	101	18499	2.90327	0.0113482	0.000570489	0.0148036
GOTERM_BP_DIRECT	GO:0030150~protein import into mitochondrial matrix	11	0.592992	9.28715e-06	AT3G20000, AT5G43970, AT1G68730, AT2G28900, AT3G54826, AT1G17530, AT1G72750, AT1G55900, AT3G59280, AT5G61880, AT2G36070	1451	25	18499	5.60962	0.0115694	0.000553983	0.0150939
GOTERM_BP_DIRECT	GO:0045037~protein import into chloroplast stroma	9	0.485175	1.78676e-05	AT4G03320, AT1G06950, AT1G04940, AT2G15290, AT2G28900, AT5G16620, AT3G48870, AT3G46740, AT2G20890	1451	17	18499	6.74954	0.0221395	0.00101713	0.0290373
GOTERM_BP_DIRECT	GO:0006364~rRNA processing	19	1.02426	2.1163e-05	AT3G60360, AT1G15440, AT5G57280, AT1G63780, AT3G19760, AT3G01540, AT5G38720, AT5G48240, AT5G15750, AT3G15460, AT2G47990, AT4G02400, AT2G17250, AT1G31660, AT1G15420, AT1G31970, AT5G41190, AT1G48830, AT1G52930	1451	77	18499	3.14589	0.026169	0.00115227	0.034392
GOTERM_BP_DIRECT	GO:0000027~ribosomal large subunit assembly	12	0.6469	4.73066e-05	AT5G61770, AT3G15460, AT1G32990, AT4G01310, AT1G61580, AT5G52820, AT4G01560, AT4G35490, AT1G52930, AT3G23620, AT3G58700, AT5G45775	1451	35	18499	4.37113	0.0575539	0.00246681	0.0768626
GOTERM_BP_DIRECT	GO:0045454~cell redox homeostasis	28	1.50943	6.84604e-05	AT1G77370, AT5G60640, AT5G20500, AT1G48030, AT1G03680, AT1G77510, AT4G04950, AT5G63030, AT4G36910, AT3G06050, AT1G21750, AT3G06730, AT5G39950, AT2G17420, AT5G42850, AT2G41680, AT3G24170, AT3G15660, AT2G38270, AT4G03520, AT3G15360, AT5G10860, AT3G04780, AT3G54660, AT2G47470, AT3G52880, AT3G17240, AT5G40370	1451	155	18499	2.30307	0.0822074	0.00342547	0.111215
GOTERM_BP_DIRECT	GO:0009409~response to cold	44	2.37197	7.87426e-05	AT1G35680, AT2G28900, AT3G53110, AT2G26250, AT2G33800, AT2G20990, AT3G22840, AT1G60170, AT2G03440, AT2G17840, AT1G03680, AT2G47730, AT2G36400, AT3G11170, AT5G52440, AT5G01600, AT3G53990, AT3G22310, AT1G77120, AT5G53000, AT4G38680, AT2G35040, AT5G61030, AT3G08730, AT1G63940, AT1G78080, AT5G23070, AT1G09760, AT5G61410, AT4G11150, AT4G31990, AT4G34710, AT3G22330, AT1G09560, AT1G60650, AT5G52300, AT3…	1451	299	18499	1.87613	0.0939568	0.00378774	0.127908
GOTERM_BP_DIRECT	GO:0009853~photorespiration	14	0.754717	9.08551e-05	AT4G00620, AT5G63510, AT3G54110, AT1G67350, AT4G00585, AT1G47260, AT2G33220, AT2G02050, AT4G34700, AT3G18410, AT4G16450, AT5G37510, AT1G14450, AT5G52840	1451	50	18499	3.56976	0.107605	0.00420766	0.14757
GOTERM_BP_DIRECT	GO:0009408~response to heat	28	1.50943	0.000119425	AT5G22060, AT4G11260, AT4G39960, AT5G51440, AT4G26840, AT4G37910, AT3G53110, AT4G26850, AT2G03440, AT2G19310, AT1G79930, AT5G63860, AT4G04950, AT5G42020, AT3G09350, AT5G09590, AT3G23990, AT4G23100, AT1G07890, AT5G52640, AT5G53400, AT3G53990, AT5G55160, AT4G15802, AT5G53000, AT5G28540, AT1G05850, AT5G05410	1451	160	18499	2.2311	0.138989	0.00533032	0.193932
GOTERM_BP_DIRECT	GO:0070534~protein K63-linked ubiquitination	6	0.32345	0.00013458	AT3G52560, AT1G78870, AT2G33340, AT1G04510, AT1G16890, AT2G36060	1451	8	18499	9.56185	0.155187	0.0057983	0.218517
GOTERM_BP_DIRECT	GO:0019430~removal of superoxide radicals	7	0.377358	0.000140288	AT2G17420, AT5G23310, AT2G41680, AT3G10920, AT5G18100, AT1G12520, AT1G08830	1451	12	18499	7.437	0.161209	0.00584266	0.227776
GOTERM_BP_DIRECT	GO:0006360~transcription from RNA polymerase I promoter	9	0.485175	0.000235326	AT2G29540, AT3G13940, AT2G34750, AT3G59600, AT3G22320, AT1G11475, AT2G04630, AT5G51940, AT5G41010	1451	23	18499	4.98879	0.255392	0.00946773	0.381804
GOTERM_BP_DIRECT	GO:0000463~maturation of LSU-rRNA from tricistronic rRNA transcript (SSU-rRNA, 5.8S rRNA, LSU-rRNA)	7	0.377358	0.000243255	AT5G14520, AT5G15550, AT4G25730, AT3G13580, AT3G55170, AT2G40360, AT3G23620	1451	13	18499	6.86492	0.262755	0.00948088	0.394645
GOTERM_BP_DIRECT	GO:0006096~glycolytic process	16	0.862534	0.000334191	AT2G36580, AT2G01140, AT2G21170, AT1G59900, AT2G21330, AT1G24180, AT3G22960, AT1G79530, AT5G50850, AT3G52990, AT5G56350, AT5G52920, AT3G08590, AT1G01090, AT3G13930, AT5G08570	1451	71	18499	2.87305	0.342171	0.012611	0.541798
GOTERM_BP_DIRECT	GO:0006120~mitochondrial electron transport, NADH to ubiquinone	6	0.32345	0.000529824	AT3G03070, AT5G08530, AT4G02580, AT5G18800, AT2G02050, AT4G34700	1451	10	18499	7.64948	0.485236	0.0193413	0.857685
GOTERM_BP_DIRECT	GO:0007017~microtubule-based process	9	0.485175	0.000606546	AT5G19780, AT5G62690, AT4G20890, AT4G14960, AT5G19770, AT5G44340, AT5G62700, AT5G49510, AT1G50010	1451	26	18499	4.41316	0.532442	0.0214867	0.981309
GOTERM_BP_DIRECT	GO:0030490~maturation of SSU-rRNA	7	0.377358	0.000618708	AT2G43810, AT1G69070, AT4G02400, AT3G59810, AT3G10090, AT5G41190, AT5G66540	1451	15	18499	5.9496	0.539518	0.0213108	1.00089
GOTERM_BP_DIRECT	GO:0042742~defense response to bacterium	38	2.04852	0.000933622	AT3G63190, AT2G25110, AT3G62030, AT2G33340, AT4G26850, AT1G09770, AT1G07360, AT3G14415, AT1G08830, AT2G47730, AT4G31800, AT5G50850, AT1G02920, AT5G52640, AT5G48810, AT5G09650, AT5G10450, AT5G06320, AT3G20770, AT2G30860, AT4G32260, AT1G64550, AT5G08280, AT2G43710, AT1G79210, AT3G10920, AT5G65210, AT5G51700, AT4G36690, AT1G52740, AT1G19180, AT4G11150, AT3G18165, AT4G39090, AT4G23100, AT1G04510, AT4…	1451	276	18499	1.75532	0.689749	0.0311367	1.50672
GOTERM_BP_DIRECT	GO:0006635~fatty acid beta-oxidation	11	0.592992	0.00100193	AT2G42790, AT3G07560, AT1G06290, AT4G29010, AT4G14430, AT5G27520, AT4G14440, AT4G16210, AT5G65110, AT3G51840, AT4G16760	1451	41	18499	3.4205	0.715224	0.0325137	1.61612
GOTERM_BP_DIRECT	GO:0000466~maturation of 5.8S rRNA from tricistronic rRNA transcript (SSU-rRNA, 5.8S rRNA, LSU-rRNA)	4	0.215633	0.0018098	AT5G14520, AT5G15550, AT4G25730, AT2G40360	1451	4	18499	12.7491	0.89666	0.0565371	2.90132
GOTERM_BP_DIRECT	GO:0002181~cytoplasmic translation	12	0.6469	0.00199414	AT1G11480, AT5G67510, AT3G44590, AT3G11250, AT5G37475, AT3G13580, AT1G66070, AT4G10450, AT4G25890, AT1G07070, AT1G05190, AT2G37600	1451	52	18499	2.94211	0.91801	0.0606141	3.19237
GOTERM_BP_DIRECT	GO:0006979~response to oxidative stress	38	2.04852	0.00240288	AT5G07470, AT4G20830, AT2G25080, AT3G62030, AT4G08390, AT5G60640, AT1G56340, AT4G11010, AT1G09970, AT2G19310, AT1G03680, AT1G08830, AT1G32230, AT4G21860, AT2G22080, AT3G06050, AT4G35000, AT3G53990, AT5G18100, AT2G47510, AT4G03240, AT2G01140, AT4G02580, AT1G09210, AT1G27350, AT4G24520, AT2G26670, AT3G55460, AT4G21960, AT4G03520, AT2G21640, AT4G34710, AT3G15360, AT5G54810, AT1G07890, AT5G37510, AT5…	1451	291	18499	1.66484	0.950926	0.070885	3.83479
GOTERM_BP_DIRECT	GO:0006334~nucleosome assembly	13	0.700809	0.00243907	AT3G46030, AT1G07790, AT3G53730, AT1G48620, AT2G28720, AT5G22880, AT5G59690, AT1G07820, AT4G26110, AT3G18035, AT1G18800, AT2G30620, AT3G45980	1451	61	18499	2.71703	0.953107	0.0702639	3.89147
GOTERM_BP_DIRECT	GO:0006108~malate metabolic process	7	0.377358	0.00255414	AT2G22780, AT3G47520, AT2G47510, AT5G43330, AT1G79750, AT5G58330, AT2G13560	1451	19	18499	4.69705	0.959418	0.0718127	4.07151
GOTERM_BP_DIRECT	GO:0051028~mRNA transport	10	0.539084	0.00267985	AT2G30060, AT5G02530, AT1G07140, AT1G66260, AT5G37720, AT3G16310, AT1G24310, AT5G59950, AT5G58590, AT3G61240	1451	39	18499	3.26901	0.965347	0.0735704	4.26782
GOTERM_BP_DIRECT	GO:0007264~small GTPase mediated signal transduction	19	1.02426	0.00268377	AT1G43890, AT5G27540, AT3G59920, AT1G06400, AT5G47200, AT2G47170, AT5G03520, AT3G46060, AT1G02130, AT3G11730, AT1G70490, AT5G65270, AT2G44100, AT4G19640, AT3G18820, AT1G23490, AT4G17530, AT4G17170, AT2G44610	1451	112	18499	2.1628	0.965517	0.0720975	4.27394
GOTERM_BP_DIRECT	GO:0009082~branched-chain amino acid biosynthetic process	7	0.377358	0.00340956	AT1G18500, AT2G43090, AT1G31180, AT4G13430, AT3G20390, AT3G23940, AT3G48560	1451	20	18499	4.4622	0.98615	0.0888358	5.39997
GOTERM_BP_DIRECT	GO:0000387~spliceosomal snRNP assembly	7	0.377358	0.00340956	AT2G47640, AT4G03120, AT1G07360, AT5G27720, AT1G76300, AT2G18740, AT4G02840	1451	20	18499	4.4622	0.98615	0.0888358	5.39997
GOTERM_BP_DIRECT	GO:0001676~long-chain fatty acid metabolic process	4	0.215633	0.00426011	AT5G27600, AT3G05970, AT5G65110, AT4G16760	1451	5	18499	10.1993	0.995249	0.107577	6.70374
GOTERM_BP_DIRECT	GO:0022900~electron transport chain	7	0.377358	0.00446099	AT5G66760, AT2G02510, AT4G14890, AT5G67590, AT5G17770, AT1G14450, AT3G10860	1451	21	18499	4.24971	0.99631	0.110158	7.00918
GOTERM_BP_DIRECT	GO:0006383~transcription from RNA polymerase III promoter	7	0.377358	0.00446099	AT2G29540, AT3G59600, AT3G22320, AT1G11475, AT2G04630, AT5G51940, AT5G41010	1451	21	18499	4.24971	0.99631	0.110158	7.00918
GOTERM_BP_DIRECT	GO:0045899~positive regulation of RNA polymerase II transcriptional preinitiation complex assembly	5	0.269542	0.00537465	AT5G20000, AT5G43010, AT1G45000, AT5G19990, AT1G09100	1451	10	18499	6.37457	0.998832	0.128734	8.38665
GOTERM_BP_DIRECT	GO:0000245~spliceosomal complex assembly	7	0.377358	0.00573315	AT5G08290, AT2G37340, AT4G00830, AT2G32600, AT5G27720, AT1G76300, AT4G02840	1451	22	18499	4.05654	0.999257	0.134187	8.92188
GOTERM_BP_DIRECT	GO:0045036~protein targeting to chloroplast	6	0.32345	0.00617094	AT4G02510, AT3G62030, AT2G17390, AT4G35450, AT1G02280, AT3G46740	1451	16	18499	4.78093	0.999572	0.141081	9.57151
GOTERM_BP_DIRECT	GO:0009737~response to abscisic acid	46	2.47978	0.00690415	AT5G20910, AT2G46820, AT3G09770, AT3G62030, AT5G48870, AT3G53110, AT3G28210, AT5G63510, AT4G35100, AT4G35890, AT2G17840, AT5G66880, AT2G38280, AT1G08910, AT5G65310, AT1G75240, AT5G03740, AT3G15730, AT3G24650, AT5G62000, AT5G14920, AT5G57330, AT1G06190, AT1G77120, AT4G15910, AT1G77180, AT2G45640, AT4G38680, AT3G50500, AT3G18490, AT1G43670, AT1G22300, AT2G26980, AT4G16830, AT1G54100, AT2G36270, AT4…	1451	394	18499	1.48848	0.99983	0.15375	10.6498
GOTERM_BP_DIRECT	GO:0051131~chaperone-mediated protein complex assembly	5	0.269542	0.0079266	AT1G62740, AT5G26860, AT3G23990, AT1G29990, AT1G12270	1451	11	18499	5.79506	0.999953	0.171504	12.1333
GOTERM_BP_DIRECT	GO:0006102~isocitrate metabolic process	5	0.269542	0.0079266	AT4G35260, AT4G35830, AT5G03290, AT5G14590, AT1G65930	1451	11	18499	5.79506	0.999953	0.171504	12.1333
GOTERM_BP_DIRECT	GO:0006086~acetyl-CoA biosynthetic process from pyruvate	4	0.215633	0.00802445	AT1G24180, AT5G50850, AT1G59900, AT1G01090	1451	6	18499	8.49943	0.999959	0.170513	12.274
GOTERM_BP_DIRECT	GO:0009658~chloroplast organization	19	1.02426	0.00866919	AT1G11750, AT4G34740, AT3G63190, AT1G35680, AT5G49940, AT2G21170, AT5G45390, AT1G62750, AT5G16620, AT4G01940, AT3G46740, AT1G06950, AT2G43090, AT5G44650, AT3G18420, AT2G24060, AT1G12410, AT3G48870, AT1G24490	1451	125	18499	1.93787	0.999982	0.179926	13.1962
GOTERM_BP_DIRECT	GO:0006366~transcription from RNA polymerase II promoter	12	0.6469	0.00923096	AT3G52090, AT2G42280, AT2G24260, AT3G59600, AT3G22320, AT1G54140, AT5G09920, AT1G11475, AT2G04630, AT4G35800, AT5G51940, AT5G41010	1451	63	18499	2.42841	0.999991	0.187388	13.9923
GOTERM_BP_DIRECT	GO:0000413~protein peptidyl-prolyl isomerization	10	0.539084	0.00980268	AT2G29960, AT3G62030, AT5G13120, AT4G38740, AT3G55520, AT3G63400, AT1G01940, AT3G25220, AT2G21130, AT3G56070	1451	47	18499	2.71258	0.999996	0.194708	14.7954
GOTERM_BP_DIRECT	GO:0009749~response to glucose	8	0.431267	0.0105869	AT1G73840, AT1G28330, AT2G28900, AT2G40220, AT5G41670, AT1G74670, AT4G15900, AT1G61800	1451	32	18499	3.18728	0.999998	0.205413	15.8856
GOTERM_BP_DIRECT	GO:0006783~heme biosynthetic process	5	0.269542	0.0111611	AT5G08280, AT2G20180, AT1G69740, AT4G03240, AT3G21200	1451	12	18499	5.31214	0.999999	0.212084	16.6756
GOTERM_BP_DIRECT	GO:0032544~plastid translation	5	0.269542	0.0111611	AT3G63190, AT2G33800, AT2G39140, AT1G68590, AT3G56910	1451	12	18499	5.31214	0.999999	0.212084	16.6756
GOTERM_BP_DIRECT	GO:0009414~response to water deprivation	34	1.83288	0.0116354	AT3G23920, AT5G48870, AT5G59690, AT2G45960, AT2G17840, AT5G66880, AT1G32230, AT5G03740, AT3G53730, AT5G44650, AT3G22310, AT1G77120, AT5G47120, AT4G15910, AT4G38680, AT3G50500, AT3G18490, AT1G05850, AT2G36270, AT1G78080, AT1G07820, AT5G13330, AT3G12630, AT1G47128, AT4G39090, AT1G60650, AT5G52300, AT3G23830, AT2G38340, AT2G40220, AT1G80410, AT1G56280, AT5G05410, AT2G22430	1451	279	18499	1.55366	1	0.216834	17.3228
GOTERM_BP_DIRECT	GO:0000302~response to reactive oxygen species	8	0.431267	0.0125498	AT3G08640, AT4G08390, AT1G07890, AT4G00860, AT4G35000, AT5G01600, AT4G17040, AT5G13650	1451	33	18499	3.0907	1	0.228498	18.5573
GOTERM_BP_DIRECT	GO:0000050~urea cycle	4	0.215633	0.0132291	AT4G24830, AT1G29900, AT3G27740, AT1G75330	1451	7	18499	7.28522	1	0.235964	19.4632
GOTERM_BP_DIRECT	GO:0044375~regulation of peroxisome size	4	0.215633	0.0132291	AT2G45740, AT2G39970, AT1G01820, AT3G61070	1451	7	18499	7.28522	1	0.235964	19.4632
GOTERM_BP_DIRECT	GO:0034605~cellular response to heat	7	0.377358	0.0135187	AT1G47490, AT5G62390, AT3G19130, AT2G38340, AT1G47500, AT5G19350, AT3G22840	1451	26	18499	3.43246	1	0.23716	19.8465
GOTERM_BP_DIRECT	GO:0015992~proton transport	7	0.377358	0.0135187	AT4G26210, AT3G01390, AT4G29480, AT1G78900, AT4G32260, AT4G34720, AT2G19680	1451	26	18499	3.43246	1	0.23716	19.8465
GOTERM_BP_DIRECT	GO:0008283~cell proliferation	10	0.539084	0.0146071	AT1G01160, AT1G13590, AT3G20060, AT5G28640, AT5G58230, AT4G26110, AT1G18800, AT5G55920, AT3G44735, AT4G30290	1451	50	18499	2.54983	1	0.250305	21.2718
GOTERM_BP_DIRECT	GO:0001666~response to hypoxia	9	0.485175	0.0149841	AT5G26860, AT3G14230, AT1G77120, AT3G19760, AT5G15120, AT3G20770, AT2G16060, AT1G17290, AT5G63790	1451	42	18499	2.73196	1	0.252509	21.76
GOTERM_BP_DIRECT	GO:0009742~brassinosteroid mediated signaling pathway	11	0.592992	0.0155869	AT1G78300, AT3G63310, AT3G51550, AT4G18710, AT4G38740, AT5G10450, AT2G30980, AT1G35160, AT5G65430, AT1G32130, AT1G22300	1451	59	18499	2.37696	1	0.257881	22.5346
GOTERM_BP_DIRECT	GO:0007005~mitochondrion organization	6	0.32345	0.0168555	AT5G26860, AT3G23990, AT5G27540, AT3G46560, AT5G40770, AT3G57090	1451	20	18499	3.82474	1	0.272331	24.1413
GOTERM_BP_DIRECT	GO:0034976~response to endoplasmic reticulum stress	6	0.32345	0.0168555	AT5G42020, AT5G60640, AT5G22290, AT1G21750, AT2G47470, AT1G77510	1451	20	18499	3.82474	1	0.272331	24.1413
GOTERM_BP_DIRECT	GO:0016032~viral process	8	0.431267	0.0172371	AT1G49760, AT4G18710, AT2G23350, AT5G42190, AT5G03300, AT2G20990, AT3G60600, AT1G32230	1451	35	18499	2.91409	1	0.274132	24.6184
GOTERM_BP_DIRECT	GO:0070476~rRNA (guanine-N7)-methylation	3	0.161725	0.0174585	AT1G78190, AT1G22270, AT5G57280	1451	3	18499	12.7491	1	0.273732	24.894
GOTERM_BP_DIRECT	GO:0010205~photoinhibition	5	0.269542	0.0199001	AT4G30950, AT3G15850, AT5G42270, AT2G30950, AT1G77510	1451	14	18499	4.55326	1	0.302187	27.8708
GOTERM_BP_DIRECT	GO:0045040~protein import into mitochondrial outer membrane	4	0.215633	0.0199455	AT5G43970, AT1G27390, AT5G40930, AT3G27080	1451	8	18499	6.37457	1	0.299215	27.925
GOTERM_BP_DIRECT	GO:0009269~response to desiccation	6	0.32345	0.0207288	AT4G39090, AT2G46140, AT1G54100, AT4G38680, AT1G01470, AT2G21620	1451	21	18499	3.64261	1	0.305477	28.8556
GOTERM_BP_DIRECT	GO:0006636~unsaturated fatty acid biosynthetic process	6	0.32345	0.0207288	AT4G30950, AT2G43710, AT3G11170, AT3G12120, AT2G29980, AT3G15850	1451	21	18499	3.64261	1	0.305477	28.8556
GOTERM_BP_DIRECT	GO:0006396~RNA processing	15	0.808625	0.0220986	AT1G73840, AT3G62310, AT1G14650, AT1G04080, AT4G32720, AT2G40650, AT5G62640, AT5G27720, AT1G76300, AT4G02840, AT5G37370, AT4G37510, AT1G51510, AT3G13740, AT4G26000	1451	99	18499	1.93169	1	0.31857	30.456
GOTERM_BP_DIRECT	GO:0080167~response to karrikin	18	0.97035	0.0222182	AT4G24110, AT2G26250, AT1G06040, AT4G14440, AT3G02910, AT2G29980, AT3G22840, AT1G74670, AT4G34710, AT2G47730, AT3G21560, AT2G36080, AT5G51550, AT1G01300, AT4G02940, AT1G61800, AT3G17609, AT3G13790	1451	128	18499	1.79285	1	0.316447	30.5942
GOTERM_BP_DIRECT	GO:0000028~ribosomal small subunit assembly	9	0.485175	0.02225	AT1G31817, AT3G04770, AT1G15440, AT4G25740, AT5G38720, AT2G45710, AT3G10090, AT3G10610, AT5G47320	1451	45	18499	2.54983	1	0.313344	30.6308
GOTERM_BP_DIRECT	GO:0006418~tRNA aminoacylation for protein translation	7	0.377358	0.0228292	AT4G26870, AT3G62120, AT1G14610, AT3G04600, AT2G40660, AT1G09620, AT3G55400	1451	29	18499	3.07738	1	0.316647	31.2956
GOTERM_BP_DIRECT	GO:0043085~positive regulation of catalytic activity	5	0.269542	0.0254887	AT2G41680, AT1G08370, AT4G03520, AT1G03680, AT3G15360	1451	15	18499	4.24971	1	0.343051	34.2727
GOTERM_BP_DIRECT	GO:0010286~heat acclimation	8	0.431267	0.0263907	AT1G13080, AT4G26840, AT5G53400, AT5G44650, AT5G43940, AT4G38580, AT5G10010, AT5G05410	1451	38	18499	2.68403	1	0.349255	35.2546
GOTERM_BP_DIRECT	GO:0034599~cellular response to oxidative stress	11	0.592992	0.0264354	AT5G26860, AT3G04780, AT4G08390, AT1G07890, AT4G35000, AT4G03520, AT1G08830, AT1G03680, AT3G15360, AT3G06730, AT5G39950	1451	64	18499	2.19126	1	0.346183	35.3028
GOTERM_BP_DIRECT	GO:0010182~sugar mediated signaling pathway	7	0.377358	0.0267006	AT5G46210, AT2G36270, AT2G40220, AT1G16610, AT3G20770, AT4G15900, AT2G20890	1451	30	18499	2.9748	1	0.345499	35.5886
GOTERM_BP_DIRECT	GO:0006301~postreplication repair	4	0.215633	0.0281999	AT3G52560, AT1G78870, AT1G16890, AT2G36060	1451	9	18499	5.66628	1	0.35757	37.1826
GOTERM_BP_DIRECT	GO:1901259~chloroplast rRNA processing	4	0.215633	0.0281999	AT2G33800, AT1G06190, AT4G09730, AT3G52380	1451	9	18499	5.66628	1	0.35757	37.1826
GOTERM_BP_DIRECT	GO:0030163~protein catabolic process	16	0.862534	0.028474	AT4G19006, AT4G11260, AT5G43010, AT5G42270, AT2G26990, AT1G09100, AT5G20000, AT3G11270, AT1G45000, AT2G20580, AT5G19990, AT1G01300, AT1G66180, AT1G04810, AT3G18490, AT2G30950	1451	112	18499	1.82131	1	0.356872	37.4699
GOTERM_BP_DIRECT	GO:0016192~vesicle-mediated transport	22	1.18598	0.0299086	AT2G47170, AT1G56330, AT1G73030, AT2G19830, AT1G04750, AT4G34450, AT1G70490, AT4G02080, AT3G22845, AT3G11397, AT2G27600, AT3G63460, AT1G23490, AT2G06530, AT3G01340, AT2G40060, AT5G58060, AT4G26750, AT1G69460, AT3G07680, AT4G29160, AT2G44610	1451	173	18499	1.62128	1	0.367707	38.9539
GOTERM_BP_DIRECT	GO:0015986~ATP synthesis coupled proton transport	8	0.431267	0.0300605	AT5G08680, AT4G26210, AT5G08690, AT4G29480, AT4G11150, AT4G32260, AT4G00895, AT2G19680	1451	39	18499	2.61521	1	0.36573	39.1091
GOTERM_BP_DIRECT	GO:0007034~vacuolar transport	6	0.32345	0.0301083	AT1G73030, AT2G19830, AT2G06530, AT4G29160, AT3G52850, AT3G47810	1451	23	18499	3.32586	1	0.362786	39.1578
GOTERM_BP_DIRECT	GO:0006913~nucleocytoplasmic transport	6	0.32345	0.0301083	AT5G43960, AT1G69250, AT5G60980, AT1G27970, AT1G27310, AT2G03640	1451	23	18499	3.32586	1	0.362786	39.1578
GOTERM_BP_DIRECT	GO:0080156~mitochondrial mRNA modification	6	0.32345	0.0301083	AT5G61030, AT5G54580, AT1G74230, AT3G06790, AT2G35240, AT1G32580	1451	23	18499	3.32586	1	0.362786	39.1578
GOTERM_BP_DIRECT	GO:0000288~nuclear-transcribed mRNA catabolic process, deadenylation-dependent decay	5	0.269542	0.031928	AT1G18070, AT5G09920, AT5G18230, AT1G80780, AT2G32070	1451	16	18499	3.98411	1	0.376728	40.9869
GOTERM_BP_DIRECT	GO:0006888~ER to Golgi vesicle-mediated transport	11	0.592992	0.0320066	AT5G42570, AT1G30630, AT5G47200, AT1G56330, AT4G17530, AT5G39510, AT5G17190, AT1G48440, AT4G17170, AT1G02130, AT3G11730	1451	66	18499	2.12486	1	0.374064	41.0647
GOTERM_BP_DIRECT	GO:0009738~abscisic acid-activated signaling pathway	24	1.2938	0.032062	AT5G20910, AT2G26980, AT3G51550, AT2G36270, AT1G08970, AT2G03440, AT2G26040, AT4G35890, AT5G66880, AT5G65310, AT5G46210, AT1G75240, AT3G15730, AT4G17870, AT3G24650, AT5G52300, AT2G40220, AT2G38340, AT3G56860, AT3G50500, AT2G38310, AT2G22430, AT5G26000, AT1G25490	1451	195	18499	1.56912	1	0.371235	41.1195
GOTERM_BP_DIRECT	GO:0009263~deoxyribonucleotide biosynthetic process	3	0.161725	0.0331072	AT3G27060, AT2G21790, AT3G23580	1451	4	18499	9.56185	1	0.377489	42.1444
GOTERM_BP_DIRECT	GO:0007051~spindle organization	3	0.161725	0.0331072	AT2G30060, AT1G07140, AT5G58590	1451	4	18499	9.56185	1	0.377489	42.1444
GOTERM_BP_DIRECT	GO:0045087~innate immune response	11	0.592992	0.0350807	AT1G48410, AT4G11260, AT5G50250, AT2G33340, AT1G04510, AT2G20580, AT1G09770, AT3G18165, AT4G15900, AT3G55560, AT5G05780	1451	67	18499	2.09314	1	0.391753	44.0342
GOTERM_BP_DIRECT	GO:0048366~leaf development	17	0.916442	0.035123	AT3G08640, AT4G02570, AT4G24150, AT2G19760, AT4G11140, AT5G64960, AT2G22840, AT2G36400, AT1G01160, AT5G46210, AT3G13960, AT5G01600, AT5G28640, AT1G65650, AT5G58230, AT2G24060, AT4G15900	1451	125	18499	1.73388	1	0.38879	44.0741
GOTERM_BP_DIRECT	GO:0009965~leaf morphogenesis	10	0.539084	0.0355849	AT4G34740, AT1G48410, AT4G18710, AT2G19520, AT5G53400, AT3G01470, AT1G14400, AT1G45050, AT5G55920, AT5G05780	1451	58	18499	2.19813	1	0.389504	44.5076
GOTERM_BP_DIRECT	GO:0010388~cullin deneddylation	4	0.215633	0.0379822	AT1G02090, AT3G61140, AT4G14110, AT2G26990	1451	10	18499	5.09966	1	0.406495	46.7076
GOTERM_BP_DIRECT	GO:0033539~fatty acid beta-oxidation using acyl-CoA dehydrogenase	4	0.215633	0.0379822	AT1G06290, AT5G65110, AT3G51840, AT4G16760	1451	10	18499	5.09966	1	0.406495	46.7076
GOTERM_BP_DIRECT	GO:0033365~protein localization to organelle	4	0.215633	0.0379822	AT3G49560, AT4G26670, AT5G24650, AT2G42210	1451	10	18499	5.09966	1	0.406495	46.7076
GOTERM_BP_DIRECT	GO:0000060~protein import into nucleus, translocation	4	0.215633	0.0379822	AT2G30060, AT1G07140, AT5G19820, AT5G58590	1451	10	18499	5.09966	1	0.406495	46.7076
GOTERM_BP_DIRECT	GO:0046907~intracellular transport	4	0.215633	0.0379822	AT2G30060, AT1G07140, AT3G60600, AT5G58590	1451	10	18499	5.09966	1	0.406495	46.7076
GOTERM_BP_DIRECT	GO:0043248~proteasome assembly	5	0.269542	0.0392332	AT4G19006, AT1G67250, AT5G45010, AT5G45620, AT3G15180	1451	17	18499	3.74975	1	0.413455	47.823
GOTERM_BP_DIRECT	GO:0002213~defense response to insect	5	0.269542	0.0392332	AT2G43710, AT4G23100, AT5G14180, AT4G16760, AT5G26000	1451	17	18499	3.74975	1	0.413455	47.823
GOTERM_BP_DIRECT	GO:0006607~NLS-bearing protein import into nucleus	5	0.269542	0.0392332	AT4G16143, AT3G16310, AT1G24310, AT3G06720, AT5G19820	1451	17	18499	3.74975	1	0.413455	47.823
GOTERM_BP_DIRECT	GO:0010193~response to ozone	7	0.377358	0.0408321	AT1G19570, AT4G23100, AT5G27600, AT4G00860, AT3G05970, AT1G08830, AT1G32230	1451	33	18499	2.70436	1	0.422968	49.2166
GOTERM_BP_DIRECT	GO:0071472~cellular response to salt stress	7	0.377358	0.0408321	AT1G53210, AT4G16830, AT5G62460, AT1G78080, AT5G18100, AT2G03680, AT1G08830	1451	33	18499	2.70436	1	0.422968	49.2166
GOTERM_BP_DIRECT	GO:0009744~response to sucrose	9	0.485175	0.048108	AT1G28330, AT2G28900, AT2G39990, AT2G40220, AT1G77120, AT5G41670, AT5G08790, AT1G74670, AT1G61800	1451	52	18499	2.20658	1	0.474558	55.1283
GOTERM_BP_DIRECT	GO:0033962~cytoplasmic mRNA processing body assembly	4	0.215633	0.049253	AT1G26110, AT5G27720, AT1G76860, AT3G61240	1451	11	18499	4.63605	1	0.479221	55.9976
GOTERM_BP_DIRECT	GO:0016559~peroxisome fission	4	0.215633	0.049253	AT2G45740, AT1G01820, AT3G61070, AT3G57090	1451	11	18499	4.63605	1	0.479221	55.9976
GOTERM_BP_DIRECT	GO:0000460~maturation of 5.8S rRNA	4	0.215633	0.049253	AT5G15550, AT5G48240, AT4G01560, AT1G23280	1451	11	18499	4.63605	1	0.479221	55.9976
GOTERM_BP_DIRECT	GO:0006749~glutathione metabolic process	10	0.539084	0.0514391	AT1G17180, AT1G02920, AT3G54660, AT5G41210, AT2G29420, AT3G24170, AT2G29450, AT2G47730, AT2G30860, AT2G02390	1451	62	18499	2.05631	1	0.490947	57.6135
GOTERM_BP_DIRECT	GO:0009585~red, far-red light phototransduction	10	0.539084	0.0514391	AT5G63310, AT1G02090, AT3G61140, AT4G38740, AT2G26670, AT2G34640, AT4G14110, AT2G26990, AT1G09570, AT3G17609	1451	62	18499	2.05631	1	0.490947	57.6135
GOTERM_BP_DIRECT	GO:0006546~glycine catabolic process	3	0.161725	0.0523385	AT2G20860, AT2G35120, AT1G11860	1451	5	18499	7.64948	1	0.493581	58.2621
GOTERM_BP_DIRECT	GO:0080024~indolebutyric acid metabolic process	3	0.161725	0.0523385	AT4G14430, AT5G27520, AT4G05530	1451	5	18499	7.64948	1	0.493581	58.2621
GOTERM_BP_DIRECT	GO:0019222~regulation of metabolic process	3	0.161725	0.0523385	AT4G24150, AT5G65430, AT2G36400	1451	5	18499	7.64948	1	0.493581	58.2621
GOTERM_BP_DIRECT	GO:0045039~protein import into mitochondrial inner membrane	3	0.161725	0.0523385	AT5G62050, AT3G46560, AT1G61570	1451	5	18499	7.64948	1	0.493581	58.2621
GOTERM_BP_DIRECT	GO:0071484~cellular response to light intensity	3	0.161725	0.0523385	AT5G18100, AT1G03600, AT1G08830	1451	5	18499	7.64948	1	0.493581	58.2621
GOTERM_BP_DIRECT	GO:0070676~intralumenal vesicle formation	3	0.161725	0.0523385	AT2G06530, AT1G20110, AT4G29160	1451	5	18499	7.64948	1	0.493581	58.2621
GOTERM_BP_DIRECT	GO:0080158~chloroplast ribulose bisphosphate carboxylase complex biogenesis	3	0.161725	0.0523385	AT4G09730, AT3G04550, AT3G56910	1451	5	18499	7.64948	1	0.493581	58.2621
GOTERM_BP_DIRECT	GO:0006970~response to osmotic stress	16	0.862534	0.0543653	AT3G08730, AT4G16830, AT1G78080, AT3G12630, AT1G60940, AT4G34710, AT5G66880, AT1G08910, AT1G32230, AT4G39090, AT5G67590, AT2G40220, AT3G23830, AT1G77120, AT5G08560, AT3G50500	1451	122	18499	1.67202	1	0.50362	59.6896
GOTERM_BP_DIRECT	GO:0000470~maturation of LSU-rRNA	6	0.32345	0.0558483	AT5G15550, AT5G55920, AT3G58660, AT5G48240, AT4G01560, AT1G23280	1451	27	18499	2.83314	1	0.509804	60.7049
GOTERM_BP_DIRECT	GO:0006417~regulation of translation	11	0.592992	0.0578775	AT4G18040, AT1G49760, AT1G48410, AT5G57870, AT5G60960, AT2G23350, AT1G48630, AT5G18110, AT2G24050, AT3G16810, AT3G61240	1451	73	18499	1.9211	1	0.519241	62.0553
GOTERM_BP_DIRECT	GO:0042542~response to hydrogen peroxide	9	0.485175	0.0580619	AT5G63310, AT5G01600, AT1G77120, AT4G14030, AT5G67480, AT4G03240, AT5G05410, AT2G19310, AT1G32230	1451	54	18499	2.12486	1	0.516962	62.1758
GOTERM_BP_DIRECT	GO:0009640~photomorphogenesis	9	0.485175	0.0580619	AT5G46210, AT1G75540, AT1G02090, AT3G61140, AT1G06040, AT4G14110, AT1G61620, AT2G26990, AT1G09570	1451	54	18499	2.12486	1	0.516962	62.1758
GOTERM_BP_DIRECT	GO:0031053~primary miRNA processing	4	0.215633	0.0619503	AT5G52040, AT4G37510, AT2G27100, AT4G25500	1451	12	18499	4.24971	1	0.53722	64.6353
GOTERM_BP_DIRECT	GO:0006526~arginine biosynthetic process	4	0.215633	0.0619503	AT4G24830, AT1G29900, AT3G27740, AT4G17830	1451	12	18499	4.24971	1	0.53722	64.6353
GOTERM_BP_DIRECT	GO:0006605~protein targeting	4	0.215633	0.0619503	AT4G24920, AT2G45140, AT4G30600, AT5G50460	1451	12	18499	4.24971	1	0.53722	64.6353
GOTERM_BP_DIRECT	GO:0045116~protein neddylation	4	0.215633	0.0619503	AT3G12760, AT4G36800, AT1G31340, AT5G20570	1451	12	18499	4.24971	1	0.53722	64.6353
GOTERM_BP_DIRECT	GO:0009407~toxin catabolic process	8	0.431267	0.0653879	AT1G17180, AT1G02920, AT5G41210, AT2G29420, AT2G29450, AT2G47730, AT2G30860, AT2G02390	1451	46	18499	2.21724	1	0.553795	66.6839
GOTERM_BP_DIRECT	GO:0007031~peroxisome organization	5	0.269542	0.0663537	AT2G45740, AT5G62810, AT5G17550, AT1G01820, AT3G61070	1451	20	18499	3.18728	1	0.555846	67.2391
GOTERM_BP_DIRECT	GO:0030433~ER-associated ubiquitin-dependent protein catabolic process	6	0.32345	0.0723138	AT5G20000, AT5G43010, AT1G45000, AT5G19990, AT5G28540, AT1G09100	1451	29	18499	2.63775	1	0.5848	70.4777
GOTERM_BP_DIRECT	GO:0044205~'de novo' UMP biosynthetic process	3	0.161725	0.0744956	AT1G29900, AT3G27740, AT3G54470	1451	6	18499	6.37457	1	0.592687	71.5862
GOTERM_BP_DIRECT	GO:1900864~mitochondrial RNA modification	3	0.161725	0.0744956	AT3G23830, AT4G20020, AT3G06790	1451	6	18499	6.37457	1	0.592687	71.5862
GOTERM_BP_DIRECT	GO:0045038~protein import into chloroplast thylakoid membrane	3	0.161725	0.0744956	AT5G52440, AT2G28800, AT2G20890	1451	6	18499	6.37457	1	0.592687	71.5862
GOTERM_BP_DIRECT	GO:0042176~regulation of protein catabolic process	3	0.161725	0.0744956	AT2G32730, AT1G20200, AT1G04810	1451	6	18499	6.37457	1	0.592687	71.5862
GOTERM_BP_DIRECT	GO:0072583~clathrin-mediated endocytosis	3	0.161725	0.0744956	AT5G42080, AT2G40060, AT2G20760	1451	6	18499	6.37457	1	0.592687	71.5862
GOTERM_BP_DIRECT	GO:0006164~purine nucleotide biosynthetic process	3	0.161725	0.0744956	AT4G34740, AT3G55010, AT2G35040	1451	6	18499	6.37457	1	0.592687	71.5862
GOTERM_BP_DIRECT	GO:0000447~endonucleolytic cleavage in ITS1 to separate SSU-rRNA from 5.8S rRNA and LSU-rRNA from tricistronic rRNA transcript (SSU-rRNA, 5.8S rRNA, LSU-rRNA)	3	0.161725	0.0744956	AT3G04770, AT3G56510, AT2G37990	1451	6	18499	6.37457	1	0.592687	71.5862
GOTERM_BP_DIRECT	GO:0010187~negative regulation of seed germination	5	0.269542	0.0770889	AT4G11260, AT2G36270, AT1G03790, AT2G20180, AT2G23070	1451	21	18499	3.03551	1	0.602353	72.853
GOTERM_BP_DIRECT	GO:0019760~glucosinolate metabolic process	7	0.377358	0.0811709	AT3G28920, AT1G61730, AT5G13330, AT1G76880, AT5G54680, AT2G22840, AT5G63790	1451	39	18499	2.28831	1	0.618749	74.7401
GOTERM_BP_DIRECT	GO:0048316~seed development	10	0.539084	0.0828425	AT2G17420, AT2G36270, AT2G40220, AT1G21750, AT5G58230, AT5G43940, AT5G52920, AT4G15802, AT4G38680, AT4G34710	1451	68	18499	1.87487	1	0.623247	75.4768
GOTERM_BP_DIRECT	GO:0006631~fatty acid metabolic process	9	0.485175	0.0882752	AT2G43710, AT2G01490, AT3G12800, AT3G15730, AT5G27600, AT1G08640, AT3G05970, AT3G10520, AT4G05530	1451	59	18499	1.94478	1	0.644388	77.7341
GOTERM_BP_DIRECT	GO:0006098~pentose-phosphate shunt	5	0.269542	0.0886333	AT2G01140, AT5G57655, AT5G13420, AT5G41670, AT2G21330	1451	22	18499	2.89753	1	0.64268	77.8758
GOTERM_BP_DIRECT	GO:0006890~retrograde vesicle-mediated transport, Golgi to ER	5	0.269542	0.0886333	AT2G21600, AT2G23310, AT1G30630, AT4G39220, AT5G05010	1451	22	18499	2.89753	1	0.64268	77.8758
GOTERM_BP_DIRECT	GO:0019243~methylglyoxal catabolic process to D-lactate via S-lactoyl-glutathione	4	0.215633	0.0912929	AT1G08110, AT1G67280, AT3G10850, AT1G11840	1451	14	18499	3.64261	1	0.650837	78.9022
GOTERM_BP_DIRECT	GO:0009097~isoleucine biosynthetic process	4	0.215633	0.0912929	AT1G14810, AT3G20390, AT3G23940, AT3G48560	1451	14	18499	3.64261	1	0.650837	78.9022
GOTERM_BP_DIRECT	GO:0030488~tRNA methylation	4	0.215633	0.0912929	AT5G24840, AT1G78190, AT1G22270, AT2G39670	1451	14	18499	3.64261	1	0.650837	78.9022
GOTERM_BP_DIRECT	GO:0055088~lipid homeostasis	4	0.215633	0.0912929	AT1G06290, AT5G65110, AT3G51840, AT4G16760	1451	14	18499	3.64261	1	0.650837	78.9022
GOTERM_BP_DIRECT	GO:0010027~thylakoid membrane organization	7	0.377358	0.0982431	AT1G35680, AT2G28800, AT5G42270, AT2G30950, AT1G65260, AT3G10670, AT2G20890	1451	41	18499	2.17668	1	0.675907	81.3774
GOTERM_BP_DIRECT	GO:0006121~mitochondrial electron transport, succinate to ubiquinone	3	0.161725	0.0990022	AT5G66760, AT5G09600, AT4G32210	1451	7	18499	5.46392	1	0.675706	81.6305
GOTERM_BP_DIRECT	GO:0051205~protein insertion into membrane	3	0.161725	0.0990022	AT5G62050, AT2G28800, AT1G24490	1451	7	18499	5.46392	1	0.675706	81.6305
GOTERM_BP_DIRECT	GO:0009142~nucleoside triphosphate biosynthetic process	3	0.161725	0.0990022	AT5G63310, AT5G08300, AT4G11010	1451	7	18499	5.46392	1	0.675706	81.6305
GOTERM_BP_DIRECT	GO:0046034~ATP metabolic process	3	0.161725	0.0990022	AT4G38510, AT1G78900, AT1G76030	1451	7	18499	5.46392	1	0.675706	81.6305
GOTERM_BP_DIRECT	GO:0000082~G1/S transition of mitotic cell cycle	3	0.161725	0.0990022	AT2G30060, AT1G07140, AT5G58590	1451	7	18499	5.46392	1	0.675706	81.6305
GOTERM_BP_DIRECT	GO:0010387~COP9 signalosome assembly	3	0.161725	0.0990022	AT1G02090, AT3G61140, AT4G14110	1451	7	18499	5.46392	1	0.675706	81.6305

## Sheet: cluster9
Table S6. Gene ontologies enriched in transcriptome clusters.
Category	Term	Count	%	PValue	Genes	List Total	Pop Hits	Pop Total	Fold Enrichment	Bonferroni	Benjamini	FDR
GOTERM_BP_DIRECT	GO:0009664~plant-type cell wall organization	31	2.10598	1.64131e-15	AT3G54590, AT5G17820, AT4G38400, AT1G12560, AT5G22410, AT2G35620, AT1G05260, AT2G24980, AT5G06630, AT4G13390, AT1G20190, AT3G01190, AT2G21140, AT1G23720, AT4G08410, AT2G37130, AT5G35190, AT1G05240, AT2G28950, AT5G51890, AT3G54580, AT4G08400, AT1G62980, AT1G30870, AT4G28250, AT5G06640, AT4G26010, AT1G05250, AT3G28550, AT2G43150, AT5G56320	1070	91	18499	5.88959	1.65701e-12	1.65701e-12	2.63123e-12
GOTERM_BP_DIRECT	GO:0009768~photosynthesis, light harvesting in photosystem I	15	1.01902	8.8189e-13	AT1G29910, AT1G19150, AT3G54890, AT3G27690, AT1G15820, AT3G08940, AT5G54270, AT2G40100, AT4G10340, AT2G34430, AT2G05100, AT2G34420, AT2G05070, AT3G61470, AT1G08380	1070	22	18499	11.7878	8.77441e-10	4.3872e-10	1.39241e-09
GOTERM_BP_DIRECT	GO:0015979~photosynthesis	33	2.24185	9.34685e-12	AT1G30380, AT2G20260, AT1G44575, AT1G14150, AT1G19150, AT3G27690, AT1G15820, AT2G39470, AT5G66570, AT4G05180, AT2G34420, AT2G05070, AT1G20020, AT5G13630, AT1G29910, AT4G11960, AT1G52230, AT4G12800, AT3G14940, AT3G54890, AT1G55670, AT5G54270, AT2G40100, AT4G27440, AT5G45930, AT4G10340, AT2G05100, AT2G34430, AT3G01500, AT5G64040, AT3G16140, AT2G28605, AT3G61470	1070	138	18499	4.13427	9.30012e-09	3.10004e-09	1.47583e-08
GOTERM_BP_DIRECT	GO:0051301~cell division	38	2.58152	3.20005e-09	AT1G47210, AT5G62410, AT5G44610, AT3G21510, AT1G50710, AT4G37490, AT2G27960, AT5G62500, AT4G34160, AT4G21270, AT1G80370, AT4G33260, AT1G08560, AT3G57860, AT5G13840, AT5G67270, AT3G25980, AT3G51670, AT1G44110, AT2G34680, AT2G27970, AT4G32830, AT3G51280, AT3G11520, AT1G70210, AT1G57820, AT4G33270, AT2G24970, AT1G03780, AT3G59550, AT3G54180, AT1G01370, AT4G03270, AT1G15570, AT2G26760, AT3G60660, AT4…	1070	218	18499	3.01364	3.18404e-06	7.96012e-07	5.05276e-06
GOTERM_BP_DIRECT	GO:0009773~photosynthetic electron transport in photosystem I	10	0.679348	5.49895e-08	AT4G11960, AT1G18730, AT1G64770, AT1G55370, AT5G64040, AT1G70760, AT1G55670, AT1G15980, AT3G16250, AT2G01590	1070	16	18499	10.8055	5.4713e-05	1.09428e-05	8.68262e-05
GOTERM_BP_DIRECT	GO:0055114~oxidation-reduction process	124	8.42391	1.02294e-07	AT5G24150, AT4G21850, AT3G53130, AT4G39510, AT4G37925, AT5G17820, AT1G31710, AT4G34640, AT3G61220, AT3G43670, AT2G23630, AT1G05260, AT5G48000, AT1G30120, AT1G77490, AT4G37410, AT3G23410, AT3G29320, AT1G63460, AT1G50430, AT1G05240, AT4G35760, AT5G51890, AT4G37530, AT1G11600, AT1G26570, AT3G59050, AT3G09220, AT5G42800, AT1G05250, AT1G12740, AT5G08640, AT5G48440, AT3G20790, AT4G38420, AT1G42970, AT1…	1070	1330	18499	1.61189	0.000101777	1.69635e-05	0.000161517
GOTERM_BP_DIRECT	GO:0042744~hydrogen peroxide catabolic process	21	1.42663	1.26362e-07	AT5G40150, AT3G49960, AT2G37130, AT1G05240, AT5G17820, AT4G30170, AT5G51890, AT4G37530, AT2G18980, AT4G08770, AT5G67400, AT3G32980, AT5G22410, AT4G09010, AT1G30870, AT3G49120, AT4G26010, AT1G05260, AT1G77490, AT1G05250, AT3G01190	1070	89	18499	4.07938	0.000125723	1.79613e-05	0.000199521
GOTERM_BP_DIRECT	GO:0018298~protein-chromophore linkage	15	1.01902	1.31372e-07	AT1G29910, AT1G19150, AT3G54890, AT3G27690, AT1G15820, AT3G08940, AT5G54270, AT2G40100, AT4G10340, AT2G34430, AT2G05100, AT2G34420, AT2G05070, AT5G24850, AT3G61470	1070	45	18499	5.76293	0.000130707	1.63393e-05	0.000207432
GOTERM_BP_DIRECT	GO:0010411~xyloglucan metabolic process	14	0.951087	3.95136e-07	AT4G37800, AT5G57540, AT2G36870, AT4G30280, AT4G28850, AT3G44990, AT1G11545, AT4G30270, AT5G57530, AT4G25820, AT4G25810, AT1G65310, AT1G32170, AT1G70230	1070	42	18499	5.76293	0.000393083	4.36835e-05	0.000623902
GOTERM_BP_DIRECT	GO:0042546~cell wall biogenesis	16	1.08696	1.10628e-06	AT4G37800, AT5G57540, AT2G36870, AT4G30280, AT4G28850, AT3G44990, AT1G11545, AT1G07410, AT4G30270, AT5G57530, AT4G25820, AT4G25810, AT1G02730, AT2G33570, AT1G65310, AT1G32170	1070	60	18499	4.61034	0.00110014	0.000110068	0.00174675
GOTERM_BP_DIRECT	GO:0007067~mitotic nuclear division	19	1.29076	1.12593e-06	AT5G13840, AT3G57860, AT5G67270, AT1G50710, AT3G25980, AT4G32830, AT2G34680, AT5G62500, AT4G34160, AT4G21270, AT4G33270, AT4G33260, AT1G03780, AT5G63920, AT3G59550, AT3G54180, AT4G05190, AT5G51600, AT5G06150	1070	84	18499	3.91056	0.00111968	0.000101841	0.00177779
GOTERM_BP_DIRECT	GO:0071555~cell wall organization	40	2.71739	5.5074e-06	AT4G19420, AT2G36870, AT5G08370, AT3G44990, AT4G30270, AT4G25820, AT5G57530, AT1G13250, AT1G68060, AT1G02730, AT5G03760, AT4G23560, AT3G28180, AT1G12040, AT1G75500, AT4G37800, AT5G57540, AT4G01750, AT4G30280, AT5G17780, AT4G28850, AT1G60590, AT1G48930, AT3G09410, AT4G02130, AT3G06770, AT1G11545, AT1G65610, AT4G02290, AT4G25810, AT3G62060, AT1G62440, AT2G33570, AT4G28250, AT1G24170, AT1G64760, AT1…	1070	314	18499	2.20239	0.00546489	0.000456552	0.00869561
GOTERM_BP_DIRECT	GO:0007049~cell cycle	22	1.49457	6.29696e-06	AT1G47210, AT4G37490, AT3G51670, AT1G44110, AT4G32830, AT2G27970, AT2G27960, AT3G51280, AT3G01330, AT1G70210, AT2G16440, AT3G11520, AT5G60880, AT1G80370, AT1G08560, AT5G46280, AT1G44900, AT2G25880, AT4G03270, AT2G26760, AT1G14350, AT4G02060	1070	122	18499	3.11765	0.00624591	0.000481845	0.0099422
GOTERM_BP_DIRECT	GO:0051603~proteolysis involved in cellular protein catabolic process	19	1.29076	2.29657e-05	AT5G60360, AT2G34080, AT3G48350, AT2G22970, AT4G16190, AT4G11320, AT2G27920, AT3G48340, AT2G27420, AT2G23010, AT2G23000, AT1G20850, AT4G35350, AT3G19390, AT4G30610, AT3G43960, AT5G23210, AT1G09850, AT2G22990	1070	103	18499	3.18919	0.0225921	0.0016309	0.0362559
GOTERM_BP_DIRECT	GO:0009765~photosynthesis, light harvesting	7	0.475543	4.43241e-05	AT4G10340, AT3G54890, AT1G19150, AT5G57030, AT2G21970, AT5G54270, AT2G40100	1070	13	18499	9.30935	0.043145	0.00293591	0.0699631
GOTERM_BP_DIRECT	GO:0016126~sterol biosynthetic process	11	0.747283	8.62302e-05	AT5G24150, AT3G52940, AT5G50375, AT1G50430, AT2G38700, AT3G54250, AT1G47290, AT4G34640, AT5G27450, AT2G29390, AT4G22756	1070	41	18499	4.63845	0.0822248	0.00534832	0.136067
GOTERM_BP_DIRECT	GO:0007568~aging	11	0.747283	8.62302e-05	AT5G60360, AT1G63260, AT2G02990, AT2G21045, AT5G14930, AT5G35630, AT4G27700, AT5G46700, AT3G56240, AT4G28050, AT4G30270	1070	41	18499	4.63845	0.0822248	0.00534832	0.136067
GOTERM_BP_DIRECT	GO:0006869~lipid transport	22	1.49457	0.000148228	AT4G33550, AT5G59320, AT4G22460, AT2G13820, AT1G13170, AT3G22620, AT4G12510, AT4G12520, AT4G22490, AT1G73780, AT2G44300, AT3G08770, AT4G00165, AT1G62500, AT4G12470, AT5G48485, AT4G22540, AT3G22600, AT5G46890, AT5G46900, AT5G48490, AT1G55260	1070	150	18499	2.53569	0.137136	0.0086388	0.23379
GOTERM_BP_DIRECT	GO:0006810~transport	38	2.58152	0.000275365	AT2G37170, AT5G44110, AT2G25810, AT4G37925, AT1G14150, AT2G39470, AT3G01440, AT2G16850, AT3G56160, AT3G16250, AT2G39010, AT3G28130, AT3G59340, AT5G58260, AT1G64770, AT3G26520, AT2G36830, AT2G37450, AT1G75500, AT5G43750, AT2G37180, AT5G37660, AT3G16240, AT3G51670, AT4G19030, AT1G15980, AT1G70690, AT4G17340, AT4G08690, AT1G18730, AT4G09350, AT1G55690, AT3G23660, AT1G70760, AT4G39710, AT4G36640, AT4…	1070	349	18499	1.88245	0.239687	0.0151084	0.433906
GOTERM_BP_DIRECT	GO:0009826~unidimensional cell growth	18	1.22283	0.000288958	AT1G75780, AT5G19530, AT2G28950, AT4G38400, AT1G75750, AT2G28620, AT1G12560, AT5G05500, AT1G62980, AT5G60880, AT4G28250, AT3G49120, AT2G35620, AT3G54180, AT1G12040, AT1G20190, AT5G56320, AT1G75500	1070	114	18499	2.72981	0.249905	0.0150205	0.45528
GOTERM_BP_DIRECT	GO:0006979~response to oxidative stress	33	2.24185	0.000366203	AT4G21850, AT3G01420, AT4G25100, AT5G17820, AT4G30170, AT4G08770, AT1G76080, AT5G22410, AT3G49120, AT2G37040, AT1G05260, AT3G47860, AT4G04830, AT4G21830, AT3G01190, AT5G43750, AT1G63460, AT5G40150, AT3G49960, AT2G37130, AT2G39800, AT1G05240, AT5G51890, AT4G37530, AT2G18980, AT5G67400, AT5G40390, AT3G32980, AT1G30870, AT4G26010, AT4G04840, AT3G53260, AT1G05250	1070	291	18499	1.96058	0.305414	0.0180569	0.576658
GOTERM_BP_DIRECT	GO:0010114~response to red light	12	0.815217	0.000423148	AT4G10340, AT1G29910, AT1G10470, AT5G44110, AT2G05100, AT3G54890, AT1G19150, AT3G27690, AT3G08940, AT1G59940, AT3G17040, AT2G40100	1070	58	18499	3.57699	0.343689	0.0198537	0.666048
GOTERM_BP_DIRECT	GO:0006268~DNA unwinding involved in DNA replication	6	0.407609	0.000823884	AT2G16440, AT3G23890, AT5G46280, AT5G63920, AT1G44900, AT4G02060	1070	14	18499	7.40948	0.559613	0.0365911	1.29299
GOTERM_BP_DIRECT	GO:0007018~microtubule-based movement	12	0.815217	0.00100707	AT3G45850, AT4G21270, AT1G18370, AT5G23910, AT4G26660, AT5G02370, AT2G47500, AT5G33300, AT4G38950, AT4G05190, AT2G28620, AT4G14330	1070	64	18499	3.24165	0.633052	0.0426521	1.57833
GOTERM_BP_DIRECT	GO:0009992~cellular water homeostasis	9	0.611413	0.00104154	AT2G39010, AT2G37170, AT2G37180, AT2G25810, AT3G16240, AT2G36830, AT4G19030, AT4G17340, AT2G16850	1070	37	18499	4.20538	0.64544	0.0422832	1.63195
GOTERM_BP_DIRECT	GO:0006633~fatty acid biosynthetic process	18	1.22283	0.00112023	AT1G14290, AT1G43800, AT3G01420, AT1G60810, AT1G07720, AT5G48880, AT4G13050, AT5G04530, AT2G29390, AT5G15530, AT1G06350, AT1G74960, AT5G10160, AT5G42650, AT1G77590, AT1G36180, AT1G30120, AT4G22756	1070	128	18499	2.43124	0.672167	0.0436297	1.75422
GOTERM_BP_DIRECT	GO:0051726~regulation of cell cycle	13	0.883152	0.0013111	AT1G47210, AT4G37490, AT5G24330, AT1G44110, AT2G27960, AT1G70210, AT4G34160, AT3G11520, AT1G80370, AT1G15570, AT4G03270, AT2G26760, AT5G06150	1070	76	18499	2.95729	0.728937	0.0489683	2.05023
GOTERM_BP_DIRECT	GO:0006270~DNA replication initiation	7	0.475543	0.00251619	AT2G16440, AT5G49010, AT5G46280, AT1G44900, AT5G67100, AT2G20980, AT4G02060	1070	25	18499	4.84086	0.918469	0.0886637	3.8999
GOTERM_BP_DIRECT	GO:0010207~photosystem II assembly	6	0.407609	0.00290588	AT4G10340, AT4G35760, AT5G48790, AT4G35250, AT3G50820, AT5G66570	1070	18	18499	5.76293	0.944732	0.0982454	4.49098
GOTERM_BP_DIRECT	GO:0010389~regulation of G2/M transition of mitotic cell cycle	4	0.271739	0.00337266	AT1G20930, AT1G80370, AT1G15570, AT1G76540	1070	6	18499	11.5259	0.965316	0.109447	5.19453
GOTERM_BP_DIRECT	GO:0009828~plant-type cell wall loosening	8	0.543478	0.0040276	AT1G62980, AT4G28250, AT2G28950, AT4G38400, AT1G12560, AT4G30270, AT1G20190, AT5G56320	1070	36	18499	3.84195	0.981967	0.12528	6.17348
GOTERM_BP_DIRECT	GO:0034220~ion transmembrane transport	7	0.475543	0.00461611	AT2G39010, AT2G37170, AT2G37180, AT2G25810, AT2G36830, AT4G17340, AT2G16850	1070	28	18499	4.3222	0.989985	0.138004	7.04506
GOTERM_BP_DIRECT	GO:0009934~regulation of meristem structural organization	6	0.407609	0.00477579	AT1G20930, AT3G49670, AT5G46700, AT1G65470, AT1G04020, AT1G76540	1070	20	18499	5.18664	0.991463	0.138304	7.28023
GOTERM_BP_DIRECT	GO:0009416~response to light stimulus	21	1.42663	0.0062294	AT1G29910, AT1G75780, AT5G67385, AT1G26945, AT3G62410, AT5G25830, AT1G07720, AT5G54270, AT3G51080, AT5G04530, AT1G42970, AT5G64330, AT2G34430, AT2G23050, AT2G34420, AT3G49120, AT2G05070, AT5G04140, AT3G02380, AT3G15570, AT2G45050	1070	188	18499	1.93119	0.998006	0.171728	9.3956
GOTERM_BP_DIRECT	GO:0010218~response to far red light	9	0.611413	0.00659808	AT4G10340, AT1G29910, AT5G44110, AT2G05100, AT3G54890, AT1G19150, AT3G27690, AT3G08940, AT2G40100	1070	49	18499	3.17549	0.998622	0.17612	9.92489
GOTERM_BP_DIRECT	GO:0019762~glucosinolate catabolic process	7	0.475543	0.00778474	AT5G25980, AT1G66270, AT1G66280, AT2G43910, AT3G16410, AT3G16400, AT3G14210	1070	31	18499	3.90392	0.99958	0.199225	11.6089
GOTERM_BP_DIRECT	GO:0007169~transmembrane receptor protein tyrosine kinase signaling pathway	16	1.08696	0.00810922	AT1G10850, AT3G51740, AT5G14210, AT3G49670, AT2G36570, AT5G56040, AT5G16590, AT5G01890, AT2G45340, AT3G28040, AT5G51560, AT2G41820, AT4G34220, AT1G48480, AT3G56370, AT2G26730	1070	130	18499	2.12785	0.999697	0.201519	12.0642
GOTERM_BP_DIRECT	GO:0018208~peptidyl-proline modification	6	0.407609	0.00897724	AT4G26555, AT3G10060, AT4G39710, AT5G45680, AT2G43560, AT1G18170	1070	23	18499	4.51012	0.999873	0.21534	13.2715
GOTERM_BP_DIRECT	GO:0046900~tetrahydrofolylpolyglutamate metabolic process	3	0.203804	0.00962423	AT1G78660, AT1G78680, AT1G78670	1070	3	18499	17.2888	0.999934	0.223706	14.1612
GOTERM_BP_DIRECT	GO:0009769~photosynthesis, light harvesting in photosystem II	3	0.203804	0.00962423	AT2G34430, AT2G34420, AT5G54270	1070	3	18499	17.2888	0.999934	0.223706	14.1612
GOTERM_BP_DIRECT	GO:0006695~cholesterol biosynthetic process	3	0.203804	0.00962423	AT1G50430, AT5G47770, AT4G17190	1070	3	18499	17.2888	0.999934	0.223706	14.1612
GOTERM_BP_DIRECT	GO:0045490~pectin catabolic process	13	0.883152	0.00997863	AT1G04680, AT5G04960, AT3G27400, AT1G67750, AT5G47500, AT5G48900, AT4G24780, AT5G19730, AT3G49220, AT3G43270, AT3G53190, AT4G02330, AT3G07010	1070	97	18499	2.31705	0.999954	0.225751	14.6449
GOTERM_BP_DIRECT	GO:0009094~L-phenylalanine biosynthetic process	4	0.271739	0.0124269	AT5G22630, AT3G44720, AT1G11790, AT2G27820	1070	9	18499	7.6839	0.999996	0.267326	17.9174
GOTERM_BP_DIRECT	GO:0016042~lipid catabolic process	18	1.22283	0.013335	AT4G01130, AT2G27360, AT1G29670, AT3G16370, AT2G04570, AT1G53920, AT2G30550, AT3G14210, AT3G04290, AT2G42690, AT5G14930, AT3G05180, AT5G45950, AT2G06925, AT4G18970, AT1G29660, AT1G28570, AT4G10955	1070	163	18499	1.90919	0.999998	0.278046	19.1012
GOTERM_BP_DIRECT	GO:0042127~regulation of cell proliferation	6	0.407609	0.0178022	AT4G34160, AT5G13060, AT1G44900, AT3G59900, AT1G04020, AT1G11130	1070	27	18499	3.84195	1	0.346584	24.6949
GOTERM_BP_DIRECT	GO:0005975~carbohydrate metabolic process	34	2.30978	0.0183384	AT2G36870, AT5G08370, AT3G55800, AT5G25980, AT1G66280, AT1G12230, AT5G63800, AT3G57790, AT3G61610, AT1G56680, AT1G32060, AT2G44450, AT1G64770, AT1G55370, AT1G26560, AT5G39320, AT5G39970, AT3G29320, AT1G66270, AT5G40610, AT1G05590, AT1G60590, AT1G26570, AT1G45130, AT3G06770, AT2G21370, AT1G65590, AT5G40390, AT4G25900, AT2G28100, AT5G11720, AT1G64760, AT1G03310, AT3G61490	1070	390	18499	1.50723	1	0.348372	25.3414
GOTERM_BP_DIRECT	GO:0016572~histone phosphorylation	3	0.203804	0.0185119	AT2G25880, AT4G32830, AT1G76540	1070	4	18499	12.9666	1	0.344623	25.5495
GOTERM_BP_DIRECT	GO:0010258~NADH dehydrogenase complex (plastoquinone) assembly	3	0.203804	0.0185119	AT5G58260, AT4G37925, AT1G70760	1070	4	18499	12.9666	1	0.344623	25.5495
GOTERM_BP_DIRECT	GO:0006631~fatty acid metabolic process	9	0.611413	0.0195876	AT5G66230, AT1G53520, AT1G55320, AT5G05270, AT4G22300, AT1G77590, AT5G16340, AT2G45970, AT2G22890	1070	59	18499	2.63727	1	0.354288	26.8275
GOTERM_BP_DIRECT	GO:0016311~dephosphorylation	7	0.475543	0.0233523	AT3G50110, AT2G01890, AT5G47760, AT5G36790, AT5G36700, AT4G01950, AT5G57440	1070	39	18499	3.10312	1	0.400171	31.1402
GOTERM_BP_DIRECT	GO:0019253~reductive pentose-phosphate cycle	5	0.339674	0.0255741	AT3G55800, AT1G32060, AT3G62410, AT1G12900, AT1G42970	1070	20	18499	4.3222	1	0.422157	33.5725
GOTERM_BP_DIRECT	GO:0019684~photosynthesis, light reaction	5	0.339674	0.0255741	AT5G52100, AT4G12800, AT3G50820, AT3G01440, AT5G66570	1070	20	18499	4.3222	1	0.422157	33.5725
GOTERM_BP_DIRECT	GO:0009637~response to blue light	8	0.543478	0.0291303	AT4G10340, AT1G29910, AT2G05100, AT3G54890, AT1G19150, AT3G27690, AT3G08940, AT2G40100	1070	52	18499	2.65981	1	0.458177	37.2987
GOTERM_BP_DIRECT	GO:0070417~cellular response to cold	6	0.407609	0.031012	AT4G12470, AT1G66270, AT1G66280, AT3G62410, AT1G16390, AT1G29390	1070	31	18499	3.34622	1	0.472552	39.1904
GOTERM_BP_DIRECT	GO:0080167~response to karrikin	14	0.951087	0.0338916	AT3G44450, AT1G53070, AT1G44575, AT3G44720, AT2G27820, AT3G61220, AT5G05270, AT1G07440, AT5G57785, AT2G37040, AT5G62210, AT3G53260, AT4G37470, AT5G08640	1070	128	18499	1.89096	1	0.496483	41.9819
GOTERM_BP_DIRECT	GO:0061077~chaperone-mediated protein folding	6	0.407609	0.0350656	AT4G26555, AT3G10060, AT4G39710, AT5G45680, AT2G43560, AT1G18170	1070	32	18499	3.24165	1	0.501626	43.0851
GOTERM_BP_DIRECT	GO:0007155~cell adhesion	4	0.271739	0.0356034	AT2G35860, AT5G06390, AT3G52370, AT3G46550	1070	13	18499	5.31963	1	0.500267	43.5839
GOTERM_BP_DIRECT	GO:0009735~response to cytokinin	18	1.22283	0.0363333	AT1G52230, AT5G20630, AT2G20260, AT1G66270, AT3G63140, AT3G08940, AT5G45930, AT1G10470, AT3G32980, AT1G32060, AT4G34160, AT5G35630, AT1G13420, AT3G49120, AT3G26450, AT3G27925, AT1G59940, AT1G20020	1070	183	18499	1.70054	1	0.500829	44.2543
GOTERM_BP_DIRECT	GO:0009409~response to cold	26	1.7663	0.0412773	AT1G20450, AT5G44610, AT3G08920, AT5G15960, AT5G04530, AT1G42970, AT5G12250, AT1G32060, AT3G05890, AT3G16460, AT2G38750, AT1G05260, AT4G24960, AT5G20630, AT2G40970, AT3G54890, AT1G07720, AT3G23000, AT3G14210, AT3G16470, AT3G01500, AT3G16450, AT3G61470, AT4G02330, AT5G67450, AT1G23740	1070	299	18499	1.50337	1	0.540086	48.6028
GOTERM_BP_DIRECT	GO:0007052~mitotic spindle organization	3	0.203804	0.0428314	AT2G25880, AT4G32830, AT2G28620	1070	6	18499	8.64439	1	0.547036	49.9026
GOTERM_BP_DIRECT	GO:0009652~thigmotropism	3	0.203804	0.0428314	AT5G62500, AT5G67270, AT2G41100	1070	6	18499	8.64439	1	0.547036	49.9026
GOTERM_BP_DIRECT	GO:2000122~negative regulation of stomatal complex development	3	0.203804	0.0428314	AT3G01500, AT1G34245, AT2G20875	1070	6	18499	8.64439	1	0.547036	49.9026
GOTERM_BP_DIRECT	GO:0008356~asymmetric cell division	4	0.271739	0.0434156	AT5G60880, AT4G31805, AT1G80080, AT4G37650	1070	14	18499	4.93965	1	0.545541	50.3832
GOTERM_BP_DIRECT	GO:0048354~mucilage biosynthetic process involved in seed coat development	4	0.271739	0.0434156	AT5G63800, AT2G35620, AT3G46550, AT1G02720	1070	14	18499	4.93965	1	0.545541	50.3832
GOTERM_BP_DIRECT	GO:0009741~response to brassinosteroid	6	0.407609	0.0441129	AT4G34160, AT1G75750, AT4G02330, AT4G30270, AT3G16570, AT5G26230	1070	34	18499	3.05096	1	0.545038	50.9513
GOTERM_BP_DIRECT	GO:0007346~regulation of mitotic cell cycle	4	0.271739	0.0520041	AT1G20930, AT3G25980, AT2G27970, AT2G27960	1070	15	18499	4.61034	1	0.599954	56.9689
GOTERM_BP_DIRECT	GO:0000413~protein peptidyl-prolyl isomerization	7	0.475543	0.0522719	AT3G10060, AT4G39710, AT3G15520, AT1G74070, AT5G45680, AT2G43560, AT1G18170	1070	47	18499	2.57493	1	0.595624	57.1604
GOTERM_BP_DIRECT	GO:0016051~carbohydrate biosynthetic process	7	0.475543	0.0522719	AT3G55800, AT5G15050, AT1G24170, AT4G02130, AT3G15350, AT1G13250, AT1G02720	1070	47	18499	2.57493	1	0.595624	57.1604
GOTERM_BP_DIRECT	GO:0009414~response to water deprivation	24	1.63043	0.0551628	AT3G29320, AT2G37170, AT1G20450, AT3G09940, AT2G37180, AT5G59320, AT2G39800, AT5G15960, AT4G34000, AT4G39950, AT1G69700, AT4G28680, AT3G54770, AT3G08770, AT5G40390, AT1G76080, AT1G69310, AT1G02730, AT3G61890, AT2G38750, AT3G47860, AT3G23050, AT2G30870, AT4G24960	1070	279	18499	1.48721	1	0.609756	59.1778
GOTERM_BP_DIRECT	GO:0009658~chloroplast organization	13	0.883152	0.0577721	AT3G52750, AT2G41660, AT1G32080, AT5G13770, AT3G63140, AT2G20570, AT3G56290, AT3G02380, AT5G23730, AT4G25910, AT4G18570, AT4G28740, AT2G34620	1070	125	18499	1.79803	1	0.621169	60.922
GOTERM_BP_DIRECT	GO:0009831~plant-type cell wall modification involved in multidimensional cell growth	5	0.339674	0.0601554	AT1G62980, AT2G28950, AT1G12560, AT1G20190, AT5G56320	1070	26	18499	3.32477	1	0.630518	62.4539
GOTERM_BP_DIRECT	GO:0030091~protein repair	4	0.271739	0.0613425	AT4G21850, AT4G21830, AT4G04830, AT4G04840	1070	16	18499	4.3222	1	0.632051	63.1957
GOTERM_BP_DIRECT	GO:0009807~lignan biosynthetic process	4	0.271739	0.0613425	AT4G23690, AT4G13660, AT4G11210, AT1G32100	1070	16	18499	4.3222	1	0.632051	63.1957
GOTERM_BP_DIRECT	GO:0043086~negative regulation of catalytic activity	8	0.543478	0.0703666	AT4G25250, AT5G20740, AT3G62820, AT5G46940, AT5G46950, AT1G23205, AT5G62340, AT5G46960	1070	63	18499	2.1954	1	0.678378	68.4024
GOTERM_BP_DIRECT	GO:0005983~starch catabolic process	4	0.271739	0.0713994	AT3G01510, AT1G69830, AT5G64860, AT3G10940	1070	17	18499	4.06795	1	0.678237	68.9521
GOTERM_BP_DIRECT	GO:0010374~stomatal complex development	4	0.271739	0.0713994	AT5G60880, AT1G80370, AT1G34245, AT2G20875	1070	17	18499	4.06795	1	0.678237	68.9521
GOTERM_BP_DIRECT	GO:0009698~phenylpropanoid metabolic process	4	0.271739	0.0713994	AT1G65060, AT2G37040, AT4G14090, AT2G22990	1070	17	18499	4.06795	1	0.678237	68.9521
GOTERM_BP_DIRECT	GO:1900057~positive regulation of leaf senescence	3	0.203804	0.0740546	AT5G14930, AT3G04060, AT1G04250	1070	8	18499	6.48329	1	0.686492	70.3247
GOTERM_BP_DIRECT	GO:0051225~spindle assembly	3	0.203804	0.0740546	AT1G50710, AT1G03780, AT4G05190	1070	8	18499	6.48329	1	0.686492	70.3247
GOTERM_BP_DIRECT	GO:0016117~carotenoid biosynthetic process	5	0.339674	0.0835715	AT3G14550, AT3G53130, AT1G31800, AT5G57030, AT1G57770	1070	29	18499	2.98083	1	0.726388	74.7912
GOTERM_BP_DIRECT	GO:1904668~positive regulation of ubiquitin protein ligase activity	3	0.203804	0.0916625	AT5G13840, AT4G33270, AT4G33260	1070	9	18499	5.76293	1	0.755061	78.0851
GOTERM_BP_DIRECT	GO:0009554~megasporogenesis	3	0.203804	0.0916625	AT5G46700, AT4G37450, AT1G01690	1070	9	18499	5.76293	1	0.755061	78.0851
GOTERM_BP_DIRECT	GO:0019287~isopentenyl diphosphate biosynthetic process, mevalonate pathway	3	0.203804	0.0916625	AT2G38700, AT3G54250, AT5G27450	1070	9	18499	5.76293	1	0.755061	78.0851
GOTERM_BP_DIRECT	GO:0010196~nonphotochemical quenching	3	0.203804	0.0916625	AT4G10340, AT1G44575, AT1G15820	1070	9	18499	5.76293	1	0.755061	78.0851
GOTERM_BP_DIRECT	GO:0009718~anthocyanin-containing compound biosynthetic process	4	0.271739	0.0935258	AT2G02990, AT5G42800, AT4G14090, AT4G22880	1070	19	18499	3.63974	1	0.757309	78.7842

## Sheet: cluster10
Table S6. Gene ontologies enriched in transcriptome clusters.
Category	Term	Count	%	PValue	Genes	List Total	Pop Hits	Pop Total	Fold Enrichment	Bonferroni	Benjamini	FDR
GOTERM_BP_DIRECT	GO:0006355~regulation of transcription, DNA-templated	330	9.84781	1.81447e-06	AT4G39780, AT3G58710, AT3G24440, AT2G37520, AT4G16250, AT5G51190, AT5G25150, AT1G69490, AT4G30350, AT4G38440, AT4G36870, AT2G45460, AT4G13980, AT3G18870, AT3G14020, AT4G16780, AT1G51140, AT3G61830, AT5G16820, AT2G28510, AT1G78930, AT2G41130, AT2G23760, AT4G00270, AT3G01600, AT5G23090, AT3G12250, AT2G05120, AT5G03415, AT5G20730, AT3G19290, AT4G04920, AT5G18960, AT3G07610, AT1G28420, AT3G19840, AT3…	2278	2119	18499	1.26467	0.00326976	0.00326976	0.00308224
GOTERM_BP_DIRECT	GO:0009908~flower development	47	1.40257	2.27989e-05	AT3G07610, AT1G28420, AT3G24440, AT4G04885, AT5G08335, AT2G36740, AT5G16320, AT1G69490, AT5G17690, AT1G68050, AT3G44880, AT3G23980, AT4G12750, AT5G51230, AT1G01640, AT2G15530, AT1G72560, AT5G07200, AT2G46870, AT3G54610, AT4G34040, AT1G67170, AT4G39100, AT3G04680, AT3G14750, AT4G24560, AT5G57360, AT5G37055, AT4G02560, AT1G79000, AT1G30330, AT5G05660, AT3G12980, AT4G16280, AT1G01040, AT4G37590, AT2…	2278	202	18499	1.88947	0.0403172	0.020366	0.0387219
GOTERM_BP_DIRECT	GO:0016567~protein ubiquitination	85	2.53656	9.06594e-05	AT4G30400, AT3G55530, AT3G18290, AT5G55000, AT4G02740, AT2G23140, AT4G03000, AT2G22010, AT4G17410, AT1G76390, AT1G68050, AT1G08710, AT5G02310, AT2G15530, AT4G11920, AT5G37890, AT2G39090, AT1G55270, AT2G45910, AT1G32740, AT5G13530, AT5G57360, AT2G16920, AT1G27910, AT4G38940, AT3G54850, AT2G45950, AT5G40250, AT1G65040, AT2G19430, AT3G26000, AT4G14220, AT1G02860, AT5G67250, AT2G42160, AT1G63090, AT4…	2278	456	18499	1.51373	0.150959	0.0530881	0.153894
GOTERM_BP_DIRECT	GO:0006281~DNA repair	43	1.2832	0.000168852	AT1G80210, AT5G01310, AT5G01780, AT3G57300, AT3G54670, AT3G02920, AT1G49980, AT1G80810, AT2G06510, AT1G03190, AT3G23980, AT3G10140, AT3G12380, AT5G44750, AT1G80420, AT2G01440, AT4G36290, AT2G17930, AT1G52500, AT4G18590, AT2G32950, AT4G32620, AT5G50340, AT5G22010, AT1G55750, AT1G77600, AT2G45280, AT3G20540, AT1G21710, AT1G50840, AT1G27840, AT2G19490, AT1G16590, AT1G48050, AT1G11780, AT1G50030, AT3…	2278	194	18499	1.79995	0.262732	0.0733699	0.286446
GOTERM_BP_DIRECT	GO:0009793~embryo development ending in seed dormancy	84	2.50671	0.000189949	AT1G04635, AT2G26830, AT1G78580, AT2G31305, AT3G18290, AT5G13790, AT4G00060, AT1G48175, AT3G20440, AT5G62990, AT4G24900, AT3G01610, AT2G18390, AT2G45270, AT4G26500, AT5G56930, AT2G22870, AT3G14020, AT4G00231, AT4G25520, AT1G69670, AT4G31770, AT1G55040, AT2G31340, AT5G40480, AT2G34780, AT2G45330, AT3G19770, AT5G03800, AT4G16280, AT1G79350, AT4G29860, AT5G18820, AT5G02250, AT1G15220, AT5G44700, AT1…	2278	459	18499	1.48614	0.290284	0.0662793	0.32218
GOTERM_BP_DIRECT	GO:0006351~transcription, DNA-templated	282	8.4154	0.000223226	AT4G39780, AT3G58710, AT3G24440, AT4G16250, AT5G13790, AT5G25150, AT5G51190, AT1G69490, AT2G30470, AT4G30350, AT4G36870, AT4G18690, AT4G13980, AT3G14020, AT4G16780, AT5G16820, AT3G61830, AT5G11430, AT2G28510, AT2G41130, AT2G23760, AT4G00270, AT3G01600, AT5G23090, AT3G12250, AT5G03415, AT5G20730, AT3G19290, AT4G04920, AT1G05055, AT1G28420, AT3G07610, AT3G19840, AT5G64170, AT3G48430, AT5G46550, AT4…	2278	1886	18499	1.21423	0.331667	0.0649557	0.378523
GOTERM_BP_DIRECT	GO:0006470~protein dephosphorylation	27	0.80573	0.000237886	AT1G72770, AT3G12620, AT3G02750, AT1G18030, AT2G28890, AT3G55050, AT1G48040, AT1G79630, AT2G25070, AT2G39840, AT5G66080, AT3G06270, AT5G36250, AT1G47380, AT3G16560, AT5G57050, AT5G27840, AT2G30020, AT4G16580, AT5G10740, AT1G07630, AT1G03590, AT1G17550, AT5G19280, AT5G46410, AT3G06110, AT2G35320	2278	103	18499	2.12873	0.349124	0.059504	0.403335
GOTERM_BP_DIRECT	GO:0006396~RNA processing	26	0.775888	0.000308686	AT4G27490, AT1G27900, AT5G15390, AT5G55100, AT1G58060, AT2G35920, AT5G23080, AT2G17580, AT1G33390, AT4G18465, AT2G04270, AT4G31200, AT1G13030, AT1G80650, AT1G22660, AT2G30800, AT1G01040, AT4G15520, AT3G17740, AT2G01130, AT1G24450, AT5G01400, AT5G04895, AT5G23690, AT3G48830, AT4G38020	2278	99	18499	2.13271	0.427226	0.0672872	0.523079
GOTERM_BP_DIRECT	GO:0016579~protein deubiquitination	16	0.477469	0.000440456	AT4G17895, AT4G10570, AT4G24560, AT5G22030, AT5G16310, AT2G24640, AT4G10590, AT2G40930, AT3G21280, AT1G04860, AT3G53390, AT3G47890, AT4G22350, AT5G10790, AT5G46740, AT4G22410	2278	48	18499	2.70691	0.548508	0.0845645	0.745584
GOTERM_BP_DIRECT	GO:0031627~telomeric loop formation	10	0.298418	0.00046675	AT4G12670, AT1G58220, AT5G03780, AT3G46590, AT5G67580, AT5G59430, AT3G49850, AT1G17460, AT1G72740, AT1G72650	2278	21	18499	3.86701	0.569445	0.0808151	0.789927
GOTERM_BP_DIRECT	GO:0045324~late endosome to vacuole transport	6	0.179051	0.000476396	AT5G13530, AT2G30330, AT3G61710, AT2G26890, AT4G29380, AT5G07120	2278	7	18499	6.96062	0.57688	0.0752121	0.80619
GOTERM_BP_DIRECT	GO:0006289~nucleotide-excision repair	11	0.32826	0.000639333	AT5G41370, AT4G17020, AT1G03190, AT5G41360, AT5G16630, AT1G55750, AT4G21100, AT1G21710, AT1G05055, AT1G18340, AT1G52500	2278	26	18499	3.43569	0.684743	0.0917151	1.08052
GOTERM_BP_DIRECT	GO:0007030~Golgi organization	10	0.298418	0.000704088	AT5G16300, AT4G24840, AT5G51430, AT1G73430, AT1G18190, AT1G05360, AT2G46180, AT4G02195, AT5G11980, AT2G19950	2278	22	18499	3.69124	0.719541	0.0931646	1.18934
GOTERM_BP_DIRECT	GO:0042787~protein ubiquitination involved in ubiquitin-dependent protein catabolic process	38	1.13399	0.000804289	AT5G08139, AT5G51450, AT3G55530, AT5G02880, AT2G22690, AT2G15580, AT2G04660, AT2G02870, AT1G51540, AT5G37930, AT5G59550, AT1G19310, AT5G01980, AT1G01640, AT2G41980, AT3G55070, AT3G46620, AT2G41370, AT3G05870, AT1G69670, AT5G37890, AT1G66650, AT2G30600, AT1G32340, AT5G63760, AT4G12570, AT1G65430, AT4G34370, AT4G25230, AT4G08455, AT5G60250, AT5G38895, AT2G23780, AT1G65040, AT1G66660, AT4G14220, AT2…	2278	177	18499	1.74343	0.765975	0.0985381	1.35751
GOTERM_BP_DIRECT	GO:0008654~phospholipid biosynthetic process	14	0.417786	0.000896372	AT4G24160, AT2G26830, AT1G12640, AT1G63050, AT3G45040, AT3G60620, AT3G09560, AT4G15130, AT4G25970, AT5G42870, AT4G09760, AT1G68000, AT3G55030, AT4G38570	2278	41	18499	2.77293	0.801839	0.102293	1.51183
GOTERM_BP_DIRECT	GO:0016310~phosphorylation	41	1.22352	0.00102103	AT5G63770, AT2G26830, AT1G26190, AT4G21470, AT3G45040, AT1G49820, AT1G07910, AT2G21940, AT2G03890, AT2G14750, AT4G02260, AT3G03900, AT2G01460, AT1G22940, AT3G01640, AT1G58150, AT1G61640, AT4G09760, AT1G21920, AT5G67080, AT2G17930, AT3G10572, AT3G61080, AT1G73980, AT5G23450, AT1G78590, AT4G32180, AT2G43980, AT5G07920, AT1G21640, AT1G49170, AT5G48820, AT1G65950, AT3G06483, AT5G53900, AT5G19280, AT4…	2278	198	18499	1.68156	0.8418	0.108851	1.72035
GOTERM_BP_DIRECT	GO:0000045~autophagosome assembly	9	0.268577	0.00111766	AT5G17290, AT3G50590, AT3G59950, AT5G16280, AT3G61710, AT2G44140, AT4G30510, AT4G30790, AT2G31260	2278	19	18499	3.84666	0.867145	0.111957	1.88172
GOTERM_BP_DIRECT	GO:0006914~autophagy	15	0.447628	0.00115032	AT5G17290, AT3G59950, AT1G54710, AT5G43930, AT2G44140, AT3G61960, AT1G62040, AT1G03380, AT3G07525, AT5G45900, AT5G61580, AT3G53930, AT3G61710, AT4G30790, AT2G31260	2278	47	18499	2.59172	0.874759	0.109006	1.9362
GOTERM_BP_DIRECT	GO:0007623~circadian rhythm	24	0.716204	0.00133872	AT1G18330, AT3G06500, AT5G57360, AT5G24470, AT4G08920, AT4G24500, AT5G05660, AT5G17300, AT4G30350, AT1G68830, AT2G44680, AT3G57040, AT1G68050, AT3G46640, AT5G52310, AT3G45780, AT5G60100, AT3G20810, AT3G01060, AT2G18170, AT2G46790, AT3G55960, AT3G06080, AT3G04910	2278	97	18499	2.00925	0.910901	0.119499	2.24994
GOTERM_BP_DIRECT	GO:0006310~DNA recombination	15	0.447628	0.00144261	AT1G80210, AT4G18590, AT3G23100, AT1G03080, AT4G02460, AT3G02920, AT5G63950, AT1G64840, AT2G06510, AT2G19490, AT3G10140, AT1G48050, AT2G01440, AT1G16970, AT1G51130	2278	48	18499	2.53772	0.926156	0.122159	2.42254
GOTERM_BP_DIRECT	GO:0035556~intracellular signal transduction	39	1.16383	0.00147145	AT5G63770, AT1G45160, AT5G58440, AT5G55910, AT5G09890, AT2G17290, AT1G12680, AT5G12480, AT3G10540, AT3G18750, AT5G07120, AT2G36350, AT3G45780, AT2G27230, AT1G35670, AT4G14350, AT3G17510, AT2G30880, AT3G57530, AT5G57565, AT4G24400, AT4G26610, AT1G64630, AT3G48195, AT3G15920, AT5G04540, AT3G52890, AT5G07920, AT3G20410, AT2G31280, AT5G53900, AT1G51170, AT3G17850, AT3G51630, AT1G18890, AT3G06110, AT1…	2278	189	18499	1.6757	0.929907	0.118886	2.47041
GOTERM_BP_DIRECT	GO:0010150~leaf senescence	23	0.686362	0.00149916	AT4G03550, AT4G22750, AT5G17290, AT4G12570, AT1G70530, AT5G51640, AT2G22300, AT4G01250, AT1G27320, AT2G43000, AT1G69490, AT5G03280, AT5G05700, AT5G64930, AT5G45900, AT2G43570, AT1G66330, AT5G52310, AT4G02260, AT1G73500, AT4G30790, AT4G32940, AT1G11760	2278	92	18499	2.03018	0.933331	0.115817	2.51637
GOTERM_BP_DIRECT	GO:0007064~mitotic sister chromatid cohesion	10	0.298418	0.00205046	AT4G32620, AT5G40840, AT5G15540, AT1G61030, AT1G77600, AT4G35110, AT2G16900, AT1G11060, AT5G51340, AT1G80810	2278	25	18499	3.24829	0.975397	0.148778	3.42666
GOTERM_BP_DIRECT	GO:0009966~regulation of signal transduction	7	0.208893	0.00274061	AT2G27950, AT1G68820, AT5G04460, AT1G18470, AT1G03365, AT2G35330, AT4G03000	2278	13	18499	4.3727	0.992942	0.186492	4.55493
GOTERM_BP_DIRECT	GO:0006511~ubiquitin-dependent protein catabolic process	46	1.37272	0.00296034	AT1G48790, AT5G01720, AT4G15475, AT4G05460, AT4G26430, AT2G04660, AT2G40930, AT5G37930, AT2G22010, AT1G68050, AT3G50080, AT5G48990, AT4G22350, AT2G41980, AT5G02310, AT1G69670, AT5G37890, AT1G66650, AT2G29070, AT4G17895, AT4G10570, AT5G57360, AT4G24560, AT5G22030, AT2G39940, AT5G16310, AT5G22010, AT2G24640, AT3G61415, AT4G10590, AT1G47570, AT2G45950, AT4G22290, AT3G21280, AT1G66660, AT1G04860, AT1…	2278	242	18499	1.54361	0.995258	0.192695	4.91154
GOTERM_BP_DIRECT	GO:0006814~sodium ion transport	11	0.32826	0.00299575	AT5G47560, AT1G78560, AT5G27150, AT1G54370, AT5G17860, AT2G29650, AT1G54115, AT5G64280, AT1G79610, AT1G30450, AT3G19490	2278	31	18499	2.88155	0.995553	0.188025	4.96888
GOTERM_BP_DIRECT	GO:0006468~protein phosphorylation	135	4.02865	0.00324196	AT1G73080, AT1G70530, AT5G55910, AT1G22870, AT1G66750, AT4G39270, AT4G35600, AT2G36350, AT1G35670, AT3G57120, AT1G53730, AT2G02220, AT3G18060, AT3G50310, AT1G34110, AT2G11520, AT2G45910, AT3G57530, AT1G77280, AT5G02800, AT5G40540, AT2G17700, AT1G54510, AT1G11280, AT4G24400, AT3G44850, AT3G02880, AT2G28930, AT4G32250, AT3G53930, AT1G71410, AT2G31280, AT5G53900, AT5G12480, AT4G18950, AT3G56050, AT1…	2278	870	18499	1.26011	0.997152	0.195137	5.36676
GOTERM_BP_DIRECT	GO:0000122~negative regulation of transcription from RNA polymerase II promoter	11	0.32826	0.00388401	AT4G22745, AT5G59380, AT3G01320, AT1G59890, AT1G24190, AT1G70060, AT5G47390, AT5G15020, AT5G15030, AT3G63030, AT1G10450	2278	32	18499	2.7915	0.99911	0.221875	6.39694
GOTERM_BP_DIRECT	GO:0000422~mitophagy	7	0.208893	0.00430031	AT5G17290, AT3G59950, AT5G45900, AT2G44140, AT4G30510, AT4G30790, AT2G31260	2278	14	18499	4.06036	0.999581	0.235271	7.05923
GOTERM_BP_DIRECT	GO:0008380~RNA splicing	29	0.865413	0.00455442	AT3G19840, AT5G63440, AT1G27900, AT1G51380, AT5G54180, AT2G46610, AT2G44020, AT3G52250, AT1G61980, AT4G09620, AT3G01150, AT4G18520, AT5G60870, AT3G18870, AT5G61140, AT1G45233, AT5G46920, AT2G46200, AT3G48250, AT4G18465, AT1G78930, AT1G26370, AT5G24360, AT1G61990, AT1G51965, AT2G17520, AT2G19430, AT5G55580, AT5G56130	2278	137	18499	1.71898	0.999736	0.240162	7.46134
GOTERM_BP_DIRECT	GO:0006839~mitochondrial transport	13	0.387944	0.00460422	AT4G15010, AT1G72820, AT5G58970, AT4G27940, AT1G14560, AT5G15640, AT1G74240, AT3G55640, AT2G47490, AT2G46320, AT4G24570, AT2G37890, AT2G33820	2278	43	18499	2.4551	0.999759	0.23563	7.53995
GOTERM_BP_DIRECT	GO:0009791~post-embryonic development	11	0.32826	0.00496815	AT3G27530, AT1G17580, AT4G15180, AT5G20490, AT1G50030, AT1G64990, AT3G20440, AT3G46290, AT2G30280, AT5G11530, AT4G39100	2278	33	18499	2.70691	0.999875	0.244921	8.11253
GOTERM_BP_DIRECT	GO:0016236~macroautophagy	4	0.119367	0.00676376	AT5G45900, AT4G29380, AT4G30510, AT4G06676	2278	4	18499	8.12072	0.999995	0.310104	10.889
GOTERM_BP_DIRECT	GO:0016255~attachment of GPI anchor to protein	4	0.119367	0.00676376	AT3G07180, AT3G07140, AT5G19130, AT1G08750	2278	4	18499	8.12072	0.999995	0.310104	10.889
GOTERM_BP_DIRECT	GO:0019375~galactolipid biosynthetic process	6	0.179051	0.0068402	AT1G12640, AT1G63050, AT4G00550, AT5G42870, AT3G09560, AT3G11670	2278	11	18499	4.42948	0.999996	0.305374	11.0055
GOTERM_BP_DIRECT	GO:0046777~protein autophosphorylation	28	0.835571	0.00711074	AT1G70530, AT5G65530, AT4G08920, AT2G17290, AT1G12680, AT5G12480, AT4G05150, AT3G13530, AT3G45240, AT1G12970, AT2G03890, AT3G45780, AT1G35670, AT1G73500, AT3G57530, AT1G70520, AT4G24400, AT2G17520, AT5G66850, AT3G20410, AT5G50860, AT3G06483, AT3G17850, AT1G16670, AT1G18890, AT4G14340, AT2G41140, AT4G08500	2278	135	18499	1.6843	0.999997	0.307897	11.4164
GOTERM_BP_DIRECT	GO:0048511~rhythmic process	9	0.268577	0.00813303	AT3G54500, AT1G72630, AT3G26640, AT5G24470, AT5G57360, AT5G64170, AT5G05660, AT5G60100, AT1G12910	2278	25	18499	2.92346	1	0.335984	12.953
GOTERM_BP_DIRECT	GO:0042147~retrograde transport, endosome to Golgi	9	0.268577	0.00813303	AT5G53530, AT1G75850, AT1G50500, AT3G51310, AT4G19490, AT1G50120, AT4G27690, AT2G36900, AT2G17790	2278	25	18499	2.92346	1	0.335984	12.953
GOTERM_BP_DIRECT	GO:0051301~cell division	40	1.19367	0.0102513	AT5G22370, AT1G78580, AT2G26890, AT2G32900, AT5G27620, AT2G04660, AT1G66750, AT2G44950, AT3G54670, AT4G09160, AT5G03280, AT5G40740, AT1G47230, AT5G47220, AT4G28980, AT3G01610, AT3G13530, AT1G66340, AT2G41350, AT2G20000, AT5G20490, AT5G61600, AT3G05870, AT4G11920, AT2G03670, AT5G48520, AT2G39090, AT5G22130, AT1G17580, AT1G47870, AT3G08550, AT2G28350, AT3G48150, AT5G17620, AT4G30080, AT1G12360, AT5…	2278	218	18499	1.49004	1	0.395092	16.0576
GOTERM_BP_DIRECT	GO:0060321~acceptance of pollen	6	0.179051	0.0105501	AT1G71820, AT5G49830, AT1G10180, AT5G12370, AT1G76850, AT4G02350	2278	12	18499	4.06036	1	0.395764	16.4871
GOTERM_BP_DIRECT	GO:0006388~tRNA splicing, via endonucleolytic cleavage and ligation	5	0.149209	0.0106283	AT3G04680, AT4G18930, AT2G45330, AT1G07910, AT3G45590	2278	8	18499	5.07545	1	0.390143	16.5991
GOTERM_BP_DIRECT	GO:0033169~histone H3-K9 demethylation	5	0.149209	0.0106283	AT3G07610, AT3G48430, AT5G04240, AT4G00990, AT1G09060	2278	8	18499	5.07545	1	0.390143	16.5991
GOTERM_BP_DIRECT	GO:0006904~vesicle docking involved in exocytosis	12	0.358102	0.0108542	AT5G58430, AT3G14090, AT1G12470, AT2G05170, AT1G77140, AT3G54860, AT5G03540, AT4G12120, AT4G31540, AT4G02350, AT1G12360, AT1G54090	2278	42	18499	2.32021	1	0.388888	16.9221
GOTERM_BP_DIRECT	GO:0016192~vesicle-mediated transport	33	0.984781	0.0117638	AT1G80910, AT5G56020, AT1G51740, AT1G54710, AT1G01960, AT3G13720, AT2G27460, AT2G36900, AT5G07120, AT5G11150, AT4G20410, AT1G08770, AT5G09260, AT1G79590, AT5G05380, AT1G23900, AT5G04920, AT3G43300, AT1G03950, AT4G00800, AT4G14600, AT4G27040, AT5G23550, AT5G02040, AT1G05785, AT1G03380, AT3G50860, AT2G20790, AT1G56590, AT1G09180, AT1G05360, AT5G64990, AT4G02195	2278	173	18499	1.54904	1	0.406053	18.2103
GOTERM_BP_DIRECT	GO:0010228~vegetative to reproductive phase transition of meristem	22	0.65652	0.0118119	AT1G28420, AT3G04680, AT4G15180, AT4G02560, AT3G48430, AT3G49660, AT1G64990, AT1G10570, AT4G14465, AT3G57300, AT2G44950, AT1G51450, AT3G10390, AT1G01040, AT3G04570, AT1G66330, AT5G44180, AT3G22590, AT2G15530, AT1G60220, AT4G00650, AT4G34040	2278	102	18499	1.75153	1	0.399897	18.2779
GOTERM_BP_DIRECT	GO:0015031~protein transport	57	1.70098	0.0130907	AT5G58440, AT1G54710, AT2G32900, AT3G01610, AT4G24840, AT4G19490, AT5G09260, AT2G27760, AT1G03950, AT3G59950, AT4G23430, AT5G40480, AT4G18800, AT1G03550, AT3G04800, AT4G01400, AT4G14455, AT1G50500, AT3G53930, AT1G15880, AT4G30840, AT1G33410, AT4G10170, AT5G64990, AT5G17290, AT4G09560, AT1G51740, AT1G01960, AT1G75760, AT1G18320, AT2G44140, AT4G12120, AT2G36900, AT3G61960, AT5G07120, AT1G19650, AT5…	2278	339	18499	1.36543	1	0.424856	20.056
GOTERM_BP_DIRECT	GO:0006260~DNA replication	19	0.566995	0.0142401	AT4G18590, AT5G22010, AT5G01310, AT4G29910, AT2G13840, AT5G45720, AT3G02920, AT3G20540, AT1G24290, AT1G50840, AT1G64840, AT2G06510, AT3G55490, AT5G63960, AT1G19080, AT1G31010, AT1G47720, AT3G12530, AT2G42120	2278	85	18499	1.81522	1	0.444767	21.6229
GOTERM_BP_DIRECT	GO:0048510~regulation of timing of transition from vegetative to reproductive phase	11	0.32826	0.0143308	AT1G28420, AT3G47500, AT1G02740, AT3G06500, AT4G29720, AT3G24870, AT5G23150, AT4G00650, AT3G24880, AT2G34720, AT1G35560	2278	38	18499	2.35073	1	0.439531	21.7453
GOTERM_BP_DIRECT	GO:0006397~mRNA processing	33	0.984781	0.0149626	AT5G04290, AT5G63440, AT4G04885, AT1G27900, AT2G16650, AT2G46610, AT5G23080, AT4G14510, AT3G01150, AT1G70070, AT4G31010, AT5G23150, AT5G61140, AT3G45590, AT1G45233, AT5G46920, AT5G16180, AT2G46200, AT4G31770, AT4G18465, AT3G04680, AT3G13290, AT1G26370, AT3G25430, AT5G24360, AT5G60940, AT2G17520, AT2G19430, AT5G45330, AT5G64390, AT5G56130, AT3G09650, AT4G21900	2278	176	18499	1.52263	1	0.446534	22.593
GOTERM_BP_DIRECT	GO:0045739~positive regulation of DNA repair	4	0.119367	0.0153607	AT4G32960, AT3G57300, AT3G16730, AT2G35320	2278	5	18499	6.49658	1	0.448158	23.1228
GOTERM_BP_DIRECT	GO:0032877~positive regulation of DNA endoreduplication	4	0.119367	0.0153607	AT3G24810, AT4G02980, AT1G55350, AT4G11920	2278	5	18499	6.49658	1	0.448158	23.1228
GOTERM_BP_DIRECT	GO:0000301~retrograde transport, vesicle recycling within Golgi	4	0.119367	0.0153607	AT5G16300, AT1G73430, AT1G18190, AT2G19950	2278	5	18499	6.49658	1	0.448158	23.1228
GOTERM_BP_DIRECT	GO:0070072~vacuolar proton-transporting V-type ATPase complex assembly	4	0.119367	0.0153607	AT2G28520, AT2G31710, AT2G21410, AT1G05780	2278	5	18499	6.49658	1	0.448158	23.1228
GOTERM_BP_DIRECT	GO:0044804~nucleophagy	6	0.179051	0.015431	AT5G17290, AT3G59950, AT5G16280, AT3G61710, AT2G44140, AT4G30510	2278	13	18499	3.74802	1	0.442779	23.216
GOTERM_BP_DIRECT	GO:0008033~tRNA processing	10	0.298418	0.0156153	AT2G43190, AT1G04635, AT5G59980, AT3G02320, AT1G72560, AT2G32320, AT1G74700, AT1G22660, AT5G35400, AT1G76120	2278	33	18499	2.46082	1	0.439964	23.4597
GOTERM_BP_DIRECT	GO:0006506~GPI anchor biosynthetic process	7	0.208893	0.0172396	AT5G14850, AT2G39630, AT3G45100, AT3G01380, AT1G63110, AT1G61280, AT5G22130	2278	18	18499	3.15806	1	0.466223	25.5771
GOTERM_BP_DIRECT	GO:0007033~vacuole organization	7	0.208893	0.0172396	AT2G38020, AT2G26890, AT5G20840, AT2G05170, AT3G54860, AT4G16144, AT4G33240	2278	18	18499	3.15806	1	0.466223	25.5771
GOTERM_BP_DIRECT	GO:0009737~response to abscisic acid	64	1.90988	0.0174108	AT1G61210, AT3G55530, AT4G01280, AT1G64990, AT2G17290, AT3G46590, AT2G46270, AT5G63320, AT2G30470, AT3G58490, AT4G17260, AT5G05700, AT1G66340, AT5G52310, AT3G05700, AT5G47390, AT3G11220, AT5G02310, AT5G67580, AT3G46620, AT2G25070, AT5G13530, AT5G40010, AT3G08550, AT3G57530, AT5G22010, AT2G39550, AT5G20635, AT1G26120, AT5G11260, AT3G02880, AT1G51965, AT5G41580, AT3G55730, AT5G57050, AT1G24120, AT3…	2278	394	18499	1.3191	1	0.462933	25.797
GOTERM_BP_DIRECT	GO:0055085~transmembrane transport	38	1.13399	0.0176021	AT1G54350, AT3G17650, AT1G48370, AT1G50400, AT5G03910, AT1G67300, AT1G72820, AT1G78130, AT1G70610, AT5G17010, AT2G36910, AT3G46180, AT2G29650, AT3G55640, AT1G54115, AT2G39210, AT2G46320, AT2G37890, AT3G19490, AT1G04120, AT1G65730, AT1G02520, AT2G38940, AT2G39480, AT4G00290, AT2G43330, AT5G01990, AT2G35800, AT4G25960, AT2G13100, AT5G15640, AT1G74240, AT5G17860, AT1G58200, AT5G65687, AT2G47490, AT2…	2278	212	18499	1.4556	1	0.460136	26.0421
GOTERM_BP_DIRECT	GO:0010090~trichome morphogenesis	10	0.298418	0.0189775	AT2G35110, AT1G17580, AT5G64930, AT4G15415, AT5G20490, AT5G43900, AT2G22640, AT3G27000, AT5G22220, AT4G01710	2278	34	18499	2.38845	1	0.479268	27.7814
GOTERM_BP_DIRECT	GO:0009738~abscisic acid-activated signaling pathway	35	1.04446	0.0224153	AT1G69260, AT1G72770, AT2G17290, AT1G12680, AT5G12480, AT5G63320, AT3G48040, AT5G59550, AT3G11220, AT3G46620, AT3G18040, AT5G47710, AT5G63910, AT1G69270, AT5G13530, AT3G08550, AT2G22660, AT3G57530, AT2G28350, AT4G21670, AT4G17615, AT4G28950, AT5G37740, AT3G20410, AT2G19430, AT5G57050, AT1G70790, AT2G30020, AT3G19290, AT3G56850, AT3G55830, AT1G17550, AT1G18890, AT1G49720, AT1G62810	2278	195	18499	1.45757	1	0.531293	31.9622
GOTERM_BP_DIRECT	GO:0018105~peptidyl-serine phosphorylation	16	0.477469	0.0243575	AT1G04440, AT3G57530, AT1G45160, AT5G09890, AT1G12680, AT2G17290, AT5G12480, AT3G10540, AT1G03930, AT3G20410, AT1G35670, AT4G14350, AT3G17850, AT2G30880, AT1G18890, AT3G23310	2278	71	18499	1.83002	1	0.554814	34.2222
GOTERM_BP_DIRECT	GO:0045893~positive regulation of transcription, DNA-templated	38	1.13399	0.0245799	AT2G35110, AT4G29940, AT5G13790, AT5G35210, AT1G58110, AT5G47220, AT2G43280, AT5G06950, AT1G14760, AT5G65590, AT2G26150, AT2G32460, AT5G49520, AT4G27430, AT3G05700, AT5G61600, AT2G27230, AT1G73500, AT3G54610, AT5G64220, AT5G01270, AT5G09410, AT3G04740, AT5G22010, AT5G05660, AT5G47230, AT5G24660, AT5G22220, AT3G59470, AT1G20980, AT1G50030, AT5G20730, AT3G19290, AT4G15090, AT1G49720, AT4G18880, AT5…	2278	217	18499	1.42206	1	0.551642	34.4765
GOTERM_BP_DIRECT	GO:0051510~regulation of unidimensional cell growth	5	0.149209	0.0260426	AT2G20000, AT4G08920, AT3G46290, AT2G42080, AT3G13530	2278	10	18499	4.06036	1	0.566391	36.1258
GOTERM_BP_DIRECT	GO:0006491~N-glycan processing	5	0.149209	0.0260426	AT4G38240, AT1G30000, AT1G27520, AT3G21160, AT5G14950	2278	10	18499	4.06036	1	0.566391	36.1258
GOTERM_BP_DIRECT	GO:0007186~G-protein coupled receptor signaling pathway	5	0.149209	0.0260426	AT5G20635, AT3G49660, AT3G22942, AT3G63420, AT2G23460	2278	10	18499	4.06036	1	0.566391	36.1258
GOTERM_BP_DIRECT	GO:0016575~histone deacetylation	10	0.298418	0.0272195	AT3G01320, AT1G59890, AT1G24190, AT1G70060, AT5G15020, AT2G46040, AT5G15030, AT3G10390, AT5G61060, AT1G10450	2278	36	18499	2.25576	1	0.576343	37.4243
GOTERM_BP_DIRECT	GO:0070536~protein K63-linked deubiquitination	4	0.119367	0.0279271	AT1G80210, AT1G48790, AT1G10600, AT4G16144	2278	6	18499	5.41381	1	0.579596	38.1931
GOTERM_BP_DIRECT	GO:0006501~C-terminal protein lipidation	4	0.119367	0.0279271	AT5G17290, AT3G59950, AT5G45900, AT2G44140	2278	6	18499	5.41381	1	0.579596	38.1931
GOTERM_BP_DIRECT	GO:0032502~developmental process	15	0.447628	0.0280705	AT1G78930, AT5G58440, AT3G45890, AT5G54180, AT5G03540, AT2G44020, AT1G61990, AT2G30280, AT5G07120, AT1G61980, AT4G09620, AT3G10400, AT3G18870, AT3G60830, AT1G51690	2278	66	18499	1.84562	1	0.575368	38.3478
GOTERM_BP_DIRECT	GO:0009825~multidimensional cell growth	7	0.208893	0.0290476	AT2G35110, AT3G48860, AT3G27000, AT1G80350, AT1G69490, AT5G17690, AT4G01710	2278	20	18499	2.84225	1	0.581992	39.3922
GOTERM_BP_DIRECT	GO:0007015~actin filament organization	7	0.208893	0.0290476	AT2G35110, AT2G22640, AT3G27000, AT2G26770, AT4G01710, AT3G05520, AT1G71790	2278	20	18499	2.84225	1	0.581992	39.3922
GOTERM_BP_DIRECT	GO:0006303~double-strand break repair via nonhomologous end joining	6	0.179051	0.0292079	AT4G02390, AT1G48050, AT3G23100, AT2G45700, AT1G80420, AT1G16970	2278	15	18499	3.24829	1	0.578102	39.5619
GOTERM_BP_DIRECT	GO:0042753~positive regulation of circadian rhythm	6	0.179051	0.0292079	AT3G46640, AT5G11260, AT4G15090, AT2G43280, AT2G44680, AT3G59470	2278	15	18499	3.24829	1	0.578102	39.5619
GOTERM_BP_DIRECT	GO:0006886~intracellular protein transport	34	1.01462	0.0311479	AT2G38020, AT2G27460, AT2G20440, AT5G66160, AT5G53570, AT1G21650, AT5G06120, AT5G53530, AT4G20410, AT1G75850, AT5G51430, AT1G12470, AT4G27690, AT1G77140, AT1G79590, AT1G23900, AT3G07890, AT4G00800, AT4G30240, AT2G05170, AT3G09560, AT1G02690, AT3G50860, AT3G16270, AT3G51310, AT2G20790, AT1G56590, AT2G30710, AT1G73430, AT1G11905, AT1G09180, AT5G11690, AT2G17790, AT4G02195	2278	193	18499	1.43059	1	0.596107	41.5812
GOTERM_BP_DIRECT	GO:0009585~red, far-red light phototransduction	14	0.417786	0.03652	AT2G32950, AT4G26430, AT4G16250, AT5G11260, AT2G43280, AT3G59470, AT4G18130, AT5G61270, AT4G11110, AT4G16780, AT4G21100, AT4G15090, AT2G46340, AT2G18790	2278	62	18499	1.83371	1	0.649802	46.8464
GOTERM_BP_DIRECT	GO:0000059~protein import into nucleus, docking	7	0.208893	0.0365523	AT5G06120, AT3G08947, AT3G57780, AT3G08960, AT5G51200, AT3G03110, AT1G26170	2278	21	18499	2.70691	1	0.644434	46.8767
GOTERM_BP_DIRECT	GO:0006627~protein processing involved in protein targeting to mitochondrion	5	0.149209	0.0370154	AT2G30440, AT1G06870, AT1G53530, AT5G51540, AT3G08980	2278	11	18499	3.69124	1	0.643538	47.3088
GOTERM_BP_DIRECT	GO:0016569~covalent chromatin modification	18	0.537153	0.0385695	AT5G44800, AT2G44980, AT4G34430, AT2G33610, AT3G20010, AT3G06010, AT3G57300, AT5G17690, AT3G10390, AT2G13370, AT3G12810, AT5G19310, AT3G60830, AT1G08620, AT4G39100, AT4G36290, AT1G08600, AT1G50410	2278	88	18499	1.66106	1	0.65342	48.7348
GOTERM_BP_DIRECT	GO:0051645~Golgi localization	3	0.0895255	0.0417089	AT1G17580, AT5G20490, AT5G43900	2278	3	18499	8.12072	1	0.67725	51.5054
GOTERM_BP_DIRECT	GO:0060151~peroxisome localization	3	0.0895255	0.0417089	AT1G17580, AT5G20490, AT5G43900	2278	3	18499	8.12072	1	0.67725	51.5054
GOTERM_BP_DIRECT	GO:2000034~regulation of seed maturation	3	0.0895255	0.0417089	AT4G32010, AT2G30470, AT1G01040	2278	3	18499	8.12072	1	0.67725	51.5054
GOTERM_BP_DIRECT	GO:0043153~entrainment of circadian clock by photoperiod	3	0.0895255	0.0417089	AT3G26640, AT5G57360, AT1G12910	2278	3	18499	8.12072	1	0.67725	51.5054
GOTERM_BP_DIRECT	GO:0030242~pexophagy	3	0.0895255	0.0417089	AT5G16280, AT4G29380, AT4G30790	2278	3	18499	8.12072	1	0.67725	51.5054
GOTERM_BP_DIRECT	GO:0009788~negative regulation of abscisic acid-activated signaling pathway	10	0.298418	0.0438495	AT5G57050, AT2G19430, AT5G13530, AT3G26000, AT2G39550, AT5G08335, AT5G11310, AT5G40280, AT3G48040, AT3G02140	2278	39	18499	2.08224	1	0.690558	53.313
GOTERM_BP_DIRECT	GO:0051028~mRNA transport	10	0.298418	0.0438495	AT2G05120, AT2G19430, AT5G40480, AT3G21430, AT4G30840, AT3G56900, AT1G45233, AT5G51200, AT1G55540, AT3G03110	2278	39	18499	2.08224	1	0.690558	53.313
GOTERM_BP_DIRECT	GO:0016050~vesicle organization	4	0.119367	0.0444589	AT5G58440, AT4G32160, AT5G07120, AT3G15920	2278	7	18499	4.64041	1	0.690461	53.816
GOTERM_BP_DIRECT	GO:0009058~biosynthetic process	20	0.596837	0.0455821	AT1G26190, AT5G22020, AT5G18480, AT1G73980, AT1G03210, AT1G02050, AT4G02860, AT3G07270, AT3G57030, AT4G15130, AT4G36480, AT2G39630, AT2G01460, AT5G60700, AT1G77130, AT4G16710, AT1G08470, AT4G01210, AT3G51430, AT1G62960	2278	103	18499	1.57684	1	0.694576	54.7296
GOTERM_BP_DIRECT	GO:0048364~root development	28	0.835571	0.0478084	AT4G14850, AT5G63770, AT5G03540, AT5G17690, AT2G23140, AT3G62270, AT1G59820, AT2G20000, AT2G30330, AT2G25180, AT3G05040, AT2G27230, AT4G16780, AT3G02260, AT4G24560, AT1G30000, AT2G19560, AT1G79950, AT3G21160, AT4G24400, AT1G04550, AT3G15920, AT5G55580, AT5G03150, AT2G31280, AT5G45710, AT4G04920, AT1G11760	2278	158	18499	1.43911	1	0.707159	56.4903
GOTERM_BP_DIRECT	GO:0007067~mitotic nuclear division	17	0.507311	0.0490118	AT2G32980, AT3G48150, AT5G17620, AT2G04660, AT2G32900, AT3G54670, AT5G01450, AT5G40740, AT2G41350, AT2G20000, AT5G40840, AT3G24730, AT3G05870, AT3G19210, AT4G11920, AT2G39090, AT5G48520	2278	84	18499	1.64348	1	0.711359	57.415
GOTERM_BP_DIRECT	GO:0048193~Golgi vesicle transport	5	0.149209	0.0502481	AT3G27530, AT1G73430, AT4G30240, AT3G18480, AT5G11980	2278	12	18499	3.38363	1	0.715639	58.3458
GOTERM_BP_DIRECT	GO:0015780~nucleotide-sugar transport	5	0.149209	0.0502481	AT5G65000, AT2G43240, AT4G39390, AT5G41760, AT1G76340	2278	12	18499	3.38363	1	0.715639	58.3458
GOTERM_BP_DIRECT	GO:0010029~regulation of seed germination	10	0.298418	0.0506354	AT5G05700, AT5G13200, AT1G54060, AT3G06500, AT2G26000, AT5G02310, AT5G11310, AT2G42160, AT1G27320, AT2G18790	2278	40	18499	2.03018	1	0.713656	58.6334
GOTERM_BP_DIRECT	GO:0048573~photoperiodism, flowering	10	0.298418	0.0580756	AT4G00450, AT5G64930, AT3G26640, AT2G32950, AT1G79000, AT1G51140, AT5G17690, AT3G51630, AT2G44680, AT1G12910	2278	41	18499	1.98066	1	0.75852	63.8086
GOTERM_BP_DIRECT	GO:0006474~N-terminal protein amino acid acetylation	6	0.179051	0.0610905	AT2G39000, AT1G03650, AT1G24040, AT2G06025, AT2G04845, AT4G37580	2278	18	18499	2.70691	1	0.771831	65.7269
GOTERM_BP_DIRECT	GO:0032259~methylation	35	1.04446	0.0635495	AT5G01470, AT3G07610, AT3G49660, AT5G25480, AT2G32170, AT1G43245, AT3G26850, AT2G43320, AT4G29590, AT3G28460, AT5G66180, AT2G41960, AT1G21920, AT1G22800, AT5G27400, AT3G05100, AT1G54650, AT1G55450, AT4G28830, AT1G78140, AT4G00750, AT1G45110, AT1G01180, AT2G26200, AT1G08060, AT2G41040, AT4G04670, AT2G40280, AT2G30920, AT5G04060, AT5G20980, AT4G17080, AT3G15530, AT2G39750, AT3G61740	2278	212	18499	1.34068	1	0.781158	67.2202
GOTERM_BP_DIRECT	GO:0051225~spindle assembly	4	0.119367	0.0647573	AT2G41350, AT2G32980, AT5G40740, AT5G48520	2278	8	18499	4.06036	1	0.783391	67.931
GOTERM_BP_DIRECT	GO:0033108~mitochondrial respiratory chain complex assembly	4	0.119367	0.0647573	AT2G30440, AT1G06870, AT1G53530, AT3G08980	2278	8	18499	4.06036	1	0.783391	67.931
GOTERM_BP_DIRECT	GO:0009249~protein lipoylation	4	0.119367	0.0647573	AT1G04635, AT5G08415, AT5G08410, AT5G23440	2278	8	18499	4.06036	1	0.783391	67.931
GOTERM_BP_DIRECT	GO:0006465~signal peptide processing	7	0.208893	0.0659876	AT2G30440, AT1G06870, AT1G53530, AT3G08980, AT4G33410, AT2G43070, AT4G04200	2278	24	18499	2.36854	1	0.785671	68.6402
GOTERM_BP_DIRECT	GO:0006606~protein import into nucleus	10	0.298418	0.0661837	AT2G05120, AT5G62600, AT5G05680, AT3G14120, AT2G41620, AT3G57350, AT1G55540, AT1G02690, AT1G26170, AT4G38760	2278	42	18499	1.9335	1	0.782576	68.7518
GOTERM_BP_DIRECT	GO:0040008~regulation of growth	19	0.566995	0.0670774	AT4G00450, AT1G26260, AT3G08550, AT5G09680, AT3G04740, AT3G06010, AT1G17060, AT1G63700, AT4G37580, AT5G23080, AT2G46690, AT3G48860, AT3G54950, AT5G19310, AT3G57190, AT1G55325, AT5G20730, AT4G34040, AT3G17850	2278	101	18499	1.52766	1	0.783112	69.256
GOTERM_BP_DIRECT	GO:0009639~response to red or far red light	9	0.268577	0.0674627	AT2G36910, AT1G30040, AT3G06250, AT4G15090, AT2G43280, AT3G59470, AT4G38170, AT5G18960, AT2G27110	2278	36	18499	2.03018	1	0.781057	69.4709
GOTERM_BP_DIRECT	GO:1901672~positive regulation of systemic acquired resistance	3	0.0895255	0.076654	AT4G08920, AT4G04920, AT4G36290	2278	4	18499	6.09054	1	0.819803	74.1989
GOTERM_BP_DIRECT	GO:0090436~leaf pavement cell development	3	0.0895255	0.076654	AT1G17580, AT5G20490, AT5G43900	2278	4	18499	6.09054	1	0.819803	74.1989
GOTERM_BP_DIRECT	GO:0035542~regulation of SNARE complex assembly	3	0.0895255	0.076654	AT2G38020, AT1G12470, AT2G05170	2278	4	18499	6.09054	1	0.819803	74.1989
GOTERM_BP_DIRECT	GO:0045132~meiotic chromosome segregation	3	0.0895255	0.076654	AT5G04320, AT1G61030, AT1G11060	2278	4	18499	6.09054	1	0.819803	74.1989
GOTERM_BP_DIRECT	GO:0070816~phosphorylation of RNA polymerase II C-terminal domain	3	0.0895255	0.076654	AT4G17020, AT1G55750, AT1G18340	2278	4	18499	6.09054	1	0.819803	74.1989
GOTERM_BP_DIRECT	GO:0071480~cellular response to gamma radiation	3	0.0895255	0.076654	AT1G48050, AT3G19210, AT1G16970	2278	4	18499	6.09054	1	0.819803	74.1989
GOTERM_BP_DIRECT	GO:0016197~endosomal transport	3	0.0895255	0.076654	AT5G13530, AT2G30330, AT2G38020	2278	4	18499	6.09054	1	0.819803	74.1989
GOTERM_BP_DIRECT	GO:0009410~response to xenobiotic stimulus	3	0.0895255	0.076654	AT5G06950, AT5G06960, AT3G12250	2278	4	18499	6.09054	1	0.819803	74.1989
GOTERM_BP_DIRECT	GO:0034051~negative regulation of plant-type hypersensitive response	3	0.0895255	0.076654	AT5G13190, AT3G25070, AT3G06110	2278	4	18499	6.09054	1	0.819803	74.1989
GOTERM_BP_DIRECT	GO:0009914~hormone transport	3	0.0895255	0.076654	AT5G46170, AT4G18380, AT1G30200	2278	4	18499	6.09054	1	0.819803	74.1989
GOTERM_BP_DIRECT	GO:0051646~mitochondrion localization	3	0.0895255	0.076654	AT1G17580, AT5G20490, AT5G43900	2278	4	18499	6.09054	1	0.819803	74.1989
GOTERM_BP_DIRECT	GO:0009653~anatomical structure morphogenesis	3	0.0895255	0.076654	AT3G27010, AT3G60830, AT1G77850	2278	4	18499	6.09054	1	0.819803	74.1989
GOTERM_BP_DIRECT	GO:0006753~nucleoside phosphate metabolic process	3	0.0895255	0.076654	AT1G28960, AT1G30110, AT3G10620	2278	4	18499	6.09054	1	0.819803	74.1989
GOTERM_BP_DIRECT	GO:0030029~actin filament-based process	3	0.0895255	0.076654	AT3G12380, AT3G27000, AT5G56180	2278	4	18499	6.09054	1	0.819803	74.1989
GOTERM_BP_DIRECT	GO:0006368~transcription elongation from RNA polymerase II promoter	7	0.208893	0.0781631	AT5G04290, AT3G11220, AT3G22590, AT3G48060, AT2G19560, AT4G24200, AT3G48050	2278	25	18499	2.2738	1	0.82241	74.9059
GOTERM_BP_DIRECT	GO:0031348~negative regulation of defense response	7	0.208893	0.0781631	AT3G61190, AT4G15415, AT2G39940, AT4G29140, AT5G48380, AT5G03280, AT4G37460	2278	25	18499	2.2738	1	0.82241	74.9059
GOTERM_BP_DIRECT	GO:0009723~response to ethylene	22	0.65652	0.0797137	AT5G24520, AT1G18330, AT2G19560, AT3G15210, AT4G01280, AT3G46590, AT3G49850, AT4G19040, AT5G03280, AT4G37580, AT3G55730, AT1G66340, AT4G34990, AT5G47390, AT5G44790, AT1G05710, AT5G20730, AT3G47600, AT5G59430, AT5G67580, AT3G51430, AT4G32940	2278	124	18499	1.44077	1	0.825095	75.6134
GOTERM_BP_DIRECT	GO:0000373~Group II intron splicing	5	0.149209	0.0833654	AT4G14510, AT1G70070, AT4G31010, AT2G15820, AT5G16180	2278	14	18499	2.90026	1	0.835684	77.2061
GOTERM_BP_DIRECT	GO:0030488~tRNA methylation	5	0.149209	0.0833654	AT4G27340, AT3G56120, AT1G78010, AT2G13440, AT4G01880	2278	14	18499	2.90026	1	0.835684	77.2061
GOTERM_BP_DIRECT	GO:0010078~maintenance of root meristem identity	5	0.149209	0.0833654	AT3G08550, AT5G19310, AT2G27230, AT3G06010, AT4G28980	2278	14	18499	2.90026	1	0.835684	77.2061
GOTERM_BP_DIRECT	GO:0010267~production of ta-siRNAs involved in RNA interference	5	0.149209	0.0833654	AT2G19430, AT5G56130, AT3G03300, AT1G01040, AT3G62800	2278	14	18499	2.90026	1	0.835684	77.2061
GOTERM_BP_DIRECT	GO:0048366~leaf development	22	0.65652	0.0852012	AT3G07610, AT5G63770, AT4G24560, AT3G50660, AT2G28350, AT5G60970, AT5G16310, AT3G48430, AT4G36380, AT4G14720, AT4G27950, AT2G28890, AT1G17980, AT5G27150, AT5G47390, AT5G05620, AT5G20730, AT1G07630, AT2G46870, AT4G18390, AT1G30210, AT1G56180	2278	125	18499	1.42925	1	0.839034	77.9693
GOTERM_BP_DIRECT	GO:0009083~branched-chain amino acid catabolic process	4	0.119367	0.0884935	AT3G45300, AT4G29120, AT1G71180, AT1G71170	2278	9	18499	3.60921	1	0.847281	79.2781
GOTERM_BP_DIRECT	GO:0080036~regulation of cytokinin-activated signaling pathway	4	0.119367	0.0884935	AT3G12380, AT2G25180, AT1G03430, AT5G39340	2278	9	18499	3.60921	1	0.847281	79.2781
GOTERM_BP_DIRECT	GO:0043484~regulation of RNA splicing	4	0.119367	0.0884935	AT5G62600, AT1G21580, AT3G01150, AT1G26370	2278	9	18499	3.60921	1	0.847281	79.2781
GOTERM_BP_DIRECT	GO:0010016~shoot system morphogenesis	4	0.119367	0.0884935	AT5G51430, AT5G16310, AT4G16780, AT5G17690	2278	9	18499	3.60921	1	0.847281	79.2781
GOTERM_BP_DIRECT	GO:0010540~basipetal auxin transport	8	0.238735	0.0903094	AT2G36910, AT5G55910, AT1G02520, AT4G25960, AT5G03910, AT4G26610, AT3G22942, AT2G39480	2278	32	18499	2.03018	1	0.850173	79.9683
GOTERM_BP_DIRECT	GO:0016573~histone acetylation	7	0.208893	0.0915116	AT5G04670, AT1G79000, AT1G79020, AT3G12980, AT3G54610, AT3G07740, AT2G17930	2278	26	18499	2.18635	1	0.850975	80.4133
GOTERM_BP_DIRECT	GO:0006302~double-strand break repair	7	0.208893	0.0915116	AT1G64840, AT1G48050, AT5G40840, AT1G03080, AT3G20540, AT2G31970, AT4G29170	2278	26	18499	2.18635	1	0.850975	80.4133
GOTERM_BP_DIRECT	GO:0009965~leaf morphogenesis	12	0.358102	0.0941082	AT4G03550, AT3G23980, AT1G68130, AT3G05040, AT2G23760, AT5G60970, AT2G44950, AT4G18390, AT5G13300, AT1G30210, AT4G36380, AT4G36870	2278	58	18499	1.68015	1	0.856168	81.3428
GOTERM_BP_DIRECT	GO:0010119~regulation of stomatal movement	10	0.298418	0.0945841	AT1G66340, AT2G32950, AT3G45780, AT5G44790, AT2G17290, AT1G51140, AT5G27620, AT2G26770, AT5G03280, AT4G03560	2278	45	18499	1.8046	1	0.854627	81.5086
